# Supplementary material for: Spatially resolved cell atlas of the teleost telencephalon and deep homology of the vertebrate forebrain
Source: Commun Biol. 2024 May 21;7:612. doi: 10.1038/s42003-024-06315-1 (PMC11109250; doi:10.1038/s42003-024-06315-1)
Supplement: Supplementary file 7 — Supplementary Dataset 4 [file 42003_2024_6315_MOESM7_ESM.xlsx]

## Sheet: Manual Anatomical Annotations
spot	annotation
c2b_AAACACCAATAACTGC-1	Dc-1/2
c2b_AAACCGGGTAGGTACC-1	vVZ
c2b_AAACCGTTCGTCCAGG-1	Dm-2r
c2b_AAAGGCTCTCGCGCCG-1	Dm-3
c2b_AAAGTAGCATTGCTCA-1	Vd-r
c2b_AAATCGTGTACCACAA-1	Dl-g
c2b_AAATGGCCCGTGCCCT-1	Dl-v
c2b_AAATTGATAGTCCTTT-1	Dm-2r
c2b_AAATTTGCGGGTGTGG-1	Vd-r
c2b_AACAATACATTGTCGA-1	Dm-3
c2b_AACACGAGACGCGGCC-1	vVZ
c2b_AACAGCTGTGTGGCAA-1	Dc-3
c2b_AACCCATCCCATGATC-1	Dl-v
c2b_AACGGCCATCTCCGGT-1	Vc
c2b_AACGTACTGTGGGTAC-1	Dc-1/2
c2b_AACTCTCAGTGTGCTC-1	Dm-2r
c2b_AAGACCCAACTGAACA-1	VZ
c2b_AAGATGGCACCGGACC-1	VZ
c2b_AAGCGTCCCTCATCGA-1	Dm-3
c2b_AAGGGAACGACTGGCT-1	Dc-1/2
c2b_AAGGGACTATGCATTC-1	Dc-1/2
c2b_AAGTGCGTTAGAATCT-1	Vd-r
c2b_AAGTTCGGCCAACAGG-1	Vc
c2b_AATAACACTAGAACAA-1	Vd-r
c2b_AATAGAACAGAGTGGC-1	Dc-1/2
c2b_AATAGTCCGTCCCGAC-1	Dm-3
c2b_AATCTAGGTTTACTTG-1	Dl-v
c2b_AATCTGGCTTTCTAGT-1	Dl-v
c2b_AATGTGCCCGAGGTGT-1	Dc-1/2
c2b_AATGTGCTAATCTGAG-1	VZ
c2b_AATTAAAGGTCGGCGT-1	Dl-v
c2b_ACAATCCATTTAAACC-1	ON
c2b_ACAATGAATACGGAGA-1	Dm-2r
c2b_ACACATGATCAAATCT-1	Dl-v
c2b_ACACTGATCAAGGTGT-1	Dc-1/2
c2b_ACAGAACTGAGAACAA-1	Dc-1/2
c2b_ACAGGTGGAGGTGAGG-1	Vd-r
c2b_ACATCCCGGCCATACG-1	Dm-3
c2b_ACATTAGTTTATATCC-1	VZ
c2b_ACCAACGCTTATTTAT-1	Dc-3
c2b_ACCATCGTATATGGTA-1	Dl-v
c2b_ACCCATCTTGAGGGTA-1	ON
c2b_ACCCGAGCGAAATTAC-1	Dc-3
c2b_ACCCGGTTACACTTCC-1	Dl-v
c2b_ACCCGTGTCATCAGTA-1	Dm-3
c2b_ACCCTATGCCATATCG-1	VZ
c2b_ACCGAAGAGTCTGGTT-1	Dl-v
c2b_ACCGGTCAGGTACACC-1	Dl-v
c2b_ACCGTGACCACGTGGG-1	Dm-3
c2b_ACCTAAGTACCTTTCA-1	Vd-r
c2b_ACGACTGGTCATACTC-1	Dm-3
c2b_ACGAGGATACCACTCT-1	Dl-v
c2b_ACGAGGTTTACAACGT-1	Dl-v
c2b_ACGCGAAGTCAGACGA-1	Dd
c2b_ACGGCACTTGCTTGGG-1	VZ
c2b_ACGGCCAACATGGACT-1	Dc-3
c2b_ACGGGAGTGTCGGCCC-1	Vv
c2b_ACTCCAATATCATCAT-1	Dm-3
c2b_ACTCCCATTCCTAAAG-1	Dl-v
c2b_ACTCGTAACCCGTCCT-1	Vc
c2b_ACTTTGGTCGTGCTCC-1	Dl-g
c2b_AGAAGGTACACTTCAC-1	Dl-v
c2b_AGAAGGTTGCCGAATT-1	Dl-v
c2b_AGAAGTGATTCGTGAT-1	Vd-r
c2b_AGACGACGATGCCGCT-1	Vd-r
c2b_AGAGAAGGAGTACAAT-1	Dm-3
c2b_AGATGCAAGACGTGCA-1	Dc-1/2
c2b_AGATTCACAACCGATA-1	Dl-v
c2b_AGCAACCGAAAGTAAT-1	Dc-1/2
c2b_AGCAGCCAGATGAATA-1	Dm-3
c2b_AGCATCATTTCGAAAG-1	Dc-1/2
c2b_AGCCCGGCATTAGAGG-1	VZ
c2b_AGCCGTGGCTAAATGT-1	Vd-r
c2b_AGCCTAATACCCACGT-1	Dl-v
c2b_AGCGACAGGAACGGTC-1	Vd-r
c2b_AGCGCATAATGAATCG-1	Dm-3
c2b_AGCGGCGGTTAGCGGT-1	Dl-v
c2b_AGCTAACAAGCAATGT-1	Dm-3
c2b_AGCTCTTTACTCAGTT-1	Dl-v
c2b_AGCTGTAACCTCAATC-1	Dc-1/2
c2b_AGGACGACCCATTAGA-1	Vx
c2b_AGGATCACGCGATCTG-1	Dl-v
c2b_AGGCAGGGAGCGTACT-1	Dm-3
c2b_AGGCCCTAGAACGCCA-1	Vv
c2b_AGGCGGTTTGTCCCGC-1	Dl-v
c2b_AGGCTTCCCGAAGAAG-1	Dc-1/2
c2b_AGGGACTCTACGCGAC-1	Dm-3
c2b_AGGGTGCCGTTCTTTA-1	Dm-3
c2b_AGGTAGATCGAGATAT-1	Dm-3
c2b_AGGTAGGTACAAAGCT-1	ON
c2b_AGGTCAGGTGAGAGTG-1	vVZ
c2b_AGTATGCTGGAGACCA-1	Dc-1/2
c2b_AGTATTTGGCACGACC-1	Dm-3
c2b_AGTCAACACCACCATC-1	Dl-v
c2b_AGTCGGCTCAACTTTA-1	Vl
c2b_AGTCGTGGGCATTACG-1	Vd-r
c2b_AGTCTCACAAGACTAC-1	Dc-1/2
c2b_AGTGACCTACTTTACG-1	Dc-1/2
c2b_AGTGATATGAGTAGTT-1	Dc-4
c2b_AGTGCGTAGCTCGTAA-1	Vx
c2b_AGTTAAACACTTGCGA-1	Dl-v
c2b_AGTTAAGTCAACCGCT-1	Dc-1/2
c2b_AGTTTGGCCAGACCTA-1	Vd-r
c2b_ATAAACGGACCCGTAA-1	VZ
c2b_ATAAATATTAGCAGCT-1	ON
c2b_ATAAGTTACCGCGACG-1	Dc-4
c2b_ATACGGAACGTCGTTT-1	Dc-1/2
c2b_ATAGGCGGCTATAGAA-1	Vx
c2b_ATAGTGAAGCGTTCTC-1	Dl-v
c2b_ATATTCAGTTAAACCT-1	Vl
c2b_ATCAAACGAAGGTTTG-1	Vd-r
c2b_ATCAATGCCGTGGCTG-1	Dc-1/2
c2b_ATCACGTGCTAATTAA-1	Vc
c2b_ATCAGACGGCACGCCG-1	Vl
c2b_ATCAGCTCGTCCACTA-1	Dl-v
c2b_ATCCAGAGCAACAACC-1	Dc-1/2
c2b_ATCCAGGATTCGTGAA-1	Dl-v
c2b_ATCCTACCTAAGCTCT-1	Dc-4
c2b_ATCCTGAATCGCTGCG-1	ON
c2b_ATCCTGCGTGGAATGG-1	Dc-4
c2b_ATCGTGGAAAGTCTGG-1	Dd
c2b_ATCTGACATGGAAGGA-1	VZ
c2b_ATGACGCGTTCTATCC-1	Vd-r
c2b_ATGATGCAATGGTACA-1	Dc-4
c2b_ATGCACGCGCTGTTCA-1	Dl-v
c2b_ATGGGACCTGCTGAAC-1	Dm-3
c2b_ATGTGAAAGCCTAATG-1	Vl
c2b_ATTAAACATGCGGACC-1	Dl-g
c2b_ATTATTATGTCCGTCA-1	Dm-3
c2b_ATTCATATACTGTCCA-1	Dl-g
c2b_ATTTCCGGGTTCTGCG-1	Vs
c2b_ATTTGCGCGAGTAGCT-1	Vd-r
c2b_CAAACGAGTATCGCAG-1	Dc-4
c2b_CAAAGATTATTGGGCC-1	Dm-2r
c2b_CAAATCTCTCACAAGG-1	vVZ
c2b_CAAATGTCCTTCCGTG-1	Dc-4
c2b_CAACTGCTCATCCGAT-1	Dm-3
c2b_CAATATTCTTGACCTA-1	Dc-1/2
c2b_CACAATGAGCTGCTAT-1	Vx
c2b_CACATCGTGCACGCGC-1	Dm-3
c2b_CACCAGTCAGCATGCA-1	Dc-1/2
c2b_CACCCGGTTTGTGACT-1	Vs
c2b_CACCCTTGGTGAGACC-1	Dl-v
c2b_CACCGTTAGGGATCAC-1	Vs
c2b_CACCGTTGCGCGATAT-1	Vv
c2b_CACGTCGGCAACCTCT-1	Vd-r
c2b_CACTCCTATGTAAGAT-1	Vs
c2b_CAGACACCGATCGCTG-1	Dc-3
c2b_CAGACGAACCTGATAC-1	Dc-1/2
c2b_CAGAGACGGTCACCCA-1	Dd
c2b_CAGAGGCGATGCATGA-1	Dc-3
c2b_CAGATCCTGGTTTGAA-1	Dl-v
c2b_CAGCGATTCCCTTCAA-1	Dm-2r
c2b_CAGCTGGCGTAACCGT-1	Vl
c2b_CAGGATATATCGTTGT-1	Dl-g
c2b_CAGGCCGTTTGGGTGT-1	VZ
c2b_CAGGCGCACGGTGGTC-1	Dm-2r
c2b_CAGTACCAGTTTACGT-1	Vl
c2b_CATACCCGTACCCAGT-1	ON
c2b_CATACGAACTAGCTGG-1	Dm-3
c2b_CATAGCGTTGCCCACC-1	Dc-3
c2b_CATAGTCCACAAGAAC-1	Vv
c2b_CATATAGGTACAGTCA-1	Dl-g
c2b_CATATGTCAGGCTACG-1	Vc
c2b_CATCGGACGGGTTAAT-1	Dl-g
c2b_CATTTGAGTGGTACGT-1	Dc-1/2
c2b_CCAAGAAAGTGGGCGA-1	Dc-1/2
c2b_CCACACTGAGATATTA-1	Dl-v
c2b_CCACCAACTTTACTGT-1	Dc-1/2
c2b_CCACGGAGCCATAAGA-1	Vv
c2b_CCAGAAAGCAACTCAT-1	Vd-r
c2b_CCCAACATACGTCGCG-1	Vl
c2b_CCCAATGAGATTTGCA-1	VZ
c2b_CCCAATTTCACAACTT-1	ON
c2b_CCCAGTAAACTTGGGA-1	Dl-v
c2b_CCCGGTGTATCGGAAT-1	Dl-v
c2b_CCCTATGTAGAGCAGA-1	Dc-1/2
c2b_CCCTTTGACAGGTCTT-1	Dd
c2b_CCGACGGGCATGAGGT-1	Dc-1/2
c2b_CCGCCGGAACTTCTCG-1	Dl-v
c2b_CCGCGGAATGCGTCAC-1	Dc-1/2
c2b_CCGCTTACCTCACTCT-1	Vd-r
c2b_CCGGAGCGTACTTTCT-1	Dm-3
c2b_CCGGGTTCGAGGTTAC-1	ON
c2b_CCGGTTTGTAATTGTG-1	Dm-3
c2b_CCGTATCTCGTCGTAG-1	Dc-1/2
c2b_CCGTGTTAAATTCCAT-1	Vd-r
c2b_CCTAGGTAAAGGTAGC-1	Dl-v
c2b_CCTATACCGTCCTGTC-1	Dm-3
c2b_CCTATGGCTCCTAGTG-1	Dd
c2b_CCTCGCGCTGTGCGAT-1	VZ
c2b_CCTCTATCGATTAGCA-1	Dc-1/2
c2b_CCTGACCACCGATGGT-1	VZ
c2b_CCTTTAAGGGAGCACT-1	Dm-3
c2b_CGAAACGCAATTCATG-1	vVZ
c2b_CGAACCCGCATGCGTC-1	Dc-1/2
c2b_CGAACGGCCGGACAAC-1	Dl-v
c2b_CGAATCTGCTCGACGC-1	Dc-1/2
c2b_CGAATGAAGTCATTGC-1	Dc-1/2
c2b_CGAGTACTAAAGAGGA-1	Vc
c2b_CGAGTGAAGGTACCAG-1	Dc-1/2
c2b_CGATACCTCGCGGACA-1	Dl-v
c2b_CGATCTGTTGGAGGAC-1	Vv
c2b_CGATGTTGTTATCTAC-1	Dl-v
c2b_CGCCCAGCACGCCTAG-1	Dm-3
c2b_CGCGAGTCTGCCGGGT-1	Dc-1/2
c2b_CGCGCAAATGTCCAGA-1	Dc-1/2
c2b_CGCGCATGTTTGATTG-1	Dc-1/2
c2b_CGCTGTGTGGATGTTG-1	VZ
c2b_CGCTTATTCCCGGTCG-1	Vx
c2b_CGGAAAGAATCAAACG-1	Dm-3
c2b_CGGAACGTAAACATAG-1	Dc-1/2
c2b_CGGAGCAATTTAATCG-1	VZ
c2b_CGGGCCTTCTTTGTAA-1	Dl-v
c2b_CGGTGCAGATAGAACG-1	Vx
c2b_CGGTGCGCGTTGGTCC-1	Vd-r
c2b_CGTCACGTCCATTGGT-1	Dc-4
c2b_CGTCGCTTGGTTATAC-1	Dd
c2b_CGTCGGGTCTAAGCGC-1	Dc-1/2
c2b_CGTGAAGTTAATTCAC-1	Dl-v
c2b_CGTGCATTGTCGACGC-1	ON
c2b_CGTGCTTCTACCTAAA-1	Dc-3
c2b_CGTGTCTCGTTACGAC-1	Dm-3
c2b_CGTTCATGGTGCGCGT-1	Vl
c2b_CGTTTGTGTAGAGGGT-1	Dm-3
c2b_CTAAAGAATGCCTACT-1	ON
c2b_CTAAATCCGGTGTACA-1	Dm-3
c2b_CTAACCGCGCGCCCGT-1	ON
c2b_CTAACTGGTCCGGTTC-1	Vd-r
c2b_CTACTATCATAGGTTT-1	Dc-1/2
c2b_CTATAGGCGTTGATGT-1	Dm-3
c2b_CTCATGGTAATTTGCG-1	Vd-r
c2b_CTCCCTCCTTTCGATC-1	Dc-1/2
c2b_CTCCGCCCACATGAGG-1	Vl
c2b_CTCGCATTGCATAGCC-1	Dl-v
c2b_CTCGGGTTCTCTGGCC-1	Dc-3
c2b_CTCGGTTGTCGGCCCT-1	Dm-2r
c2b_CTCGTCGAGGGCTCAT-1	Dl-v
c2b_CTCTCTAACTGCCTAG-1	Dc-1/2
c2b_CTCTTCTGGAAGTTAG-1	VZ
c2b_CTCTTGTCCCGCTTGG-1	Dc-3
c2b_CTGAATCCGAGACCTC-1	Dc-4
c2b_CTGCCTTTAATACCTT-1	Dm-3
c2b_CTGCTGAGGCCACGAA-1	Vd-r
c2b_CTGGACGCAGTCCGGC-1	Dl-v
c2b_CTGGATTTACACTTGA-1	Dc-1/2
c2b_CTGGCATCCGAATGAG-1	Vc
c2b_CTGGCTGGTTGTCAGT-1	Dc-3
c2b_CTGGGCCTGCTATATC-1	Vv
c2b_CTGGGTTGAGTTAAAG-1	Dl-v
c2b_CTGTAGCCATCTCACT-1	Dm-3
c2b_CTGTTACCCAATCTAG-1	Dd
c2b_CTTCAGTGGTCGCCTA-1	Dc-1/2
c2b_CTTCCGCTCCGTGAAG-1	Dm-3
c2b_CTTCGTAGATAGGTGA-1	Dl-v
c2b_CTTCTATGTTGAAGTA-1	Vv
c2b_CTTCTATTAATGCTAG-1	Dm-2c
c2b_CTTCTGGGCGTACCTA-1	Dm-3
c2b_CTTGCCCAGGCTCTAC-1	Dl-g
c2b_GAAACATAGGAAACAG-1	Dc-1/2
c2b_GAAACCGAATTACCTT-1	Dc-4
c2b_GAAACCTATACAAATG-1	Dm-3
c2b_GAAAGCAGTGCACTTT-1	Dm-3
c2b_GAAATTGTCTCTATAA-1	Dc-1/2
c2b_GAAGAAACGATATTGT-1	Dc-3
c2b_GAAGCTCGGACCCGTC-1	Dc-1/2
c2b_GAAGTCAGTTGCACTA-1	Dd
c2b_GAAGTGATTTATCGTG-1	Dl-v
c2b_GAATAGTGCTCGATTA-1	Dm-3
c2b_GAATTCACCCGGGTGT-1	Dc-1/2
c2b_GACACTGAGTTCAGTG-1	Vx
c2b_GACATCGATTTATAAC-1	Dc-1/2
c2b_GACCCAATTATGATAC-1	Dc-1/2
c2b_GACCGTGCTGACGGTG-1	Dl-v
c2b_GACGCCGTAAAGGCTA-1	Dc-3
c2b_GACGCTTGCTTCTAAA-1	ON
c2b_GACTACAAAGCGGTGG-1	Vl
c2b_GACTCCTTCCAATTGA-1	Dl-v
c2b_GAGACTTCGCGACCGA-1	Dd
c2b_GAGAGGTGCATTCTGG-1	Vv
c2b_GAGCATCAACAACTTG-1	Dm-3
c2b_GAGCGCTGTTAGGTAA-1	Dc-1/2
c2b_GAGGCCCGACTCCGCA-1	Dc-1/2
c2b_GAGGGTAGTAACAAAG-1	Dm-3
c2b_GAGTAAGGCCACGGGA-1	Dl-v
c2b_GAGTATGCCCGCCTTG-1	Dc-1/2
c2b_GAGTCAGACCAGAATC-1	Dm-3
c2b_GAGTCCGCTTACCGGA-1	Dl-g
c2b_GAGTTGATGGCAATTT-1	Dc-1/2
c2b_GATACGATGGGAGTCA-1	Dc-4
c2b_GATAGGTAACGTTGAC-1	Dd
c2b_GATCAACATAAAGGGA-1	Dm-3
c2b_GATCGCTATATCTCAG-1	Dc-1/2
c2b_GATGACAAGTAGGGCA-1	Dc-3
c2b_GATGCCTTCTGCGGCA-1	Dl-v
c2b_GATGTAACGAACCACC-1	Dc-1/2
c2b_GATGTTCAATCCACGA-1	Dl-v
c2b_GATTACTGAATTTGGG-1	vVZ
c2b_GATTGCTCCAGTTGCA-1	Dm-3
c2b_GCAACCACGGCCGCGT-1	Vx
c2b_GCAAGAATTCCTTGGC-1	Vl
c2b_GCACAACCTCGGGCGT-1	Dl-v
c2b_GCACGCCTACTTAGAT-1	VZ
c2b_GCAGGAACTTAGATCT-1	Dl-v
c2b_GCCACAATTTAAGGAC-1	Vx
c2b_GCCATCGAGCTGCGTG-1	Dc-3
c2b_GCCATTAGCCTCAAAC-1	Dl-v
c2b_GCCCGACTTCTTCCCG-1	Vc
c2b_GCCCGCGCGTAAACGG-1	Vd-r
c2b_GCCCTAGCCGTCGCGA-1	Dl-v
c2b_GCCGACCCACGACTGC-1	Dm-3
c2b_GCGACCCAACCATCTG-1	Dm-3
c2b_GCGACGATAGTTGTAC-1	Dc-1/2
c2b_GCGCAAATATATTCAA-1	Dm-2r
c2b_GCGCTATGCCGAGGCA-1	Vx
c2b_GCGGACCGCGTTGTGG-1	Dc-1/2
c2b_GCGGAGAAACTTCGCA-1	Vs
c2b_GCGGCAAAGTATTGCC-1	Dc-3
c2b_GCGGGCGAGCCTTACC-1	Dm-3
c2b_GCGGTTCCCTATCATG-1	Dc-4
c2b_GCTAGCTTGAATAGCT-1	Dm-2r
c2b_GCTCCTGACATACTGG-1	Dm-2r
c2b_GCTGAATCTTCCAATC-1	Dc-1/2
c2b_GCTGCTAAGTAGTCGA-1	Dm-3
c2b_GCTGGTTTAGGCCATA-1	Dl-v
c2b_GCTGTATTACTGGCCC-1	Vc
c2b_GGAACCGTGTAAATTG-1	Dc-1/2
c2b_GGAACCTTGACTCTGC-1	Dc-1/2
c2b_GGACCTCTAGGCCGCC-1	Dc-3
c2b_GGACTCGTGAGTGGTC-1	Dm-3
c2b_GGATCTTACTGCCCTT-1	Dm-3
c2b_GGATCTTGACTCAACC-1	Dl-v
c2b_GGCAAAGGCGCCAATA-1	Vs
c2b_GGCAAATTACTTTACT-1	Dl-v
c2b_GGCCGAGACTCTGGTG-1	Dm-3
c2b_GGCCGTTTGGGTTTCA-1	Dm-3
c2b_GGCGCATGAATTGATG-1	Dc-1/2
c2b_GGCGCGTTCGAGTTTA-1	Dl-g
c2b_GGCTCCTCCACCTGTT-1	Dm-3
c2b_GGGAACGGGAGGTTAG-1	ON
c2b_GGGAACGGTTTCAGAT-1	Dm-3
c2b_GGGACAGAGTTACTCC-1	Dc-1/2
c2b_GGGACCCGTATATCTT-1	Dm-3
c2b_GGGATGGTCGTAACCG-1	Dc-1/2
c2b_GGGCAACCGCACGTGC-1	Dc-1/2
c2b_GGGCCCGTCTTAAACA-1	Vx
c2b_GGGCGGCAAATGAATT-1	Dc-1/2
c2b_GGGCGGGTTCCCTACG-1	Vl
c2b_GGGCGTCACCACGTAA-1	Dc-4
c2b_GGGCTATGATCGATGG-1	Dm-3
c2b_GGGTATTCTAGCAAAC-1	Dl-v
c2b_GGGTGACACCTTAACT-1	Dl-g
c2b_GGGTTAACATTTGAGT-1	Dc-3
c2b_GGTAACCGGGAGGATA-1	Dm-2r
c2b_GGTACAAACATGCTAT-1	Dl-v
c2b_GGTAGACCGTTGGGCG-1	Dc-3
c2b_GGTCGGTCGTCCACAG-1	Dm-3
c2b_GGTCGTAAGCTCGCAC-1	Vl
c2b_GGTGAAGTACAGGGAT-1	Vc
c2b_GGTGCTGGTACACATT-1	Dl-v
c2b_GGTTACCACCCTCGGG-1	Vx
c2b_GGTTTAATTACCATCG-1	Dm-3
c2b_GTAATCTGATTCTTCG-1	Dc-1/2
c2b_GTAGAGGGAGACAAGT-1	Vd-r
c2b_GTAGCTCCGGGAGGCT-1	VZ
c2b_GTATCTCAGTCTTGAC-1	Dc-1/2
c2b_GTATGAAATTTCACTC-1	Dc-1/2
c2b_GTATTCTGAGAAACGA-1	Vd-r
c2b_GTCAAAGAAGTGGTGT-1	Dl-v
c2b_GTCGCCGTTGTGTGTT-1	Dm-3
c2b_GTCTATCTGAGTTTCT-1	Dl-vv
c2b_GTCTCCTGCCAGTATG-1	Dl-v
c2b_GTCTGGGCGGTCGAGA-1	Dc-1/2
c2b_GTGACTTCAGTAGTGC-1	Dc-4
c2b_GTGAGTGGTACAACGC-1	Dd
c2b_GTGATCATAGATCTGC-1	Dl-g
c2b_GTGATTCGCCGCTCAA-1	Vd-r
c2b_GTGCCATCACACGGTG-1	Vx
c2b_GTGCCGCTTCAAAGGT-1	Vx
c2b_GTGCGAAATCGAACAC-1	Vl
c2b_GTGGACCAACCCGATT-1	Vv
c2b_GTGGAGCGTTTACCGA-1	Dl-v
c2b_GTGGAGTCGGCGGTTG-1	Vs
c2b_GTGGCAAACAGCGGCA-1	Dc-1/2
c2b_GTGGTATAGTCTGCCG-1	VZ
c2b_GTGGTTTCCGCCTTTC-1	Vx
c2b_GTTACTTTGGGCCTAG-1	Vx
c2b_GTTAGGCTACCCGTTT-1	Dl-v
c2b_GTTATATTATCTCCCT-1	Dl-g
c2b_GTTGAACCGGTTCCAT-1	Dl-vv
c2b_GTTTGGTAGGGTCAAC-1	Dd
c2b_TAACAGCGTTTGTGCT-1	Dm-3
c2b_TAACATACACGCGATC-1	Dc-1/2
c2b_TAACTCATCCGCGCGG-1	Vx
c2b_TAAGGCATAACATCAA-1	Dm-3
c2b_TAAGTAACATCTTGAC-1	Vx
c2b_TAAGTCGCCGAGTATC-1	Vd-r
c2b_TAATAGAACAGAGTTA-1	Vd-r
c2b_TAATAGGTCACCAGAA-1	Dc-1/2
c2b_TACAACGCACAACTCA-1	Dl-v
c2b_TACCAGAAGTAGGTTC-1	Dc-1/2
c2b_TACCGGTCGTTTCCAT-1	Vx
c2b_TACCGTAGGTTAACTA-1	VZ
c2b_TACCTCAGTTGTCTGT-1	Dm-3
c2b_TACCTCCACACCAATG-1	Dm-3
c2b_TACCTTAAGATTTCCC-1	Vd-r
c2b_TACGACGCTTGCTGCG-1	Dc-4
c2b_TACGATGTTGATCATC-1	ON
c2b_TACGCAGTTCTTTCCT-1	Dl-v
c2b_TACGCCGAGGGTACCC-1	Dc-1/2
c2b_TACGCCTCCATTCCGA-1	VZ
c2b_TACTATGGTTCCTCAG-1	Dm-3
c2b_TACTCCTCTAGTTGAC-1	Dm-3
c2b_TACTCTTTCGTCTTCA-1	Dm-3
c2b_TACTGAACAGATTTAG-1	Dm-3
c2b_TACTTTCCGCACGCCA-1	vVZ
c2b_TAGAGATCATGCAACT-1	vVZ
c2b_TAGATATGGACTGGAA-1	Dc-1/2
c2b_TAGCTAGAAGGCATGA-1	Dm-2c
c2b_TAGCTAGTGATGATGG-1	Dm-3
c2b_TAGCTCGCCTGATAAC-1	Dd
c2b_TAGGCGATGAGGTCTC-1	Dl-v
c2b_TATACACAGACGCCTT-1	Dd
c2b_TATATAGGGCTTTACG-1	Dm-3
c2b_TATATATCGAGAAATG-1	Dc-3
c2b_TATCCATCTCGGTTAG-1	Dl-g
c2b_TATCCGCACCGTCGGG-1	Dm-3
c2b_TATCTTGCAATACAAC-1	Dl-v
c2b_TATTAACACCAAAGCA-1	Dl-v
c2b_TATTAACCTGACCGCG-1	Dm-3
c2b_TATTATGTTTGCCTGC-1	Dl-v
c2b_TATTCCACTCAGCTCG-1	Dd
c2b_TATTCCTCCGCCCACT-1	Vd-r
c2b_TCAACAAAGATAATTC-1	Vd-r
c2b_TCAACATAGCGCCCTA-1	Dm-3
c2b_TCAACGAGGAGACAAA-1	Dc-1/2
c2b_TCACAGCAAACTCGAA-1	Dm-2c
c2b_TCACAGGAGAATAAGA-1	Dm-3
c2b_TCACCCTCTTAAGATT-1	Dl-g
c2b_TCACGATGTCCGTGGA-1	Vd-r
c2b_TCAGCAGTAGGCCCTG-1	VZ
c2b_TCAGTAGGGACTATAA-1	Dc-4
c2b_TCAGTGTATACGTCAT-1	Dm-3
c2b_TCATCGATGGTCCCAA-1	Dm-2r
c2b_TCCAACTTTAAATTCT-1	Dl-vv
c2b_TCCCTGGCGTATTAAC-1	Dl-v
c2b_TCCGGTTCGTCCGGTC-1	Dm-2c
c2b_TCCTAGCAAAGAAGCT-1	Dl-vv
c2b_TCCTCCTAAGACATTC-1	Vl
c2b_TCCTGCGTTGATACTC-1	ON
c2b_TCGAATATCCCGCAGG-1	Dc-3
c2b_TCGACAACTGAACCCG-1	Dl-v
c2b_TCGAGCCAGGCAGGCC-1	Vs
c2b_TCGCCGAAGTTGCGTC-1	Vc
c2b_TCGGAGAGTATCGGGA-1	Vv
c2b_TCGGCGTACTGCACAA-1	Dl-v
c2b_TCGGTCCCGACAATAG-1	Dc-1/2
c2b_TCGTTAGGAGTCCCTA-1	Dd
c2b_TCGTTGCTATCCGGTC-1	Dc-3
c2b_TCTAAAGAACAGTCTC-1	VZ
c2b_TCTAATACTGCCTCAG-1	Dc-1/2
c2b_TCTAGCAATCTCCGCC-1	Vv
c2b_TCTGTTACCCAGCATA-1	Vd-r
c2b_TGAACAAGCAGGGACT-1	VZ
c2b_TGACAGGACAAGTCCA-1	Dl-v
c2b_TGACTCCGAATCATAC-1	VZ
c2b_TGAGCCATACAGTCTC-1	vVZ
c2b_TGAGGAGTGCCAGCTT-1	VZ
c2b_TGAGGCATGTACTGTG-1	VZ
c2b_TGAGTAAATTAGCGTA-1	Dl-g
c2b_TGAGTGCCTCTTAAAT-1	Vl
c2b_TGATACATTTAGCCGT-1	Dm-3
c2b_TGATTCTGTCGCCGGT-1	Dc-1/2
c2b_TGATTTATTAGCTGTG-1	ON
c2b_TGCCAATGGGTACTCT-1	Dc-3
c2b_TGCCGGATGTACGAGC-1	Dm-3
c2b_TGCGACACCCTAGTGC-1	Dc-4
c2b_TGCGACGGCCGAACGT-1	Dm-3
c2b_TGCGAGAATATTACCC-1	Vd-r
c2b_TGCGTAAGAACCTGAT-1	Vx
c2b_TGCGTCATGACTGAGC-1	Dc-1/2
c2b_TGCTTAGAGAGAATGC-1	Dc-3
c2b_TGGACGCAATCCAGCC-1	Dc-1/2
c2b_TGGCAGATTACGATCA-1	Dl-g
c2b_TGGCATGAAGTTTGGG-1	Dl-v
c2b_TGGCGACTGCTCCAAA-1	Dm-3
c2b_TGGCGATCAAGTTATG-1	Dd
c2b_TGGTCTGTTGGGCGTA-1	ON
c2b_TGTAGTGATCTATAAT-1	ON
c2b_TGTCGTTATCACATAT-1	Dl-g
c2b_TGTTCGTATTGCGGTG-1	VZ
c2b_TTAAGGCCCGTACTTT-1	Dc-1/2
c2b_TTACTCTGGTACGTAC-1	Vx
c2b_TTACTGGGATATTTCA-1	Dl-g
c2b_TTAGGTCATAACCGAC-1	VZ
c2b_TTATCCTCAAGGAATA-1	Dl-v
c2b_TTCCAATCTGGCTATC-1	Dc-1/2
c2b_TTCCACACAGATTTGA-1	Dc-1/2
c2b_TTCCGGCCTTGAGGCT-1	Dc-3
c2b_TTCGCCGCTCGCGCTA-1	Dl-v
c2b_TTCGCGCGCCATACGA-1	Dm-3
c2b_TTCTAGAAAGTCTTAT-1	VZ
c2b_TTCTTGAGCCGCGCTA-1	Dc-1/2
c2b_TTCTTGGACGATCTGC-1	Vd-r
c2b_TTGACATGAACGTGGA-1	Vx
c2b_TTGACCGTGTTAATGA-1	Vd-r
c2b_TTGACTACCATATGGT-1	Vl
c2b_TTGAGAGTACTGCTAA-1	Vl
c2b_TTGATTAGCTGTTTCT-1	Vd-r
c2b_TTGCACAATTCAGAAA-1	Dl-g
c2b_TTGCCATAGCCCGCTC-1	Dc-1/2
c2b_TTGCCCTGATCACGGG-1	ON
c2b_TTGCCGCAGACCTACA-1	VZ
c2b_TTGCGGCATCAGAAAG-1	Dc-3
c2b_TTGCGTCGGCCAACCG-1	Dc-1/2
c2b_TTGGAAGAATACAGTC-1	Vd-r
c2b_TTGGATATCGTCTACG-1	Dc-1/2
c2b_TTGGTCACACTCGTAA-1	Dc-1/2
c2b_TTGGTTGCGGTGCGCG-1	Dc-1/2
c2b_TTGTAAGGACCTAAGT-1	Vv
c2b_TTGTGGTAGGAGGGAT-1	Vd-r
c2b_TTGTGTTTCCCGAAAG-1	Dd
c2b_TTGTTTCACATCCAGG-1	VZ
c2b_TTGTTTCATTAGTCTA-1	Dc-3
c2b_TTGTTTCCATACAACT-1	Vv
c2c_AAACTGCTGGCTCCAA-1	Vv
c2c_AAAGGCTCTCGCGCCG-1	Dc-1/2
c2c_AAATACCTATAAGCAT-1	Vl
c2c_AAATCGTGTACCACAA-1	Vd-r
c2c_AAATTTGCGGGTGTGG-1	VZ
c2c_AACCTTTAAATACGGT-1	Dl-v
c2c_AACGATAATGCCGTAG-1	Dl-v
c2c_AACGGCCATCTCCGGT-1	Dm-3
c2c_AACGTACTGTGGGTAC-1	Dm-3
c2c_AACTAGGCTTGGGTGT-1	Dc-1/2
c2c_AACTCAAGTTAATTGC-1	Dl-v
c2c_AAGACCCAACTGAACA-1	Dd
c2c_AAGCACCCTGCGTATC-1	Dl-v
c2c_AAGCATACTCTCCTGA-1	Dl-v
c2c_AAGCTAGATCGAGTAA-1	Vl
c2c_AAGTTCGGCCAACAGG-1	Dm-3
c2c_AATAGAACAGAGTGGC-1	Dm-3
c2c_AATAGTCCGTCCCGAC-1	Dc-4
c2c_AATGACGTAGGATGTC-1	ON
c2c_AATTAAAGGTCGGCGT-1	Dc-1/2
c2c_AATTAACGGATTTCCA-1	Dl-g
c2c_AATTAGCGCTGCAGCG-1	Dc-1/2
c2c_AATTCTAGAGTTAGGC-1	Vd-r
c2c_AATTGAACGCTCTGGT-1	ON
c2c_ACAAATGGTAGTGTTT-1	ON
c2c_ACAAGGGCAGGCTCTG-1	ON
c2c_ACACTGATCAAGGTGT-1	Dm-3
c2c_ACATCCCGGCCATACG-1	Dc-1/2
c2c_ACATCGATCGTTTACC-1	Vc
c2c_ACATCGGTCAGCCGCG-1	VZ
c2c_ACATCGTATGCAATGG-1	ON
c2c_ACATTAGTTTATATCC-1	Dc-1/2
c2c_ACCAACGCTTATTTAT-1	Dc-3
c2c_ACCATATCCGCAATAA-1	Dl-v
c2c_ACCATCGTATATGGTA-1	Dc-1/2
c2c_ACCCGGAAACTCCCAG-1	Dl-g
c2c_ACCCGGTTACACTTCC-1	Dc-1/2
c2c_ACCCGTGTCATCAGTA-1	Dc-1/2
c2c_ACCGACACATCTCCCA-1	Dl-g
c2c_ACGATGCATATGTTAT-1	Dl-v
c2c_ACGCGAAGTCAGACGA-1	Dc-1/2
c2c_ACGGCACTTGCTTGGG-1	Dc-1/2
c2c_ACGGCCAACATGGACT-1	Dm-2r
c2c_ACGTTAGATTTGCCCG-1	VZ
c2c_ACGTTCGTTCAGGAAA-1	VZ
c2c_ACTACGCGTTAGAATT-1	Dd
c2c_ACTCCCTAATGCTAAA-1	Dl-v
c2c_ACTCCCTAGAATAGTA-1	Vl
c2c_ACTCTCTGACTTAGGT-1	ON
c2c_ACTTATTAGGATCGGT-1	Dl-v
c2c_AGAAGGTTGCCGAATT-1	Dc-1/2
c2c_AGACCCACCGCTGATC-1	Vx
c2c_AGATACCGGTGTTCAC-1	VZ
c2c_AGATACTCAAGATCGA-1	ON
c2c_AGATTATAGGACGTTT-1	Dl-v
c2c_AGCAAAGGCCGCTAGT-1	Dl-g
c2c_AGCAGCCAGATGAATA-1	Dc-4
c2c_AGCGCATAATGAATCG-1	Dc-1/2
c2c_AGCGGACACTTCGTAG-1	Dl-g
c2c_AGCTCTTTACTCAGTT-1	Dc-1/2
c2c_AGGAAGCTGTCCGCCG-1	Dl-g
c2c_AGGACGACCCATTAGA-1	Dc-1/2
c2c_AGGATAAAGTCGGGAT-1	Dc-1/2
c2c_AGGCAGGGAGCGTACT-1	Dc-3
c2c_AGGGACTCTACGCGAC-1	Dc-3
c2c_AGTATTTGGCACGACC-1	Dc-3
c2c_AGTCAACACCACCATC-1	Dc-1/2
c2c_AGTGACCTACTTTACG-1	Dc-1/2
c2c_AGTGATATGAGTAGTT-1	Dm-2r
c2c_AGTGCGTAGCTCGTAA-1	Dc-3
c2c_AGTTAAACACTTGCGA-1	Dl-v
c2c_AGTTTGCACCTGCCTC-1	VZ
c2c_ATAAACGGACCCGTAA-1	Vd-r
c2c_ATAAAGGCTCGGTCGT-1	VZ
c2c_ATAAGGTGGAGAACAT-1	Dl-v
c2c_ATAAGTTACCGCGACG-1	Vd-r
c2c_ATAATAGCTGTTGAAT-1	Vd-r
c2c_ATACAGGCCCTCCAAT-1	Dl-v
c2c_ATACCTAACCAAGAAA-1	Dl-g
c2c_ATAGTGAAGCGTTCTC-1	Dc-1/2
c2c_ATATAAAGCGCTCGTG-1	Dl-g
c2c_ATATAAATGTAGCTGC-1	Dl-v
c2c_ATATTCAGTTAAACCT-1	Dc-3
c2c_ATCACGTGCTAATTAA-1	Dm-3
c2c_ATCAGACGGCACGCCG-1	Dc-3
c2c_ATCATCCAATATTTGT-1	Dl-v
c2c_ATCCAGAGCAACAACC-1	Dc-3
c2c_ATCCAGGATTCGTGAA-1	Dl-v
c2c_ATCCTACCTAAGCTCT-1	Dm-2r
c2c_ATCCTGCGTGGAATGG-1	Dm-2r
c2c_ATCGACCCAATACAGA-1	Vv
c2c_ATCTAATATCCTACGG-1	Vx
c2c_ATCTGGGCTGTTCTTG-1	Dl-g
c2c_ATGATGCAATGGTACA-1	Dm-2r
c2c_ATGGTCGCGTGGTTTC-1	ON
c2c_ATGTGGACATCTTGAT-1	Vx
c2c_ATTAAACATGCGGACC-1	Vd-r
c2c_ATTCACTGATGTTGGA-1	Dl-v
c2c_ATTCATATACTGTCCA-1	Vd-r
c2c_CAAACGAGTATCGCAG-1	Dc-3
c2c_CAAATGTCCTTCCGTG-1	Vd-r
c2c_CAACTGCTCATCCGAT-1	Dd
c2c_CAAGCGGCACATAATT-1	Dl-v
c2c_CACAGGGCCGTTGTCA-1	VZ
c2c_CACATGATTCAGCAAC-1	Vx
c2c_CACGTCGGCAACCTCT-1	Dm-3
c2c_CACTAAAGTTGCCTAT-1	Dl-v
c2c_CACTCAAGAGCTATGG-1	Dl-v
c2c_CACTTAATCAGACGGA-1	VZ
c2c_CAGACACCGATCGCTG-1	Dc-3
c2c_CAGACGAACCTGATAC-1	VZ
c2c_CAGAGACGGTCACCCA-1	Dc-1/2
c2c_CAGAGGCGATGCATGA-1	Dm-3
c2c_CAGCGATTCCCTTCAA-1	Dm-3
c2c_CAGGATATATCGTTGT-1	Vd-r
c2c_CAGGCCGTTTGGGTGT-1	Dl-v
c2c_CAGGCGCCATGCTAGG-1	Dl-v
c2c_CAGTCTGTATACTGGG-1	Vv
c2c_CATAAGAAGCTTGGCT-1	Dl-v
c2c_CATACACGGTTCCCAC-1	Dd
c2c_CATACGGCGTCTGGGC-1	Vl
c2c_CATACTATGTAATTGT-1	Dl-v
c2c_CATAGCGTTGCCCACC-1	Dm-3
c2c_CATATAGGTACAGTCA-1	Dc-1/2
c2c_CATCGGACGGGTTAAT-1	Vd-r
c2c_CCAAGAAAGTGGGCGA-1	Dm-2r
c2c_CCAATGTCACAGCAAG-1	Dl-v
c2c_CCACACTGAGATATTA-1	Dl-v
c2c_CCAGTCTTGTCATAGA-1	Dc-4
c2c_CCATCGCAGTTAAACT-1	Dc-1/2
c2c_CCATGCCTGTTTAGTA-1	Dl-v
c2c_CCATTTCTACCTATTA-1	Dl-v
c2c_CCCGCAGCGCGAACTA-1	Vl
c2c_CCCTTTGACAGGTCTT-1	Dc-1/2
c2c_CCGAACCTTCCCGGCC-1	Vl
c2c_CCGCATGTGGTACGAT-1	Vx
c2c_CCGCTATCAGCACCAG-1	Vd-r
c2c_CCGCTTACCTCACTCT-1	Dm-3
c2c_CCGGAGCGTACTTTCT-1	Dc-4
c2c_CCGGTTTGTAATTGTG-1	Dm-3
c2c_CCGTGTTAAATTCCAT-1	Dm-3
c2c_CCTAAATTAACGGTTC-1	Vv
c2c_CCTATACCGTCCTGTC-1	Dm-3
c2c_CCTCGCGCTGTGCGAT-1	Dc-4
c2c_CCTCTGTACTATTCTA-1	Dc-1/2
c2c_CCTGGTCGAATGTGGG-1	Dl-g
c2c_CCTGTAAGACATGATA-1	Dl-v
c2c_CCTGTCGCCCGTAAAT-1	Dl-v
c2c_CCTTTAAGGGAGCACT-1	Dc-3
c2c_CGACAGTTCGCGTTAT-1	Dl-v
c2c_CGAGACCCTAGAGTGT-1	Vd-r
c2c_CGATACCTCGCGGACA-1	Dc-1/2
c2c_CGATCCGACCCAGTGC-1	Dl-v
c2c_CGATTAAATATCTCCT-1	Dc-1/2
c2c_CGATTCGCCTGGCTGC-1	Dl-v
c2c_CGCCCAGCACGCCTAG-1	Dc-3
c2c_CGCGCATGTTTGATTG-1	Dm-2r
c2c_CGCTACGGGACATTTA-1	Dl-v
c2c_CGCTATTCTTAGGCTC-1	Dl-v
c2c_CGCTGTGTGGATGTTG-1	VZ
c2c_CGGAAAGAATCAAACG-1	Dm-3
c2c_CGGAACGTAAACATAG-1	Dc-3
c2c_CGGAGCAATTTAATCG-1	Dc-1/2
c2c_CGGCAAACATCGTGCG-1	Vx
c2c_CGGCCACGCACAAAGT-1	Dl-v
c2c_CGGGAATTTATGTAAA-1	Vv
c2c_CGGGCCTTCTTTGTAA-1	Dc-1/2
c2c_CGGTGCGCGTTGGTCC-1	Dm-3
c2c_CGTCACGTCCATTGGT-1	VZ
c2c_CGTGAAGTTAATTCAC-1	Dc-1/2
c2c_CGTGCCCTCCCGAAGA-1	ON
c2c_CGTTTCGCTCATTACA-1	Dl-v
c2c_CGTTTGTGTAGAGGGT-1	VZ
c2c_CTACGCACGGAGTACC-1	Dl-v
c2c_CTAGGTTCGGACGTGA-1	Dl-v
c2c_CTAGTTACAACCCGGT-1	Vx
c2c_CTATTCATGTGTCCCA-1	Dc-1/2
c2c_CTCACATTTACTAAAT-1	Dl-g
c2c_CTCCGCCCACATGAGG-1	Dc-3
c2c_CTCGCCGAATGTAGGG-1	Dl-g
c2c_CTCTATTTGGCTGCAG-1	Vl
c2c_CTCTTGTCCCGCTTGG-1	Dc-1/2
c2c_CTGCACTCCAGTACAG-1	Dl-v
c2c_CTGCCATGCATCACAT-1	Vx
c2c_CTGCTGAGGCCACGAA-1	Dm-3
c2c_CTGCTTGGCGATAGCT-1	Dl-v
c2c_CTGGATTTACACTTGA-1	Vd-r
c2c_CTGGCTGGTTGTCAGT-1	Dc-1/2
c2c_CTGGGTAGGCAGTTAA-1	ON
c2c_CTGTACTTCTTAGCAT-1	Dl-v
c2c_CTGTAGCCATCTCACT-1	Dm-3
c2c_CTGTTACCCAATCTAG-1	Vd-r
c2c_CTTCATTGTCAGTGGA-1	Dl-v
c2c_CTTCCGCTCCGTGAAG-1	Dc-3
c2c_CTTCGTAGATAGGTGA-1	Dl-v
c2c_CTTCTATTAATGCTAG-1	VZ
c2c_CTTGCCCAGGCTCTAC-1	Vd-r
c2c_CTTGGCCAAGCTGGGA-1	Dd
c2c_CTTGTCAACATTCGAG-1	Vx
c2c_CTTTAATATTGGTCGA-1	Dl-v
c2c_CTTTCTGTGCGGGCTT-1	Vx
c2c_GAAACCGAATTACCTT-1	Dm-2r
c2c_GAAACCTATACAAATG-1	Dd
c2c_GAAAGCAGTGCACTTT-1	Dc-1/2
c2c_GAAATTGTCTCTATAA-1	Dc-1/2
c2c_GAACAGATTACTAAAT-1	Dl-v
c2c_GAACCCTCTGTGTTCT-1	Dl-g
c2c_GAAGCCTGCACATTCC-1	Dl-g
c2c_GAAGTCAGTTGCACTA-1	Dc-1/2
c2c_GAAGTGATTTATCGTG-1	Dl-v
c2c_GAAGTTTCCACTCAAT-1	Dl-v
c2c_GAATCTGAACATTCTC-1	Vv
c2c_GACACTGAGTTCAGTG-1	Dm-2r
c2c_GACATCGATTTATAAC-1	Dc-3
c2c_GACCGTGCTGACGGTG-1	Dc-1/2
c2c_GACGACGATCCGCGTT-1	Dl-v
c2c_GACGCCGTAAAGGCTA-1	Dm-2r
c2c_GACTGCACCAGCCCAG-1	ON
c2c_GAGACTTCGCGACCGA-1	Dc-1/2
c2c_GAGAGGGCGCGAGGTT-1	Dl-v
c2c_GAGATCTTCCATGACA-1	ON
c2c_GAGATGGGAGTCGACA-1	Dl-v
c2c_GAGTAGATACTAGTTG-1	Dl-g
c2c_GAGTATGCCCGCCTTG-1	VZ
c2c_GAGTCAGACCAGAATC-1	Dm-3
c2c_GATACGATGGGAGTCA-1	Dm-2r
c2c_GATAGGTAACGTTGAC-1	Vd-r
c2c_GATCGCGGGCTCTCCA-1	Dl-v
c2c_GATGCGTCCTGCATTC-1	Dl-v
c2c_GATGTTCAATCCACGA-1	Dc-1/2
c2c_GATTACTGAATTTGGG-1	Dc-1/2
c2c_GCAAACCTTGGCCATA-1	Dl-g
c2c_GCAAGAATTCCTTGGC-1	VZ
c2c_GCAGATTAGGGATATC-1	Dl-v
c2c_GCAGCACACAGCCCAG-1	Dl-v
c2c_GCATAGAGCACTCAGG-1	Dl-v
c2c_GCCACAATTTAAGGAC-1	Dm-3
c2c_GCCATCGAGCTGCGTG-1	Dm-3
c2c_GCCCGATCTGTGGTCG-1	Dc-1/2
c2c_GCCCGCGCGTAAACGG-1	Dm-3
c2c_GCCGATTGGCCAAGCT-1	Vc
c2c_GCCGGGTTAGGGTCGC-1	Vx
c2c_GCCTCTATACATAGCA-1	VZ
c2c_GCGAAACTTAACTGGA-1	ON
c2c_GCGACGATAGTTGTAC-1	Vd-r
c2c_GCGAGGCCCGAGCAGA-1	Dl-v
c2c_GCGCCGTTCCACGATA-1	Vx
c2c_GCGCTATGCCGAGGCA-1	Dm-2r
c2c_GCGGGCGAGCCTTACC-1	Dc-3
c2c_GCGGTTCCCTATCATG-1	VZ
c2c_GCGTCGCCAGGGTGAT-1	Dc-1/2
c2c_GCGTCTCTGCATTGGG-1	Dl-v
c2c_GCTAGCTTGAATAGCT-1	VZ
c2c_GCTAGTAGAGCTTGTA-1	Vx
c2c_GCTGAGGCGTGAGTAT-1	Vx
c2c_GCTGCTAAGTAGTCGA-1	Dc-1/2
c2c_GCTGCTACTGCGTAGC-1	Dl-v
c2c_GCTGGCGGCGCATGCT-1	Dc-1/2
c2c_GCTGTATTACTGGCCC-1	Dm-3
c2c_GGACCAACAGGATAAC-1	Vx
c2c_GGATGACGCGAGTTTA-1	Dl-v
c2c_GGCAAATTACTTTACT-1	Dc-1/2
c2c_GGCAAGGCGAAATAGC-1	Vx
c2c_GGCACTCCACTGGGCA-1	VZ
c2c_GGCCGTTTGGGTTTCA-1	Dm-3
c2c_GGCGCGTTCGAGTTTA-1	Vd-r
c2c_GGCTTTCAATAAGGGT-1	Dl-g
c2c_GGGACCCGTATATCTT-1	Dc-1/2
c2c_GGGAGGATGCCCGAAA-1	Dl-v
c2c_GGGATGGTCGTAACCG-1	Dm-3
c2c_GGGCAGAGCAATCGTT-1	Dc-4
c2c_GGGCGGCAAATGAATT-1	VZ
c2c_GGGCGGGTTCCCTACG-1	VZ
c2c_GGGCTATGATCGATGG-1	Dc-3
c2c_GGGTCACCGTGACGGT-1	Dl-v
c2c_GGGTTAACATTTGAGT-1	Dc-3
c2c_GGTACAAACATGCTAT-1	Dc-1/2
c2c_GGTAGAAGACCGCCTG-1	Dl-v
c2c_GGTAGACCGTTGGGCG-1	Dm-2r
c2c_GGTCAGTGGGTCCCAC-1	Vd-r
c2c_GGTCGGTCGTCCACAG-1	Dc-3
c2c_GGTGAAGTACAGGGAT-1	Dm-3
c2c_GGTGCTGGTACACATT-1	Dc-1/2
c2c_GTACGTTTGCCCGTCA-1	Vv
c2c_GTAGACACGCCTGACT-1	VZ
c2c_GTAGCCAAACATGGGA-1	Vl
c2c_GTATCTTTCATAACCA-1	Vv
c2c_GTATTCTGAGAAACGA-1	Dm-3
c2c_GTCGCCGTTGTGTGTT-1	Dm-3
c2c_GTCGGGAAGCAGAAAC-1	Dl-g
c2c_GTCGTACCATCTCGGG-1	Vd-r
c2c_GTCTATCTGAGTTTCT-1	Dl-v
c2c_GTCTCAAGGCCCGGCT-1	Dl-g
c2c_GTCTGGGCGGTCGAGA-1	Dc-3
c2c_GTGACTTCAGTAGTGC-1	Dm-2r
c2c_GTGAGTGGTACAACGC-1	Dm-2r
c2c_GTGATCATAGATCTGC-1	Vd-r
c2c_GTGATTCGCCGCTCAA-1	Dm-3
c2c_GTGCCGCTTCAAAGGT-1	Dm-2r
c2c_GTGCGAAATCGAACAC-1	Dc-3
c2c_GTGGACGCATTTGTCC-1	Vx
c2c_GTGGTATAGTCTGCCG-1	VZ
c2c_GTTAACATCACTTAAA-1	Dl-v
c2c_GTTAAGGGTGCGATGT-1	VZ
c2c_GTTACCTACAACTTGC-1	Vc
c2c_GTTACTTTGGGCCTAG-1	Dm-2r
c2c_GTTATATTATCTCCCT-1	Vd-r
c2c_GTTCGCCATAAGTGCC-1	Dl-v
c2c_GTTGAACCGGTTCCAT-1	Dc-1/2
c2c_GTTGGATTTGCGTTGG-1	Dl-v
c2c_GTTGGTCATGCTATCC-1	Dc-1/2
c2c_GTTTACGTTCCATCTG-1	Vc
c2c_GTTTGGGCTTGTGAGC-1	Vx
c2c_GTTTGGTAGGGTCAAC-1	Dc-1/2
c2c_TAACTCATCCGCGCGG-1	Dm-2r
c2c_TAAGGCATAACATCAA-1	Dm-3
c2c_TAAGGCCCGTCACCCT-1	VZ
c2c_TAAGTAACATCTTGAC-1	Dm-3
c2c_TAATAGAACAGAGTTA-1	VZ
c2c_TACAACGCACAACTCA-1	Dc-1/2
c2c_TACATAGGCATACACC-1	Vx
c2c_TACATTTCTAACGTGC-1	Dl-v
c2c_TACCAAATAGCCCAGA-1	Dl-g
c2c_TACCAGAAGTAGGTTC-1	VZ
c2c_TACCGGCTCACTGCCC-1	Vc
c2c_TACCGTAGGTTAACTA-1	Dc-4
c2c_TACCGTGCCTCGGACC-1	Vx
c2c_TACCTACTCCCAGTAT-1	Dl-g
c2c_TACCTCAGTTGTCTGT-1	Dc-3
c2c_TACGACGCTTGCTGCG-1	Vd-r
c2c_TACGACTGCCTCTTAG-1	Vv
c2c_TACGCAGTTCTTTCCT-1	Dc-1/2
c2c_TACGCCATATTCTAAT-1	Dc-1/2
c2c_TACGCCTCCATTCCGA-1	Dc-1/2
c2c_TACTATGGTTCCTCAG-1	Dm-3
c2c_TACTCTTTCGTCTTCA-1	Dm-3
c2c_TACTGAACAGATTTAG-1	Dm-3
c2c_TAGATATGGACTGGAA-1	Dc-3
c2c_TAGCTAGAAGGCATGA-1	Dm-2r
c2c_TAGCTAGTGATGATGG-1	Dm-3
c2c_TAGCTCGCCTGATAAC-1	Dc-1/2
c2c_TAGGTGTTCCACAGAT-1	Dl-g
c2c_TAGTCCGCAGAGAATG-1	Dl-v
c2c_TATACACAGACGCCTT-1	Dc-1/2
c2c_TATACGCGTCATCACT-1	Dl-g
c2c_TATCCGCACCGTCGGG-1	Dd
c2c_TATCTACCACAGCGGG-1	Vc
c2c_TATGGGACCGAGCAGG-1	Dl-v
c2c_TATGGTCTGAGTAACA-1	Dl-v
c2c_TATTAACCTGACCGCG-1	Dm-3
c2c_TATTCCACTCAGCTCG-1	Vd-r
c2c_TATTCCTCCGCCCACT-1	VZ
c2c_TCAAATTTGAGACTCA-1	Dl-g
c2c_TCAACATAGCGCCCTA-1	Dm-3
c2c_TCACAGCAAACTCGAA-1	VZ
c2c_TCACAGGAGAATAAGA-1	Dc-3
c2c_TCACCCTCTTAAGATT-1	Vd-r
c2c_TCACGTGCCCGATTCA-1	vVZ
c2c_TCAGTAGGGACTATAA-1	Dm-2r
c2c_TCCAACTTTAAATTCT-1	Dc-1/2
c2c_TCCACCTCTAGCCTTT-1	VZ
c2c_TCCAGGGTATATACGA-1	Dl-g
c2c_TCCGCCTGTCTACAAG-1	Dl-v
c2c_TCCGCTTATCCCATTA-1	Vx
c2c_TCCGGTTCGTCCGGTC-1	Dm-2r
c2c_TCCTAAATTGGGAAGC-1	Dl-v
c2c_TCCTACATCCACGGCC-1	ON
c2c_TCCTAGCAAAGAAGCT-1	Dc-1/2
c2c_TCGAGACCAACACCGT-1	Dl-v
c2c_TCGCCGAAGTTGCGTC-1	Dm-3
c2c_TCGGGAGACAGCGTAC-1	Dl-g
c2c_TCGTTAGGAGTCCCTA-1	Dm-2r
c2c_TCGTTGCTATCCGGTC-1	Dm-3
c2c_TCTAGCATGCCCAGAA-1	Vc
c2c_TGACTATAATCCTTTC-1	Vx
c2c_TGAGCCATACAGTCTC-1	Dc-1/2
c2c_TGAGCGGAAAGTGTTC-1	Vx
c2c_TGAGGAGTGCCAGCTT-1	Dc-4
c2c_TGAGTAAATTAGCGTA-1	Vd-r
c2c_TGAGTGCCTCTTAAAT-1	Dc-3
c2c_TGATACATTTAGCCGT-1	Dm-3
c2c_TGATTCTGTCGCCGGT-1	Dm-3
c2c_TGCAGAGTACCGAGCA-1	Dl-v
c2c_TGCCAATGGGTACTCT-1	Dc-3
c2c_TGCCAGTACGTGGAGA-1	Dl-v
c2c_TGCCGTGGATCGTCCT-1	Dl-g
c2c_TGCGACACCCTAGTGC-1	Dm-2r
c2c_TGCGAGAATATTACCC-1	VZ
c2c_TGCGTAAGAACCTGAT-1	Dc-1/2
c2c_TGCTCGGCGAAACCCA-1	Dc-1/2
c2c_TGCTTCCCAAGCAGTA-1	Dl-g
c2c_TGGCAGATTACGATCA-1	Vd-r
c2c_TGGCAGCAGTAATAGT-1	Vl
c2c_TGGCGACTGCTCCAAA-1	Dm-3
c2c_TGGCGATCAAGTTATG-1	Dm-2r
c2c_TGGTCCCACGCTACGG-1	Dl-v
c2c_TGGTTCAACGGGTAAT-1	Dl-v
c2c_TGTACGAACAAATCCG-1	Dl-v
c2c_TGTGAGACTAGCCCAA-1	Dl-g
c2c_TGTTCCGCTTCCATGA-1	Dl-v
c2c_TGTTCGTATTGCGGTG-1	Vd-r
c2c_TTACCCTAGGGATTGG-1	Dc-1/2
c2c_TTACTGGGATATTTCA-1	Dc-1/2
c2c_TTAGAAGAACATGACT-1	Dc-1/2
c2c_TTATGAATGAAAGGGA-1	Vx
c2c_TTATTAGAGCGTGTTC-1	Vx
c2c_TTCACGAAAGGATCAC-1	Dl-v
c2c_TTCACTCGAGCACCTA-1	Dl-v
c2c_TTCCAATCTGGCTATC-1	VZ
c2c_TTCCGCGTGAGGCGAT-1	Vd-r
c2c_TTCCGGCCTTGAGGCT-1	Dm-3
c2c_TTCGACAGAGCCCGTG-1	Vx
c2c_TTCGCACTGTACGACA-1	Dl-g
c2c_TTCGCGCGCCATACGA-1	Dm-3
c2c_TTCTAGAAAGTCTTAT-1	Dm-3
c2c_TTCTGCCGCGCCTAGA-1	Vl
c2c_TTCTTGAGCCGCGCTA-1	Dm-3
c2c_TTGACTACCATATGGT-1	Dc-1/2
c2c_TTGAGAGTACTGCTAA-1	Dc-3
c2c_TTGATTAGCTGTTTCT-1	Dm-3
c2c_TTGCACAATTCAGAAA-1	Vd-r
c2c_TTGCGGCATCAGAAAG-1	Dm-3
c2c_TTGGTCACACTCGTAA-1	VZ
c2c_TTGTAATCCGTACTCG-1	Dl-v
c2c_TTGTGTATGCCACCAA-1	Dc-4
c2c_TTGTGTTTCCCGAAAG-1	Dc-1/2
c2c_TTGTTTCACATCCAGG-1	Dm-3
c2d_AAAGGGATGTAGCAAG-1	OB gc
c2d_AAATGGCATGTCTTGT-1	ON
c2d_AAATTAACGGGTAGCT-1	Dl-v
c2d_AAATTACCTATCGATG-1	Dc-1/2
c2d_AACATATCAACTGGTG-1	VZ
c2d_AACGATATGTCAACTG-1	Dc-1/2
c2d_AACGCGGTCTCCAGCC-1	OB gc
c2d_AACTGATATTAGGCCT-1	ON
c2d_AAGATTGGCGGAACGT-1	Dc-1/2
c2d_AAGGATGAGGGACCTC-1	Dc-1/2
c2d_AAGGGACAGATTCTGT-1	Dc-1/2
c2d_AAGGTATCCTAATATA-1	Dc-1/2
c2d_AATCTGCGTTGGGACG-1	VZ
c2d_AATGATGATACGCTAT-1	Dl-v
c2d_AATGATGCGACTCCTG-1	Dl-g
c2d_AATGCAACCGGGTACC-1	OB gc
c2d_AATGCACCAAGCAATG-1	Dl-v
c2d_AATTCATAAGGGATCT-1	Dl-v
c2d_ACAACAGCATGAGCTA-1	Dl-d
c2d_ACAATTTGAGCAGTGG-1	Dm-1
c2d_ACACAAAGACGGGTGG-1	OB gml
c2d_ACACGAGACTCCTTCT-1	Dl-d
c2d_ACACGGGAACTTAGGG-1	Dl-d
c2d_ACATAATAAGGCGGTG-1	OB gml
c2d_ACCCAACGCCCGTGGC-1	Dm-1
c2d_ACCGACTGAGTCCCAC-1	Dl-d
c2d_ACGATACATAGAACTA-1	Dc-1/2
c2d_ACGCATTCGTGAGTAC-1	Dl-v
c2d_ACGCGGGCCAAGGACA-1	Dl-v
c2d_ACGTAGATTGCTGATG-1	Dl-d
c2d_ACGTTTAGTTGTGATC-1	ON
c2d_ACTCAATAAAGGCACG-1	Vd-r
c2d_ACTGTCTTCTTTAGAA-1	Dl-d
c2d_ACTTTCCTATAGCTTC-1	Dl-v
c2d_AGAGAACCGTCTAGGA-1	Dc-1/2
c2d_AGAGCGGGCTAATCAT-1	ON
c2d_AGATCGTGCATAAGAT-1	Dl-v
c2d_AGCACCAGTACTCACG-1	Dl-d
c2d_AGCCACTCCCGTGCTT-1	Dc-1/2
c2d_AGCCCTAAGCGAAGTT-1	ON
c2d_AGCGACCAACGATATT-1	vVZ
c2d_AGCGCGGGTGCCAATG-1	Dl-v
c2d_AGCTAGAAGCAGAAGT-1	Dl-g
c2d_AGCTCTTCCCAGTGCA-1	Dl-v
c2d_AGCTGAAGTAAACCAA-1	Dl-v
c2d_AGGCAGATGCGTAAAC-1	Dc-1/2
c2d_AGGGCTGCAGTTACAG-1	VZ
c2d_AGGGTTCCCTTTGGTT-1	Dm-1
c2d_AGGGTTTAGTTCGGGA-1	Dl-v
c2d_AGGTTGAGGCACGCTT-1	Vd-r
c2d_AGTAATGTCTTGCCGC-1	ON
c2d_AGTACGGGCACCTGGC-1	Dc-1/2
c2d_AGTCTTCTCCTCAAAT-1	Vd-r
c2d_AGTGGCGGCAATTTGA-1	Dl-g
c2d_ATAACGGAGTCCAACG-1	Dm-1
c2d_ATACGGGTTTCGATTG-1	Dc-1/2
c2d_ATACTAGCATGACCCT-1	OB gml
c2d_ATAGACAACGGGACCT-1	Dc-1/2
c2d_ATAGAGTTATCAACTT-1	Dc-1/2
c2d_ATAGGCTAGCTTCGCA-1	Dl-g
c2d_ATAGGGATATCCTTGA-1	OB gc
c2d_ATAGGTTGGGCAGATG-1	Dl-d
c2d_ATATCTCCCTCGTTAA-1	Dl-v
c2d_ATATCTTAGGGCCTTC-1	VZ
c2d_ATATTTAACCCTCAAG-1	Dl-v
c2d_ATCAATCTGGGCTGCA-1	Dl-d
c2d_ATCACATTAGAATATC-1	Dl-v
c2d_ATCACTTCATCCTCGC-1	vVZ
c2d_ATCAGTAGGCAGGGAT-1	Dc-1/2
c2d_ATCGACTCTTTCCGTT-1	OB gc
c2d_ATCGCACGCCGGGAGA-1	OB gml
c2d_ATCGGCAAGCAGTCCA-1	Dl-v
c2d_ATCTGGTTAAGACTGT-1	Dm-1
c2d_ATGCATGATCCAGGAT-1	OB gc
c2d_ATGCCGGTCTTGCATA-1	VZ
c2d_ATGCCGGTTGATGGGA-1	Dl-v
c2d_ATGCGACAGTCCCATT-1	VZ
c2d_ATGGATCCGGCGTCCG-1	Dl-v
c2d_ATGGATTGACCAAACG-1	Dl-v
c2d_ATGTGCATCCGACGCA-1	OB gml
c2d_ATTAATACTACGCGGG-1	OB gc
c2d_ATTAATGAACCAGTCG-1	Dc-1/2
c2d_ATTAATTCGGTCACTC-1	ON
c2d_ATTACTTACTGGGCAT-1	Dl-g
c2d_ATTATACTTTGCTCGT-1	Dl-v
c2d_ATTCAGGACCTATTTC-1	Dl-v
c2d_ATTTGTTCCAGGGCTC-1	OB gc
c2d_CAAATTGTCAGCAAGC-1	ON
c2d_CAATAAACCTTGGCCC-1	Dm-1
c2d_CAATGGATCTCTACCA-1	Dc-1/2
c2d_CAATTAAGGGTGATGA-1	Dl-d
c2d_CACACGCGCTGTCTTA-1	VZ
c2d_CACAGCACCCACGGCA-1	Dl-v
c2d_CACAGCTAGGGAGTGA-1	OB gml
c2d_CACATTCTTTCGATGG-1	Dl-v
c2d_CACCCACGAGGCAATT-1	Dl-v
c2d_CACCGCCAGAAGGTTT-1	Dl-v
c2d_CACCTAATCAGTTTAC-1	OB gc
c2d_CACCTCGATGGTGGAC-1	OB gml
c2d_CACCTTGCGAAACTCG-1	Dc-1/2
c2d_CAGAGCATGAGCTTGC-1	Dl-d
c2d_CAGCAGCCCGTTCCTT-1	Dm-1
c2d_CAGCCTCCTGCAGAGG-1	Dc-1/2
c2d_CAGCTCACTGAGACAT-1	Dl-v
c2d_CAGCTCGACAAGTTAA-1	Dc-1/2
c2d_CAGTACATTCTCTAAA-1	VZ
c2d_CAGTAGCCCACGCGGT-1	Dc-1/2
c2d_CAGTCGAGGATGCAAT-1	Dl-g
c2d_CAGTGAATAAATGACT-1	Dc-1/2
c2d_CATGATGCACAATTCT-1	OB gc
c2d_CATGCGACCAGTTTAA-1	Dl-g
c2d_CATGCGTTAGACAGAA-1	ON
c2d_CATGGGTCGGGTGTGG-1	Dl-v
c2d_CATGGTCTAGATACCG-1	Dl-d
c2d_CATTTAGCGGACCATG-1	Dc-1/2
c2d_CCAAGACTTCTGCGAA-1	OB gml
c2d_CCAAGCGTAACTCGTA-1	Dl-d
c2d_CCAATTACGGGTCGAG-1	Dl-v
c2d_CCACAATGTACGTCTT-1	Dm-1
c2d_CCAGATAGTTGAGTGA-1	Dm-1
c2d_CCAGTAGTCTGATCCA-1	Dc-1/2
c2d_CCAGTCTAGACGGCGC-1	Dc-1/2
c2d_CCCGACCATAGTCCGC-1	OB gc
c2d_CCGTTACGTTAGAACA-1	Dl-v
c2d_CCTAACTAAGGCTCTA-1	Dl-v
c2d_CCTATCTATATCGGAA-1	vVZ
c2d_CCTATGGGTTACCGTC-1	Dl-d
c2d_CCTCACCTTAGCATCG-1	Dc-1/2
c2d_CCTCGCCAGCAAATTA-1	OB gml
c2d_CCTCGCGCGATATAGG-1	Dl-v
c2d_CCTCTAATCTGCCAAG-1	Vd-r
c2d_CCTGTCACCCGGGCTC-1	Dl-d
c2d_CCTTCTTGATCCAGTG-1	OB gc
c2d_CCTTTCAATGAAGAAA-1	Dl-g
c2d_CGACTCAGGATGTTAT-1	Dl-v
c2d_CGAGAGATGTGAACCT-1	VZ
c2d_CGAGGCTAAATATGGC-1	Dl-d
c2d_CGAGTTCTGTCCCACC-1	Dc-1/2
c2d_CGATGGACCCTACGCC-1	Dl-g
c2d_CGCATTAGCTAATAGG-1	Dl-v
c2d_CGCCATCCGATTATGA-1	Dc-1/2
c2d_CGCCCGCTTCCGTACA-1	Dl-v
c2d_CGCGCCCGACTTAATA-1	OB gc
c2d_CGCGGGAATTAGGCAG-1	Dm-1
c2d_CGCTTTCTTGCATTCG-1	VZ
c2d_CGGGATCAATGTAAGA-1	OB gc
c2d_CGGGCAGCTAAACCGC-1	Dl-v
c2d_CGGTAGAGGTGCAGGT-1	Dl-v
c2d_CGGTCAAGTGGGAACC-1	Dc-1/2
c2d_CGGTCTATCAACCCGT-1	Dl-v
c2d_CGGTTATCCAACAGTG-1	VZ
c2d_CGGTTCAAGTAGGTGT-1	Dl-g
c2d_CGTCTGGAAGGGCCCG-1	ON
c2d_CGTTTCACTTCGGGCG-1	Dl-v
c2d_CTAAATCCTATTCCGG-1	Dc-1/2
c2d_CTAACGAAACTTGCTG-1	Dm-1
c2d_CTACCCTAAGGTCATA-1	Dm-1
c2d_CTACTATCTTTCAGAG-1	Dc-1/2
c2d_CTACTGCCACCTGACC-1	Dl-d
c2d_CTAGCATAGTATAATG-1	Dl-d
c2d_CTAGCCGATGTTATGA-1	Dl-g
c2d_CTAGTTGGGCCCGGTA-1	Dl-d
c2d_CTATAAGAGCCAATCG-1	VZ
c2d_CTATCGGGTCTCAACA-1	VZ
c2d_CTATGTCACTAGCCCA-1	Dl-d
c2d_CTCAGTCACGACAAAT-1	Dl-g
c2d_CTCATTTGATGGGCGG-1	OB gc
c2d_CTCGAGGTCGAACAGT-1	Dl-v
c2d_CTCGATATTTGCGAGC-1	Dl-g
c2d_CTCGCACCTATATAGT-1	Vd-r
c2d_CTCGTTTCTAATGTTT-1	VZ
c2d_CTCTCACAATCGATGA-1	Dl-d
c2d_CTCTGGACGCCTGGTG-1	Dl-v
c2d_CTGAAAGAGATCCGAC-1	OB gml
c2d_CTGCCAAGGTTGGAAG-1	Vl
c2d_CTGGCGACATAAGTCC-1	Dl-v
c2d_CTGGTAACGAGCTCTT-1	Dm-1
c2d_CTGTCAAATGGCTCGG-1	Dc-1/2
c2d_CTGTTCACTGCCTGTG-1	OB gml
c2d_CTTAGCCTTCCACATG-1	Dc-1/2
c2d_CTTGTGCTCACCGATT-1	Dl-v
c2d_GAAATCGCGCGCAACT-1	OB gml
c2d_GAAATTAGCACGGATA-1	VZ
c2d_GAACGTCTCATGGTCG-1	VZ
c2d_GAAGCGTGAGGAATTT-1	Dl-v
c2d_GAATTATAGTGAAAGG-1	Dl-d
c2d_GACAACGACCATTGAA-1	Dm-1
c2d_GACACAAGGGAAGAAA-1	Dl-d
c2d_GACTCGCGGGAATGAC-1	Dc-1/2
c2d_GAGACTGATGGGTAGA-1	Dl-v
c2d_GAGATCTGTCACTCCG-1	VZ
c2d_GAGCTAAGGGCATATC-1	Dm-1
c2d_GAGGGCGCAGCTCTGC-1	Dc-1/2
c2d_GAGGTACATCCATCTT-1	ON
c2d_GATATGCGGTAGCCAA-1	Dl-v
c2d_GATCATTCCAAACATT-1	Dl-v
c2d_GATCCCTTTATACTGC-1	Dl-v
c2d_GATCCTAAATCGGGAC-1	Dc-1/2
c2d_GATCGGTGGCCATAAC-1	Dl-d
c2d_GATTCCCTTGTCGCAG-1	Vd-r
c2d_GCAGGTAGAGTATGGT-1	Dl-v
c2d_GCATGAGGGACGCGGC-1	Dm-1
c2d_GCCAGGAGTAACCGAT-1	Dl-v
c2d_GCCATATTGCACACAG-1	Dl-v
c2d_GCCCGTAATACCTTCT-1	Dm-1
c2d_GCCTATAGTGTCAGGG-1	Dc-1/2
c2d_GCGAAGCCATACCCGT-1	Dl-v
c2d_GCGAGTTCTGCAAAGA-1	VZ
c2d_GCGCATCCAGTCAGCA-1	Dc-1/2
c2d_GCGCTAATTGAATAGA-1	Dl-d
c2d_GCGCTGATCCAGACTC-1	VZ
c2d_GCGCTGCTTTGCATTT-1	Dc-1/2
c2d_GCGGTGAACTGCGCTC-1	Dl-v
c2d_GCTCGGAATTTAAAGC-1	Dl-v
c2d_GCTCTAAACCCTGACG-1	OB gc
c2d_GCTGCTCTCCGGACAC-1	Dl-v
c2d_GGAAAGTGCCCATGCC-1	Dl-v
c2d_GGAGCACCAAGAACTA-1	Dc-1/2
c2d_GGATTCCGCTATACCC-1	Dl-v
c2d_GGATTTCACTTCTATA-1	VZ
c2d_GGCAATAGTCAATGAG-1	Dl-d
c2d_GGCATATCGGTTCTGC-1	Dl-v
c2d_GGCGGTAGGATCATTG-1	Dl-d
c2d_GGCTAAAGGGCGGGTC-1	VZ
c2d_GGCTCGCGTTGAGGTA-1	Dm-1
c2d_GGGACTGCATAGATAG-1	Dl-v
c2d_GGGAGAACTCACAGTA-1	Dl-v
c2d_GGGAGTTAATGAGGCG-1	VZ
c2d_GGGCGATATGTGTGAA-1	Dl-v
c2d_GGGCTCATCGAACCCA-1	Dc-1/2
c2d_GGGCTGCCTAGGGCGA-1	Dl-d
c2d_GGGTGTTTCAGCTATG-1	ON
c2d_GGTAGTGCTCGCACCA-1	Dm-1
c2d_GGTCGGATAAACGGCG-1	Dl-g
c2d_GGTCTGAGAATCTGGA-1	VZ
c2d_GGTTTACAATCTCAAT-1	Vd-r
c2d_GTAAGCGGGCAGTCAG-1	OB gc
c2d_GTAGCTTCCTCTTGTT-1	Dm-1
c2d_GTAGGTGATCCGTGTA-1	Dl-v
c2d_GTCATGCACCTCCGTT-1	Dl-v
c2d_GTCATGGACATGACTA-1	Dl-d
c2d_GTCCCAACGTAAAGTA-1	Dm-1
c2d_GTCGTATTGGCGTACA-1	Dl-v
c2d_GTCTCGATCTGCTTTC-1	Dl-v
c2d_GTGAAACGGCGCCACC-1	Dc-1/2
c2d_GTGAAGATTTCAAGTG-1	VZ
c2d_GTGTACCTTGGCTACG-1	Dm-1
c2d_GTTGGATTGAGAACAC-1	VZ
c2d_GTTTGACCAAATCCTA-1	Dl-v
c2d_TAAAGCGTTAGGAGAA-1	Dc-1/2
c2d_TAATACACAGTAGTAT-1	OB gml
c2d_TAATAGTGACGACCAG-1	Dc-1/2
c2d_TAATCGATCCGTACGT-1	Dc-1/2
c2d_TACGGGATGCTAGCAG-1	Dl-v
c2d_TACTCTCCGAACAAAT-1	Dl-v
c2d_TACTGCAATCAATTAC-1	Dl-g
c2d_TACTTTACTGAGCCGG-1	Dm-1
c2d_TAGACGCCCGTACCGG-1	VZ
c2d_TAGAGTCTAAGCGAAC-1	Dl-v
c2d_TAGCTAAGTCCGGGAG-1	Dl-v
c2d_TAGGCATGTTACGCCA-1	Dc-1/2
c2d_TAGGTTCGAGTTCGTC-1	VZ
c2d_TAGTCTGTGACGTTGC-1	VZ
c2d_TATCACCCAACCGACC-1	Dl-g
c2d_TATCGATCTATGCATA-1	Dl-v
c2d_TATGCTCCCTACTTAC-1	OB gc
c2d_TATGGGTACGTATCGT-1	Dl-v
c2d_TATGTCAAGACCGACT-1	Dl-v
c2d_TATGTCTCATTGTGCC-1	Dm-1
c2d_TATTCAATTCTAATCC-1	VZ
c2d_TATTCGTGCCAGAATA-1	Dl-v
c2d_TCAAACAACCGCGTCG-1	OB gc
c2d_TCAAACTTAGATTGTT-1	Dl-d
c2d_TCACCGCTCGGCACTC-1	Dm-1
c2d_TCAGCAAATGCATCTC-1	Dl-d
c2d_TCAGGGTGTAACGTAA-1	Dl-d
c2d_TCATCCCAGAGGGTGG-1	ON
c2d_TCATGCAGGTTCTCAT-1	Dl-v
c2d_TCCAGGCGAGTACGGT-1	Dl-v
c2d_TCCCGCGTACTCCTGG-1	Dl-d
c2d_TCCCGTCAGTCCCGCA-1	Vd-r
c2d_TCCCTTAGATTACTCG-1	Dl-v
c2d_TCCGATGACTGAGCTC-1	Vd-r
c2d_TCCGGCCTAGCGTACA-1	Dc-1/2
c2d_TCCGTTTAGCCTTGAA-1	Dc-1/2
c2d_TCCTTTCTTACGCTTA-1	Dl-v
c2d_TCGCTAAACCGCTATC-1	Dl-v
c2d_TCGCTCGATATATTCC-1	Dl-d
c2d_TCGCTTTAAACGTTTG-1	Dc-1/2
c2d_TCGGAGTACATGAGTA-1	Dm-1
c2d_TCGTAAGACGACATTG-1	Dm-1
c2d_TCTACCGTCCACAAGC-1	Dl-d
c2d_TCTAGGTGGCGACGCT-1	VZ
c2d_TCTATCGGTCGCAACA-1	OB gc
c2d_TCTCCAACGTAGGTTA-1	Vl
c2d_TCTTACCGGAACTCGT-1	Dl-v
c2d_TCTTCGATACCAATAA-1	Dl-d
c2d_TCTTGATGCGTAGCGA-1	Dl-d
c2d_TCTTGGTAACACCAAA-1	OB gml
c2d_TGAGCTTTAATGACGC-1	Dl-v
c2d_TGAGTGGTCCGTGACG-1	Dm-1
c2d_TGCAAGAATGACGTAA-1	Dl-v
c2d_TGCAGGATCGGCAAAG-1	Vd-r
c2d_TGCATGGATCGGATCT-1	OB gml
c2d_TGCATGTGGTAATCTA-1	Dm-1
c2d_TGCCACCTGGCGAAAC-1	OB gml
c2d_TGCCATTACTAAAGAA-1	Dl-v
c2d_TGCCTGATCAAACGAT-1	OB gc
c2d_TGCGCAAAGCATTTGG-1	Dl-d
c2d_TGGAACCACTGACACA-1	Dl-g
c2d_TGGAAGGATAAAGATG-1	OB gc
c2d_TGGCAACTCGCGCGCC-1	Dl-v
c2d_TGGGCCACAAGAGCGC-1	OB gml
c2d_TGTATAACAGATCCTG-1	VZ
c2d_TGTGACTACGCCAGTC-1	OB gc
c2d_TGTGGCAAAGCGTATG-1	Dm-1
c2d_TGTTGTCAAGAAGTCT-1	Dc-1/2
c2d_TTAAACTCGAATTCAT-1	VZ
c2d_TTAATCAGTACGTCAG-1	OB gml
c2d_TTAATGTAGACCAGGT-1	Dl-d
c2d_TTACAGACCTAAATGA-1	Dc-1/2
c2d_TTACCCATTGCCGGGT-1	Dl-v
c2d_TTAGCTAATACGATCT-1	Dl-g
c2d_TTATATTTGGCAATCC-1	Dl-d
c2d_TTATCTGTATCATAAC-1	OB gc
c2d_TTCATGGCGCAACAGG-1	OB gml
c2d_TTCCAATCAGAGCTAG-1	Dl-g
c2d_TTCCGCAGAGAAATAT-1	Dl-g
c2d_TTCGCTATCTGACGTG-1	Dl-g
c2d_TTCTTGGAGTAATGAG-1	Vl
c2d_TTGACCATGTTCTCCG-1	Dc-1/2
c2d_TTGATGTGTAGTCCCG-1	Dc-1/2
c2d_TTGCACGGAGCAGCAC-1	OB gml
c2d_TTGCTCCCATACCGGA-1	OB gc
c2d_TTGCTGATCATGTTCG-1	Dl-v
c2d_TTGGCCTAGAATTTCG-1	Dl-v
c2d_TTGGGACACTGCCCGC-1	Dl-d
c2d_TTGTAAGGCCAGTTGG-1	Dm-1
c2d_TTGTCGTTCAGTTACC-1	OB gml
c2d_TTGTTCAGTGTGCTAC-1	OB gc
b2a_AAACAGAGCGACTCCT-1	Dl-v
b2a_AAACGAGACGGTTGAT-1	OB gml
b2a_AAACGTGTTCGCCCTA-1	VZ
b2a_AAACTCGTGATATAAG-1	Vd-c
b2a_AAAGCTTGCCTACATA-1	Vs
b2a_AAAGGTAAGCTGTACC-1	Dd
b2a_AAAGTGTGATTTATCT-1	Dl-g
b2a_AAAGTTGACTCCCGTA-1	Dl-g
b2a_AAATAACCATACGGGA-1	VZ
b2a_AAATAAGGTAGTGCCC-1	Vs
b2a_AAATAGCTTAGACTTT-1	Dc-1/2
b2a_AAATGATTCGATCAGC-1	Vx
b2a_AAATTACCTATCGATG-1	Vv
b2a_AAATTCCAGGTCCAAA-1	Dm-3
b2a_AAATTGGTGAGAAGCA-1	Dc-3
b2a_AACATCGATACGTCTA-1	Dc-3
b2a_AACCCTACTGTCAATA-1	Dc-1/2
b2a_AACCGCTAAGGGATGC-1	Dl-g
b2a_AACCTGTCACGGAATT-1	Dm-3
b2a_AACCTTTACGACGTCT-1	Dl-v
b2a_AACGATATGTCAACTG-1	OB gml
b2a_AACGCATGATCTGGGT-1	Vd-c
b2a_AACGTGCGAAAGTCTC-1	OB gml
b2a_AACTCCTAATCCCATG-1	Dl-v
b2a_AACTCTCAATAGAGCG-1	Dc-1/2
b2a_AACTTTCTCGATCATG-1	Dm-3
b2a_AAGAAATCACCAGATT-1	Dm-3
b2a_AAGAGCTCTTTATCGG-1	OB gml
b2a_AAGAGGCATGGATCGC-1	Dl-vv
b2a_AAGATTGGCGGAACGT-1	Vv
b2a_AAGCCGCTTTACCTTG-1	Dm-3
b2a_AAGCTCGTGCCAAGTC-1	OB gml
b2a_AAGGATCGATCGCTTG-1	Dc-1/2
b2a_AAGGATGAGGGACCTC-1	Vv
b2a_AAGGCAGGCTGTCTCC-1	Dm-3
b2a_AAGGGACAGATTCTGT-1	Vv
b2a_AAGGTATCCTAATATA-1	OB gc
b2a_AAGGTGATAAACCAGC-1	Dl-v
b2a_AAGTCAATTGTCGTCA-1	Dl-g
b2a_AAGTCTAGTAGCTGCC-1	Dm-3
b2a_AAGTGCCTTGACTGTA-1	Dl-g
b2a_AAGTTCAGTCTGCGTA-1	Dc-4
b2a_AATAGCTACCGCGTGC-1	Dc-5
b2a_AATATCGAGGGTTCTC-1	Vv
b2a_AATCGCCTCAGCGCCA-1	Dl-vv
b2a_AATCGCGCAGAGGACT-1	Dd
b2a_AATCTATGCCGGAGCC-1	Vs
b2a_AATCTGCGTTGGGACG-1	Vc
b2a_AATGATGATACGCTAT-1	Vc
b2a_AATGATGCGACTCCTG-1	Vv
b2a_AATGCACCAAGCAATG-1	Vx
b2a_AATTCATAAGGGATCT-1	Vc
b2a_AATTTGGGACATAGTA-1	Dl-v
b2a_ACAAATGGTAGTGTTT-1	VZ
b2a_ACAACAGCATGAGCTA-1	OB gml
b2a_ACAATTTGGCCATATT-1	Dm-3
b2a_ACACACCAGGACCAGT-1	Dl-v
b2a_ACACCACATAATTAGC-1	Vs
b2a_ACACCTTACTACTTGC-1	Dd
b2a_ACACGAGACTCCTTCT-1	OB gml
b2a_ACACGGGAACTTAGGG-1	OB gml
b2a_ACAGTATACCGTGGGA-1	Dm-3
b2a_ACATCCTGGTAACTGT-1	Dc-1/2
b2a_ACATGGCGCCAAAGTA-1	Dc-4
b2a_ACCAAACACCCAGCGA-1	Dc-3
b2a_ACCAACACCACACACT-1	Vx
b2a_ACCACCAATGTAACAA-1	Dd
b2a_ACCACCCTCTCTTCTA-1	Dm-3
b2a_ACCCAACGCCCGTGGC-1	Vv
b2a_ACCCGGATGACGCATC-1	Vx
b2a_ACCCTGGTAACGCCCT-1	Dc-3
b2a_ACCGATGGTAGCATCG-1	Dc-1/2
b2a_ACCGCGGTGGAAGTCG-1	Dd
b2a_ACCGGGCCTTTGTTGA-1	Dl-g
b2a_ACCTACAGTATGTGGT-1	Dd
b2a_ACCTCCGTTATTCACC-1	Vd-c
b2a_ACGATACATAGAACTA-1	OB gml
b2a_ACGATCATCTTGTAAA-1	Vx
b2a_ACGCAATCACTACAGC-1	Vs
b2a_ACGGAGCGCAAATTAC-1	Dc-4
b2a_ACGGGCGTATGCGACA-1	Vs
b2a_ACGTAGATTGCTGATG-1	OB gml
b2a_ACGTATTACTCCGATC-1	Dc-1/2
b2a_ACGTTCGCAATCAATT-1	Vs
b2a_ACTATATGCTGTGTTC-1	Dd
b2a_ACTATCCAGGGCATGG-1	Dc-1/2
b2a_ACTCAATAAAGGCACG-1	OB gml
b2a_ACTCCCGAATTCGTTT-1	Vd-c
b2a_ACTCCCGTAGACTAGG-1	Dm-3
b2a_ACTCGCGATCTGACGC-1	Dm-3
b2a_ACTCTTCAGCTCCCGC-1	Dm-3
b2a_ACTGCGGACACACCGT-1	Dm-3
b2a_ACTGTACGATACACAT-1	OB gc
b2a_ACTTACCGGGCGCGCA-1	Dd
b2a_ACTTATACTTACCCGG-1	Dc-1/2
b2a_ACTTATTTATGTGCCA-1	VZ
b2a_ACTTCGCCATACGCAC-1	OB gml
b2a_ACTTTACCCTCATGAA-1	Vd-c
b2a_AGAACGTGGTACATTC-1	OB gml
b2a_AGAAGAGCGCCGTTCC-1	Dl-v
b2a_AGAATGCGGGTTCGGA-1	Dd
b2a_AGAATTATGGATTCGA-1	Vc
b2a_AGAGAACCGTCTAGGA-1	Vv
b2a_AGAGCGCTTGTAACGG-1	Dm-3
b2a_AGATACCAGCACTTCA-1	Dc-3
b2a_AGATCGTGCATAAGAT-1	Vx
b2a_AGATCTCAGGTGTGAT-1	OB gml
b2a_AGATGAGGGTTGCGAT-1	Dd
b2a_AGATGATGGAGTCTGG-1	Vd-c
b2a_AGCAACATATCTTATT-1	Dl-v
b2a_AGCCACTCCCGTGCTT-1	OB gml
b2a_AGCCCTGTCGCACCGT-1	Dm-3
b2a_AGCCCTTCTAATCCGA-1	Dc-4
b2a_AGCGCGGGTGCCAATG-1	Vc
b2a_AGCGCTAGAGCGATGT-1	Dm-3
b2a_AGCGGTTGCCGCTCTG-1	Dc-3
b2a_AGCTAGAAGCAGAAGT-1	Vx
b2a_AGCTCGTTGATGGAAA-1	Dm-3
b2a_AGCTCTTCCCAGTGCA-1	Dl-v
b2a_AGCTCTTCGTAACCTT-1	Dc-4
b2a_AGCTGAAGTAAACCAA-1	Dl-v
b2a_AGGACAGTCGAATCCC-1	Dl-vv
b2a_AGGACGCTCGATGTTG-1	Vx
b2a_AGGAGACATCCACAGT-1	Vs
b2a_AGGATATAGGGATTTA-1	Dl-g
b2a_AGGATTGCTTACGACA-1	Vs
b2a_AGGCAGATGCGTAAAC-1	Vv
b2a_AGGCGTCTATGGACGG-1	Dc-3
b2a_AGGGAAACGAGGTACT-1	VZ
b2a_AGGGACCGGCTGCGTT-1	Dc-1/2
b2a_AGGGTCAGTAACCCTA-1	Dc-3
b2a_AGGGTCGATGCGAACT-1	Dc-1/2
b2a_AGGGTGCTCTCGAGGG-1	Dc-1/2
b2a_AGGGTTCCCTTTGGTT-1	Vv
b2a_AGGTATAATTGATAGT-1	Vd-c
b2a_AGGTATGCGGACATTA-1	Dm-3
b2a_AGGTCGCGGAGTTACT-1	Vd-c
b2a_AGGTTACACCATGCCG-1	Dd
b2a_AGTACATCATTTATCA-1	Vs
b2a_AGTACGGGCACCTGGC-1	OB gc
b2a_AGTAGGAAGGAAGTTG-1	Dc-4
b2a_AGTCCATTGGCTGATG-1	Dl-g
b2a_AGTCCCGCCTTTAATT-1	Dd
b2a_AGTCCCTCGCAGAAAG-1	Vs
b2a_AGTCGACGGTCTCAAG-1	Dl-v
b2a_AGTCGGTTGCGTGAGA-1	Dc-1/2
b2a_AGTGAACAAACTTCTC-1	Dl-g
b2a_AGTGAAGATGGTGTCC-1	Dm-3
b2a_AGTGAGACTTCCAGTA-1	Dc-1/2
b2a_AGTGATTCAAGCAGGA-1	Dc-1/2
b2a_AGTGCTTGCACGAATA-1	Dl-vv
b2a_AGTGGCGGCAATTTGA-1	Vc
b2a_AGTGTATTGCGCATTG-1	Dd
b2a_AGTTACTCTATCGTGG-1	Dl-v
b2a_AGTTTATGTAAAGACA-1	Vs
b2a_ATAACGGAGTCCAACG-1	OB gml
b2a_ATAAGTAGGATTCAGA-1	Vs
b2a_ATAAGTAGGGCGACTC-1	Dc-1/2
b2a_ATACCGTCATCCATAA-1	Dc-3
b2a_ATACGAAGGCTTTCCA-1	Dm-3
b2a_ATACGGGTTTCGATTG-1	vVZ
b2a_ATACGTCCACTCCTGT-1	Dl-g
b2a_ATAGAGTTATCAACTT-1	Vv
b2a_ATAGGCTAGCTTCGCA-1	Vv
b2a_ATAGTTCCACCCACTC-1	Vx
b2a_ATATCAACCTACAGAG-1	Dc-1/2
b2a_ATATCGGTAGGGAGAT-1	Dc-1/2
b2a_ATATCTCCCTCGTTAA-1	Dl-v
b2a_ATATGTCTCCCTAGCC-1	Dc-1/2
b2a_ATCACATTAGAATATC-1	Dl-v
b2a_ATCAGGTAGCTGACAG-1	Dm-3
b2a_ATCAGTAGGCAGGGAT-1	Vl
b2a_ATCGCCAGTCAACATT-1	Dl-g
b2a_ATCGCTGCGTGCAGCA-1	Vd-c
b2a_ATCGCTTTACGTCTCA-1	Dm-3
b2a_ATCGGCAAGCAGTCCA-1	Vx
b2a_ATCGTTCACTTTCGCC-1	Dd
b2a_ATCTGGTTAAGACTGT-1	OB gc
b2a_ATCTTGACTTGTCCAA-1	Vs
b2a_ATCTTTCGTATAACCA-1	Vs
b2a_ATGAGGGCAGCGGCTA-1	Dm-3
b2a_ATGCCAATCGCTCTGC-1	Dc-4
b2a_ATGCCATTTGCGACCA-1	Dl-v
b2a_ATGCCGGTCTTGCATA-1	OB gc
b2a_ATGCCGGTTGATGGGA-1	Dl-v
b2a_ATGCGACAATTGGTCC-1	Dd
b2a_ATGCGACAGTCCCATT-1	OB gml
b2a_ATGGAACCTTTGCACA-1	Dm-3
b2a_ATGGCGGAATAGTCGC-1	Dm-3
b2a_ATGGGCCTCGGCCTCT-1	Dl-v
b2a_ATGTAAGGCTGCTCTT-1	Vs
b2a_ATGTTTCGGCCCGGAG-1	Dm-3
b2a_ATTAATGAACCAGTCG-1	OB gml
b2a_ATTACGACTCCACAGT-1	Dm-3
b2a_ATTACTTACTGGGCAT-1	Vx
b2a_ATTAGATTCCTCAGCA-1	Vd-c
b2a_ATTATAGCTACTTTAC-1	Vs
b2a_ATTCAGGACCTATTTC-1	Vx
b2a_ATTCCTAAGACGTGGA-1	Dc-5
b2a_ATTCGTGCTATCTCTT-1	Dd
b2a_ATTGACCGGCGATGAC-1	Dc-3
b2a_ATTGATGAGTCCTAAC-1	Vc
b2a_ATTGTACAACTCGGCT-1	Vd-c
b2a_ATTGTCGCAATACCTT-1	VZ
b2a_ATTGTGACTTCGCTGC-1	Dd
b2a_ATTTACTAAGTCCATT-1	Vs
b2a_ATTTGTCTTGGGAGCT-1	Dl-vv
b2a_CAAACTCGCGACGCCG-1	Dd
b2a_CAAATTGGATTATGCC-1	Dm-3
b2a_CAACACATCTCCTGCC-1	Vs
b2a_CAACCTGAACCTGCCA-1	Vs
b2a_CAAGATATTATAACGT-1	Dl-v
b2a_CAAGGTCCTATAGGCT-1	Vd-c
b2a_CAAGTGTGGTTGCAAA-1	Dc-1/2
b2a_CAATAAACCTTGGCCC-1	OB gml
b2a_CAATACGAGAGTCTGA-1	VZ
b2a_CAATGTGCCAACCCTT-1	Dm-3
b2a_CACAAGAAAGATATTA-1	Dc-3
b2a_CACACGCGCTGTCTTA-1	Dc-1/2
b2a_CACATTCTTTCGATGG-1	Dl-v
b2a_CACATTTCTTGTCAGA-1	Dd
b2a_CACCCAAATCTTATGT-1	Vd-c
b2a_CACCCACGAGGCAATT-1	Dl-v
b2a_CACCGCGTCCACTCTA-1	Dc-4
b2a_CACCTTGCGAAACTCG-1	OB gc
b2a_CACCTTGGCGCCTTTG-1	Dl-g
b2a_CACGCACAGCGCAGCT-1	OB gml
b2a_CACGCGGAACTGTTGC-1	Dl-g
b2a_CACGGACGTGGATGGC-1	Dm-3
b2a_CACGGCGCGCCAAAGG-1	Dc-4
b2a_CACGTTCGTGCTCTAG-1	Dl-vv
b2a_CACTCCTCTCGGTCGG-1	Dl-v
b2a_CAGACCTGTAAGTGTT-1	Vv
b2a_CAGAGCATGAGCTTGC-1	OB gml
b2a_CAGATCATTTAAAGTC-1	Vd-c
b2a_CAGCAGCCCGTTCCTT-1	OB gc
b2a_CAGCCTCCTGCAGAGG-1	OB gml
b2a_CAGCCTCTCCTCAAGA-1	Dd
b2a_CAGGACAGCTGCCCTT-1	Dm-3
b2a_CAGTAACTATTTATTG-1	Vx
b2a_CAGTACATTCTCTAAA-1	Vx
b2a_CAGTAGCCCACGCGGT-1	Vc
b2a_CAGTCGAGGATGCAAT-1	Vv
b2a_CAGTGAATAAATGACT-1	OB gc
b2a_CATAACGGACAGTCGT-1	Dc-1/2
b2a_CATACTTAGGCAATAC-1	Dc-1/2
b2a_CATATACTACTGATAA-1	Dc-4
b2a_CATCAAACTGGCGCCC-1	Dc-3
b2a_CATCTATCCCGTGTCT-1	Vx
b2a_CATCTTACACCACCTC-1	Dc-1/2
b2a_CATGACTTCGCTGAAT-1	Dc-4
b2a_CATGATGGAAGTTAGC-1	Dl-g
b2a_CATGCGACCAGTTTAA-1	Vv
b2a_CATGGGTCGGGTGTGG-1	Dl-v
b2a_CATGTAGGAGCGCCAA-1	Dc-3
b2a_CATTACATAGATTGTG-1	Vs
b2a_CATTCCCATTCCGTCG-1	Vs
b2a_CATTGATGAACACGCC-1	Dm-3
b2a_CATTGCGGGTCAATTC-1	Vs
b2a_CATTTAGCGGACCATG-1	OB gc
b2a_CCAACGCTTGCCAGGG-1	Dd
b2a_CCAAGCGTAACTCGTA-1	OB gml
b2a_CCAATTACGGGTCGAG-1	Vx
b2a_CCACGAATTTAACCTC-1	Dd
b2a_CCACGGTGCCCGGTAG-1	Vd-c
b2a_CCACGTAAATTAGACT-1	Dm-3
b2a_CCACTATCCGGGTCAC-1	Vs
b2a_CCAGATGTAAATGGGT-1	Dm-3
b2a_CCAGCGGGATCACCAG-1	Vs
b2a_CCAGTAGTCTGATCCA-1	Vv
b2a_CCAGTCTAGACGGCGC-1	Vx
b2a_CCATACCTTTACTTGT-1	Vs
b2a_CCATCTCACCAGTGAA-1	Vx
b2a_CCCAAACATGCTGCTC-1	Dc-1/2
b2a_CCCAGAGGAGGGCGTA-1	Vd-c
b2a_CCCAGTTAAGGCGCCG-1	Dl-vv
b2a_CCCGATAGCCTCGCCT-1	Dm-3
b2a_CCGACGTAAACACAAC-1	Dd
b2a_CCGAGCTGTGCTTGTC-1	Dc-5
b2a_CCGATCTCAACCTTAT-1	Vx
b2a_CCGCACAAAGACCAAC-1	OB gml
b2a_CCGCCTGCGAATTGGT-1	Dd
b2a_CCGCTTGCTGACATGG-1	Vs
b2a_CCGGAGGTCTTATGGT-1	Dc-3
b2a_CCGGCACGACCGTTTC-1	Vd-c
b2a_CCGGGCGGTCTCGTCA-1	OB gc
b2a_CCGGGCTGCTCCATAC-1	Dl-v
b2a_CCGGTAATGGCTAGTC-1	Dc-1/2
b2a_CCGTAAGTTGGTCCCA-1	OB gc
b2a_CCGTATTAGCGCAGTT-1	Dc-5
b2a_CCGTGAGGCATTCATG-1	Dm-3
b2a_CCGTGGAACGATCCAA-1	Vd-c
b2a_CCGTTACGTTAGAACA-1	Dl-v
b2a_CCTAACTAAGGCTCTA-1	Vx
b2a_CCTACTGCGGCGGCCA-1	Dm-3
b2a_CCTAGGCGTAGCGATC-1	Dc-1/2
b2a_CCTATGAAGTGGTGCC-1	Dc-1/2
b2a_CCTATGGGTTACCGTC-1	OB gml
b2a_CCTCACCTTAGCATCG-1	Vv
b2a_CCTCGCGCGATATAGG-1	Vx
b2a_CCTCGGACCGGGATAG-1	Dl-vv
b2a_CCTCTAATCTGCCAAG-1	OB gml
b2a_CCTGAACGATATATTC-1	Dl-v
b2a_CCTGGAAACGTTCTGC-1	Dc-1/2
b2a_CCTGTCCCTCACGTTA-1	Dc-1/2
b2a_CCTTTCAATGAAGAAA-1	Vv
b2a_CGAAGCTATAAATTCA-1	Dc-4
b2a_CGACAATTTGATCTAA-1	Dl-g
b2a_CGACACGCTCCGACAG-1	Dl-g
b2a_CGACTCAGGATGTTAT-1	Vc
b2a_CGACTTTGTATAGCCT-1	Vd-c
b2a_CGAGAGATGTGAACCT-1	OB gml
b2a_CGAGATTTCGCTCGGG-1	Dd
b2a_CGAGGAGCTTCCATAT-1	Dm-3
b2a_CGAGGATCGGGAACGA-1	Vs
b2a_CGAGGCTAAATATGGC-1	OB gml
b2a_CGAGGGACTGCGGTCG-1	Dl-vv
b2a_CGAGTTTATCGGACTG-1	Dc-1/2
b2a_CGATAATACTCAGGTT-1	Dd
b2a_CGATGGACCCTACGCC-1	Vc
b2a_CGCACATGTCCACTAC-1	Dl-vv
b2a_CGCACGTGCGCTATCA-1	Dc-1/2
b2a_CGCAGATCTTCACCCG-1	Vs
b2a_CGCATCCATCAGCCAG-1	Vs
b2a_CGCCATCCGATTATGA-1	OB gml
b2a_CGCCCGCTTCCGTACA-1	Dl-v
b2a_CGCCGCCCATGCCTGT-1	Dl-vv
b2a_CGCCGTCTACCCATCG-1	Dm-3
b2a_CGCGAGAGGGACTTGT-1	Dc-5
b2a_CGCGGCTCAACTTGAA-1	Dl-g
b2a_CGCGGGAATTAGGCAG-1	OB gc
b2a_CGCGGTAAGTCTAGCT-1	Vs
b2a_CGCGGTCACAAACCAA-1	Dc-4
b2a_CGCTAGAGACCGCTGC-1	Dc-1/2
b2a_CGCTGGTGACTACCCT-1	VZ
b2a_CGCTTTCTTGCATTCG-1	Vv
b2a_CGGCAGGGTCGGGTTG-1	Vc
b2a_CGGCCCAACCTGTAGT-1	Vs
b2a_CGGCCCAGGTATATCC-1	Dd
b2a_CGGGAATATAGTATAC-1	VZ
b2a_CGGGTGTACCCATTTA-1	Vv
b2a_CGGTACTAGAATCAAA-1	Dl-vv
b2a_CGGTAGAGGTGCAGGT-1	Vx
b2a_CGGTATAGGTATTAGC-1	Dd
b2a_CGGTCAAGTGGGAACC-1	OB gc
b2a_CGGTCCATGAGACTCC-1	Dm-3
b2a_CGGTCTATCAACCCGT-1	Dl-v
b2a_CGGTGGGCTCCAGCCT-1	Dc-4
b2a_CGGTTATCCAACAGTG-1	Vv
b2a_CGGTTCAAGTAGGTGT-1	Vv
b2a_CGGTTTATGAAGGAAC-1	Dd
b2a_CGTATTGTTTCCTAAT-1	Dm-3
b2a_CGTCAAATGGTCGCAG-1	Dm-3
b2a_CGTCGGATAGTGTTGA-1	Dc-1/2
b2a_CGTCTTGAGTGTGACG-1	Dm-3
b2a_CGTGGCCGAATATCTA-1	Dl-g
b2a_CGTGTGTTAAACCCTG-1	Vs
b2a_CGTTAGCTCACAACTG-1	Dl-v
b2a_CGTTCTTCGCACACCT-1	Dc-5
b2a_CGTTGAGTAATTGCGT-1	Dd
b2a_CGTTGTAAGATTGATT-1	Vs
b2a_CGTTTACAAGGCAGCT-1	Dm-3
b2a_CGTTTCACTTCGGGCG-1	Dd
b2a_CTAAATCCTATTCCGG-1	OB gc
b2a_CTAACGAAACTTGCTG-1	Vv
b2a_CTAATTCTCAGATATT-1	Vs
b2a_CTACCCTAAGGTCATA-1	Vv
b2a_CTAGACTGCATTTCGT-1	Dd
b2a_CTAGATGTGAGTGTAA-1	Vd-c
b2a_CTAGCCGATGTTATGA-1	Vv
b2a_CTAGGTCTGAAGGAAT-1	Dc-1/2
b2a_CTAGTTGGGCCCGGTA-1	OB gml
b2a_CTATAAGAGCCAATCG-1	Vv
b2a_CTATCGGGTCTCAACA-1	OB gml
b2a_CTATGTCACTAGCCCA-1	OB gml
b2a_CTATTGTGTTTGGTCA-1	Dd
b2a_CTATTTGGTTACGGAT-1	Dl-vv
b2a_CTCAAGACATTAGCGC-1	Dc-4
b2a_CTCACACGCAAGCCTA-1	Dm-3
b2a_CTCAGTCACGACAAAT-1	Vv
b2a_CTCCTTTACGCAAGTC-1	Vd-c
b2a_CTCGATATTTGCGAGC-1	Vc
b2a_CTCGGGATAACACCTA-1	Vs
b2a_CTCGGTACCACTGCTC-1	Dl-vv
b2a_CTCGTTTCTAATGTTT-1	Vd-c
b2a_CTCTAATGCATTGATC-1	Vd-c
b2a_CTCTCACAATCGATGA-1	OB gml
b2a_CTCTTCTATTGACTGG-1	Dl-g
b2a_CTGAATTTATTGCCAG-1	Vd-c
b2a_CTGACTGCGCAGCTCG-1	Vd-c
b2a_CTGAGCGAGACTTATT-1	Vs
b2a_CTGCACCTAGTCCACA-1	Vs
b2a_CTGCCTCATATGCAAC-1	Dm-3
b2a_CTGCGTTACGATATAA-1	Dl-v
b2a_CTGCTTTATGTCCGCG-1	Vx
b2a_CTGGCGACATAAGTCC-1	VZ
b2a_CTGGCGCACAGGTCTG-1	Dl-v
b2a_CTGGCTGATTCATCCT-1	Dl-g
b2a_CTGGGATAAATAATGG-1	Dl-vv
b2a_CTGGGATACGCTACCC-1	Dm-3
b2a_CTGGTAACACATAGAA-1	Dl-vv
b2a_CTGGTTCGCGAGCTAC-1	Dm-3
b2a_CTGGTTTCGAGCAAGA-1	VZ
b2a_CTGTCAAATGGCTCGG-1	vVZ
b2a_CTGTCACGCCAGGCGC-1	Dd
b2a_CTTAGCCTTCCACATG-1	OB gml
b2a_CTTAGGTCCCAATCGT-1	VZ
b2a_CTTAGTAGGCCTACAG-1	Vd-c
b2a_CTTGAGTTAGGGTAAT-1	Dc-1/2
b2a_CTTGTGCTCACCGATT-1	Vc
b2a_CTTGTTGCTGAGTCAA-1	Dl-vv
b2a_CTTTAGGAACACTGTT-1	Dl-vv
b2a_GAAACAGATGACCACC-1	Dl-v
b2a_GAAACCATGGTGCGCT-1	Vs
b2a_GAAAGAACAGCGTTAT-1	Vx
b2a_GAAATATGCTTGAATG-1	Dc-5
b2a_GAAATTAGCACGGATA-1	Vx
b2a_GAACGTCTCATGGTCG-1	Vv
b2a_GAACTTGTGCACGGGA-1	Dm-3
b2a_GAAGGCTACCATTGTT-1	Vs
b2a_GAAGTCTCCCTAGCGA-1	Dc-1/2
b2a_GAATAGACGCGACCCA-1	Dl-v
b2a_GAATAGCCCTGCGGTC-1	Dc-5
b2a_GAATGAAGGTCTTCAG-1	Dc-3
b2a_GAATGTATGGCAGGTC-1	Dl-v
b2a_GAATTATAGTGAAAGG-1	OB gml
b2a_GACAAACATATGCAGG-1	Dl-g
b2a_GACAACGACCATTGAA-1	OB gml
b2a_GACACAAGGGAAGAAA-1	OB gml
b2a_GACAGCCAGACCTGAC-1	Dl-vv
b2a_GACCGACGTGAAAGCA-1	Dc-1/2
b2a_GACGTTCGTAAATACA-1	Vs
b2a_GACTCACCCACGTGAG-1	Dc-4
b2a_GACTCCCAGAATAAGG-1	Vs
b2a_GAGACCCTGCAACGCC-1	Dd
b2a_GAGATCTGTCACTCCG-1	OB gml
b2a_GAGATGACAATCCTTA-1	Vs
b2a_GAGCACGGCGCCTCTT-1	Dm-3
b2a_GAGCCGAGCGTTTATT-1	Dd
b2a_GAGCTGTCGTCTCGGA-1	Dc-4
b2a_GAGGATAAACAGTGCT-1	Dc-3
b2a_GAGGCATTTGCAGCAG-1	Dc-3
b2a_GAGGGCCATAATATTA-1	Dm-3
b2a_GAGGGCGCAGCTCTGC-1	Vv
b2a_GAGTGCACGGACAACA-1	Dm-3
b2a_GAGTGTGCGGTACCCA-1	Dl-v
b2a_GATAACTCGCACTGTG-1	Dl-v
b2a_GATACCGTGTCGGAGT-1	VZ
b2a_GATAGGATTAATTACA-1	Dm-3
b2a_GATAGGTGTCCCGGGC-1	Dm-3
b2a_GATATGAGACACTAAC-1	Dl-vv
b2a_GATATGCGGTAGCCAA-1	Dd
b2a_GATATTGAGATTGGCG-1	Vd-c
b2a_GATATTTCCTACATGG-1	Dl-v
b2a_GATCCGAATATAAGTG-1	Dm-3
b2a_GATCCTAAATCGGGAC-1	Vv
b2a_GATGACGATGATCGCG-1	Dc-5
b2a_GCAACAGCAGTATGCG-1	Dd
b2a_GCAACCACCAGACCGG-1	Dl-v
b2a_GCAACGGCTAGTTATG-1	Dd
b2a_GCAAGATGTGTTCGCG-1	Dd
b2a_GCAATTAGTCGCACCG-1	Vs
b2a_GCAGACCCAGCACGTA-1	Dc-4
b2a_GCAGCCTATATCACAT-1	Dm-3
b2a_GCAGCTATGGACAGGT-1	Dc-3
b2a_GCAGGTAGAGTATGGT-1	Vx
b2a_GCATGAGGGACGCGGC-1	Vv
b2a_GCATTTCCAAGGCTCC-1	Vd-c
b2a_GCCAACCATTTCCGGA-1	Vs
b2a_GCCAATAGGGCATCTC-1	Vv
b2a_GCCAGGAGTAACCGAT-1	Vl
b2a_GCCATATTGCACACAG-1	Vx
b2a_GCCATCGATGCTGCAT-1	Vs
b2a_GCCCAGATGCTGGAGA-1	Dm-3
b2a_GCCCGTAATACCTTCT-1	OB gc
b2a_GCCGCACTCCGTTTCA-1	Dm-3
b2a_GCCGTGGAAGAAATGT-1	Dc-3
b2a_GCCTATGCTGGGCCTT-1	Dc-3
b2a_GCCTCATCTGGAAATA-1	Dl-v
b2a_GCGACATGTAAACATC-1	Dc-1/2
b2a_GCGAGAGGCCATGTAA-1	Vx
b2a_GCGAGAGTTGCGTCCA-1	Vd-c
b2a_GCGAGCGCATGCTCCC-1	Dc-1/2
b2a_GCGATTGTTAACGTTA-1	Dl-vv
b2a_GCGCAAGAGCGCGCTG-1	Dc-1/2
b2a_GCGCTAATTGAATAGA-1	OB gml
b2a_GCGCTGATCCAGACTC-1	Dl-v
b2a_GCGGGCATTACGATGC-1	Vs
b2a_GCGGTCCCGGTGAAGG-1	Dc-3
b2a_GCGGTGAACTGCGCTC-1	Vx
b2a_GCGTAAATGGCCATAA-1	Vd-c
b2a_GCGTCTAACCTCCTAA-1	Dm-3
b2a_GCGTGGTACTGGGTTA-1	Dc-1/2
b2a_GCGTTCGGAGACCGGG-1	Dc-4
b2a_GCTAAGTAGTTTCTCT-1	OB gc
b2a_GCTAGACCGTCTACTG-1	Dc-4
b2a_GCTAGCACCTGGGCCA-1	Dm-3
b2a_GCTAGCAGGGAGTGGG-1	Dc-4
b2a_GCTCATTACTGCATGT-1	Dl-v
b2a_GCTCCCAGTCGGTCCA-1	Dd
b2a_GCTCCGCTCGCTTCAG-1	Dd
b2a_GCTCGCTCATGTCCAA-1	Dc-1/2
b2a_GCTCGGAATTTAAAGC-1	Vl
b2a_GCTGAACTCTCCAGGG-1	Dm-3
b2a_GCTGGACCCAAAGTGG-1	Dd
b2a_GCTGTTGCTACCGAAC-1	Dc-1/2
b2a_GCTTAATGTAACTAAC-1	Dl-vv
b2a_GCTTACGTAGTTAGTA-1	Dc-1/2
b2a_GCTTATGAAGCAGGAA-1	Dc-1/2
b2a_GCTTCCGTCCCTAGAC-1	OB gml
b2a_GCTTGCAGCACAATTG-1	Dc-3
b2a_GCTTGGATCGATTAGG-1	Vv
b2a_GCTTTCAGAGGAGGTG-1	Vc
b2a_GGAAACCTTGTTGAAT-1	Vd-c
b2a_GGAAAGTGCCCATGCC-1	Vl
b2a_GGAATGCGCTAGCGTG-1	OB gc
b2a_GGACCTACGGTAACGT-1	Dc-5
b2a_GGACGTCCATAGTTGG-1	Dc-3
b2a_GGAGACCAATGTGCTT-1	Dm-3
b2a_GGAGCACCAAGAACTA-1	OB gc
b2a_GGAGGCCGAAGTCGTC-1	Dc-3
b2a_GGAGGGCTTGGTTGGC-1	OB gc
b2a_GGATCATCCCGTACGC-1	Dc-4
b2a_GGATCCGGAATATACT-1	OB gc
b2a_GGATGAAGATCGCTGA-1	Dl-v
b2a_GGATGTCCTTACCGCA-1	Dc-1/2
b2a_GGATTCCGCTATACCC-1	Dl-v
b2a_GGATTTCACTTCTATA-1	OB gc
b2a_GGCAAGCCAGGGATAG-1	Dm-3
b2a_GGCAATAGTCAATGAG-1	OB gml
b2a_GGCAGCGGTAATCCTA-1	Dc-4
b2a_GGCATATCGGTTCTGC-1	Dl-v
b2a_GGCCCGGAGCATGTCT-1	Dm-3
b2a_GGCCCGTATACCATGC-1	Vs
b2a_GGCGAAATCTAACTTG-1	Dl-vv
b2a_GGCGAACCGTTCTGAT-1	VZ
b2a_GGCGGTAGGATCATTG-1	OB gml
b2a_GGCTAAAGGGCGGGTC-1	Vx
b2a_GGCTCGCGTTGAGGTA-1	Vv
b2a_GGCTCTGCTCCAACGC-1	OB gml
b2a_GGGAATGAGCCCTCAC-1	Dc-4
b2a_GGGAGTTAATGAGGCG-1	OB gc
b2a_GGGATCCCAATACAAA-1	Dm-3
b2a_GGGATTTACCGCACCT-1	Dl-v
b2a_GGGCCGGCCGAAGTAC-1	Dl-v
b2a_GGGCGCAGCGTTACTC-1	Dm-3
b2a_GGGCGTCCACTGGCTC-1	Dl-v
b2a_GGGCTCATCGAACCCA-1	Vc
b2a_GGGCTGCCTAGGGCGA-1	OB gml
b2a_GGGTCGTGGCAAGTGT-1	Vs
b2a_GGGTGCATATGAAAGC-1	Vs
b2a_GGGTTTAGGATAGGAT-1	Dd
b2a_GGTACACCAGATTTAT-1	Vs
b2a_GGTAGTGCTCGCACCA-1	OB gml
b2a_GGTATAGTGACACATA-1	Vs
b2a_GGTCGGATAAACGGCG-1	Vc
b2a_GGTCGGCCAGGAGCTT-1	OB gc
b2a_GGTCTGAGAATCTGGA-1	OB gc
b2a_GGTGATAAGGAGCAGT-1	Dl-vv
b2a_GGTGCAGAGCCTATCG-1	Dd
b2a_GGTTACCCGACACTTT-1	Dm-3
b2a_GGTTCTACTCGTCTGA-1	Dc-4
b2a_GGTTTAATTGAGCAGG-1	Vs
b2a_GGTTTACAATCTCAAT-1	OB gml
b2a_GGTTTAGCCTTTCTTG-1	Dl-g
b2a_GGTTTCAATCGGTCAG-1	Dc-1/2
b2a_GGTTTGACAAGAAGCT-1	Dd
b2a_GTAAGTAACAGTCTGG-1	Dl-vv
b2a_GTAAGTCCACACTCTA-1	Dm-3
b2a_GTAATAAAGGGCTCCC-1	Vd-c
b2a_GTACAGAGGCAAGGGT-1	Dl-vv
b2a_GTACGTCACGTATTAA-1	Dd
b2a_GTACTCCTGGGTATGC-1	Vv
b2a_GTACTGGAGTTAGACC-1	OB gc
b2a_GTAGCTTCCTCTTGTT-1	Vv
b2a_GTATGTGGGTCTAGTT-1	Dc-1/2
b2a_GTCAATGCTATAATTT-1	Dm-3
b2a_GTCCATTACTGCTACG-1	Dd
b2a_GTCCCAACGTAAAGTA-1	OB gml
b2a_GTCGTATTGGCGTACA-1	Vx
b2a_GTCGTCTGGTTGGCTA-1	Vs
b2a_GTCGTGTCTGGTCATC-1	Vs
b2a_GTCTCGACTAAGTTTG-1	Vs
b2a_GTCTCGATCTGCTTTC-1	Dl-v
b2a_GTCTTGAGGAGCAGTG-1	Dm-3
b2a_GTCTTGTAGCTATTCA-1	Dd
b2a_GTGAAACGGCGCCACC-1	Vc
b2a_GTGAACTCCCATTCGA-1	Vs
b2a_GTGAAGATTTCAAGTG-1	Vx
b2a_GTGAAGCCGTATAGTC-1	Vd-c
b2a_GTGACCGCACACTACG-1	Dl-v
b2a_GTGACGAGGGTGACCC-1	Vs
b2a_GTGATGCACAACATCT-1	Dd
b2a_GTGCCCGTTCGGATTC-1	Dl-vv
b2a_GTGCCTCAGTGTACGG-1	Dl-v
b2a_GTGCGACAGGGAGTGT-1	Vx
b2a_GTGCGTGTATATGAGC-1	Dl-vv
b2a_GTGGAGCATGTCGGCC-1	Dm-3
b2a_GTGGTTACTTCTTTCG-1	Vs
b2a_GTGTACCTTGGCTACG-1	OB gc
b2a_GTGTGAATAACTTAGG-1	OB gc
b2a_GTTAACTATGTTGTCA-1	Dd
b2a_GTTAAGTTAGAGTGGG-1	Dm-3
b2a_GTTAGCCGTAAATCAA-1	Vs
b2a_GTTATATCAGGAGCCA-1	Vd-c
b2a_GTTCATCGTTTGGCTG-1	Vd-c
b2a_GTTCGGATCGGGAACA-1	Dd
b2a_GTTCGGGCGTACCATT-1	Vd-c
b2a_GTTCGTCTGGGTCCCT-1	Dm-3
b2a_GTTGCGCTAACATTAC-1	Dm-3
b2a_GTTGGACCGCATCAGG-1	Dc-3
b2a_GTTGGATTCAGTGGCT-1	Dd
b2a_GTTGGATTGAGAACAC-1	Vv
b2a_TAAAGACAACCCTTTA-1	Dm-3
b2a_TAAAGCTGCAATAGGG-1	Dc-4
b2a_TAAATCTTTACACCTC-1	Vs
b2a_TAAATGCCGTCTCATG-1	Dd
b2a_TAACCTACCGTCCGAG-1	Vd-c
b2a_TAACTATTACGCCAAA-1	Vs
b2a_TAAGCCCTTACGACCA-1	Dc-3
b2a_TAAGGCAACATAAGAT-1	OB gml
b2a_TAAGGCTGAATCCCTC-1	Dl-g
b2a_TAATAAACAAGGAGAT-1	Dl-v
b2a_TAATAGCTAAATGATG-1	Vs
b2a_TAATAGTGACGACCAG-1	OB gc
b2a_TAATCGATCCGTACGT-1	Vv
b2a_TAATTAGGACATCCGT-1	Dd
b2a_TAATTGGAATCGGGAA-1	Dc-4
b2a_TACACCGTCGTTAGTC-1	Vs
b2a_TACCGCGGACTTGCAG-1	Vc
b2a_TACGCTATAGAAACCT-1	Vd-c
b2a_TACGGGATGCTAGCAG-1	Dl-v
b2a_TACGTGCAAGGTTCCT-1	Dm-3
b2a_TACTCTCCGAACAAAT-1	Dl-v
b2a_TACTGCAATCAATTAC-1	Vx
b2a_TACTTGTTAGTAGTCC-1	Dl-v
b2a_TACTTTACTGAGCCGG-1	Vv
b2a_TAGAAAGGTGGCGCTA-1	OB gc
b2a_TAGACGCCCGTACCGG-1	Vv
b2a_TAGACTACCTAGCGTT-1	Dc-4
b2a_TAGCCATTTCAAAGTC-1	Dl-v
b2a_TAGCCGGCGGTCAGCG-1	Dc-1/2
b2a_TAGCGTCCCTCGATTG-1	Dd
b2a_TAGGCATGTTACGCCA-1	Vl
b2a_TAGGGAGCTTGGGATG-1	Dc-1/2
b2a_TAGGTCGCCGGAACTG-1	Vd-c
b2a_TAGGTGCTCGCCTAGC-1	Dl-vv
b2a_TAGTCGATCACGGGTT-1	VZ
b2a_TAGTCTGTGACGTTGC-1	Vv
b2a_TATAGATGGTCGCAGT-1	Dc-4
b2a_TATATCCCTGGGAGGA-1	Dc-1/2
b2a_TATATTACAAATGTCG-1	Dc-4
b2a_TATCACCCAACCGACC-1	Vv
b2a_TATCACTTCGAGTAAC-1	Dc-4
b2a_TATCGATCTATGCATA-1	Vl
b2a_TATGATCCGGCACGCC-1	Vs
b2a_TATGGTTAGTGGGAGA-1	Dc-4
b2a_TATGTCAAGACCGACT-1	Vl
b2a_TATTACCATCCTGCTT-1	Dc-1/2
b2a_TATTCAATTCTAATCC-1	OB gml
b2a_TATTGACATTTCTGCC-1	Dm-3
b2a_TCAAGAAATACTAGCT-1	Vd-c
b2a_TCAAGGTTACTACACC-1	Dl-g
b2a_TCACCGCTCGGCACTC-1	Vv
b2a_TCACTACGACCAATGC-1	Dl-v
b2a_TCACTCGTGCAACGGC-1	Dl-v
b2a_TCAGAACCTCCACAGG-1	Vs
b2a_TCAGCAAATGCATCTC-1	OB gml
b2a_TCAGGGTGTAACGTAA-1	OB gml
b2a_TCATGCAGGTTCTCAT-1	Dl-v
b2a_TCATTTAAGTCTCCGA-1	Vd-c
b2a_TCCACTTTATCTAGGT-1	OB gc
b2a_TCCAGATGTACGCCAA-1	Vs
b2a_TCCATTCCCACTAGAG-1	Dm-3
b2a_TCCCAAACAGACAACG-1	Vd-c
b2a_TCCCAAAGCCCTAAAT-1	Dm-3
b2a_TCCCACTCTCTTCCGG-1	Vs
b2a_TCCCGCCTATGTGCGT-1	Vs
b2a_TCCCGCGTACTCCTGG-1	OB gml
b2a_TCCCGTCAGTCCCGCA-1	OB gml
b2a_TCCCGTCGCGTCATAG-1	Vs
b2a_TCCCTAGATCAATAGG-1	Vs
b2a_TCCCTTAGATTACTCG-1	Dl-v
b2a_TCCGAAGTAGTCACCA-1	Dd
b2a_TCCGAATGGTCCTGAG-1	Vs
b2a_TCCGATGACTGAGCTC-1	OB gml
b2a_TCCGCGGCAGCATCTG-1	Dc-1/2
b2a_TCCGGAGGAAGGGCTG-1	Dd
b2a_TCCTGCCAACTGGAGA-1	VZ
b2a_TCCTGGCGCTGCCTGG-1	Dd
b2a_TCGAAGAACCGAGCAC-1	Dl-g
b2a_TCGCTAAACCGCTATC-1	Dl-v
b2a_TCGCTCGGCACCAGCG-1	Vs
b2a_TCGCTGGGCGGATTGT-1	OB gml
b2a_TCGCTTTAAACGTTTG-1	Vx
b2a_TCGGACGCCCAGCCCA-1	OB gc
b2a_TCGGAGTACATGAGTA-1	OB gc
b2a_TCGGGAACGTGCCTAG-1	Vs
b2a_TCGGGCCGTCGTGGTA-1	Dl-vv
b2a_TCGGTGACCGCTCCGG-1	Dd
b2a_TCGTAAGACGACATTG-1	OB gc
b2a_TCGTAAGCTCCGAGGA-1	Dc-4
b2a_TCTACGGGCTCAGTTG-1	Dm-3
b2a_TCTAGTGATATCGTGG-1	Dl-g
b2a_TCTCGAACGAGGTCAC-1	Dl-v
b2a_TCTCGACGTATCGCCG-1	VZ
b2a_TCTGAACTCGTACCCG-1	Dl-g
[truncated: 1,972 more rows]

## Sheet: DEGs of Annotated Regions
p_val	avg_log2FC	pct.1	pct.2	p_val_adj	cluster	gene
5.42218e-265	1.00571	0.532	0.007	1.01807e-260	OB gc	LOC101482689
7.79982e-232	2.18574	0.844	0.036	1.46449e-227	OB gc	unc13b
1.67523e-199	1.48645	0.792	0.037	3.14541e-195	OB gc	dlx3
2.72078e-191	2.54158	0.961	0.066	5.10853e-187	OB gc	LOC101468530
2.60299e-190	1.6779	0.714	0.031	4.88737e-186	OB gc	LOC101466880
1.97988e-189	2.74011	0.922	0.061	3.71742e-185	OB gc	LOC101476644
3.37889e-187	0.964503	0.61	0.021	6.34421e-183	OB gc	LOC101470699
2.71167e-180	4.20579	0.987	0.079	5.09143e-176	OB gc	LOC101483654
5.66249e-180	0.694283	0.442	0.009	1.06319e-175	OB gc	LOC101475478
1.06035e-172	1.68763	0.792	0.045	1.99091e-168	OB gc	th
1.93358e-172	0.47098	0.286	0.002	3.63048e-168	OB gc	LOC101475390
2.06068e-172	1.55155	0.61	0.024	3.86913e-168	OB gc	LOC101468020
1.08243e-166	1.2902	0.792	0.047	2.03237e-162	OB gc	LOC101474885
3.15089e-159	1.52957	0.766	0.047	5.91612e-155	OB gc	LOC101486445
1.22014e-149	1.13129	0.584	0.026	2.29093e-145	OB gc	LOC101482747
1.68558e-138	0.67986	0.403	0.011	3.16485e-134	OB gc	eva1b
2.05536e-138	4.81648	0.987	0.114	3.85914e-134	OB gc	LOC101477647
1.28923e-133	1.72438	0.792	0.064	2.42067e-129	OB gc	sall1
2.95348e-132	0.4012	0.234	0.002	5.54546e-128	OB gc	LOC101478114
4.24998e-112	0.518029	0.286	0.006	7.97976e-108	OB gc	LOC101480396
1.80869e-111	1.57863	0.831	0.088	3.39599e-107	OB gc	trh
3.81646e-111	0.867693	0.571	0.036	7.16579e-107	OB gc	LOC101480383
4.57508e-110	0.436387	0.299	0.007	8.59018e-106	OB gc	phldb3
1.2431e-107	0.795795	0.468	0.023	2.33404e-103	OB gc	LOC101483888
1.56357e-103	2.13837	0.909	0.124	2.93576e-99	OB gc	hebp1
7.21184e-98	1.33266	0.779	0.087	1.35409e-93	OB gc	kcnh4
4.98597e-96	0.877095	0.468	0.027	9.36165e-92	OB gc	LOC101475370
4.44154e-95	0.371523	0.195	0.003	8.33943e-91	OB gc	LOC105941259
4.53762e-95	0.313368	0.195	0.003	8.51983e-91	OB gc	LOC101465896
3.14647e-89	2.1026	0.896	0.144	5.90782e-85	OB gc	sall3
3.70704e-88	2.40336	0.909	0.145	6.96034e-84	OB gc	LOC101486892
1.69669e-87	0.616941	0.403	0.022	3.18571e-83	OB gc	LOC101486745
1.09875e-86	2.54829	0.974	0.188	2.063e-82	OB gc	syt10
1.00349e-84	0.45335	0.325	0.014	1.88415e-80	OB gc	egr2
1.85356e-82	3.4068	1	0.247	3.48024e-78	OB gc	LOC101473051
3.93141e-82	0.714829	0.519	0.041	7.38162e-78	OB gc	sema3c
3.13602e-81	0.537491	0.364	0.019	5.88819e-77	OB gc	LOC101466446
2.471e-80	0.367837	0.221	0.006	4.63954e-76	OB gc	LOC101480132
1.1584e-79	0.592368	0.442	0.03	2.17502e-75	OB gc	LOC101475440
1.90117e-79	0.872478	0.584	0.056	3.56964e-75	OB gc	LOC101475574
1.67478e-78	2.5664	0.935	0.183	3.14456e-74	OB gc	tac1
2.58635e-76	3.1128	0.948	0.213	4.85612e-72	OB gc	LOC101466989
8.84885e-75	0.972726	0.623	0.069	1.66146e-70	OB gc	LOC101477361
1.01025e-74	1.6792	0.831	0.142	1.89685e-70	OB gc	arx
2.16875e-73	0.615146	0.442	0.032	4.07205e-69	OB gc	rspo2
8.99959e-72	2.14653	0.948	0.229	1.68976e-67	OB gc	LOC101465645
1.28242e-71	0.446794	0.338	0.018	2.40788e-67	OB gc	tmem38b
2.42794e-71	2.59935	0.922	0.214	4.5587e-67	OB gc	LOC101472930
7.80019e-71	0.801569	0.519	0.049	1.46456e-66	OB gc	tpd52l1
8.63416e-64	0.457311	0.325	0.02	1.62115e-59	OB gc	LOC101470536
2.00646e-63	0.747101	0.519	0.054	3.76734e-59	OB gc	LOC101475813
2.44908e-63	1.5098	0.909	0.203	4.59839e-59	OB gc	slc6a9
2.44749e-62	0.830442	0.584	0.072	4.59542e-58	OB gc	tbc1d8
4.829e-62	0.96378	0.623	0.082	9.06694e-58	OB gc	LOC101470544
7.47095e-62	0.900889	0.558	0.067	1.40275e-57	OB gc	lrtm1
1.04333e-61	0.890957	0.571	0.07	1.95896e-57	OB gc	col27a1
5.73189e-61	0.767996	0.494	0.05	1.07622e-56	OB gc	LOC101467905
5.98136e-61	0.521514	0.325	0.021	1.12306e-56	OB gc	pdgfc
2.84679e-60	2.23716	0.883	0.228	5.34513e-56	OB gc	LOC101485096
9.57814e-60	0.43455	0.208	0.008	1.79839e-55	OB gc	LOC101470290
4.7271e-59	1.25886	0.74	0.132	8.8756e-55	OB gc	LOC101466489
1.92508e-58	2.00279	0.922	0.245	3.61454e-54	OB gc	gdpd5
8.61348e-58	0.496314	0.442	0.041	1.61727e-53	OB gc	frmd6
9.43098e-58	2.30288	0.948	0.3	1.77076e-53	OB gc	ankrd63
1.14337e-57	1.18467	0.818	0.167	2.14679e-53	OB gc	LOC101481873
1.10374e-55	0.389062	0.221	0.01	2.07237e-51	OB gc	LOC101470704
1.32262e-54	1.49886	0.792	0.177	2.48335e-50	OB gc	LOC101480017
1.48674e-54	0.318382	0.221	0.01	2.79151e-50	OB gc	itga11
1.61278e-54	0.609173	0.455	0.048	3.02815e-50	OB gc	chrna5
2.426e-54	0.634665	0.364	0.031	4.55506e-50	OB gc	egfl6
6.22272e-54	0.902759	0.649	0.103	1.16838e-49	OB gc	LOC101481932
1.67468e-52	0.931019	0.662	0.112	3.14437e-48	OB gc	carmil1
2.44751e-52	1.78322	0.857	0.225	4.59544e-48	OB gc	LOC101476807
1.44417e-51	0.879875	0.649	0.108	2.71157e-47	OB gc	sipa1l2
1.54973e-51	1.20369	0.675	0.124	2.90978e-47	OB gc	dclk2
1.63201e-51	0.39656	0.247	0.014	3.06426e-47	OB gc	panx3
2.40648e-51	1.22465	0.779	0.166	4.5184e-47	OB gc	bgn
8.09341e-51	0.556696	0.377	0.035	1.51962e-46	OB gc	pax6
4.36189e-50	1.87282	0.857	0.252	8.18989e-46	OB gc	cacna1e
4.56997e-50	2.18156	0.961	0.339	8.58058e-46	OB gc	meis2
5.97018e-50	2.62059	0.935	0.362	1.12096e-45	OB gc	kcnab1
6.00698e-50	1.43796	0.779	0.189	1.12787e-45	OB gc	LOC101472459
3.88343e-49	1.17252	0.766	0.167	7.29153e-45	OB gc	dlx2
3.94434e-49	0.7115	0.532	0.074	7.40589e-45	OB gc	LOC101464936
7.94279e-49	2.63016	0.974	0.543	1.49134e-44	OB gc	gpsm1
8.50331e-49	0.402138	0.286	0.02	1.59658e-44	OB gc	LOC101479942
1.81055e-48	0.593467	0.468	0.056	3.39949e-44	OB gc	LOC101467313
2.55908e-48	1.41602	0.818	0.21	4.80494e-44	OB gc	LOC101472413
4.29498e-48	0.626828	0.494	0.063	8.06425e-44	OB gc	hectd2
9.88397e-48	0.424552	0.299	0.023	1.85581e-43	OB gc	LOC101478337
1.0227e-47	2.37191	0.974	0.418	1.92023e-43	OB gc	dlx5
1.36274e-45	0.465178	0.286	0.022	2.55868e-41	OB gc	bmper
7.13503e-45	1.18125	0.753	0.166	1.33967e-40	OB gc	tmem88b
4.055e-44	1.6759	0.909	0.3	7.61367e-40	OB gc	gad1
1.18096e-43	2.00745	0.961	0.427	2.21737e-39	OB gc	LOC101469500
1.67021e-43	3.16187	0.974	0.53	3.13599e-39	OB gc	LOC101474397
3.23118e-43	0.751691	0.532	0.083	6.06687e-39	OB gc	LOC101467758
9.49004e-43	1.0586	0.727	0.171	1.78185e-38	OB gc	LOC112429724
1.12623e-42	1.01033	0.714	0.156	2.11462e-38	OB gc	LOC101474638
1.69916e-42	2.15208	0.987	0.593	3.19035e-38	OB gc	lamp5
3.96449e-42	1.66793	0.961	0.471	7.44373e-38	OB gc	LOC101472812
1.60876e-41	0.384842	0.312	0.029	3.0206e-37	OB gc	LOC101481619
1.69676e-41	0.637541	0.494	0.074	3.18584e-37	OB gc	cux2
2.32673e-41	0.900837	0.623	0.124	4.36867e-37	OB gc	grip2
8.67467e-41	0.463499	0.338	0.034	1.62876e-36	OB gc	pdgfra
1.17828e-40	0.444978	0.247	0.018	2.21234e-36	OB gc	amigo2
1.43641e-40	0.286859	0.195	0.011	2.697e-36	OB gc	LOC101476989
2.97898e-40	2.04323	1	0.983	5.59333e-36	OB gc	nsg2
5.40467e-40	1.2424	0.818	0.244	1.01478e-35	OB gc	cnih3
6.32491e-40	1.45914	0.844	0.297	1.18757e-35	OB gc	LOC101482048
6.94213e-40	1.31897	0.961	0.411	1.30345e-35	OB gc	efnb2
1.47769e-39	2.1836	0.961	0.584	2.77451e-35	OB gc	pbx3
3.37571e-39	2.27198	0.948	0.591	6.33824e-35	OB gc	dgkh
8.75177e-39	1.04729	0.753	0.193	1.64323e-34	OB gc	trpc4
1.29717e-37	0.371226	0.234	0.018	2.43557e-33	OB gc	LOC101474337
5.19033e-37	1.49227	0.87	0.327	9.74536e-33	OB gc	dlx6
1.25639e-36	1.15193	0.818	0.241	2.35899e-32	OB gc	LOC101472500
1.57574e-36	1.23936	1	0.997	2.9586e-32	OB gc	LOC101469831
2.32927e-36	1.4696	0.857	0.339	4.37343e-32	OB gc	grik3
2.61279e-36	0.541567	0.442	0.066	4.90577e-32	OB gc	LOC101481616
3.36488e-36	0.431788	0.312	0.033	6.31789e-32	OB gc	reps2
3.57537e-36	0.643014	0.442	0.067	6.71311e-32	OB gc	LOC101479181
5.1617e-36	1.36737	0.883	0.368	9.69161e-32	OB gc	mast2
5.68327e-36	0.653406	0.519	0.091	1.06709e-31	OB gc	LOC101464175
6.92436e-36	0.767536	0.584	0.12	1.30012e-31	OB gc	LOC101486293
2.01813e-35	1.46746	1	0.857	3.78924e-31	OB gc	LOC101464960
3.19554e-35	0.851473	0.818	0.234	5.99995e-31	OB gc	cep170
1.44529e-34	1.73269	0.948	0.709	2.71368e-30	OB gc	LOC101465329
1.6294e-34	0.335411	0.221	0.017	3.05936e-30	OB gc	LOC101470149
2.67128e-34	0.813507	0.61	0.133	5.01559e-30	OB gc	lhfpl6
6.01118e-34	1.72624	0.974	0.895	1.12866e-29	OB gc	gad2
1.36169e-33	1.24638	0.87	0.38	2.5567e-29	OB gc	fam13a
1.86939e-33	0.629605	0.481	0.087	3.50997e-29	OB gc	pxdc1
2.77586e-33	1.08516	0.805	0.262	5.21195e-29	OB gc	kcnb2
2.92766e-33	1.61578	0.935	0.493	5.49697e-29	OB gc	sp9
5.77937e-33	1.68289	0.948	0.665	1.08513e-28	OB gc	LOC101487124
8.10885e-33	0.44655	0.325	0.04	1.52252e-28	OB gc	LOC101472710
1.09712e-32	1.24145	0.87	0.334	2.05995e-28	OB gc	LOC101487050
1.60608e-32	0.541224	0.416	0.066	3.01557e-28	OB gc	LOC101470608
5.70796e-32	0.849284	0.675	0.178	1.07173e-27	OB gc	erbb4
7.90555e-32	0.823907	0.74	0.199	1.48435e-27	OB gc	LOC101482479
1.28391e-31	0.51484	0.455	0.077	2.41067e-27	OB gc	olfm3
1.4094e-31	0.357736	0.234	0.022	2.64628e-27	OB gc	LOC101484534
5.92225e-31	0.435573	0.234	0.022	1.11196e-26	OB gc	gsx2
1.00207e-30	0.424917	0.351	0.049	1.88149e-26	OB gc	LOC101478073
1.03387e-30	1.66344	0.935	0.721	1.94119e-26	OB gc	yjefn3
1.29597e-30	0.549588	0.532	0.109	2.43331e-26	OB gc	inpp5a
1.94931e-30	1.42993	0.935	0.474	3.66002e-26	OB gc	etv1
3.34936e-30	1.0317	0.857	0.319	6.28876e-26	OB gc	LOC101469297
1.56878e-29	0.520526	0.377	0.059	2.94554e-25	OB gc	fam110d
3.46029e-29	0.929309	0.636	0.178	6.49704e-25	OB gc	LOC101486527
4.28393e-29	0.99294	0.74	0.231	8.0435e-25	OB gc	kcng1
5.43808e-29	0.567119	0.481	0.095	1.02105e-24	OB gc	dock8
5.62255e-29	0.613557	0.506	0.106	1.05569e-24	OB gc	LOC101469086
8.17405e-29	0.64134	0.494	0.101	1.53476e-24	OB gc	LOC101480086
1.46959e-28	1.31503	0.987	0.914	2.75931e-24	OB gc	LOC101479004
1.64669e-28	0.611428	0.571	0.133	3.09183e-24	OB gc	LOC101471414
2.31813e-28	1.41607	0.831	0.389	4.35252e-24	OB gc	phactr3
2.3194e-28	1.08796	0.831	0.338	4.35491e-24	OB gc	LOC101485532
5.39924e-28	0.326111	0.273	0.033	1.01376e-23	OB gc	plekhg7
6.18819e-28	0.87601	0.753	0.238	1.1619e-23	OB gc	LOC101465621
7.34184e-28	1.38842	0.961	0.825	1.3785e-23	OB gc	egr1
7.75392e-28	1.33697	0.961	0.966	1.45588e-23	OB gc	LOC101476633
7.94497e-28	0.488236	0.364	0.059	1.49175e-23	OB gc	kif13a
1.27441e-27	0.365983	0.312	0.043	2.39284e-23	OB gc	LOC101487336
2.13281e-27	1.00204	1	0.996	4.00457e-23	OB gc	basp1
2.99824e-27	0.326711	0.221	0.022	5.62949e-23	OB gc	dennd2c
5.77546e-27	1.05513	0.779	0.267	1.0844e-22	OB gc	ier2
7.7175e-27	0.622776	0.455	0.093	1.44904e-22	OB gc	LOC101478744
7.81584e-27	1.25383	0.987	0.971	1.4675e-22	OB gc	LOC101485965
7.82317e-27	0.790447	0.753	0.25	1.46888e-22	OB gc	ppp1r14c
8.80972e-27	0.721965	0.571	0.145	1.65411e-22	OB gc	slco5a1
1.5371e-26	0.755652	0.701	0.215	2.88607e-22	OB gc	kcnk9
1.57744e-26	0.7515	0.416	0.08	2.9618e-22	OB gc	LOC106675072
1.86231e-26	1.0877	0.779	0.306	3.49668e-22	OB gc	phospho1
3.09163e-26	0.91576	0.74	0.263	5.80485e-22	OB gc	LOC101482776
3.61947e-26	1.35081	0.948	0.608	6.79592e-22	OB gc	LOC101468775
6.55932e-26	0.365983	0.286	0.039	1.23158e-21	OB gc	cav1
6.71737e-26	1.34084	0.753	0.334	1.26125e-21	OB gc	LOC101470371
7.84541e-26	1.20159	0.948	0.772	1.47305e-21	OB gc	LOC101474123
7.91195e-26	0.498629	0.455	0.093	1.48555e-21	OB gc	LOC101473992
8.24931e-26	0.736852	0.727	0.236	1.54889e-21	OB gc	LOC101467237
1.40419e-25	0.496111	0.403	0.077	2.6365e-21	OB gc	LOC106676645
1.63728e-25	0.653233	0.519	0.124	3.07416e-21	OB gc	LOC101480156
2.7566e-25	0.844487	0.987	0.968	5.17579e-21	OB gc	LOC101476311
3.52509e-25	1.01205	0.818	0.36	6.61871e-21	OB gc	dpp10
4.15629e-25	1.60556	0.961	0.87	7.80385e-21	OB gc	LOC101475150
4.21652e-25	0.660553	0.558	0.14	7.91694e-21	OB gc	LOC101479206
4.71385e-25	1.23667	0.87	0.481	8.85072e-21	OB gc	trhde
6.59013e-25	0.443851	0.351	0.06	1.23736e-20	OB gc	LOC101464280
6.84296e-25	0.830811	0.831	0.325	1.28483e-20	OB gc	rims4
9.95964e-25	0.271916	0.195	0.019	1.87002e-20	OB gc	LOC101475340
1.05192e-24	1.17784	0.883	0.486	1.97508e-20	OB gc	pitpnc1
1.43621e-24	0.901465	0.805	0.329	2.69664e-20	OB gc	hopx
1.89702e-24	1.15378	0.922	0.664	3.56184e-20	OB gc	unc13a
2.04391e-24	0.525183	0.506	0.118	3.83764e-20	OB gc	LOC101474376
2.11645e-24	1.10052	0.857	0.432	3.97385e-20	OB gc	gng2
2.56179e-24	0.731396	0.766	0.272	4.81002e-20	OB gc	LOC101482142
3.97643e-24	0.318064	0.234	0.028	7.46615e-20	OB gc	LOC101472759
6.29317e-24	0.481931	0.442	0.095	1.18161e-19	OB gc	anks1a
7.02678e-24	0.428541	0.403	0.079	1.31935e-19	OB gc	mcm7
7.20282e-24	1.02382	0.883	0.433	1.3524e-19	OB gc	necab1
8.33463e-24	0.474054	0.429	0.087	1.56491e-19	OB gc	LOC101464910
1.00691e-23	0.272544	0.247	0.031	1.89058e-19	OB gc	col18a1
1.03642e-23	0.540995	0.519	0.127	1.94598e-19	OB gc	vwa5b1
1.29817e-23	1.11615	0.935	0.772	2.43745e-19	OB gc	hnrnpk
2.48519e-23	1.14521	0.87	0.478	4.6662e-19	OB gc	LOC101472065
2.93759e-23	0.773407	0.766	0.288	5.51562e-19	OB gc	hdac4
3.93524e-23	0.937062	0.818	0.339	7.38881e-19	OB gc	LOC101484392
5.50507e-23	1.09119	0.818	0.373	1.03363e-18	OB gc	LOC101484089
8.11427e-23	1.05448	0.948	0.61	1.52353e-18	OB gc	itm2b
8.56842e-23	1.04955	0.948	0.709	1.60881e-18	OB gc	LOC101463866
1.35649e-22	0.997693	0.766	0.337	2.54695e-18	OB gc	LOC101467740
1.43462e-22	0.984013	0.831	0.367	2.69365e-18	OB gc	mef2c
1.64457e-22	1.07865	0.883	0.503	3.08785e-18	OB gc	dgki
2.38407e-22	0.625432	0.558	0.159	4.47633e-18	OB gc	LOC112429974
3.41076e-22	0.387697	0.312	0.053	6.40405e-18	OB gc	syde2
3.49901e-22	1.30311	0.87	0.574	6.56975e-18	OB gc	grm1
4.47992e-22	1.18849	0.74	0.334	8.4115e-18	OB gc	LOC101487312
5.52056e-22	0.631492	0.61	0.183	1.03654e-17	OB gc	LOC101487892
5.79882e-22	0.368295	0.351	0.065	1.08879e-17	OB gc	hpgd
9.60489e-22	0.693391	0.597	0.174	1.80341e-17	OB gc	LOC101475311
1.03972e-21	0.960118	0.948	0.676	1.95217e-17	OB gc	LOC101468993
1.08312e-21	0.283793	0.273	0.041	2.03366e-17	OB gc	gpsm2
1.28504e-21	0.538717	0.468	0.114	2.41278e-17	OB gc	rasl11b
1.31681e-21	0.401013	0.273	0.042	2.47244e-17	OB gc	LOC101478916
1.34984e-21	0.563724	0.377	0.077	2.53446e-17	OB gc	rprm
1.40788e-21	0.813868	0.857	0.349	2.64344e-17	OB gc	tshz1
1.45929e-21	0.471286	0.338	0.063	2.73997e-17	OB gc	sulf1
1.47352e-21	0.335469	0.247	0.035	2.76669e-17	OB gc	LOC101464083
1.53741e-21	0.901464	0.831	0.394	2.88665e-17	OB gc	LOC101486495
1.86213e-21	0.286466	0.221	0.028	3.49634e-17	OB gc	LOC101469251
3.57877e-21	0.692505	0.532	0.156	6.71951e-17	OB gc	LOC101470613
5.03096e-21	0.990295	0.883	0.536	9.44614e-17	OB gc	LOC101479639
7.60512e-21	0.405839	0.364	0.073	1.42794e-16	OB gc	sytl5
8.49127e-21	0.934392	0.779	0.348	1.59432e-16	OB gc	dgkb
1.07133e-20	0.54539	0.558	0.164	2.01153e-16	OB gc	LOC101469272
1.09549e-20	0.797812	0.987	0.892	2.05689e-16	OB gc	LOC101472994
1.72811e-20	0.298038	0.221	0.03	3.2447e-16	OB gc	adamtsl5
2.78939e-20	0.951299	0.974	0.759	5.23737e-16	OB gc	LOC101477439
3.01715e-20	0.738551	0.662	0.236	5.66499e-16	OB gc	LOC101476111
3.54446e-20	0.467697	0.494	0.131	6.65508e-16	OB gc	glce
4.08949e-20	0.286107	0.221	0.03	7.67842e-16	OB gc	LOC111500852
4.74251e-20	0.638312	0.649	0.229	8.90454e-16	OB gc	phldb1
6.53145e-20	0.804476	0.987	0.722	1.22634e-15	OB gc	agrn
8.1043e-20	0.441802	0.494	0.131	1.52166e-15	OB gc	arhgef6
8.5196e-20	0.492956	0.429	0.104	1.59964e-15	OB gc	LOC101465489
1.06133e-19	0.861004	0.857	0.453	1.99275e-15	OB gc	pcdh7
1.30958e-19	0.542363	0.545	0.157	2.45887e-15	OB gc	LOC101474113
2.10965e-19	0.310107	0.234	0.034	3.96108e-15	OB gc	LOC101476551
4.36008e-19	0.400197	0.247	0.04	8.18648e-15	OB gc	LOC101464377
4.42253e-19	0.617983	0.558	0.175	8.30374e-15	OB gc	LOC105941226
4.90731e-19	0.957457	0.961	0.844	9.21397e-15	OB gc	marcks
6.17713e-19	0.310259	0.195	0.025	1.15982e-14	OB gc	LOC101487607
8.06743e-19	0.915245	0.857	0.548	1.51474e-14	OB gc	nol4l
9.21468e-19	0.580994	0.558	0.176	1.73015e-14	OB gc	LOC101487661
9.26219e-19	0.600155	0.558	0.178	1.73907e-14	OB gc	sema6d
9.79256e-19	0.662438	0.649	0.225	1.83865e-14	OB gc	LOC101474878
1.07693e-18	0.962045	0.909	0.555	2.02204e-14	OB gc	mdk
1.17997e-18	0.792527	1	0.976	2.21552e-14	OB gc	LOC101463785
1.19393e-18	0.730759	0.584	0.191	2.24173e-14	OB gc	sfrp5
1.33676e-18	0.636404	1	0.987	2.5099e-14	OB gc	eno2
2.01741e-18	0.629236	0.584	0.195	3.78789e-14	OB gc	LOC101486865
2.44078e-18	1.07612	0.909	0.818	4.5828e-14	OB gc	camkv
3.32285e-18	0.695749	0.636	0.222	6.23898e-14	OB gc	LOC101478030
3.985e-18	0.380767	0.494	0.133	7.48224e-14	OB gc	LOC101482827
4.40543e-18	0.653595	1	0.966	8.27164e-14	OB gc	LOC101482762
4.70186e-18	0.880623	0.948	0.601	8.82822e-14	OB gc	LOC101486071
6.63891e-18	0.477998	0.455	0.124	1.24652e-13	OB gc	LOC101484959
7.40957e-18	0.82684	0.844	0.476	1.39122e-13	OB gc	LOC101478702
7.69814e-18	0.328104	0.273	0.05	1.4454e-13	OB gc	LOC101479882
9.16556e-18	0.45405	0.442	0.119	1.72093e-13	OB gc	neurl1b
9.36446e-18	0.785928	0.831	0.425	1.75827e-13	OB gc	rims3
1.25708e-17	0.878454	0.779	0.409	2.3603e-13	OB gc	LOC101477779
1.51017e-17	0.940987	0.792	0.422	2.8355e-13	OB gc	LOC101474718
1.65434e-17	0.488306	0.351	0.08	3.10618e-13	OB gc	LOC101481130
2.06504e-17	0.474568	0.519	0.156	3.87731e-13	OB gc	zadh2
3.0742e-17	0.851692	0.935	0.779	5.77211e-13	OB gc	zeb2
3.078e-17	0.741571	0.987	0.833	5.77926e-13	OB gc	LOC101471801
3.43277e-17	0.375886	0.312	0.065	6.44536e-13	OB gc	LOC101475769
3.87389e-17	0.530103	0.623	0.224	7.27361e-13	OB gc	LOC101476990
3.93383e-17	0.2539	0.208	0.031	7.38615e-13	OB gc	LOC101485776
4.10061e-17	0.499188	0.481	0.145	7.6993e-13	OB gc	LOC101483508
4.21199e-17	0.695081	0.662	0.274	7.90844e-13	OB gc	tecr
4.63179e-17	0.557905	0.623	0.216	8.69665e-13	OB gc	LOC101482831
4.85948e-17	0.73563	0.987	0.932	9.12416e-13	OB gc	elavl3
5.01722e-17	0.543504	0.571	0.193	9.42033e-13	OB gc	LOC101470500
5.75027e-17	0.819527	0.805	0.422	1.07967e-12	OB gc	kirrel3
6.79836e-17	0.477029	0.675	0.263	1.27646e-12	OB gc	LOC106676021
7.30078e-17	0.401106	0.416	0.108	1.37079e-12	OB gc	LOC101468472
9.29738e-17	0.789378	0.974	0.977	1.74568e-12	OB gc	LOC101475499
1.00605e-16	1.19798	0.883	0.698	1.88895e-12	OB gc	LOC101476226
1.32286e-16	0.393953	0.429	0.116	2.48381e-12	OB gc	LOC101483327
1.38095e-16	0.436415	0.39	0.099	2.59287e-12	OB gc	fam214b
1.68344e-16	0.398547	0.688	0.255	3.16082e-12	OB gc	zic1
1.79577e-16	0.776421	0.974	0.644	3.37175e-12	OB gc	LOC101476074
2.09561e-16	0.447754	0.532	0.169	3.93471e-12	OB gc	baz2b
2.30567e-16	0.718269	0.61	0.231	4.32912e-12	OB gc	LOC101486183
2.47831e-16	0.683743	0.623	0.228	4.65328e-12	OB gc	LOC101471991
3.0833e-16	0.721651	0.714	0.335	5.78921e-12	OB gc	lg16h3orf70
3.96282e-16	0.321989	0.247	0.045	7.44058e-12	OB gc	LOC101484341
5.84002e-16	0.594976	0.74	0.299	1.09652e-11	OB gc	mlc1
5.92454e-16	0.544566	0.442	0.126	1.11239e-11	OB gc	plxnd1
6.23025e-16	0.315777	0.221	0.037	1.16979e-11	OB gc	fgf14
6.79163e-16	0.270799	0.195	0.03	1.2752e-11	OB gc	LOC101487319
1.59446e-15	0.592876	0.429	0.13	2.99375e-11	OB gc	ccser2
1.63985e-15	4.4808	0.312	0.074	3.07897e-11	OB gc	LOC101480579
1.79241e-15	0.368443	0.455	0.129	3.36542e-11	OB gc	LOC101465794
1.96394e-15	0.649128	0.857	0.484	3.68749e-11	OB gc	LOC101469679
2.06543e-15	0.708423	0.909	0.644	3.87805e-11	OB gc	LOC101481297
2.13711e-15	0.775844	0.688	0.324	4.01264e-11	OB gc	ccdc88a
2.18095e-15	0.508312	0.571	0.205	4.09495e-11	OB gc	arrdc2
3.25757e-15	0.840047	0.922	0.72	6.11641e-11	OB gc	gpm6b
5.0438e-15	0.627675	0.571	0.226	9.47024e-11	OB gc	clic4
5.33928e-15	0.744827	0.818	0.46	1.0025e-10	OB gc	lsamp
6.34296e-15	0.337985	0.338	0.083	1.19095e-10	OB gc	ano5
6.45598e-15	0.415059	0.519	0.17	1.21218e-10	OB gc	LOC101465228
6.80827e-15	0.75789	0.727	0.384	1.27832e-10	OB gc	pcyt1b
7.3656e-15	0.409661	0.364	0.097	1.38296e-10	OB gc	LOC101486977
9.45159e-15	0.359735	0.364	0.095	1.77463e-10	OB gc	LOC101481861
9.84689e-15	0.547776	0.584	0.22	1.84885e-10	OB gc	LOC101483150
1.04415e-14	0.448127	1	0.999	1.96049e-10	OB gc	LOC105941124
1.1422e-14	4.54561	0.338	0.088	2.1446e-10	OB gc	npff
1.15096e-14	0.71731	0.922	0.682	2.16104e-10	OB gc	LOC101471559
1.42384e-14	0.423592	0.364	0.099	2.67341e-10	OB gc	ptpn12
1.46605e-14	0.534187	0.558	0.205	2.75266e-10	OB gc	vgll4
1.48914e-14	0.325891	0.299	0.069	2.79602e-10	OB gc	nbeal2
1.6603e-14	0.499565	0.714	0.306	3.11738e-10	OB gc	btbd3
1.77509e-14	0.573216	0.831	0.423	3.33291e-10	OB gc	LOC101475099
1.85693e-14	0.30235	0.273	0.059	3.48658e-10	OB gc	LOC101465127
2.00423e-14	0.4384	0.377	0.104	3.76314e-10	OB gc	LOC101470384
2.2166e-14	0.531239	0.597	0.222	4.16188e-10	OB gc	s1pr1
2.37725e-14	0.410146	0.442	0.134	4.46352e-10	OB gc	pltp
2.51997e-14	0.296846	0.299	0.069	4.73149e-10	OB gc	LOC101477985
2.83062e-14	0.482001	0.636	0.256	5.31478e-10	OB gc	kiaa1549l
2.86204e-14	0.511731	0.649	0.258	5.37377e-10	OB gc	LOC112436482
2.92811e-14	0.355958	0.312	0.076	5.49782e-10	OB gc	prag1
2.95402e-14	0.643066	0.948	0.729	5.54647e-10	OB gc	LOC101478805
3.18586e-14	0.628402	0.753	0.37	5.98176e-10	OB gc	mtss1
3.26286e-14	0.689035	0.727	0.342	6.12635e-10	OB gc	b3galnt2
3.68258e-14	0.259727	0.208	0.037	6.91441e-10	OB gc	LOC101470013
3.87013e-14	0.502919	0.74	0.326	7.26655e-10	OB gc	LOC101487269
4.03335e-14	0.512996	0.636	0.25	7.57301e-10	OB gc	LOC101467236
5.23411e-14	0.600203	0.727	0.347	9.82757e-10	OB gc	LOC101471505
5.75863e-14	0.601357	0.597	0.241	1.08124e-09	OB gc	znf521
5.94479e-14	0.291133	0.247	0.051	1.11619e-09	OB gc	lama4
6.68106e-14	0.401472	0.481	0.156	1.25444e-09	OB gc	cap2
6.73698e-14	0.687701	0.844	0.552	1.26493e-09	OB gc	LOC101487326
6.87987e-14	0.570988	0.987	0.966	1.29176e-09	OB gc	aplp2
8.00274e-14	0.507518	0.532	0.198	1.5026e-09	OB gc	LOC101472188
1.17673e-13	0.69361	0.87	0.585	2.20943e-09	OB gc	LOC101469894
1.32131e-13	0.572788	0.532	0.202	2.48089e-09	OB gc	sobp
1.5368e-13	0.472659	0.416	0.133	2.88549e-09	OB gc	kcnj5
1.72057e-13	0.526494	0.494	0.176	3.23054e-09	OB gc	LOC101480128
1.78107e-13	1.00762	0.792	0.386	3.34414e-09	OB gc	LOC101463674
2.10763e-13	0.385692	0.351	0.097	3.95728e-09	OB gc	znf423
2.40825e-13	0.721056	0.857	0.619	4.52172e-09	OB gc	LOC101486021
2.56717e-13	0.336374	0.39	0.114	4.82012e-09	OB gc	drd3
2.66014e-13	0.568208	0.571	0.237	4.99468e-09	OB gc	fchsd2
2.74806e-13	0.252305	0.143	0.02	5.15977e-09	OB gc	LOC101472077
2.79551e-13	0.424432	0.74	0.345	5.24885e-09	OB gc	LOC101475711
2.90572e-13	0.408111	0.403	0.125	5.45578e-09	OB gc	crtc3
3.21152e-13	0.562659	1	0.989	6.02995e-09	OB gc	ckb
3.26026e-13	0.498688	0.597	0.241	6.12147e-09	OB gc	LOC101470175
3.30344e-13	0.61509	0.987	0.767	6.20254e-09	OB gc	fabp7
3.58681e-13	0.524399	0.584	0.237	6.73459e-09	OB gc	LOC101483165
3.60141e-13	0.709668	0.818	0.535	6.76201e-09	OB gc	epb41l2
4.04545e-13	0.58422	0.987	0.89	7.59574e-09	OB gc	LOC101485572
4.7656e-13	0.444926	1	0.997	8.94789e-09	OB gc	LOC105940793
5.56703e-13	0.612882	0.948	0.779	1.04527e-08	OB gc	LOC101484083
5.86026e-13	0.595524	0.948	0.805	1.10032e-08	OB gc	selenop
6.46e-13	0.265832	0.234	0.049	1.21293e-08	OB gc	plat
6.48712e-13	0.406999	0.429	0.138	1.21802e-08	OB gc	LOC101477207
6.94297e-13	0.433786	0.468	0.157	1.30361e-08	OB gc	LOC101480735
6.94899e-13	0.646661	0.675	0.319	1.30474e-08	OB gc	syt7
7.34648e-13	0.316979	0.247	0.054	1.37938e-08	OB gc	LOC101477140
9.42589e-13	0.444261	0.455	0.155	1.76981e-08	OB gc	LOC101484741
9.85473e-13	0.669142	0.961	0.852	1.85032e-08	OB gc	pde2a
1.01643e-12	0.444406	0.545	0.203	1.90845e-08	OB gc	cldn19
1.1288e-12	0.403758	0.584	0.22	2.11943e-08	OB gc	sertm1
1.15211e-12	0.2536	0.104	0.011	2.1632e-08	OB gc	agtr1
1.16752e-12	0.479409	0.455	0.159	2.19214e-08	OB gc	tlcd2
1.39775e-12	0.611568	0.948	0.702	2.62442e-08	OB gc	fscn1
1.5036e-12	0.692077	0.779	0.447	2.82316e-08	OB gc	LOC101487097
1.9146e-12	0.487955	0.636	0.27	3.59486e-08	OB gc	cldn5
1.91586e-12	0.50335	0.481	0.174	3.59723e-08	OB gc	LOC101484374
1.93085e-12	0.421575	1	0.999	3.62537e-08	OB gc	LOC101466337
1.96885e-12	0.454576	0.416	0.141	3.69671e-08	OB gc	itsn2
2.33942e-12	0.414425	1	1	4.3925e-08	OB gc	ubc
2.69612e-12	0.795026	0.831	0.487	5.06223e-08	OB gc	scg2
2.82725e-12	0.654529	0.61	0.303	5.30844e-08	OB gc	LOC106676035
3.48929e-12	0.637989	0.792	0.456	6.55148e-08	OB gc	frmpd4
4.52991e-12	0.452915	0.481	0.182	8.50536e-08	OB gc	LOC101475312
4.55724e-12	0.41205	0.571	0.225	8.55667e-08	OB gc	LOC101467445
4.60115e-12	0.264782	0.221	0.047	8.63912e-08	OB gc	rgcc
5.14207e-12	0.666456	0.753	0.377	9.65475e-08	OB gc	fgfbp3
5.71484e-12	0.856224	0.779	0.532	1.07302e-07	OB gc	LOC101480815
6.93599e-12	0.444143	0.623	0.266	1.3023e-07	OB gc	LOC101469751
8.02454e-12	0.584345	0.727	0.374	1.50669e-07	OB gc	LOC101467655
9.36352e-12	0.483951	0.532	0.219	1.7581e-07	OB gc	shisal1
9.44447e-12	0.702451	0.805	0.476	1.77329e-07	OB gc	id1
9.77597e-12	0.773948	0.805	0.718	1.83554e-07	OB gc	LOC101477959
1.04427e-11	0.646244	0.779	0.426	1.96072e-07	OB gc	npas4
1.12159e-11	0.340856	0.39	0.125	2.1059e-07	OB gc	LOC101467188
1.16667e-11	0.273726	0.273	0.069	2.19055e-07	OB gc	LOC101470639
1.37778e-11	0.592824	0.714	0.373	2.58693e-07	OB gc	LOC101469952
1.42018e-11	0.281046	0.247	0.059	2.66654e-07	OB gc	LOC101481778
1.42189e-11	0.501272	0.597	0.262	2.66975e-07	OB gc	zhx2
1.97146e-11	0.388949	0.377	0.122	3.70161e-07	OB gc	LOC101487700
2.09298e-11	0.599782	0.831	0.59	3.92978e-07	OB gc	pdk3
2.10406e-11	0.714904	0.935	0.834	3.95059e-07	OB gc	LOC101465160
2.16357e-11	0.454322	0.61	0.266	4.06232e-07	OB gc	LOC101466206
2.33281e-11	0.326961	0.39	0.122	4.38008e-07	OB gc	LOC101467413
2.86853e-11	0.403945	0.442	0.161	5.38595e-07	OB gc	LOC101481439
2.98291e-11	0.453499	0.481	0.185	5.60071e-07	OB gc	LOC101483453
3.11645e-11	0.578624	0.532	0.228	5.85145e-07	OB gc	LOC101471251
3.18767e-11	0.522936	0.74	0.378	5.98517e-07	OB gc	pkib
3.27313e-11	0.530121	0.545	0.241	6.14562e-07	OB gc	ablim3
3.4398e-11	0.373849	0.325	0.098	6.45857e-07	OB gc	LOC101478566
3.62215e-11	0.418863	0.494	0.199	6.80095e-07	OB gc	LOC101471138
3.71507e-11	0.328462	0.416	0.143	6.97541e-07	OB gc	cpeb1
3.82413e-11	0.434976	0.416	0.147	7.18018e-07	OB gc	slc4a11
3.87825e-11	0.516956	0.948	0.68	7.2818e-07	OB gc	atp1b4
4.06332e-11	0.308778	0.455	0.16	7.62929e-07	OB gc	vav2
4.7178e-11	0.45135	0.584	0.254	8.85814e-07	OB gc	LOC112436097
4.84754e-11	0.560984	0.714	0.367	9.10174e-07	OB gc	rgs3
4.88879e-11	0.668274	0.948	0.951	9.17918e-07	OB gc	LOC101477555
4.92081e-11	0.337327	1	1	9.2393e-07	OB gc	cirbp
5.10163e-11	0.620361	0.831	0.546	9.57882e-07	OB gc	LOC101483787
5.16464e-11	0.579632	0.623	0.315	9.69713e-07	OB gc	ncs1
5.16528e-11	0.436793	0.519	0.219	9.69833e-07	OB gc	LOC101464846
5.1672e-11	0.529107	0.623	0.296	9.70193e-07	OB gc	LOC101479891
5.53375e-11	0.587002	0.792	0.468	1.03902e-06	OB gc	LOC101466889
5.71369e-11	0.343711	0.377	0.123	1.0728e-06	OB gc	LOC101470683
5.77413e-11	0.293579	0.221	0.051	1.08415e-06	OB gc	LOC101479980
6.01704e-11	0.546909	0.792	0.466	1.12976e-06	OB gc	bclaf3
6.26988e-11	0.28349	0.403	0.134	1.17723e-06	OB gc	runx1t1
6.95522e-11	0.497812	0.61	0.28	1.30591e-06	OB gc	LOC101466588
6.98518e-11	0.395168	0.571	0.237	1.31154e-06	OB gc	slc4a4
7.21428e-11	0.644645	0.948	0.914	1.35455e-06	OB gc	LOC101470166
7.23425e-11	0.499603	0.662	0.328	1.3583e-06	OB gc	LOC101475430
8.37943e-11	0.335959	0.455	0.162	1.57332e-06	OB gc	doc2a
8.53415e-11	0.458617	0.584	0.251	1.60237e-06	OB gc	LOC101485288
8.66794e-11	0.570119	1	0.966	1.62749e-06	OB gc	LOC101469775
9.38458e-11	0.562671	0.636	0.312	1.76205e-06	OB gc	grip1
1.02085e-10	0.398387	0.442	0.168	1.91675e-06	OB gc	LOC101479217
1.02587e-10	0.304314	0.364	0.117	1.92618e-06	OB gc	LOC101487376
1.03034e-10	0.297066	0.325	0.098	1.93457e-06	OB gc	itpr2
1.06069e-10	0.460383	0.649	0.317	1.99155e-06	OB gc	clip2
1.1042e-10	0.406869	0.545	0.233	2.07325e-06	OB gc	LOC101472442
1.10658e-10	0.384865	0.506	0.205	2.07771e-06	OB gc	LOC101487144
1.1229e-10	0.523547	0.818	0.496	2.10835e-06	OB gc	enpp5
1.16115e-10	0.457014	0.481	0.196	2.18017e-06	OB gc	LOC101481603
1.23704e-10	0.471408	0.558	0.251	2.32267e-06	OB gc	LOC101463867
1.34685e-10	0.393309	0.403	0.143	2.52885e-06	OB gc	tspan6
1.34787e-10	0.808896	0.792	0.614	2.53076e-06	OB gc	lg19h14orf132
1.68395e-10	0.608625	0.688	0.342	3.16178e-06	OB gc	LOC101483810
1.75332e-10	0.620404	0.844	0.646	3.29204e-06	OB gc	rere
1.82517e-10	0.66273	0.623	0.329	3.42693e-06	OB gc	brinp3
1.88995e-10	0.503112	1	0.99	3.54856e-06	OB gc	slc1a2
1.99664e-10	0.571039	0.753	0.451	3.74889e-06	OB gc	iscu
2.01657e-10	0.415887	0.494	0.206	3.78631e-06	OB gc	LOC101478388
2.2395e-10	0.384044	0.325	0.102	4.20488e-06	OB gc	LOC101480015
2.29237e-10	0.547471	0.792	0.484	4.30414e-06	OB gc	ctnnb1
2.39079e-10	0.33059	0.299	0.089	4.48894e-06	OB gc	LOC101481524
2.43749e-10	0.394673	0.468	0.188	4.57664e-06	OB gc	LOC101479919
2.50246e-10	0.664307	0.519	0.207	4.69862e-06	OB gc	LOC106675461
2.61617e-10	0.571393	0.532	0.256	4.91213e-06	OB gc	dock10
2.76275e-10	0.382266	0.429	0.161	5.18733e-06	OB gc	LOC101482902
2.86393e-10	0.36892	0.506	0.197	5.37732e-06	OB gc	draxin
3.09285e-10	0.452872	0.987	0.897	5.80713e-06	OB gc	pcsk2
3.26208e-10	0.420352	0.623	0.293	6.12488e-06	OB gc	fam43b
3.54045e-10	0.398583	0.558	0.237	6.64756e-06	OB gc	LOC101464631
3.5778e-10	0.438511	0.688	0.337	6.71769e-06	OB gc	gria4
3.59564e-10	0.499855	0.727	0.4	6.75117e-06	OB gc	afdn
3.69385e-10	0.329486	0.468	0.18	6.93557e-06	OB gc	znf711
3.78793e-10	0.393312	0.455	0.18	7.11222e-06	OB gc	scamp1
3.9022e-10	0.463375	0.948	0.762	7.32678e-06	OB gc	LOC101476003
4.72114e-10	0.362786	0.338	0.112	8.8644e-06	OB gc	LOC101477711
4.75803e-10	0.300895	0.455	0.168	8.93367e-06	OB gc	drd2
4.9533e-10	0.484685	0.649	0.33	9.30031e-06	OB gc	LOC101477564
4.95757e-10	0.37932	0.377	0.133	9.30834e-06	OB gc	LOC101478412
5.28602e-10	0.275361	0.273	0.078	9.92504e-06	OB gc	hey1
6.02409e-10	0.384509	0.584	0.259	1.13108e-05	OB gc	plpp3
7.26401e-10	0.391736	0.519	0.221	1.36389e-05	OB gc	LOC101469078
8.01001e-10	0.322629	0.532	0.22	1.50396e-05	OB gc	LOC101484507
8.41144e-10	0.5572	0.909	0.72	1.57933e-05	OB gc	LOC101480459
9.0091e-10	0.449642	0.455	0.184	1.69155e-05	OB gc	LOC101475969
9.0942e-10	0.522239	0.104	0.015	1.70753e-05	OB gc	LOC101473196
9.38465e-10	0.313463	0.286	0.087	1.76206e-05	OB gc	LOC101482004
9.76085e-10	0.303714	0.273	0.079	1.8327e-05	OB gc	pik3c2a
1.05099e-09	0.344346	0.39	0.145	1.97335e-05	OB gc	pi4ka
1.11246e-09	0.428687	0.636	0.305	2.08876e-05	OB gc	LOC101482034
1.14238e-09	0.566133	0.805	0.534	2.14494e-05	OB gc	LOC101464276
1.1579e-09	0.506009	0.675	0.374	2.17407e-05	OB gc	acaa1
1.16955e-09	0.398389	0.584	0.269	2.19594e-05	OB gc	LOC101484947
1.24448e-09	0.293323	0.234	0.062	2.33663e-05	OB gc	sh3d21
1.27506e-09	0.434909	0.571	0.263	2.39406e-05	OB gc	LOC101467518
1.36345e-09	0.304107	0.195	0.046	2.56e-05	OB gc	fzd9
1.45418e-09	0.460172	1	0.995	2.73038e-05	OB gc	ndrg3
1.46067e-09	0.442531	0.429	0.175	2.74256e-05	OB gc	LOC101472778
1.64235e-09	0.277301	0.299	0.093	3.08368e-05	OB gc	LOC101484195
1.74641e-09	0.602249	0.974	0.929	3.27906e-05	OB gc	LOC101478971
1.81925e-09	0.56983	0.792	0.489	3.41582e-05	OB gc	LOC112430404
1.92448e-09	0.526117	0.922	0.693	3.6134e-05	OB gc	LOC101483446
1.96126e-09	0.450797	0.519	0.229	3.68247e-05	OB gc	LOC101477157
2.12392e-09	0.35904	0.532	0.234	3.98787e-05	OB gc	LOC101477128
2.18079e-09	0.324211	0.442	0.175	4.09465e-05	OB gc	myo9b
2.20263e-09	0.564364	0.792	0.55	4.13565e-05	OB gc	LOC101484184
2.34184e-09	0.469152	0.779	0.446	4.39704e-05	OB gc	hipk2
2.38149e-09	0.418863	0.74	0.376	4.47149e-05	OB gc	bcl11b
2.44302e-09	0.420644	0.662	0.34	4.58701e-05	OB gc	LOC101474707
2.52617e-09	0.297595	0.468	0.187	4.74313e-05	OB gc	LOC101476531
2.59705e-09	0.336795	0.429	0.166	4.87622e-05	OB gc	LOC101480272
2.94541e-09	0.469198	0.727	0.421	5.53031e-05	OB gc	LOC101468598
3.24164e-09	0.452494	0.779	0.467	6.08651e-05	OB gc	LOC101472156
3.25022e-09	0.42453	0.974	0.96	6.10261e-05	OB gc	gnb1
3.66474e-09	0.472201	0.623	0.325	6.88091e-05	OB gc	homer2
3.81971e-09	0.498238	0.779	0.475	7.1719e-05	OB gc	LOC101476741
4.00842e-09	0.278769	0.312	0.102	7.52621e-05	OB gc	samd11
4.01988e-09	0.297728	0.312	0.104	7.54773e-05	OB gc	rapgef6
4.17591e-09	0.389503	0.558	0.26	7.84068e-05	OB gc	LOC101476608
4.70186e-09	0.404367	0.532	0.235	8.82822e-05	OB gc	samd10
4.91431e-09	0.555978	0.87	0.692	9.2271e-05	OB gc	add2
5.09985e-09	0.444448	0.974	0.973	9.57549e-05	OB gc	rsrp1
5.18445e-09	0.385457	0.468	0.202	9.73433e-05	OB gc	LOC101470062
6.11797e-09	0.406742	0.468	0.203	0.000114871	OB gc	disp2
6.30971e-09	0.447596	0.571	0.291	0.000118471	OB gc	msra
6.54119e-09	0.361036	1	0.995	0.000122817	OB gc	kif1a
6.64071e-09	0.25894	0.234	0.066	0.000124686	OB gc	LOC101468576
6.77881e-09	0.253525	0.299	0.097	0.000127279	OB gc	LOC101473262
7.45123e-09	0.480701	0.662	0.351	0.000139904	OB gc	LOC101485743
7.75208e-09	0.548742	0.779	0.517	0.000145553	OB gc	nalcn
8.00098e-09	0.528241	0.883	0.747	0.000150226	OB gc	klc1
8.49672e-09	0.491607	0.896	0.812	0.000159534	OB gc	LOC101473329
8.86169e-09	0.499964	0.987	0.922	0.000166387	OB gc	irf2bp2
9.08014e-09	0.345682	0.351	0.131	0.000170489	OB gc	sgpp2
9.24147e-09	0.361615	0.519	0.237	0.000173518	OB gc	LOC101471161
1.01249e-08	0.318661	0.494	0.22	0.000190105	OB gc	arhgef18
1.03106e-08	0.525241	0.896	0.723	0.000193592	OB gc	LOC101471011
1.05415e-08	0.447341	0.701	0.386	0.000197928	OB gc	dpp6
1.1916e-08	0.279741	0.403	0.156	0.000223735	OB gc	LOC101476142
1.22934e-08	0.529704	0.584	0.294	0.000230821	OB gc	ndrg4
1.35458e-08	0.416601	0.675	0.36	0.000254336	OB gc	LOC101479089
1.35595e-08	0.325179	0.364	0.138	0.000254593	OB gc	xpo4
1.357e-08	0.436897	0.481	0.224	0.00025479	OB gc	eef2k
1.37425e-08	0.327194	0.364	0.138	0.000258028	OB gc	LOC101484001
1.49101e-08	0.447214	0.649	0.378	0.000279953	OB gc	prickle2
1.56669e-08	0.317354	1	1	0.000294163	OB gc	LOC101474029
1.58096e-08	0.467527	0.519	0.262	0.00029684	OB gc	myo6
1.61923e-08	0.348078	0.364	0.141	0.000304026	OB gc	LOC101469658
1.68021e-08	0.493455	0.481	0.216	0.000315475	OB gc	stum
1.80703e-08	0.46238	0.675	0.395	0.000339288	OB gc	LOC101467056
1.84092e-08	0.3967	1	0.957	0.000345652	OB gc	LOC101482128
1.85295e-08	0.445553	0.519	0.251	0.00034791	OB gc	LOC101474955
1.86359e-08	0.328185	0.403	0.162	0.000349908	OB gc	pcdh18
1.92069e-08	0.517003	0.818	0.606	0.000360628	OB gc	LOC101487183
2.01359e-08	0.257922	0.351	0.128	0.000378071	OB gc	epn2
2.12563e-08	0.437777	0.662	0.37	0.000399107	OB gc	LOC101470374
2.19174e-08	0.490326	0.857	0.628	0.000411521	OB gc	srrm1
2.22262e-08	0.455515	0.571	0.296	0.000417318	OB gc	ppp1r14b
2.29859e-08	0.457824	0.727	0.424	0.000431583	OB gc	LOC101467118
2.83228e-08	0.265578	0.273	0.088	0.000531789	OB gc	aldh6a1
2.85468e-08	0.300595	0.455	0.193	0.000535995	OB gc	LOC101477528
3.37422e-08	0.630326	0.805	0.613	0.000633544	OB gc	ggt7
3.56218e-08	0.524414	0.818	0.563	0.000668835	OB gc	tiam1
3.63185e-08	0.28976	0.351	0.132	0.000681917	OB gc	sema3g
3.702e-08	0.51148	0.792	0.563	0.000695088	OB gc	syndig1l
3.8147e-08	0.295295	0.455	0.187	0.000716248	OB gc	LOC101477389
3.92304e-08	0.434486	0.584	0.288	0.00073659	OB gc	LOC101466659
4.28744e-08	0.355378	0.39	0.164	0.000805009	OB gc	LOC101466618
4.74235e-08	0.395799	0.857	0.567	0.000890425	OB gc	LOC101481538
4.92379e-08	0.486477	0.935	0.89	0.00092449	OB gc	snap91
5.19771e-08	0.278309	0.26	0.083	0.000975922	OB gc	snap23
5.25277e-08	0.300521	0.377	0.15	0.000986261	OB gc	LOC101477697
5.46778e-08	0.452449	0.753	0.469	0.00102663	OB gc	slc29a4
5.61685e-08	0.452166	0.623	0.328	0.00105462	OB gc	LOC101479095
5.72632e-08	0.310568	0.649	0.321	0.00107517	OB gc	LOC101467615
6.21854e-08	0.413696	0.714	0.415	0.00116759	OB gc	lrch3
6.29509e-08	0.329035	0.403	0.164	0.00118197	OB gc	ola1
6.50333e-08	0.256413	0.195	0.052	0.00122106	OB gc	LOC101485131
6.6129e-08	0.338512	0.753	0.405	0.00124164	OB gc	sparc
6.62406e-08	0.445203	0.636	0.37	0.00124373	OB gc	map3k10
6.89437e-08	0.395114	0.429	0.19	0.00129449	OB gc	LOC101483903
7.25616e-08	0.304307	1	1	0.00136242	OB gc	itm2a
7.27709e-08	0.33971	0.714	0.397	0.00136635	OB gc	LOC101486203
7.45426e-08	0.311599	0.403	0.168	0.00139961	OB gc	cep350
7.50721e-08	0.363492	0.61	0.318	0.00140955	OB gc	LOC101477407
7.54336e-08	0.535283	0.727	0.467	0.00141634	OB gc	hivep1
7.80789e-08	0.45952	0.494	0.248	0.00146601	OB gc	stk40
8.2169e-08	0.403288	0.935	0.903	0.00154281	OB gc	LOC101480315
8.2541e-08	0.264406	0.325	0.119	0.00154979	OB gc	LOC101467429
8.80471e-08	0.479025	0.896	0.71	0.00165317	OB gc	LOC101474540
8.88311e-08	0.329258	0.416	0.179	0.00166789	OB gc	frem2
9.08427e-08	0.418693	0.857	0.627	0.00170566	OB gc	LOC101478888
9.15065e-08	0.344598	0.636	0.33	0.00171813	OB gc	LOC101485294
9.3048e-08	0.339754	0.468	0.213	0.00174707	OB gc	znf385c
1.00471e-07	0.404601	0.61	0.337	0.00188644	OB gc	arvcf
1.01724e-07	0.296897	0.416	0.176	0.00190997	OB gc	arl4a
1.02813e-07	0.378834	0.61	0.319	0.00193041	OB gc	LOC101471971
1.037e-07	0.525265	0.909	0.768	0.00194707	OB gc	LOC101481040
1.03807e-07	0.469071	0.87	0.712	0.00194908	OB gc	negr1
1.04181e-07	0.47445	0.935	0.891	0.0019561	OB gc	LOC101474800
1.06311e-07	0.445466	0.558	0.297	0.00199609	OB gc	borcs5
1.11401e-07	0.512405	0.896	0.731	0.00209166	OB gc	kcnc1
1.15542e-07	0.423036	0.883	0.692	0.00216942	OB gc	LOC101475091
1.24163e-07	0.325795	0.519	0.248	0.00233129	OB gc	pim1
1.27449e-07	0.389021	0.701	0.408	0.00239298	OB gc	fnbp4
1.36453e-07	0.317652	0.481	0.222	0.00256205	OB gc	LOC101464044
1.38744e-07	0.382849	0.649	0.36	0.00260506	OB gc	ncor1
1.42021e-07	0.257258	0.338	0.127	0.00266658	OB gc	LOC101467613
1.4517e-07	0.413813	0.636	0.357	0.00272571	OB gc	LOC101475988
1.47824e-07	0.431577	0.455	0.212	0.00277554	OB gc	LOC112435546
1.51328e-07	0.410564	0.584	0.305	0.00284134	OB gc	zswim5
1.56102e-07	0.305127	0.416	0.179	0.00293097	OB gc	LOC112430009
1.60242e-07	0.317333	0.403	0.177	0.00300871	OB gc	wdr35
1.67881e-07	0.470312	0.675	0.401	0.00315213	OB gc	LOC101473255
1.79737e-07	0.349605	0.584	0.304	0.00337475	OB gc	bcor
1.90691e-07	0.271117	0.351	0.14	0.00358042	OB gc	LOC101472520
1.92135e-07	0.298307	0.623	0.323	0.00360752	OB gc	bmi1
1.96756e-07	0.340499	0.805	0.485	0.00369428	OB gc	LOC101482153
2.06218e-07	0.279005	0.338	0.131	0.00387195	OB gc	bcl2
2.23688e-07	0.507768	0.896	0.75	0.00419996	OB gc	LOC101464395
2.3799e-07	0.406227	0.727	0.442	0.00446851	OB gc	ypel1
2.38165e-07	0.587073	0.662	0.451	0.00447178	OB gc	LOC101479845
2.45931e-07	0.525293	0.805	0.601	0.0046176	OB gc	unc79
2.53342e-07	0.476828	0.753	0.497	0.00475675	OB gc	LOC101476641
2.55301e-07	0.336425	0.545	0.28	0.00479353	OB gc	cnot6
2.59696e-07	0.435066	0.805	0.568	0.00487605	OB gc	glrb
2.62115e-07	0.488887	0.61	0.371	0.00492147	OB gc	plk3
2.8416e-07	0.498088	0.623	0.388	0.00533538	OB gc	nab2
3.14381e-07	0.444824	0.857	0.63	0.00590281	OB gc	LOC101485063
3.33953e-07	0.582105	0.792	0.54	0.0062703	OB gc	slc6a11
3.46715e-07	0.281675	0.312	0.118	0.00650992	OB gc	lrig1
3.49075e-07	0.307225	0.299	0.111	0.00655424	OB gc	LOC101470568
3.72991e-07	0.419128	0.61	0.344	0.00700328	OB gc	anp32a
3.73612e-07	0.461297	0.831	0.682	0.00701494	OB gc	ppp2r5b
3.86671e-07	0.298892	0.403	0.175	0.00726013	OB gc	LOC101485719
3.88395e-07	0.357493	0.416	0.191	0.00729251	OB gc	LOC101480332
4.04396e-07	0.335785	0.61	0.329	0.00759294	OB gc	creb1
4.10324e-07	0.417787	0.727	0.486	0.00770425	OB gc	itpk1
4.3426e-07	0.434329	0.844	0.624	0.00815367	OB gc	leng8
4.86475e-07	0.259842	0.519	0.242	0.00913405	OB gc	LOC101469101
5.05505e-07	0.434183	0.675	0.412	0.00949136	OB gc	LOC101484376
5.21411e-07	0.46544	0.701	0.459	0.00979002	OB gc	gng4
5.39319e-07	0.487123	0.779	0.595	0.0101263	OB gc	LOC101479109
5.48472e-07	0.373581	0.935	0.811	0.0102981	OB gc	oxr1
5.69918e-07	0.488688	0.883	0.71	0.0107008	OB gc	map1b
6.01545e-07	0.321291	0.403	0.182	0.0112946	OB gc	LOC101480016
6.06948e-07	0.342458	0.519	0.261	0.011396	OB gc	maml3
6.38478e-07	0.361061	0.935	0.753	0.0119881	OB gc	ddx3x
6.65416e-07	0.37052	0.922	0.901	0.0124939	OB gc	LOC101476875
7.14391e-07	0.265343	0.299	0.115	0.0134134	OB gc	LOC101488122
7.20803e-07	0.267933	0.312	0.124	0.0135338	OB gc	LOC101483451
7.41635e-07	0.264551	0.675	0.356	0.0139249	OB gc	LOC101472425
7.47303e-07	0.297768	0.39	0.175	0.0140314	OB gc	ubr1
7.55273e-07	0.262329	0.286	0.109	0.014181	OB gc	LOC101467699
7.64686e-07	0.293183	0.545	0.282	0.0143577	OB gc	LOC101481921
7.82734e-07	0.298307	0.351	0.149	0.0146966	OB gc	LOC101486545
7.92798e-07	0.388542	0.818	0.533	0.0148856	OB gc	gsk3b
8.15196e-07	0.432677	0.909	0.925	0.0153061	OB gc	clasp2
9.13287e-07	0.455545	0.844	0.719	0.0171479	OB gc	maf1
9.24351e-07	0.306861	0.519	0.262	0.0173556	OB gc	LOC101486671
9.99851e-07	0.347122	0.623	0.341	0.0187732	OB gc	LOC101477503
1.01635e-06	0.30488	0.351	0.15	0.019083	OB gc	LOC101487799
1.03847e-06	0.294511	0.442	0.211	0.0194983	OB gc	LOC101465102
1.06347e-06	0.265688	0.312	0.122	0.0199678	OB gc	rgmb
1.09592e-06	0.315343	1	0.964	0.020577	OB gc	prdx5
1.15636e-06	0.266414	0.39	0.171	0.0217119	OB gc	LOC101473446
1.16548e-06	0.324477	0.584	0.319	0.021883	OB gc	LOC101485320
1.17851e-06	0.269265	0.506	0.247	0.0221276	OB gc	LOC101465295
1.28895e-06	0.317116	0.519	0.273	0.0242013	OB gc	LOC101470283
1.29515e-06	0.31195	0.636	0.354	0.0243177	OB gc	LOC101480279
1.34855e-06	0.410847	0.844	0.708	0.0253204	OB gc	LOC101482388
1.35884e-06	0.265972	0.286	0.11	0.0255135	OB gc	LOC101472464
1.43414e-06	0.251407	0.455	0.206	0.0269273	OB gc	pcsk9
1.48671e-06	0.438301	0.818	0.66	0.0279145	OB gc	LOC101464922
1.51743e-06	0.395656	0.61	0.352	0.0284912	OB gc	slc39a12
1.52349e-06	0.333287	0.61	0.345	0.0286051	OB gc	zfc3h1
1.55358e-06	0.299184	0.416	0.193	0.0291701	OB gc	comt
1.5827e-06	0.283557	0.792	0.507	0.0297168	OB gc	zic3
1.59946e-06	0.295999	0.532	0.27	0.0300314	OB gc	LOC101476361
1.60965e-06	0.315466	0.987	0.967	0.0302228	OB gc	LOC101479659
1.65517e-06	0.298458	0.403	0.188	0.0310774	OB gc	LOC105941302
1.73403e-06	0.408756	0.792	0.561	0.0325582	OB gc	nat8l
1.7467e-06	0.431432	0.714	0.481	0.032796	OB gc	celf5
1.8376e-06	0.497648	0.727	0.512	0.0345027	OB gc	znf608
1.91397e-06	0.355522	0.662	0.392	0.0359366	OB gc	kifc3
2.06474e-06	0.306222	0.545	0.289	0.0387675	OB gc	ncapd2
2.15134e-06	0.269524	0.338	0.144	0.0403935	OB gc	LOC101479021
2.20781e-06	0.290422	0.597	0.326	0.0414538	OB gc	LOC101463926
2.38344e-06	0.336088	0.468	0.239	0.0447515	OB gc	ptgfrn
2.38941e-06	0.256115	0.364	0.161	0.0448636	OB gc	LOC101480075
2.39666e-06	0.252574	0.351	0.152	0.0449997	OB gc	esyt2
2.43357e-06	0.353783	0.468	0.241	0.0456927	OB gc	LOC101477899
2.59092e-06	0.445066	0.351	0.159	0.0486471	OB gc	LOC101477749
2.59413e-06	0.269938	0.468	0.233	0.0487073	OB gc	nck1
2.63739e-06	0.390978	0.883	0.709	0.0495196	OB gc	tmem145
7.38942e-156	1.20335	0.617	0.041	1.38744e-151	OB gml	LOC101477140
5.4918e-153	1.18051	0.617	0.042	1.03114e-148	OB gml	LOC101467905
1.04443e-123	2.56893	0.826	0.11	1.96102e-119	OB gml	LOC101477647
1.21097e-107	1.32629	0.635	0.067	2.27371e-103	OB gml	LOC101468530
9.28738e-102	2.0509	0.661	0.08	1.7438e-97	OB gml	LOC101483654
1.08201e-101	1.34669	0.757	0.113	2.03158e-97	OB gml	plxnd1
3.8119e-101	1.29515	0.661	0.083	7.15722e-97	OB gml	LOC101464175
6.48421e-101	0.474296	0.261	0.009	1.21747e-96	OB gml	tp73
8.97848e-100	1.68518	0.887	0.178	1.6858e-95	OB gml	sfrp5
3.54891e-99	0.332176	0.157	0.002	6.66344e-95	OB gml	LOC101463905
8.91544e-88	2.15057	0.826	0.175	1.67396e-83	OB gml	LOC101475681
9.33794e-88	1.66141	0.887	0.21	1.75329e-83	OB gml	LOC101478030
7.90536e-86	1.02611	0.513	0.055	1.48431e-81	OB gml	lhx9
2.00606e-75	0.526497	0.287	0.017	3.76657e-71	OB gml	lhx1
3.31038e-72	0.364742	0.235	0.011	6.21556e-68	OB gml	LOC101485225
1.45333e-71	1.04067	0.322	0.024	2.72878e-67	OB gml	LOC101464037
2.39773e-71	0.513362	0.261	0.015	4.50198e-67	OB gml	LOC101474337
2.61627e-71	2.2744	0.991	0.549	4.9123e-67	OB gml	mdk
1.60149e-70	1.58249	0.843	0.225	3.00695e-66	OB gml	LOC101465645
4.38632e-70	0.529407	0.383	0.035	8.23576e-66	OB gml	LOC101472710
4.53312e-66	1.48527	0.8	0.207	8.51138e-62	OB gml	LOC101482831
8.19247e-66	1.19433	0.748	0.173	1.53822e-61	OB gml	LOC101475969
2.2494e-62	1.08213	0.635	0.125	4.22347e-58	OB gml	pltp
1.35488e-61	1.6612	0.93	0.368	2.54392e-57	OB gml	fgfbp3
2.15416e-61	0.447913	0.261	0.018	4.04466e-57	OB gml	LOC101476668
8.14933e-59	0.583629	0.33	0.032	1.53012e-54	OB gml	rspo2
1.7954e-58	1.67861	1	0.802	3.37104e-54	OB gml	selenop
3.59921e-57	1.69114	0.957	0.468	6.75788e-53	OB gml	id1
2.89374e-56	0.497544	0.287	0.024	5.43328e-52	OB gml	LOC101483888
3.11152e-56	1.68078	0.948	0.466	5.84219e-52	OB gml	LOC101472812
3.90803e-55	0.788148	0.522	0.087	7.33772e-51	OB gml	kcnh4
4.14718e-55	1.26306	0.783	0.227	7.78674e-51	OB gml	LOC101464631
6.96033e-55	1.5697	1	0.746	1.30687e-50	OB gml	LOC101464395
9.08778e-55	1.46996	0.922	0.407	1.70632e-50	OB gml	efnb2
1.71335e-54	0.817111	0.365	0.042	3.21698e-50	OB gml	unc13b
5.88135e-54	1.89168	1	0.975	1.10428e-49	OB gml	LOC101463785
1.31457e-53	1.47973	0.748	0.221	2.46824e-49	OB gml	LOC101471991
1.22508e-50	0.540195	0.27	0.024	2.3002e-46	OB gml	cfap53
2.17066e-50	1.8274	1	0.921	4.07564e-46	OB gml	LOC101466239
2.9839e-50	1.63242	1	0.764	5.60257e-46	OB gml	fabp7
1.05054e-49	1.35162	1	0.99	1.97249e-45	OB gml	slc1a2
1.31858e-49	1.67095	0.991	0.756	2.47576e-45	OB gml	LOC101477439
1.36743e-49	1.63492	0.983	0.717	2.56749e-45	OB gml	gpm6b
1.13214e-48	1.54709	1	0.675	2.1257e-44	OB gml	atp1b4
1.2636e-48	0.437121	0.2	0.013	2.37254e-44	OB gml	LOC112429784
3.4462e-47	1.82674	0.748	0.247	6.47058e-43	OB gml	LOC101473051
8.02101e-47	1.13776	0.73	0.219	1.50603e-42	OB gml	LOC101477157
3.19064e-46	1.20601	0.739	0.243	5.99075e-42	OB gml	LOC101485288
5.8675e-46	1.32563	1	0.927	1.10168e-41	OB gml	LOC101466716
9.26866e-46	0.882502	1	1	1.74028e-41	OB gml	LOC101479115
2.25066e-45	0.950955	0.565	0.13	4.22584e-41	OB gml	tnfrsf19
1.64961e-44	1.3849	0.939	0.533	3.0973e-40	OB gml	slc6a11
1.82435e-44	1.00991	0.739	0.233	3.4254e-40	OB gml	LOC101465621
8.38325e-44	1.30865	0.687	0.218	1.57404e-39	OB gml	LOC101467445
9.50547e-44	1.17707	0.8	0.293	1.78475e-39	OB gml	mlc1
2.15905e-43	1.06917	0.626	0.169	4.05383e-39	OB gml	LOC101475311
2.41322e-43	0.958837	1	0.995	4.53107e-39	OB gml	ndrg3
1.62108e-42	0.394791	0.226	0.02	3.04374e-38	OB gml	gsx2
2.90157e-42	1.47911	1	0.788	5.448e-38	OB gml	LOC101479392
6.40993e-41	0.946859	0.548	0.127	1.20353e-36	OB gml	hebp1
9.68891e-41	1.72792	0.757	0.257	1.81919e-36	OB gml	LOC106676021
1.52725e-40	1.22261	0.67	0.217	2.86756e-36	OB gml	s1pr1
1.71296e-40	0.702761	0.513	0.11	3.21625e-36	OB gml	lrig1
2.09796e-40	1.19639	0.757	0.298	3.93913e-36	OB gml	LOC101482034
5.15513e-40	1.16947	0.957	0.561	9.67928e-36	OB gml	LOC101481538
6.7066e-40	1.64978	0.887	0.571	1.25923e-35	OB gml	LOC101484790
4.17454e-39	1.09849	0.957	0.607	7.83812e-35	OB gml	itm2b
1.24934e-38	1.88425	1	0.879	2.34577e-34	OB gml	LOC101485530
5.06103e-38	1.15159	0.861	0.399	9.50258e-34	OB gml	sparc
6.06807e-38	0.821643	0.391	0.068	1.13934e-33	OB gml	LOC101476644
6.61883e-38	0.84483	1	0.996	1.24275e-33	OB gml	LOC101470173
7.79959e-38	1.3314	0.722	0.287	1.46445e-33	OB gml	ndrg4
2.51062e-37	1.91808	0.791	0.34	4.71394e-33	OB gml	LOC101475711
2.7552e-37	1.03888	0.722	0.26	5.17317e-33	OB gml	LOC101469751
8.11575e-37	0.52002	0.33	0.051	1.52381e-32	OB gml	sult6b1
1.30941e-36	1.21468	0.774	0.326	2.45855e-32	OB gml	hopx
8.78056e-36	0.982337	1	0.963	1.64864e-31	OB gml	s100b
1.43252e-35	1.08174	0.67	0.231	2.68971e-31	OB gml	slc4a4
1.68611e-35	0.806212	0.461	0.103	3.16585e-31	OB gml	LOC101481932
4.18795e-35	1.11312	0.896	0.543	7.86329e-31	OB gml	LOC101476724
1.21573e-34	1.07637	0.626	0.191	2.28266e-30	OB gml	syt10
2.07134e-34	0.968665	0.635	0.205	3.88914e-30	OB gml	slc6a9
3.26079e-34	0.783715	0.548	0.149	6.12246e-30	OB gml	gpt
6.72995e-34	0.587389	0.374	0.07	1.26362e-29	OB gml	sall1
1.32978e-33	0.577961	0.365	0.068	2.4968e-29	OB gml	LOC101485554
1.38772e-33	1.31621	0.539	0.148	2.60559e-29	OB gml	LOC101486892
2.23118e-33	0.500062	0.296	0.044	4.18927e-29	OB gml	dlx3
5.31032e-33	0.975146	0.53	0.148	9.97065e-29	OB gml	sall3
8.30694e-33	0.601785	1	1	1.55971e-28	OB gml	rpl36
1.49215e-32	0.653813	0.426	0.095	2.80167e-28	OB gml	LOC101477057
1.58146e-32	1.0771	0.635	0.229	2.96934e-28	OB gml	LOC101485096
3.78112e-32	1.28127	0.539	0.148	7.09944e-28	OB gml	LOC101467020
3.81076e-32	0.687627	0.435	0.099	7.15508e-28	OB gml	LOC101470384
4.69689e-32	0.55925	1	1	8.81889e-28	OB gml	rpl17
7.94398e-32	1.09423	0.765	0.336	1.49156e-27	OB gml	LOC101483810
2.27004e-31	0.394794	0.252	0.035	4.26222e-27	OB gml	spry2
2.41384e-31	0.551825	0.435	0.099	4.53223e-27	OB gml	LOC101480086
2.54778e-31	0.640457	0.365	0.073	4.78372e-27	OB gml	LOC101468173
7.33838e-31	0.9847	0.861	0.548	1.37785e-26	OB gml	LOC101487326
1.13449e-30	0.988354	0.687	0.252	2.13011e-26	OB gml	LOC101468340
3.13351e-30	0.697737	0.478	0.126	5.88347e-26	OB gml	sema3g
7.87365e-30	0.803001	1	0.968	1.47836e-25	OB gml	LOC101476311
1.03061e-29	1.00007	0.843	0.425	1.93508e-25	OB gml	LOC101469500
1.51083e-29	0.67723	0.53	0.152	2.83674e-25	OB gml	LOC101477749
2.90562e-29	1.03507	0.652	0.252	5.4556e-25	OB gml	cacna1e
1.60341e-28	0.70386	0.426	0.104	3.01056e-24	OB gml	dkk3
9.99093e-28	1.10547	0.783	0.42	1.8759e-23	OB gml	LOC101476513
1.96384e-27	0.970806	0.861	0.52	3.68731e-23	OB gml	slc3a2
2.9971e-27	0.681608	0.435	0.115	5.62736e-23	OB gml	apof
4.0657e-27	0.391755	0.261	0.043	7.63376e-23	OB gml	fzd9
8.52082e-27	0.459982	0.296	0.054	1.59987e-22	OB gml	LOC101474885
1.29273e-26	0.771466	0.626	0.236	2.42723e-22	OB gml	LOC101469101
1.37538e-26	0.754001	0.443	0.121	2.5824e-22	OB gml	LOC101479953
1.40072e-26	1.21169	1	0.853	2.62999e-22	OB gml	cd74
1.59257e-26	1.01083	0.8	0.464	2.99022e-22	OB gml	LOC101485437
2.12402e-26	0.787119	0.513	0.168	3.98806e-22	OB gml	bgn
3.2211e-26	0.897047	0.791	0.367	6.04793e-22	OB gml	LOC101478880
6.55672e-26	0.464966	0.322	0.066	1.23109e-21	OB gml	LOC101481616
2.20624e-25	0.950389	0.861	0.444	4.14244e-21	OB gml	adcyap1
2.36106e-25	0.977325	0.791	0.408	4.43312e-21	OB gml	LOC101487553
2.84445e-25	0.466037	1	1	5.34075e-21	OB gml	LOC101466703
4.35095e-25	0.440264	1	1	8.16935e-21	OB gml	rps29
5.71872e-25	0.741693	0.878	0.434	1.07375e-20	OB gml	LOC101480282
8.35615e-25	0.701649	0.417	0.117	1.56895e-20	OB gml	LOC101474376
1.42422e-24	1.02676	0.948	0.775	2.67411e-20	OB gml	mb
1.99768e-24	0.784582	1	0.991	3.75085e-20	OB gml	dner
3.21293e-24	0.652362	0.461	0.138	6.03259e-20	OB gml	LOC101481467
1.04428e-23	0.860774	0.574	0.221	1.96074e-19	OB gml	LOC101480067
1.54307e-23	0.47839	0.374	0.095	2.89728e-19	OB gml	mpzl2
1.56845e-23	0.561506	1	1	2.94492e-19	OB gml	rpl32
1.71241e-23	0.499952	0.383	0.098	3.21521e-19	OB gml	cd63
1.86511e-23	0.903574	0.678	0.324	3.50193e-19	OB gml	LOC101487269
2.47112e-23	0.853572	0.939	0.714	4.63978e-19	OB gml	cadm3
2.78824e-23	0.571091	1	1	5.23519e-19	OB gml	rps5
4.06648e-23	0.740583	0.417	0.123	7.63522e-19	OB gml	LOC101471348
8.01998e-23	0.496943	1	1	1.50583e-18	OB gml	rpl35
1.03315e-22	0.48074	0.348	0.085	1.93983e-18	OB gml	LOC101463999
1.17927e-22	0.678624	0.557	0.217	2.2142e-18	OB gml	LOC101464044
1.66374e-22	0.526593	1	1	3.12385e-18	OB gml	rps10
2.71186e-22	0.787918	0.652	0.31	5.0918e-18	OB gml	s100a14
2.93659e-22	0.870558	0.574	0.217	5.51375e-18	OB gml	LOC101466989
3.81561e-22	0.77171	0.539	0.213	7.16419e-18	OB gml	LOC101471549
5.05329e-22	0.496513	1	1	9.48806e-18	OB gml	rps21
6.57652e-22	0.863777	0.817	0.497	1.23481e-17	OB gml	serpine2
1.14268e-21	0.88359	0.565	0.228	2.14549e-17	OB gml	LOC101476807
1.2113e-21	0.747156	0.565	0.225	2.27435e-17	OB gml	pla1a
1.32205e-21	1.05668	0.8	0.485	2.48228e-17	OB gml	LOC101466531
2.16023e-21	0.873986	0.687	0.344	4.05605e-17	OB gml	LOC101473919
2.20509e-21	0.452555	1	1	4.14027e-17	OB gml	LOC101464765
2.50679e-21	0.536102	0.357	0.095	4.70675e-17	OB gml	znf423
2.55466e-21	0.471363	1	1	4.79663e-17	OB gml	LOC101477834
2.67222e-21	0.735377	1	0.873	5.01737e-17	OB gml	rab3c
4.13326e-21	0.991835	0.904	0.713	7.76062e-17	OB gml	LOC101488089
4.23489e-21	0.332074	0.252	0.049	7.95143e-17	OB gml	LOC101471519
4.74705e-21	1.04379	0.765	0.419	8.91306e-17	OB gml	dlx5
7.88542e-21	0.56367	0.47	0.156	1.48057e-16	OB gml	LOC101464577
9.59459e-21	0.462722	1	1	1.80148e-16	OB gml	rpl34
1.08596e-20	0.514895	1	1	2.03899e-16	OB gml	rpl11
1.42829e-20	0.473058	1	1	2.68175e-16	OB gml	rps14
1.76803e-20	0.575602	1	0.992	3.31966e-16	OB gml	tpt1
2.00064e-20	0.926604	0.774	0.482	3.7564e-16	OB gml	ctnnb1
2.50483e-20	0.45915	1	1	4.70306e-16	OB gml	rpl28
2.72158e-20	0.445283	1	1	5.11004e-16	OB gml	rps25
2.75013e-20	0.424574	0.313	0.076	5.16364e-16	OB gml	pik3c2a
3.32049e-20	0.625415	0.583	0.239	6.23455e-16	OB gml	LOC101471232
4.52033e-20	0.594028	0.426	0.138	8.48737e-16	OB gml	LOC101483834
5.3177e-20	0.484823	1	1	9.98452e-16	OB gml	rps2
5.36198e-20	0.385694	0.226	0.043	1.00676e-15	OB gml	LOC101465103
8.8272e-20	0.693082	0.565	0.226	1.6574e-15	OB gml	LOC112429686
1.13997e-19	0.582344	0.47	0.168	2.14041e-15	OB gml	LOC101465228
1.16756e-19	0.435968	1	1	2.19221e-15	OB gml	rps13
1.42014e-19	0.469026	0.313	0.08	2.66646e-15	OB gml	LOC101479595
1.83829e-19	0.504594	1	1	3.45158e-15	OB gml	LOC101467688
2.15807e-19	0.453598	1	1	4.05198e-15	OB gml	rpl38
2.18816e-19	0.403015	1	1	4.10849e-15	OB gml	rpl27a
2.95641e-19	0.631795	0.504	0.187	5.55095e-15	OB gml	prex1
3.21648e-19	0.786261	0.591	0.29	6.03926e-15	OB gml	ttyh2
4.00869e-19	0.589398	0.391	0.123	7.52672e-15	OB gml	LOC101471353
5.93617e-19	0.721798	0.583	0.256	1.11458e-14	OB gml	plpp3
7.33967e-19	0.619141	0.478	0.177	1.3781e-14	OB gml	LOC101480016
7.83908e-19	0.528748	1	1	1.47187e-14	OB gml	rps18
8.67464e-19	0.442345	0.252	0.054	1.62875e-14	OB gml	th
8.8345e-19	0.707356	0.574	0.249	1.65876e-14	OB gml	zfp36l2
9.14971e-19	0.455475	0.426	0.136	1.71795e-14	OB gml	fezf2
1.53815e-18	0.509991	0.183	0.031	2.88803e-14	OB gml	LOC101468020
1.75569e-18	0.450537	1	1	3.29648e-14	OB gml	fau
1.92497e-18	0.546123	1	0.999	3.61433e-14	OB gml	LOC101472439
2.21139e-18	0.455825	0.357	0.1	4.15211e-14	OB gml	foxp4
3.80128e-18	0.27932	0.235	0.049	7.13729e-14	OB gml	LOC101483942
3.93868e-18	0.669668	0.47	0.179	7.39526e-14	OB gml	vwc2
4.68948e-18	0.701279	0.374	0.12	8.80496e-14	OB gml	LOC101473583
5.0006e-18	0.635298	0.461	0.174	9.38913e-14	OB gml	LOC101464523
5.60681e-18	0.865837	0.765	0.475	1.05273e-13	OB gml	LOC101470924
5.95955e-18	0.616897	0.47	0.171	1.11897e-13	OB gml	LOC101485719
6.52679e-18	0.420765	0.235	0.05	1.22547e-13	OB gml	tf
6.54676e-18	1.30372	0.635	0.313	1.22922e-13	OB gml	rbp4
7.3741e-18	0.471394	1	1	1.38456e-13	OB gml	rpl18a
7.52565e-18	0.372139	0.278	0.068	1.41302e-13	OB gml	LOC101475010
8.8107e-18	0.474626	1	1	1.6543e-13	OB gml	rpl37
1.3272e-17	0.46976	1	0.999	2.49195e-13	OB gml	LOC101463883
1.81336e-17	0.538407	0.383	0.123	3.40476e-13	OB gml	LOC101467613
2.43069e-17	0.453627	1	1	4.56386e-13	OB gml	rpl29
2.73661e-17	0.766471	0.852	0.583	5.13827e-13	OB gml	pbx3
2.81176e-17	0.992111	0.635	0.35	5.27937e-13	OB gml	LOC101468062
3.31941e-17	0.434512	0.287	0.075	6.23252e-13	OB gml	mitfb
4.12686e-17	0.70846	0.843	0.673	7.74859e-13	OB gml	LOC101468299
5.0013e-17	0.44927	0.304	0.084	9.39044e-13	OB gml	LOC101478374
5.74997e-17	0.486397	1	0.999	1.07961e-12	OB gml	rpl13
8.41744e-17	0.281674	0.165	0.028	1.58046e-12	OB gml	sox21
8.92854e-17	0.412394	0.252	0.06	1.67642e-12	OB gml	LOC101475574
9.6241e-17	0.297275	0.235	0.052	1.80702e-12	OB gml	syde2
1.04529e-16	0.471302	1	0.998	1.96264e-12	OB gml	LOC101466789
1.13736e-16	0.278282	0.183	0.034	2.13552e-12	OB gml	LOC101476202
1.14204e-16	0.494246	0.348	0.108	2.1443e-12	OB gml	LOC101470568
1.3739e-16	0.429668	1	1	2.57963e-12	OB gml	rpl23a
1.4759e-16	0.29657	0.235	0.053	2.77115e-12	OB gml	lg13h10orf105
1.79692e-16	0.588908	0.53	0.225	3.37389e-12	OB gml	LOC101471251
1.84234e-16	0.417646	1	1	3.45917e-12	OB gml	rpl39
2.32262e-16	0.390753	1	1	4.36095e-12	OB gml	rps23
2.39454e-16	0.43389	1	1	4.49598e-12	OB gml	rps28
2.51004e-16	0.461034	0.374	0.123	4.71286e-12	OB gml	LOC101467188
2.57939e-16	0.270951	0.2	0.04	4.84306e-12	OB gml	LOC106674664
2.60918e-16	0.418684	1	1	4.899e-12	OB gml	rpl13a
2.65918e-16	0.544176	0.304	0.088	4.99288e-12	OB gml	ppp1r3c
2.84512e-16	0.395328	0.217	0.048	5.342e-12	OB gml	LOC101477211
3.37498e-16	0.630092	0.478	0.196	6.33687e-12	OB gml	trpc4
3.67142e-16	0.400034	0.287	0.077	6.89345e-12	OB gml	rprm
4.06379e-16	0.478956	1	1	7.63017e-12	OB gml	uba52
4.14215e-16	0.398536	1	1	7.7773e-12	OB gml	rpl31
4.48951e-16	0.504994	0.365	0.12	8.42951e-12	OB gml	pros1
5.22482e-16	0.573189	0.522	0.225	9.81012e-12	OB gml	LOC101474878
6.01233e-16	0.616622	0.8	0.533	1.12887e-11	OB gml	epb41l2
7.72326e-16	0.343673	0.243	0.059	1.45012e-11	OB gml	LOC101483975
7.92427e-16	0.487629	1	0.996	1.48786e-11	OB gml	eef1b2
8.15439e-16	0.464415	0.33	0.102	1.53107e-11	OB gml	LOC101486978
8.93606e-16	0.552146	0.443	0.168	1.67784e-11	OB gml	hes1
9.27874e-16	0.368319	1	1	1.74218e-11	OB gml	rpl37a
9.87426e-16	0.682648	0.574	0.288	1.85399e-11	OB gml	LOC101488128
1.03029e-15	0.350123	0.2	0.042	1.93448e-11	OB gml	LOC101478916
1.12051e-15	0.644728	0.391	0.145	2.10386e-11	OB gml	LOC101480231
1.26118e-15	0.429895	1	1	2.36799e-11	OB gml	rpl21
1.2612e-15	0.531162	0.4	0.144	2.36804e-11	OB gml	LOC101466608
1.27099e-15	0.436988	1	0.999	2.38641e-11	OB gml	rps15
1.55427e-15	0.569159	0.991	0.988	2.9183e-11	OB gml	LOC101480409
1.61396e-15	0.508709	1	1	3.03038e-11	OB gml	rpl12
1.83813e-15	0.58396	0.47	0.195	3.45127e-11	OB gml	rmdn1
2.07364e-15	0.675082	0.539	0.257	3.89346e-11	OB gml	LOC112436482
2.52531e-15	0.753664	0.722	0.469	4.74152e-11	OB gml	npnt
3.08134e-15	0.39912	0.261	0.07	5.78553e-11	OB gml	fam181b
3.13909e-15	0.348863	1	1	5.89396e-11	OB gml	LOC101467350
3.59143e-15	0.395989	1	1	6.74327e-11	OB gml	rpl9
3.79393e-15	0.389121	0.27	0.073	7.12349e-11	OB gml	cdh20
3.82368e-15	0.686722	0.696	0.414	7.17933e-11	OB gml	LOC101468392
3.85245e-15	0.84852	0.496	0.22	7.23335e-11	OB gml	LOC101472930
4.2233e-15	0.400508	0.313	0.096	7.92968e-11	OB gml	dock8
4.32503e-15	0.552567	0.409	0.148	8.12068e-11	OB gml	arx
5.15282e-15	0.755332	0.678	0.399	9.67494e-11	OB gml	LOC101464318
5.15906e-15	0.379431	1	1	9.68664e-11	OB gml	rps11
6.87424e-15	0.460312	1	0.999	1.29071e-10	OB gml	rpl10a
7.62369e-15	0.46878	1	1	1.43142e-10	OB gml	LOC101488024
8.14384e-15	0.434276	1	1	1.52909e-10	OB gml	rpl24
9.10946e-15	0.290583	0.574	0.254	1.71039e-10	OB gml	zic1
1.02715e-14	0.397577	1	1	1.92858e-10	OB gml	rplp1
1.268e-14	0.436905	1	1	2.3808e-10	OB gml	rpl27
1.28754e-14	0.470639	1	0.992	2.41748e-10	OB gml	eef1g
1.43734e-14	0.415882	1	1	2.69876e-10	OB gml	rps12
1.44973e-14	0.38769	1	1	2.72201e-10	OB gml	rpl23
1.63595e-14	0.353663	0.296	0.088	3.07167e-10	OB gml	pxdc1
1.75602e-14	0.384314	1	1	3.2971e-10	OB gml	rpl18
1.82452e-14	0.340715	1	1	3.42571e-10	OB gml	rps27a
2.15601e-14	0.328912	0.226	0.056	4.04813e-10	OB gml	ackr4
2.53276e-14	0.550472	0.391	0.146	4.7555e-10	OB gml	fstl4
2.81459e-14	1.01275	0.722	0.546	5.28467e-10	OB gml	gpsm1
2.90356e-14	0.362185	1	1	5.45173e-10	OB gml	rps26
3.12251e-14	0.253845	0.148	0.026	5.86282e-10	OB gml	LOC101468061
3.51994e-14	0.391834	0.391	0.141	6.60903e-10	OB gml	tspan6
4.24837e-14	0.271304	0.2	0.045	7.97674e-10	OB gml	sema3c
4.78e-14	0.438825	1	1	8.97492e-10	OB gml	LOC101484456
5.05551e-14	0.727079	0.539	0.269	9.49222e-10	OB gml	cldn5
5.16897e-14	0.252498	0.183	0.039	9.70526e-10	OB gml	rilpl2
5.42594e-14	0.563551	0.965	0.834	1.01877e-09	OB gml	ccng1
6.09155e-14	0.690316	0.53	0.25	1.14375e-09	OB gml	gdpd5
7.00769e-14	0.490125	0.4	0.155	1.31576e-09	OB gml	LOC101475964
7.33103e-14	0.559936	1	0.901	1.37647e-09	OB gml	LOC101480315
7.85547e-14	0.498983	0.304	0.096	1.47494e-09	OB gml	trh
8.81342e-14	0.67495	0.922	0.787	1.65481e-09	OB gml	LOC101466321
1.09773e-13	0.445759	0.33	0.113	2.0611e-09	OB gml	hs3st1
1.11907e-13	0.402088	1	1	2.10116e-09	OB gml	rps3a
1.14597e-13	0.378018	1	1	2.15168e-09	OB gml	rps8
1.23075e-13	0.324056	0.261	0.074	2.31086e-09	OB gml	LOC101477361
1.23658e-13	0.822973	0.443	0.191	2.3218e-09	OB gml	tac1
1.40013e-13	0.418122	0.287	0.09	2.62889e-09	OB gml	LOC101485332
2.5957e-13	0.580412	0.496	0.234	4.87369e-09	OB gml	samd10
3.13852e-13	0.543122	0.643	0.366	5.89288e-09	OB gml	rgs3
3.19183e-13	0.330205	0.261	0.075	5.99299e-09	OB gml	fads6
3.19907e-13	0.508979	0.878	0.643	6.00657e-09	OB gml	LOC101476074
3.75857e-13	0.48927	0.409	0.167	7.05709e-09	OB gml	LOC101465436
4.43241e-13	0.742579	0.617	0.375	8.3223e-09	OB gml	LOC101479289
6.56198e-13	0.838784	0.896	0.699	1.23208e-08	OB gml	LOC101471677
6.81804e-13	0.351081	1	1	1.28016e-08	OB gml	rps7
7.28801e-13	0.72916	0.678	0.434	1.3684e-08	OB gml	LOC101480705
1.05738e-12	0.666459	0.8	0.548	1.98534e-08	OB gml	l1cam
1.30456e-12	1.05066	0.687	0.421	2.44945e-08	OB gml	LOC101469534
1.36564e-12	0.473968	0.33	0.122	2.56412e-08	OB gml	spry1
2.0396e-12	0.35817	1	1	3.82955e-08	OB gml	rpl7
2.04523e-12	0.287625	0.209	0.054	3.84013e-08	OB gml	LOC101477618
2.11008e-12	0.316391	1	1	3.96189e-08	OB gml	rpl8
2.37609e-12	0.621904	0.774	0.601	4.46135e-08	OB gml	LOC101463688
3.61257e-12	0.348356	1	1	6.78295e-08	OB gml	rps24
4.19287e-12	0.394988	1	1	7.87254e-08	OB gml	rpl30
4.68825e-12	0.272632	0.2	0.052	8.80267e-08	OB gml	slc16a4
4.84535e-12	0.302074	1	1	9.09763e-08	OB gml	LOC101466427
4.99244e-12	0.466221	0.365	0.145	9.3738e-08	OB gml	LOC101479831
5.57027e-12	0.574482	0.635	0.389	1.04587e-07	OB gml	itgav
5.65329e-12	0.494246	0.948	0.822	1.06146e-07	OB gml	LOC106674830
6.29643e-12	0.35237	1	1	1.18222e-07	OB gml	rps15a
6.56659e-12	0.405825	1	0.997	1.23294e-07	OB gml	LOC101479652
6.91293e-12	0.519839	0.365	0.148	1.29797e-07	OB gml	LOC112436632
6.92533e-12	0.38394	1	0.999	1.3003e-07	OB gml	rpl6
7.92033e-12	0.417767	1	0.998	1.48712e-07	OB gml	rps3
8.26859e-12	0.26039	0.226	0.063	1.55251e-07	OB gml	LOC101467299
9.07112e-12	0.511491	0.991	0.974	1.70319e-07	OB gml	LOC101479613
9.96288e-12	0.372161	0.33	0.122	1.87063e-07	OB gml	lef1
1.09345e-11	0.605093	0.817	0.53	2.05307e-07	OB gml	LOC101474397
1.14198e-11	0.416622	0.374	0.151	2.14418e-07	OB gml	pdgfrb
1.18642e-11	0.40968	0.313	0.113	2.22762e-07	OB gml	LOC101488122
1.79484e-11	0.618648	0.583	0.353	3.36999e-07	OB gml	LOC101480279
1.83928e-11	0.569581	0.513	0.269	3.45344e-07	OB gml	msi2
1.95866e-11	0.359314	1	0.997	3.67758e-07	OB gml	rps4x
2.21101e-11	0.397101	0.313	0.117	4.15139e-07	OB gml	cdo1
2.47562e-11	0.514456	0.487	0.24	4.64822e-07	OB gml	LOC101470175
2.62649e-11	0.506962	0.443	0.202	4.93149e-07	OB gml	LOC101482479
2.62788e-11	0.322477	1	1	4.9341e-07	OB gml	rpl35a
2.7939e-11	0.478546	0.487	0.234	5.24583e-07	OB gml	kcng1
2.80202e-11	0.605338	0.6	0.343	5.26108e-07	OB gml	LOC101482601
2.87822e-11	0.724007	0.748	0.567	5.40415e-07	OB gml	LOC101468446
3.90309e-11	0.391946	0.27	0.091	7.32844e-07	OB gml	zfp36l1
4.57093e-11	0.398158	0.278	0.097	8.58238e-07	OB gml	itpr2
5.12708e-11	0.35988	0.339	0.133	9.6266e-07	OB gml	LOC101476455
5.24013e-11	0.567463	0.574	0.335	9.83887e-07	OB gml	LOC101487312
5.25228e-11	0.474385	0.426	0.19	9.86168e-07	OB gml	comt
6.27814e-11	0.568671	0.409	0.187	1.17878e-06	OB gml	LOC101469013
7.24928e-11	0.452398	0.452	0.215	1.36112e-06	OB gml	igsf11
8.98761e-11	0.432814	0.991	0.912	1.68751e-06	OB gml	slc6a15
9.34648e-11	0.545433	0.739	0.516	1.7549e-06	OB gml	LOC106674879
1.01452e-10	0.315963	0.226	0.07	1.90486e-06	OB gml	cldn12
1.03739e-10	0.431992	0.835	0.567	1.94781e-06	OB gml	LOC101483990
1.10885e-10	0.440345	0.391	0.177	2.08197e-06	OB gml	stat3
1.12651e-10	0.862742	0.548	0.305	2.11514e-06	OB gml	ankrd63
1.17698e-10	0.492787	0.426	0.205	2.2099e-06	OB gml	vgll4
1.34673e-10	0.395603	0.374	0.161	2.52862e-06	OB gml	LOC101487010
1.41911e-10	0.367963	0.261	0.09	2.66452e-06	OB gml	LOC101466037
1.55111e-10	0.50064	0.47	0.245	2.91236e-06	OB gml	LOC101487808
1.72073e-10	0.521033	0.687	0.485	3.23084e-06	OB gml	LOC101469679
1.95479e-10	0.424414	0.965	0.928	3.67031e-06	OB gml	rpl22l1
2.10962e-10	0.567933	0.478	0.254	3.96102e-06	OB gml	pgrmc1
2.20909e-10	0.41385	0.33	0.132	4.1478e-06	OB gml	LOC101469503
2.58378e-10	0.302485	0.226	0.071	4.85131e-06	OB gml	dmrta2
2.76952e-10	0.363972	0.278	0.101	5.20005e-06	OB gml	swap70
2.88419e-10	0.445242	0.487	0.254	5.41535e-06	OB gml	LOC112436097
2.95041e-10	0.406072	0.304	0.116	5.53969e-06	OB gml	enpp6
3.02179e-10	0.441817	1	0.997	5.67372e-06	OB gml	LOC101469831
3.35451e-10	0.418185	0.261	0.093	6.29842e-06	OB gml	LOC101486245
3.46591e-10	0.487165	0.348	0.146	6.50759e-06	OB gml	LOC101483822
3.4827e-10	0.500031	0.47	0.24	6.53912e-06	OB gml	srgn
3.76491e-10	0.38058	0.322	0.129	7.069e-06	OB gml	LOC101486937
4.28751e-10	0.380224	0.991	0.994	8.05023e-06	OB gml	rps17
4.66963e-10	0.28484	0.235	0.077	8.76769e-06	OB gml	hey1
5.02477e-10	0.51309	0.487	0.261	9.43451e-06	OB gml	chst7
5.20611e-10	0.415952	1	0.995	9.77499e-06	OB gml	LOC101483373
5.9491e-10	0.456696	0.643	0.395	1.117e-05	OB gml	LOC101486495
6.02688e-10	0.436184	0.33	0.138	1.13161e-05	OB gml	LOC101466489
6.95704e-10	0.456238	0.443	0.217	1.30625e-05	OB gml	LOC101464314
7.27576e-10	0.286908	0.217	0.069	1.3661e-05	OB gml	LOC101477985
9.73733e-10	0.523268	0.435	0.22	1.82828e-05	OB gml	LOC101484507
1.02699e-09	0.350054	1	0.997	1.92828e-05	OB gml	psap
1.18475e-09	0.719374	0.383	0.177	2.22448e-05	OB gml	LOC101478779
1.66005e-09	0.319206	0.261	0.095	3.11692e-05	OB gml	LOC101486446
1.69457e-09	0.546544	0.478	0.269	3.18173e-05	OB gml	LOC101484972
1.82379e-09	0.342507	0.33	0.137	3.42435e-05	OB gml	myh9
2.2489e-09	0.348068	0.374	0.17	4.22253e-05	OB gml	rftn2
2.28855e-09	0.677963	0.678	0.505	4.29699e-05	OB gml	LOC101473459
2.56651e-09	0.358854	1	0.997	4.81888e-05	OB gml	LOC105940793
2.85208e-09	0.486093	0.461	0.249	5.35506e-05	OB gml	LOC101480544
3.09198e-09	0.403318	0.374	0.175	5.8055e-05	OB gml	LOC101464796
3.15129e-09	0.355585	1	0.998	5.91686e-05	OB gml	naca
3.8037e-09	0.317469	1	1	7.14183e-05	OB gml	rpl7a
3.90149e-09	0.35399	0.991	0.956	7.32544e-05	OB gml	LOC101482128
4.02123e-09	0.306971	0.209	0.067	7.55026e-05	OB gml	LOC101471223
4.48948e-09	0.408113	0.852	0.676	8.42945e-05	OB gml	LOC101468993
4.56793e-09	0.485101	0.643	0.439	8.57674e-05	OB gml	idh1
4.64203e-09	0.351098	0.287	0.114	8.71588e-05	OB gml	drd3
4.83658e-09	0.401396	0.348	0.161	9.08116e-05	OB gml	LOC101482902
5.47592e-09	0.399555	0.235	0.085	0.000102816	OB gml	LOC106674714
5.72889e-09	0.459865	0.765	0.619	0.000107566	OB gml	LOC101486021
6.68766e-09	0.469076	0.435	0.238	0.000125568	OB gml	fchsd2
8.08783e-09	0.391366	1	0.974	0.000151857	OB gml	ybx1
8.50142e-09	0.658122	0.739	0.594	0.000159623	OB gml	dgkh
8.88615e-09	0.477974	0.617	0.343	0.000166846	OB gml	meis2
9.79004e-09	0.534103	0.626	0.447	0.000183818	OB gml	hipk2
1.00516e-08	0.337207	1	0.998	0.000188728	OB gml	rpl15
1.03606e-08	0.364749	0.957	0.786	0.00019453	OB gml	cplx3
1.15856e-08	0.269188	1	1	0.000217532	OB gml	LOC101463565
1.1679e-08	0.483763	0.635	0.427	0.000219286	OB gml	rims3
1.17322e-08	0.28176	0.217	0.074	0.000220285	OB gml	LOC105940705
1.17606e-08	0.398373	0.27	0.106	0.000220816	OB gml	LOC101474016
1.25998e-08	0.504288	0.704	0.53	0.000236575	OB gml	LOC101478003
1.34248e-08	0.433802	0.261	0.105	0.000252065	OB gml	LOC101471468
1.44922e-08	0.513801	0.748	0.591	0.000272105	OB gml	tspan3
1.62554e-08	0.469979	0.452	0.247	0.000305212	OB gml	LOC101466648
1.72048e-08	0.337984	0.357	0.162	0.000323038	OB gml	doc2a
1.8673e-08	0.431013	0.904	0.803	0.000350604	OB gml	lg10h11orf87
1.94585e-08	0.331605	1	1	0.000365353	OB gml	rps6
2.40386e-08	0.45974	0.548	0.329	0.000451349	OB gml	rims4
2.42081e-08	0.296901	0.27	0.106	0.000454532	OB gml	LOC101476106
2.85989e-08	0.348896	0.313	0.137	0.000536972	OB gml	emb
3.04163e-08	0.336309	0.243	0.093	0.000571097	OB gml	LOC101476914
3.16796e-08	0.372329	0.33	0.151	0.000594816	OB gml	LOC101487133
3.17172e-08	0.388509	0.313	0.14	0.000595522	OB gml	LOC106676353
3.29197e-08	0.33354	0.991	0.918	0.000618101	OB gml	LOC101468847
3.29645e-08	0.365986	0.252	0.097	0.000618941	OB gml	LOC101472411
3.78322e-08	0.463735	0.374	0.192	0.000710337	OB gml	LOC101468798
4.01385e-08	0.320549	0.252	0.1	0.000753641	OB gml	cobl
4.11729e-08	0.482719	0.4	0.214	0.000773062	OB gml	LOC101481949
4.16988e-08	0.258305	0.191	0.064	0.000782937	OB gml	LOC101474253
4.62378e-08	0.297892	0.235	0.088	0.000868161	OB gml	LOC101470544
4.70238e-08	0.383316	0.287	0.127	0.000882919	OB gml	epha8
4.95271e-08	0.290807	1	0.998	0.00092992	OB gml	rack1
5.06232e-08	0.511606	1	0.983	0.000950502	OB gml	nsg2
6.46357e-08	0.388934	0.913	0.834	0.0012136	OB gml	LOC101471801
6.61476e-08	0.457632	0.296	0.134	0.00124199	OB gml	cd226
6.94427e-08	0.280739	0.287	0.122	0.00130386	OB gml	LOC101478557
7.36573e-08	0.291768	0.235	0.09	0.00138299	OB gml	LOC101475072
7.66362e-08	0.308066	0.217	0.082	0.00143892	OB gml	LOC101484786
8.2295e-08	0.250584	0.243	0.094	0.00154517	OB gml	ctnna1
9.04537e-08	0.383729	0.887	0.777	0.00169836	OB gml	arpp21
9.58794e-08	0.31805	0.357	0.172	0.00180023	OB gml	slc27a1
1.1184e-07	0.381244	0.365	0.171	0.00209991	OB gml	tmem88b
1.14822e-07	0.428082	0.357	0.175	0.00215591	OB gml	LOC101469153
1.2364e-07	0.438043	0.426	0.242	0.00232146	OB gml	znf521
1.45002e-07	0.251985	0.235	0.091	0.00272256	OB gml	LOC101485523
1.57785e-07	0.386084	0.339	0.167	0.00296257	OB gml	LOC101473299
1.71729e-07	0.474867	0.339	0.167	0.00322438	OB gml	LOC101476698
1.76094e-07	0.35958	0.33	0.163	0.00330634	OB gml	plxdc2
1.96761e-07	0.359685	0.8	0.665	0.00369438	OB gml	LOC101477758
2.0135e-07	0.496767	0.426	0.248	0.00378055	OB gml	lrrc38
2.0326e-07	0.436212	0.765	0.613	0.00381641	OB gml	sema5a
2.20871e-07	0.41846	0.513	0.309	0.00414707	OB gml	spon1
2.22086e-07	0.418232	0.643	0.462	0.00416989	OB gml	lsamp
2.34712e-07	0.308119	1	0.999	0.00440696	OB gml	rpl5
2.51315e-07	0.550661	0.513	0.325	0.00471868	OB gml	LOC101487609
2.51541e-07	0.259694	0.174	0.058	0.00472294	OB gml	kcnk13
2.61123e-07	0.402845	0.374	0.197	0.00490285	OB gml	scrt1
2.71231e-07	0.268713	0.235	0.094	0.00509263	OB gml	LOC101483114
2.87516e-07	0.276888	0.278	0.121	0.0053984	OB gml	LOC101478101
2.90079e-07	0.382173	0.435	0.233	0.00544652	OB gml	LOC101486183
3.28427e-07	0.251657	0.183	0.064	0.00616654	OB gml	LOC101469466
3.50516e-07	0.396861	0.296	0.138	0.00658128	OB gml	lhfpl6
3.69182e-07	0.322116	0.2	0.075	0.00693176	OB gml	LOC101480579
3.88619e-07	0.444459	0.513	0.327	0.0072967	OB gml	LOC101475730
3.92437e-07	0.278135	1	1	0.0073684	OB gml	rps9
4.37827e-07	0.339644	0.252	0.109	0.00822064	OB gml	LOC101474192
4.43424e-07	0.362176	0.974	0.936	0.00832574	OB gml	LOC101468387
5.2583e-07	0.364115	1	0.996	0.00987299	OB gml	LOC101484027
5.31611e-07	0.277771	0.217	0.087	0.00998152	OB gml	LOC101463620
5.40767e-07	0.426892	0.435	0.251	0.0101534	OB gml	npc2
5.80471e-07	0.30632	0.2	0.076	0.0108989	OB gml	LOC101483400
6.04222e-07	0.278093	0.261	0.112	0.0113449	OB gml	cep112
6.11257e-07	0.313909	0.174	0.061	0.011477	OB gml	LOC101481219
6.5464e-07	0.420711	0.678	0.517	0.0122915	OB gml	cers1
6.67596e-07	0.485754	0.513	0.339	0.0125348	OB gml	LOC101478841
6.77665e-07	0.388914	0.374	0.21	0.0127238	OB gml	LOC101487488
8.18825e-07	0.365773	0.374	0.198	0.0153743	OB gml	LOC101486538
8.29226e-07	0.376395	0.548	0.37	0.0155696	OB gml	psat1
8.52626e-07	0.259705	0.209	0.082	0.0160089	OB gml	LOC101481130
8.62863e-07	0.410874	0.357	0.196	0.0162011	OB gml	LOC101472459
8.70292e-07	0.393237	0.304	0.148	0.0163406	OB gml	slco5a1
8.78916e-07	0.381057	0.609	0.44	0.0165025	OB gml	LOC101479119
9.15348e-07	0.417784	0.426	0.253	0.0171866	OB gml	LOC101480302
9.88009e-07	0.35371	0.8	0.645	0.0185509	OB gml	LOC101481297
1.00769e-06	0.378586	0.809	0.653	0.0189205	OB gml	LOC101467496
1.03229e-06	0.370142	0.391	0.22	0.0193823	OB gml	LOC101475375
1.04191e-06	0.476011	0.652	0.509	0.019563	OB gml	sdc3
1.082e-06	0.356158	0.287	0.142	0.0203157	OB gml	LOC101484717
1.18122e-06	0.328468	0.252	0.112	0.0221786	OB gml	LOC101481453
1.23875e-06	0.380899	0.417	0.246	0.0232588	OB gml	akap12
1.2659e-06	0.294193	0.322	0.156	0.0237686	OB gml	LOC101464788
1.32724e-06	0.290041	0.174	0.063	0.0249203	OB gml	LOC101485975
1.33143e-06	0.560431	0.765	0.668	0.0249989	OB gml	LOC101487124
1.33778e-06	0.331853	0.33	0.169	0.0251181	OB gml	drd2
1.41128e-06	0.415235	0.33	0.182	0.0264982	OB gml	LOC101475245
1.42072e-06	0.370853	0.852	0.71	0.0266754	OB gml	LOC101463803
1.4435e-06	0.370714	0.53	0.352	0.0271032	OB gml	LOC101464869
1.4718e-06	0.311985	0.974	0.93	0.0276345	OB gml	ptprd
1.48781e-06	0.427699	0.67	0.519	0.0279351	OB gml	LOC101483143
1.49438e-06	0.384945	0.426	0.251	0.0280585	OB gml	cnih3
1.52164e-06	0.28201	0.217	0.09	0.0285703	OB gml	gulp1
1.58557e-06	0.309058	0.313	0.157	0.0297707	OB gml	LOC101484741
1.59041e-06	0.253915	0.209	0.085	0.0298616	OB gml	LOC101471753
1.68718e-06	0.396092	0.93	0.844	0.0316785	OB gml	marcks
1.79051e-06	0.309686	0.313	0.159	0.0336186	OB gml	bdh2
1.89474e-06	0.389853	0.374	0.212	0.0355756	OB gml	epas1
2.26114e-06	0.316119	0.357	0.19	0.0424552	OB gml	fmnl2
2.49441e-06	0.292926	0.313	0.157	0.046835	OB gml	LOC101472908
2.57069e-06	0.471548	0.504	0.365	0.0482672	OB gml	LOC101487254
2.61006e-06	0.51618	0.948	0.79	0.0490065	OB gml	grm2
2.18564e-259	1.05292	0.392	0.002	4.10375e-255	ON	LOC101482971
9.51048e-223	1.68692	0.451	0.004	1.78569e-218	ON	igfals
9.36513e-153	0.517399	0.176	0	1.7584e-148	ON	foxd3
1.98053e-152	2.21004	0.725	0.03	3.71865e-148	ON	LOC101483963
1.25006e-109	0.840503	0.333	0.007	2.34711e-105	ON	LOC101478896
5.63948e-89	0.987541	0.314	0.008	1.05887e-84	ON	LOC101475401
1.97709e-88	0.763176	0.255	0.005	3.71218e-84	ON	col1a1
2.48169e-87	2.19505	0.725	0.059	4.65962e-83	ON	LOC101465695
1.83072e-79	0.805145	0.294	0.008	3.43736e-75	ON	LOC101482242
3.73038e-71	1.34703	0.51	0.033	7.00416e-67	ON	col1a2
7.64062e-58	0.848448	0.275	0.011	1.4346e-53	ON	LOC101475669
6.20734e-45	1.7897	0.647	0.096	1.16549e-40	ON	LOC101486048
4.42694e-44	1.12765	0.255	0.013	8.31201e-40	ON	sema3b
8.08576e-42	0.782481	0.255	0.014	1.51818e-37	ON	coch
1.50422e-41	0.704881	0.216	0.009	2.82432e-37	ON	LOC101466772
6.93687e-41	2.67858	0.941	0.297	1.30247e-36	ON	LOC101467985
1.57601e-36	2.76463	0.98	0.421	2.95912e-32	ON	LOC101469534
6.92103e-35	0.785099	0.333	0.029	1.29949e-30	ON	aldh1a2
3.0161e-29	2.33895	1	0.922	5.66302e-25	ON	LOC101466239
2.7762e-28	2.34169	1	0.855	5.21259e-24	ON	cd74
2.85227e-28	0.738514	0.275	0.024	5.35542e-24	ON	LOC101473565
2.18458e-26	1.00246	1	1	4.10176e-22	ON	rplp1
4.78563e-26	1.75906	0.667	0.181	8.9855e-22	ON	ahnak
7.55978e-26	1.05687	0.333	0.041	1.41942e-21	ON	smoc2
1.1987e-25	1.89297	0.569	0.13	2.25068e-21	ON	LOC101464016
3.19882e-25	0.873667	0.294	0.032	6.0061e-21	ON	LOC101481189
4.42613e-25	1.08916	0.412	0.065	8.3105e-21	ON	ramp2
4.1222e-24	1.9782	0.902	0.429	7.73985e-20	ON	LOC101486263
5.60495e-24	0.669387	0.157	0.009	1.05239e-19	ON	cpxm2
1.05029e-23	0.511855	0.196	0.015	1.97203e-19	ON	egflam
1.70924e-23	1.65835	0.98	0.806	3.20926e-19	ON	selenop
1.73225e-23	0.884355	1	1	3.25247e-19	ON	rps2
4.09017e-23	1.7064	0.725	0.247	7.6797e-19	ON	LOC101486559
1.32586e-22	2.24166	0.98	0.715	2.48943e-18	ON	LOC101488089
1.50211e-22	1.98121	0.902	0.346	2.82037e-18	ON	LOC101475711
2.86907e-22	1.53629	0.549	0.132	5.38697e-18	ON	LOC101469546
3.5911e-22	2.42148	0.804	0.402	6.74266e-18	ON	LOC101464318
6.3303e-22	0.851643	0.294	0.037	1.18858e-17	ON	LOC101472723
8.76781e-22	0.761985	1	1	1.64624e-17	ON	rpl38
1.15258e-21	1.68707	0.843	0.316	2.16409e-17	ON	rbp4
1.96423e-21	1.03013	0.392	0.067	3.68804e-17	ON	anxa1
3.03026e-21	1.01085	1	0.999	5.68962e-17	ON	LOC101463883
4.64018e-21	1.6355	1	0.768	8.71241e-17	ON	fabp7
1.13503e-20	0.872588	1	1	2.13112e-16	ON	rps5
1.43923e-20	0.89991	1	0.999	2.7023e-16	ON	LOC101472439
2.85384e-20	1.72288	1	0.881	5.35837e-16	ON	LOC101485530
3.3443e-20	0.463768	0.137	0.008	6.27925e-16	ON	LOC101487361
3.57797e-20	0.49476	0.176	0.014	6.718e-16	ON	LOC101483590
4.88954e-20	0.764428	1	1	9.1806e-16	ON	rpl29
1.13888e-19	0.792186	1	1	2.13836e-15	ON	rpl11
1.51045e-19	0.726881	1	1	2.83601e-15	ON	rpl23a
2.7786e-19	0.712458	1	1	5.2171e-15	ON	rps14
3.01992e-19	0.73961	1	1	5.67021e-15	ON	fau
9.81945e-19	0.763163	1	0.999	1.8437e-14	ON	rps15
1.75377e-18	0.853716	1	0.998	3.29288e-14	ON	rps3
3.42868e-18	1.40202	0.627	0.217	6.43768e-14	ON	LOC101471549
4.61485e-18	0.763561	1	1	8.66484e-14	ON	rps23
8.6389e-18	0.772447	1	0.996	1.62204e-13	ON	eef1b2
8.76428e-18	0.689703	1	1	1.64558e-13	ON	rps28
8.92988e-18	0.837109	1	1	1.67668e-13	ON	rpl12
1.3412e-17	0.852018	1	0.996	2.51823e-13	ON	LOC101484027
1.78583e-17	0.656459	1	1	3.35307e-13	ON	rps27a
2.3852e-17	0.664125	1	1	4.47845e-13	ON	rpl18a
5.10911e-17	0.796094	1	0.997	9.59286e-13	ON	LOC101479652
6.46356e-17	0.714621	1	1	1.2136e-12	ON	rps18
7.83188e-17	0.64129	1	1	1.47051e-12	ON	LOC101464765
9.81051e-17	0.843906	1	0.998	1.84202e-12	ON	rpl15
1.02577e-16	0.70029	1	1	1.92599e-12	ON	rpl32
1.23866e-16	1.3575	0.902	0.477	2.32572e-12	ON	id1
1.41507e-16	0.665944	1	1	2.65694e-12	ON	rpl17
2.59343e-16	0.654639	1	1	4.86943e-12	ON	rpl24
4.14309e-16	0.756952	0.216	0.027	7.77906e-12	ON	col5a2
4.15064e-16	0.74079	1	1	7.79324e-12	ON	rpl27
4.59202e-16	0.619955	1	1	8.62198e-12	ON	rps8
5.0136e-16	0.660586	1	1	9.41354e-12	ON	rps21
5.19131e-16	0.678087	1	1	9.7472e-12	ON	rps12
8.18002e-16	0.911242	0.255	0.039	1.53588e-11	ON	col6a1
8.54303e-16	1.00323	0.333	0.065	1.60404e-11	ON	mmp2
1.41035e-15	0.86909	1	0.992	2.64807e-11	ON	tpt1
2.16468e-15	0.631818	1	1	4.0644e-11	ON	rpl27a
2.52811e-15	0.724815	1	1	4.74677e-11	ON	rpl30
2.59941e-15	0.637035	1	1	4.88065e-11	ON	rpl36
3.11981e-15	1.40654	0.49	0.147	5.85775e-11	ON	LOC101466608
3.71006e-15	0.666536	1	1	6.96601e-11	ON	rpl23
5.81416e-15	0.330567	0.137	0.012	1.09167e-10	ON	LOC101467494
7.09718e-15	0.843999	1	0.997	1.33257e-10	ON	rps4x
7.32365e-15	0.772791	1	0.999	1.37509e-10	ON	rpl10a
9.0732e-15	0.61404	1	1	1.70358e-10	ON	LOC101484456
3.1412e-14	0.507901	0.216	0.03	5.89792e-10	ON	LOC101481347
6.82076e-14	0.715972	1	0.999	1.28067e-09	ON	rpl5
6.89624e-14	0.56655	0.255	0.042	1.29484e-09	ON	LOC106674664
7.85573e-14	0.656208	1	0.999	1.47499e-09	ON	rps16
1.98383e-13	0.716025	1	1	3.72483e-09	ON	uba52
2.0237e-13	0.623566	0.196	0.027	3.7997e-09	ON	hey2
2.17662e-13	0.565855	1	1	4.08681e-09	ON	rps7
2.26457e-13	0.577435	1	0.999	4.25195e-09	ON	rpl13
2.45906e-13	1.39562	0.863	0.49	4.61714e-09	ON	LOC101466531
3.18079e-13	0.333111	0.118	0.01	5.97225e-09	ON	plpp2
3.29251e-13	0.290208	0.118	0.01	6.18201e-09	ON	LOC101479363
4.59086e-13	0.505412	0.216	0.033	8.6198e-09	ON	cited1
5.07175e-13	0.604063	0.235	0.039	9.52272e-09	ON	frzb
5.19556e-13	0.73731	1	0.998	9.75519e-09	ON	naca
9.47224e-13	0.536712	1	1	1.77851e-08	ON	rpl31
1.03689e-12	0.6194	1	1	1.94686e-08	ON	rpl9
1.42509e-12	0.62657	1	1	2.67574e-08	ON	rps9
1.53284e-12	0.577021	1	1	2.87806e-08	ON	rpl28
1.88998e-12	0.561962	1	1	3.54863e-08	ON	rps24
2.09405e-12	0.776566	1	0.988	3.93179e-08	ON	LOC101480409
2.24709e-12	0.619412	1	1	4.21913e-08	ON	rpl39
2.43037e-12	0.594238	1	1	4.56326e-08	ON	rpl21
3.14009e-12	0.477234	1	1	5.89584e-08	ON	rps26
3.65859e-12	1.28541	0.804	0.432	6.86937e-08	ON	LOC101469500
5.22038e-12	0.566346	1	1	9.80178e-08	ON	rpl35
6.81071e-12	0.624146	1	0.999	1.27878e-07	ON	rpl6
7.2566e-12	1.12658	0.333	0.086	1.3625e-07	ON	anxa10
8.55501e-12	0.559804	1	1	1.60629e-07	ON	LOC101467688
9.29176e-12	0.562268	1	1	1.74462e-07	ON	rps11
1.11938e-11	0.573477	1	1	2.10174e-07	ON	rpl18
1.30454e-11	0.605472	0.216	0.037	2.4494e-07	ON	LOC112429989
1.43032e-11	0.761597	0.255	0.051	2.68557e-07	ON	LOC101486363
1.82228e-11	1.15266	0.451	0.158	3.42152e-07	ON	LOC101476066
1.83341e-11	0.581671	1	1	3.44241e-07	ON	rpl7
3.3998e-11	0.544124	1	1	6.38347e-07	ON	rpl7a
3.40618e-11	0.58941	1	0.999	6.39544e-07	ON	rplp0
3.42223e-11	1.14368	0.804	0.469	6.42557e-07	ON	LOC101485437
4.65661e-11	0.690145	1	0.974	8.74326e-07	ON	ybx1
4.75048e-11	0.449713	1	1	8.9195e-07	ON	rpl37a
5.58565e-11	0.513636	1	1	1.04876e-06	ON	rpl35a
8.06488e-11	0.286933	0.118	0.012	1.51426e-06	ON	LOC101486920
8.49233e-11	1.10663	0.49	0.196	1.59452e-06	ON	txnip
8.49791e-11	0.456465	1	1	1.59557e-06	ON	rps10
1.01246e-10	0.661472	1	0.998	1.901e-06	ON	rack1
1.16538e-10	0.496157	1	1	2.18811e-06	ON	rpl37
2.04825e-10	0.630597	0.196	0.034	3.8458e-06	ON	efcc1
3.12242e-10	0.505424	1	1	5.86266e-06	ON	rpl34
3.23009e-10	0.507767	1	1	6.06482e-06	ON	rpl13a
3.23602e-10	0.89348	0.902	0.526	6.07595e-06	ON	slc3a2
3.96765e-10	0.464791	1	1	7.44967e-06	ON	rps13
5.3199e-10	0.301225	1	0.44	9.98864e-06	ON	LOC101480282
5.81285e-10	0.457117	1	1	1.09142e-05	ON	rps25
5.83679e-10	0.532894	1	1	1.09592e-05	ON	LOC101466703
6.10371e-10	0.608934	1	1	1.14603e-05	ON	LOC101488024
7.79025e-10	0.548956	1	1	1.4627e-05	ON	rps6
7.82688e-10	1.24304	0.529	0.246	1.46957e-05	ON	LOC101482895
9.34467e-10	0.688057	0.275	0.067	1.75455e-05	ON	LOC101467746
1.06831e-09	0.566897	0.235	0.051	2.00587e-05	ON	LOC101473668
1.13481e-09	0.796691	0.294	0.078	2.13072e-05	ON	lcp1
1.47365e-09	0.326578	0.118	0.014	2.76692e-05	ON	LOC101467651
1.6635e-09	0.471797	1	1	3.12338e-05	ON	rpl8
1.88338e-09	0.36418	1	1	3.53623e-05	ON	LOC101475116
2.67132e-09	0.736989	0.863	0.495	5.01567e-05	ON	nsa2
2.86114e-09	1.17216	0.647	0.376	5.37208e-05	ON	LOC101478880
3.93033e-09	0.477377	1	1	7.37959e-05	ON	rps3a
4.16682e-09	0.544341	0.196	0.038	7.82363e-05	ON	gpr17
7.45389e-09	0.872064	0.941	0.602	0.000139954	ON	LOC101463688
8.37439e-09	0.682991	0.922	0.578	0.000157238	ON	LOC101476538
1.60801e-08	0.55496	1	0.994	0.000301921	ON	rps17
2.1283e-08	0.782087	1	0.928	0.000399609	ON	rpl22l1
2.46755e-08	0.859012	1	0.777	0.000463306	ON	mb
3.63853e-08	0.436303	1	1	0.000683171	ON	LOC101467350
6.83069e-08	0.345349	0.118	0.017	0.00128253	ON	LOC112431948
7.50042e-08	0.965645	0.667	0.409	0.00140828	ON	sparc
7.68441e-08	1.03448	0.686	0.438	0.00144283	ON	LOC101480705
7.7384e-08	0.255152	0.118	0.017	0.00145296	ON	adgra2
7.79788e-08	0.510019	0.216	0.052	0.00146413	ON	lama4
7.82746e-08	0.931253	0.353	0.131	0.00146968	ON	LOC101486937
8.56437e-08	1.65852	0.529	0.268	0.00160805	ON	LOC106676021
1.24073e-07	0.482853	0.216	0.053	0.00232959	ON	LOC101471519
1.40246e-07	0.601288	1	0.966	0.00263326	ON	LOC101482309
1.42885e-07	0.448296	0.157	0.03	0.0026828	ON	tgfbi
1.58431e-07	0.343393	0.137	0.023	0.0029747	ON	LOC101479354
1.78449e-07	0.538061	0.157	0.031	0.00335055	ON	LOC101468970
1.89019e-07	0.886739	0.314	0.111	0.00354901	ON	LOC101482612
1.95486e-07	0.377619	0.137	0.024	0.00367044	ON	LOC105940450
2.2931e-07	1.03174	0.333	0.123	0.00430553	ON	LOC101483828
2.54212e-07	0.460391	0.157	0.031	0.00477308	ON	vegfd
2.67836e-07	0.487113	0.157	0.031	0.00502888	ON	LOC101485230
2.76887e-07	0.386974	0.118	0.019	0.00519882	ON	LOC101481889
3.2539e-07	0.449073	1	0.997	0.00610952	ON	psap
4.9409e-07	0.551882	0.196	0.048	0.00927703	ON	capg
7.14304e-07	0.488304	0.98	0.721	0.0134118	ON	gpm6b
8.35686e-07	1.02987	0.412	0.192	0.0156908	ON	crip1
8.7869e-07	0.622673	1	0.928	0.0164983	ON	LOC101466716
8.98173e-07	0.42337	0.216	0.057	0.0168641	ON	LOC101465082
1.00882e-06	0.434535	0.137	0.027	0.0189416	ON	LOC101480286
1.43629e-06	0.727406	0.333	0.131	0.0269679	ON	LOC101477071
1.53023e-06	0.640181	0.216	0.062	0.0287315	ON	mamdc2
1.6288e-06	0.737579	0.353	0.152	0.0305823	ON	LOC112436632
1.66361e-06	0.682131	0.314	0.122	0.0312359	ON	lamc1
1.80065e-06	0.296626	0.118	0.021	0.0338089	ON	LOC105941361
1.86069e-06	0.294107	0.118	0.021	0.0349364	ON	LOC101482381
2.19107e-06	0.648499	0.255	0.083	0.0411396	ON	cetp
6.25199e-197	1.86598	0.95	0.031	1.17387e-192	vVZ	f5
1.94951e-189	1.5015	0.875	0.026	3.66039e-185	vVZ	scara3
4.28307e-170	1.18171	0.75	0.021	8.04189e-166	vVZ	LOC101466283
2.15381e-159	1.08764	0.65	0.016	4.04399e-155	vVZ	tfpi2
2.73557e-155	0.505102	0.35	0.003	5.13631e-151	vVZ	LOC101475240
3.46307e-153	1.35536	0.725	0.023	6.50225e-149	vVZ	LOC101479770
1.11492e-151	1.43778	0.775	0.027	2.09337e-147	vVZ	LOC101465478
2.24701e-143	0.551934	0.4	0.006	4.21898e-139	vVZ	LOC101464431
2.16169e-142	1.08538	0.525	0.011	4.05878e-138	vVZ	LOC101478532
7.46223e-139	0.974175	0.575	0.015	1.40111e-134	vVZ	fah
1.64638e-135	1.30036	0.75	0.028	3.09124e-131	vVZ	LOC101464729
1.08822e-127	1.30569	0.675	0.024	2.04325e-123	vVZ	LOC101469687
2.16851e-127	1.28283	0.65	0.022	4.07159e-123	vVZ	LOC101486029
3.74221e-127	1.11202	0.775	0.033	7.02638e-123	vVZ	pdgfra
5.30732e-123	1.16432	0.6	0.019	9.96501e-119	vVZ	LOC101479354
2.27362e-119	0.912918	0.55	0.016	4.26894e-115	vVZ	LOC101466279
5.4272e-118	1.10651	0.675	0.026	1.01901e-113	vVZ	vegfd
3.49403e-115	0.615847	0.425	0.009	6.56039e-111	vVZ	LOC101467494
2.61398e-112	1.51263	0.85	0.047	4.90801e-108	vVZ	tf
4.70274e-112	1.12619	0.6	0.022	8.82986e-108	vVZ	LOC101473565
6.64618e-110	1.01759	0.575	0.02	1.24789e-105	vVZ	LOC101476932
1.28987e-109	0.425638	0.3	0.004	2.42187e-105	vVZ	LOC101481455
2.57404e-108	1.30498	0.65	0.027	4.83302e-104	vVZ	LOC101477125
1.22217e-107	1.03981	0.625	0.025	2.29475e-103	vVZ	slc13a3
1.03911e-104	2.53654	0.95	0.07	1.95103e-100	vVZ	LOC101487715
1.68795e-103	0.478105	0.275	0.004	3.1693e-99	vVZ	LOC101471162
3.24228e-101	1.75762	0.725	0.038	6.08771e-97	vVZ	slc13a4
1.0938e-100	1.0535	0.65	0.029	2.05372e-96	vVZ	col18a1
7.57766e-96	0.47701	0.3	0.005	1.42278e-91	vVZ	LOC101466840
3.03537e-93	1.29438	0.75	0.045	5.69922e-89	vVZ	LOC101475523
3.10602e-93	0.57072	0.375	0.009	5.83187e-89	vVZ	thbs2
1.60655e-90	0.664556	0.35	0.008	3.01645e-86	vVZ	LOC101469686
3.19008e-90	1.52457	0.9	0.07	5.98969e-86	vVZ	LOC101468785
1.54481e-85	0.340987	0.275	0.005	2.90054e-81	vVZ	six1
2.27517e-85	0.344272	0.25	0.004	4.27187e-81	vVZ	hao2
2.11813e-82	1.03594	0.475	0.019	3.97701e-78	vVZ	proca1
5.95754e-82	0.315337	0.25	0.004	1.11859e-77	vVZ	LOC106675939
1.96072e-81	0.685834	0.35	0.009	3.68144e-77	vVZ	LOC101469449
3.72249e-80	0.685509	0.525	0.024	6.98935e-76	vVZ	LOC101464683
9.29469e-80	0.870291	0.475	0.019	1.74517e-75	vVZ	LOC106676255
2.96749e-78	0.811035	0.35	0.01	5.57177e-74	vVZ	LOC106675603
7.87426e-78	0.292048	0.125	0.001	1.47847e-73	vVZ	crispld1
1.18279e-76	0.783013	0.55	0.028	2.22081e-72	vVZ	col23a1
4.36973e-76	0.395388	0.3	0.007	8.20461e-72	vVZ	arsg
3.87672e-74	1.10498	0.6	0.035	7.27893e-70	vVZ	LOC101473735
7.10599e-74	0.488385	0.4	0.014	1.33422e-69	vVZ	LOC101486624
1.04645e-73	1.45694	0.55	0.03	1.96481e-69	vVZ	LOC101487535
2.10112e-73	0.517456	0.35	0.011	3.94507e-69	vVZ	LOC101479578
1.46823e-72	0.768362	0.35	0.011	2.75674e-68	vVZ	LOC101478935
2.15538e-72	0.3461	0.2	0.003	4.04695e-68	vVZ	LOC101482554
2.30812e-72	0.538861	0.375	0.013	4.33372e-68	vVZ	LOC101472039
1.26281e-70	1.76077	0.9	0.093	2.37105e-66	vVZ	LOC101472411
1.57842e-70	0.892534	0.575	0.033	2.96364e-66	vVZ	LOC101483963
1.60218e-70	0.896076	0.575	0.034	3.00825e-66	vVZ	steap4
2.85598e-69	0.913055	0.625	0.041	5.36239e-65	vVZ	LOC101473399
1.39025e-68	1.19446	0.75	0.061	2.61034e-64	vVZ	LOC101465695
1.57211e-68	0.369366	0.25	0.005	2.9518e-64	vVZ	LOC101478141
2.1438e-66	0.423449	0.25	0.006	4.02521e-62	vVZ	apcdd1
8.20406e-66	0.524356	0.275	0.007	1.5404e-61	vVZ	LOC101471308
1.3727e-65	0.395024	0.275	0.007	2.57738e-61	vVZ	ccdc3
6.89173e-65	4.05991	1	0.151	1.29399e-60	vVZ	LOC101467020
1.20259e-64	0.675172	0.5	0.027	2.25797e-60	vVZ	tgfbi
1.76089e-64	1.12654	0.475	0.025	3.30625e-60	vVZ	LOC101483717
1.05752e-62	0.457801	0.325	0.011	1.98559e-58	vVZ	LOC101475669
2.1211e-62	0.625208	0.4	0.018	3.98258e-58	vVZ	foxd1
3.15105e-62	0.339893	0.25	0.006	5.91642e-58	vVZ	piezo2
5.53926e-62	1.24591	0.725	0.066	1.04005e-57	vVZ	lama2
1.00487e-61	1.44316	0.775	0.075	1.88675e-57	vVZ	LOC101468173
8.26682e-61	0.667026	0.525	0.032	1.55218e-56	vVZ	LOC101484847
1.11745e-59	0.439748	0.325	0.012	2.09813e-55	vVZ	LOC101464881
1.87625e-59	0.472639	0.275	0.008	3.52286e-55	vVZ	gapdh
8.85572e-59	0.367908	0.25	0.007	1.66275e-54	vVZ	nid2
6.40254e-58	3.99414	1	0.175	1.20214e-53	vVZ	LOC101478779
1.38804e-57	0.87117	0.525	0.035	2.60618e-53	vVZ	col1a2
9.53127e-57	0.814622	0.4	0.02	1.78959e-52	vVZ	unc93a
4.57275e-56	0.6685	0.375	0.017	8.5858e-52	vVZ	LOC101475800
5.71653e-56	0.490193	0.325	0.013	1.07334e-51	vVZ	LOC101476953
9.22639e-56	0.896702	0.65	0.056	1.73235e-51	vVZ	LOC112435137
1.17444e-55	0.416175	0.3	0.011	2.20513e-51	vVZ	LOC112430056
1.62959e-55	0.711155	0.475	0.029	3.05972e-51	vVZ	aldh1a2
3.50306e-55	0.563832	0.325	0.013	6.57734e-51	vVZ	LOC101475491
4.34436e-55	0.793264	0.5	0.033	8.15697e-51	vVZ	ttc38
7.44765e-54	0.396482	0.225	0.006	1.39837e-49	vVZ	LOC101474028
5.26318e-53	0.52734	0.375	0.018	9.88215e-49	vVZ	LOC101478592
1.3602e-52	0.25754	0.175	0.003	2.5539e-48	vVZ	LOC112435282
5.46666e-51	1.2059	0.6	0.053	1.02642e-46	vVZ	slc6a20
6.58038e-51	1.33139	0.775	0.093	1.23553e-46	vVZ	LOC101481861
1.86943e-50	0.955672	0.575	0.049	3.51005e-46	vVZ	LOC101483942
3.82732e-50	0.629713	0.45	0.029	7.18617e-46	vVZ	rbm47
3.09444e-49	0.440835	0.3	0.012	5.81011e-45	vVZ	LOC101471085
7.764e-49	0.308776	0.225	0.007	1.45777e-44	vVZ	LOC101485943
5.68504e-48	0.656346	0.425	0.027	1.06742e-43	vVZ	slc6a2
9.67123e-48	0.337709	0.25	0.009	1.81587e-43	vVZ	cpb1
1.01274e-47	0.729745	0.475	0.034	1.90152e-43	vVZ	LOC101477897
1.06344e-47	0.409299	0.325	0.015	1.99671e-43	vVZ	bmp4
1.19181e-47	0.394296	0.225	0.007	2.23774e-43	vVZ	LOC101465486
1.21274e-47	0.663125	0.4	0.024	2.27704e-43	vVZ	LOC101468828
1.32961e-47	0.491279	0.3	0.013	2.49647e-43	vVZ	LOC101476088
2.62189e-47	1.38943	0.675	0.075	4.92285e-43	vVZ	LOC101482967
3.01765e-47	0.461767	0.325	0.016	5.66594e-43	vVZ	flt4
6.52915e-47	0.255348	0.2	0.005	1.22591e-42	vVZ	LOC101464882
7.55078e-47	0.44011	0.3	0.013	1.41773e-42	vVZ	kcne4
2.58427e-46	0.482616	0.35	0.019	4.85223e-42	vVZ	LOC101486434
3.14798e-46	0.808309	0.6	0.056	5.91064e-42	vVZ	zic5
1.13025e-45	0.99287	0.5	0.04	2.12217e-41	vVZ	LOC106674664
1.07587e-44	1.03621	0.55	0.051	2.02005e-40	vVZ	slc16a4
3.97788e-44	1.97352	1	0.229	7.46887e-40	vVZ	lg4h16orf89
8.14436e-44	0.311688	0.2	0.006	1.52919e-39	vVZ	LOC101465708
8.16881e-44	0.41799	0.25	0.01	1.53378e-39	vVZ	col4a5
1.29628e-43	4.46261	1	0.264	2.43389e-39	vVZ	LOC106676021
4.18674e-43	0.55231	0.45	0.034	7.86102e-39	vVZ	foxc1
1.67965e-42	1.28025	0.65	0.078	3.15372e-38	vVZ	cebpd
4.56655e-42	0.599912	0.45	0.035	8.57416e-38	vVZ	LOC106676355
6.4282e-42	0.599559	0.45	0.035	1.20696e-37	vVZ	LOC101464083
1.10728e-41	1.10601	0.7	0.089	2.07903e-37	vVZ	LOC101466037
1.22676e-41	1.3518	0.675	0.086	2.30337e-37	vVZ	faxdc2
1.87741e-41	0.568026	0.45	0.035	3.52502e-37	vVZ	LOC101486059
3.13162e-41	3.14769	0.975	0.257	5.87993e-37	vVZ	LOC101468340
3.9338e-41	0.856009	0.6	0.065	7.38611e-37	vVZ	LOC112435509
4.83932e-41	0.383777	0.275	0.013	9.08631e-37	vVZ	LOC105940904
7.69825e-41	0.581073	0.425	0.032	1.44542e-36	vVZ	LOC101475661
7.7496e-41	0.257174	0.15	0.003	1.45506e-36	vVZ	tor4a
9.78761e-41	0.503395	0.325	0.018	1.83772e-36	vVZ	LOC101465953
3.4871e-40	0.440835	0.25	0.011	6.54739e-36	vVZ	LOC101487206
5.86881e-40	0.33009	0.25	0.011	1.10193e-35	vVZ	agtr1
1.38987e-39	0.679217	0.475	0.042	2.60962e-35	vVZ	colec12
3.33638e-39	4.62655	1	0.316	6.26439e-35	vVZ	rbp4
5.57305e-39	0.402097	0.325	0.019	1.0464e-34	vVZ	scarf2
1.87815e-38	1.07241	0.775	0.121	3.52642e-34	vVZ	pros1
4.88873e-38	0.644294	0.425	0.034	9.17907e-34	vVZ	nbl1
5.32606e-38	0.917682	0.8	0.123	1.00002e-33	vVZ	LOC101467188
1.0251e-36	4.44603	1	0.346	1.92473e-32	vVZ	LOC101475711
7.29298e-36	0.456721	0.3	0.018	1.36933e-31	vVZ	LOC101484850
9.61732e-36	1.67373	0.95	0.242	1.80575e-31	vVZ	LOC101471232
3.70903e-35	0.47186	0.35	0.025	6.96407e-31	vVZ	nek3
6.8695e-35	1.38807	0.775	0.142	1.28982e-30	vVZ	tspan6
2.39002e-34	0.531985	0.45	0.042	4.48751e-30	vVZ	LOC101487384
3.26947e-34	0.479022	0.3	0.019	6.13875e-30	vVZ	bicc1
4.03666e-34	2.55222	0.975	0.344	7.57923e-30	vVZ	LOC101482601
1.26785e-33	0.279266	0.2	0.008	2.38051e-29	vVZ	tnfaip6
1.35829e-33	0.666954	0.525	0.059	2.55032e-29	vVZ	mamdc2
1.80311e-33	1.4643	0.875	0.196	3.38552e-29	vVZ	LOC101486538
1.11364e-32	3.40173	1	0.423	2.09096e-28	vVZ	LOC101469534
1.1678e-32	0.454205	0.3	0.02	2.19266e-28	vVZ	LOC106674868
2.94167e-32	0.384138	0.25	0.014	5.52327e-28	vVZ	iyd
4.16137e-32	0.773576	0.7	0.105	7.81339e-28	vVZ	hspg2
1.23113e-31	0.801937	0.575	0.077	2.31157e-27	vVZ	ttc39a
2.84793e-31	0.384862	0.25	0.014	5.34727e-27	vVZ	LOC101471142
2.9816e-31	1.42708	0.9	0.221	5.59825e-27	vVZ	LOC101477355
6.91178e-31	1.0904	0.675	0.112	1.29776e-26	vVZ	LOC101477135
7.86606e-31	1.83046	0.7	0.126	1.47693e-26	vVZ	LOC101484838
1.24544e-30	0.61383	0.425	0.043	2.33843e-26	vVZ	LOC101466922
1.25074e-30	0.431445	0.275	0.018	2.34839e-26	vVZ	lcat
1.36508e-30	0.326837	0.25	0.015	2.56307e-26	vVZ	LOC101481236
2.81103e-30	0.685618	0.5	0.06	5.27799e-26	vVZ	LOC101468256
1.62136e-29	0.679257	0.525	0.066	3.04427e-25	vVZ	anxa1
2.92985e-29	0.441922	0.2	0.01	5.50108e-25	vVZ	LOC101473164
4.17626e-29	0.457643	0.35	0.03	7.84135e-25	vVZ	LOC101470228
4.54933e-29	0.9764	0.8	0.159	8.54183e-25	vVZ	LOC101477371
4.79774e-29	1.09681	0.6	0.095	9.00824e-25	vVZ	angptl4
5.80813e-29	3.90545	1	0.701	1.09053e-24	vVZ	LOC101471677
6.89058e-29	0.302969	0.225	0.012	1.29378e-24	vVZ	LOC101476989
8.08512e-29	0.780137	0.525	0.07	1.51806e-24	vVZ	LOC101471927
1.81057e-28	0.349446	0.275	0.019	3.39952e-24	vVZ	slc16a10
2.72999e-28	0.433523	0.35	0.031	5.12583e-24	vVZ	LOC101471241
4.61847e-28	0.378726	0.25	0.016	8.67165e-24	vVZ	olfml3
6.43605e-28	0.769087	0.425	0.047	1.20843e-23	vVZ	LOC101469322
7.10822e-28	0.849098	0.625	0.105	1.33464e-23	vVZ	LOC101477248
1.40957e-27	5.48806	1	0.882	2.64662e-23	vVZ	LOC101485530
1.71047e-27	0.416762	0.325	0.028	3.21158e-23	vVZ	LOC101474939
3.31187e-27	0.250246	0.175	0.008	6.21836e-23	vVZ	slc5a5
3.63345e-27	0.439024	0.225	0.013	6.82216e-23	vVZ	LOC101473973
5.20079e-27	1.07381	0.675	0.125	9.765e-23	vVZ	LOC101467613
6.09656e-27	1.26184	0.625	0.109	1.14469e-22	vVZ	LOC101477134
6.23169e-27	0.60956	0.475	0.06	1.17006e-22	vVZ	LOC101482182
8.2881e-27	0.467936	0.325	0.029	1.55617e-22	vVZ	gpx8
1.00655e-26	2.55641	1	0.806	1.8899e-22	vVZ	selenop
1.08151e-26	0.554429	0.35	0.033	2.03064e-22	vVZ	LOC101465808
2.53545e-26	2.70798	1	0.922	4.76057e-22	vVZ	LOC101466239
6.94006e-26	0.874836	0.725	0.149	1.30306e-21	vVZ	LOC112436632
1.05137e-25	0.75409	0.6	0.098	1.97404e-21	vVZ	LOC101486048
1.7091e-25	0.74636	0.7	0.134	3.20901e-21	vVZ	svil
2.44668e-25	0.64558	0.475	0.064	4.5939e-21	vVZ	LOC112430853
2.54025e-25	0.409299	0.225	0.015	4.76958e-21	vVZ	LOC106676644
2.88647e-25	0.540214	0.45	0.057	5.41964e-21	vVZ	LOC101476479
3.15971e-25	0.39243	0.3	0.026	5.93267e-21	vVZ	itga8
5.59595e-25	0.605978	0.45	0.059	1.0507e-20	vVZ	LOC101481778
5.63965e-25	1.0279	1	1	1.0589e-20	vVZ	LOC101475116
5.70484e-25	0.321432	0.25	0.018	1.07114e-20	vVZ	c6
5.74592e-25	1.71527	0.925	0.35	1.07885e-20	vVZ	LOC101483555
5.87323e-25	0.371542	0.275	0.022	1.10276e-20	vVZ	srpx2
6.11352e-25	0.795096	0.575	0.094	1.14787e-20	vVZ	LOC101469664
1.0766e-24	0.322871	0.25	0.018	2.02143e-20	vVZ	kcnk6
1.43482e-24	1.62165	1	0.602	2.69401e-20	vVZ	LOC101463688
1.55946e-24	1.07071	1	1	2.92805e-20	vVZ	rps27a
1.58287e-24	1.22665	1	1	2.97199e-20	vVZ	rpl11
1.82675e-24	1.02213	1	1	3.4299e-20	vVZ	rpl31
2.0217e-24	0.622458	0.475	0.066	3.79594e-20	vVZ	ramp2
2.36779e-24	1.47998	1	1	4.44575e-20	vVZ	rps2
3.11448e-24	1.33679	1	0.999	5.84775e-20	vVZ	LOC101472439
3.15556e-24	0.432108	0.325	0.031	5.92488e-20	vVZ	LOC101486086
3.31431e-24	0.981105	1	1	6.22294e-20	vVZ	LOC101467350
4.37715e-24	1.01825	1	1	8.21854e-20	vVZ	rpl35
4.58339e-24	1.04581	1	1	8.60577e-20	vVZ	rpl29
4.59706e-24	0.932583	1	1	8.63143e-20	vVZ	rps26
5.679e-24	0.318916	0.25	0.019	1.06629e-19	vVZ	LOC101463991
1.05814e-23	1.08184	1	1	1.98676e-19	vVZ	rps14
1.24796e-23	1.12322	1	1	2.34317e-19	vVZ	rpl39
1.88842e-23	1.14505	1	1	3.5457e-19	vVZ	rpl32
2.03251e-23	1.08292	1	0.999	3.81625e-19	vVZ	rpl6
2.09535e-23	1.06508	1	1	3.93423e-19	vVZ	fau
2.16749e-23	0.993484	1	1	4.06968e-19	vVZ	rpl21
2.31084e-23	0.859669	0.725	0.156	4.33884e-19	vVZ	LOC101476066
2.65628e-23	1.13608	1	1	4.98742e-19	vVZ	rps8
2.71581e-23	1.02243	1	1	5.0992e-19	vVZ	rps11
3.09512e-23	0.300436	0.2	0.012	5.8114e-19	vVZ	cdc42ep5
3.23492e-23	0.850145	1	1	6.07388e-19	vVZ	LOC101466427
3.30455e-23	1.02705	1	1	6.20462e-19	vVZ	rpl36
4.85673e-23	0.941646	1	1	9.11899e-19	vVZ	rpl37a
4.91019e-23	1.02552	1	1	9.21938e-19	vVZ	rpl37
5.77829e-23	1.10291	1	1	1.08493e-18	vVZ	rplp1
6.70504e-23	0.980098	1	1	1.25894e-18	vVZ	rps10
6.90336e-23	1.05236	1	0.999	1.29618e-18	vVZ	rps15
7.69063e-23	0.332639	0.3	0.028	1.44399e-18	vVZ	dmgdh
7.8183e-23	0.757028	0.425	0.057	1.46796e-18	vVZ	LOC101483902
8.355e-23	0.944995	1	1	1.56873e-18	vVZ	rpl17
9.17557e-23	1.00399	1	1	1.7228e-18	vVZ	rpl18a
9.18555e-23	1.39825	1	0.929	1.72468e-18	vVZ	rpl22l1
1.69176e-22	0.984216	1	1	3.17644e-18	vVZ	LOC101484456
1.71401e-22	1.02037	1	1	3.21822e-18	vVZ	rpl27a
1.75595e-22	1.20354	0.825	0.244	3.29697e-18	vVZ	LOC101482895
2.45212e-22	0.995255	1	1	4.6041e-18	vVZ	rpl23
2.61619e-22	1.03872	1	1	4.91216e-18	vVZ	rpl7
2.63892e-22	1.1317	1	1	4.95484e-18	vVZ	LOC101467688
3.26734e-22	1.15979	1	0.999	6.13475e-18	vVZ	rpl5
3.93057e-22	1.19891	1	0.996	7.38003e-18	vVZ	LOC101484027
4.54116e-22	0.98478	1	1	8.52649e-18	vVZ	LOC101464765
4.70847e-22	1.06319	1	1	8.84062e-18	vVZ	rps28
5.91175e-22	0.270928	0.2	0.013	1.10999e-17	vVZ	LOC101485880
6.85505e-22	1.00429	1	1	1.2871e-17	vVZ	rpl9
8.13185e-22	1.1416	1	0.999	1.52684e-17	vVZ	LOC101463883
9.71583e-22	0.928214	1	1	1.82424e-17	vVZ	rpl23a
1.33687e-21	0.902257	1	1	2.5101e-17	vVZ	rps13
1.42254e-21	0.41908	0.35	0.04	2.67096e-17	vVZ	LOC101467443
1.43428e-21	0.401169	0.325	0.035	2.69301e-17	vVZ	LOC101487903
1.49748e-21	0.524235	0.325	0.035	2.81167e-17	vVZ	LOC101465088
1.92385e-21	1.08513	0.875	0.282	3.61223e-17	vVZ	LOC101486789
2.24483e-21	1.14189	0.8	0.218	4.2149e-17	vVZ	igfbp2
2.57558e-21	1.04569	1	0.999	4.83591e-17	vVZ	rpl13
2.92069e-21	0.378006	0.225	0.018	5.48388e-17	vVZ	ace
3.0288e-21	0.80198	1	1	5.68687e-17	vVZ	rps29
3.07365e-21	0.570947	0.425	0.06	5.77109e-17	vVZ	rdh10
3.13994e-21	1.1141	1	1	5.89555e-17	vVZ	rps18
3.26243e-21	0.270205	0.2	0.014	6.12553e-17	vVZ	LOC101464398
3.54511e-21	0.993687	1	1	6.6563e-17	vVZ	rpl7a
3.82433e-21	1.37036	0.85	0.269	7.18056e-17	vVZ	zic2
4.24399e-21	0.941296	1	1	7.96852e-17	vVZ	rps15a
4.35722e-21	0.97442	1	1	8.18111e-17	vVZ	rpl30
4.49265e-21	1.11451	1	1	8.43541e-17	vVZ	rps12
4.92358e-21	0.970273	1	1	9.24451e-17	vVZ	rps9
6.82048e-21	0.874898	1	1	1.28061e-16	vVZ	rpl28
7.14461e-21	0.987093	1	1	1.34147e-16	vVZ	rpl38
7.39339e-21	0.270566	0.2	0.014	1.38818e-16	vVZ	mvb12a
1.07675e-20	1.03052	1	1	2.0217e-16	vVZ	rpl24
1.49302e-20	0.835778	1	1	2.8033e-16	vVZ	rps25
1.69527e-20	0.926626	1	1	3.18303e-16	vVZ	rps6
2.101e-20	0.834685	1	1	3.94483e-16	vVZ	rpl35a
2.22823e-20	0.739899	0.775	0.194	4.18373e-16	vVZ	txnip
3.13021e-20	1.00272	1	1	5.87727e-16	vVZ	rps5
3.44588e-20	1.01392	1	0.998	6.46999e-16	vVZ	rack1
3.84629e-20	0.961259	1	0.999	7.2218e-16	vVZ	rpl10a
4.46216e-20	0.873418	1	1	8.37816e-16	vVZ	rps7
4.88291e-20	0.966154	0.775	0.215	9.16815e-16	vVZ	LOC101473377
7.43756e-20	1.0293	0.8	0.248	1.39648e-15	vVZ	slc19a1
8.74015e-20	1.25707	1	0.823	1.64105e-15	vVZ	LOC106674830
8.80441e-20	0.881349	0.85	0.247	1.65312e-15	vVZ	LOC101486559
9.58692e-20	1.00645	1	0.998	1.80004e-15	vVZ	rps3
1.07279e-19	1.0088	1	1	2.01426e-15	vVZ	rps21
1.17392e-19	1.02569	1	0.998	2.20414e-15	vVZ	naca
1.25916e-19	0.272375	0.175	0.011	2.36421e-15	vVZ	LOC101482571
1.28755e-19	0.981767	1	0.998	2.4175e-15	vVZ	rpl15
1.33442e-19	0.90381	1	1	2.50551e-15	vVZ	rpl27
1.3531e-19	0.977324	1	1	2.54057e-15	vVZ	rps3a
1.69833e-19	0.41873	0.325	0.039	3.18878e-15	vVZ	dhrs3
1.74314e-19	0.876771	1	1	3.27292e-15	vVZ	rpl13a
3.00031e-19	0.971479	1	0.998	5.63339e-15	vVZ	LOC101466789
3.16796e-19	0.449519	0.375	0.052	5.94817e-15	vVZ	pyroxd2
3.30071e-19	0.740749	1	1	6.19742e-15	vVZ	rpl34
3.55903e-19	0.620773	0.45	0.074	6.68243e-15	vVZ	LOC101472015
4.08121e-19	1.60899	1	0.682	7.66287e-15	vVZ	atp1b4
6.08581e-19	0.809512	1	1	1.14267e-14	vVZ	rpl8
6.64173e-19	0.652199	0.625	0.135	1.24705e-14	vVZ	pltp
8.04744e-19	1.02019	0.75	0.212	1.51099e-14	vVZ	slc6a9
8.1366e-19	0.879526	1	1	1.52773e-14	vVZ	rps24
8.81281e-19	1.58107	0.975	0.751	1.65469e-14	vVZ	LOC101464395
9.17491e-19	0.97103	1	1	1.72268e-14	vVZ	rps23
9.59646e-19	0.980639	1	0.999	1.80183e-14	vVZ	rps16
1.92587e-18	0.753874	1	1	3.61602e-14	vVZ	LOC101466703
3.81979e-18	0.888424	1	1	7.17204e-14	vVZ	rpl4
4.31047e-18	0.307685	0.15	0.009	8.09333e-14	vVZ	LOC101474320
4.66345e-18	0.998612	0.55	0.119	8.7561e-14	vVZ	alpl
5.97205e-18	0.323952	0.2	0.017	1.12131e-13	vVZ	adgra2
7.13904e-18	0.273823	0.175	0.013	1.34043e-13	vVZ	LOC101463784
8.24161e-18	0.961737	1	0.996	1.54744e-13	vVZ	eef1b2
9.75053e-18	0.407907	0.35	0.049	1.83076e-13	vVZ	LOC101470430
9.84959e-18	0.331218	0.275	0.031	1.84936e-13	vVZ	oplah
1.00647e-17	0.330863	0.275	0.031	1.88974e-13	vVZ	LOC101472161
1.69353e-17	0.915865	1	0.988	3.17978e-13	vVZ	LOC101480409
1.70083e-17	0.854899	0.825	0.279	3.19348e-13	vVZ	LOC101477750
1.92017e-17	0.917656	1	0.992	3.60531e-13	vVZ	tpt1
4.74966e-17	0.382827	0.275	0.032	8.91797e-13	vVZ	LOC101473625
5.27238e-17	0.762593	0.625	0.159	9.89942e-13	vVZ	LOC101478643
5.30985e-17	0.427225	0.4	0.064	9.96978e-13	vVZ	LOC101474253
5.85265e-17	0.287119	0.225	0.022	1.09889e-12	vVZ	LOC101482243
7.72191e-17	0.270928	0.175	0.013	1.44987e-12	vVZ	LOC101476855
7.73725e-17	0.274185	0.15	0.01	1.45275e-12	vVZ	plpp2
9.35176e-17	0.79013	1	1	1.75589e-12	vVZ	uba52
9.77649e-17	0.405405	0.275	0.033	1.83563e-12	vVZ	cited1
1.00221e-16	0.378701	0.375	0.056	1.88176e-12	vVZ	th
1.03733e-16	1.30429	0.9	0.43	1.94769e-12	vVZ	LOC101486263
1.04812e-16	0.81582	1	1	1.96794e-12	vVZ	LOC101488024
1.50283e-16	0.857592	0.55	0.13	2.82171e-12	vVZ	LOC101477071
1.81392e-16	0.414626	0.25	0.028	3.40582e-12	vVZ	LOC101479842
3.22581e-16	0.840611	1	1	6.05677e-12	vVZ	rpl18
3.47166e-16	0.793415	0.575	0.139	6.51839e-12	vVZ	LOC101466489
3.69793e-16	0.665583	0.375	0.062	6.94323e-12	vVZ	slc40a1
3.75319e-16	0.804364	0.8	0.262	7.04698e-12	vVZ	LOC101475071
3.87293e-16	0.396475	0.35	0.053	7.27182e-12	vVZ	pkd1
4.49818e-16	0.362255	0.25	0.028	8.44577e-12	vVZ	stxbp2
9.96141e-16	0.778827	1	0.997	1.87035e-11	vVZ	LOC101479652
1.24845e-15	0.940523	0.725	0.229	2.3441e-11	vVZ	LOC101477157
1.35449e-15	1.33219	0.65	0.205	2.54318e-11	vVZ	slc16a9
1.6369e-15	0.424082	0.35	0.054	3.07345e-11	vVZ	cast
1.91341e-15	0.906228	1	0.997	3.59262e-11	vVZ	rps4x
1.92398e-15	0.789083	1	0.994	3.61246e-11	vVZ	rps17
1.99792e-15	0.313183	0.225	0.024	3.75129e-11	vVZ	LOC101468418
2.34872e-15	0.318916	0.2	0.019	4.40995e-11	vVZ	LOC101485406
2.55472e-15	0.49353	0.375	0.064	4.79673e-11	vVZ	mgp
2.6619e-15	0.281755	0.225	0.024	4.99799e-11	vVZ	LOC101484445
3.21897e-15	1.01699	1	0.613	6.04394e-11	vVZ	itm2b
3.74195e-15	0.431357	0.325	0.049	7.02589e-11	vVZ	LOC101465072
5.44427e-15	1.10607	0.775	0.258	1.02222e-10	vVZ	zic1
7.40452e-15	0.259406	0.2	0.02	1.39027e-10	vVZ	LOC112436637
7.9356e-15	0.313183	0.225	0.025	1.48999e-10	vVZ	p4ha2
9.61135e-15	0.738792	0.4	0.078	1.80463e-10	vVZ	fads6
1.26905e-14	0.96184	0.875	0.349	2.38276e-10	vVZ	LOC101473919
1.39304e-14	0.587166	0.575	0.142	2.61557e-10	vVZ	LOC101483834
1.42736e-14	0.2684	0.175	0.016	2.68002e-10	vVZ	LOC101464117
1.49052e-14	0.266236	0.175	0.016	2.7986e-10	vVZ	LOC101479008
1.91644e-14	0.316377	0.275	0.037	3.59831e-10	vVZ	LOC101466363
2.53533e-14	0.879636	1	1	4.76034e-10	vVZ	rpl12
4.13815e-14	0.417329	0.275	0.039	7.76979e-10	vVZ	frzb
4.84238e-14	0.5064	0.3	0.046	9.09205e-10	vVZ	LOC101473671
5.49332e-14	0.476767	0.5	0.115	1.03143e-09	vVZ	LOC101477226
1.01418e-13	0.332304	0.3	0.046	1.90422e-09	vVZ	fzd6
1.97126e-13	1.11014	0.95	0.71	3.70123e-09	vVZ	LOC101473669
2.02609e-13	0.599162	0.575	0.158	3.80419e-09	vVZ	foxred1
2.06733e-13	1.20945	0.875	0.527	3.88162e-09	vVZ	slc3a2
4.50796e-13	0.392384	0.275	0.041	8.46415e-09	vVZ	LOC101469258
4.67917e-13	0.406864	0.3	0.049	8.7856e-09	vVZ	LOC101474333
4.69561e-13	0.715473	0.575	0.171	8.81647e-09	vVZ	LOC101476037
7.86041e-13	0.551104	0.55	0.15	1.47587e-08	vVZ	LOC106676834
8.7906e-13	0.640733	1	0.999	1.65052e-08	vVZ	rplp0
9.72545e-13	0.550955	0.35	0.067	1.82605e-08	vVZ	LOC101468195
9.94359e-13	0.859639	0.7	0.248	1.86701e-08	vVZ	LOC101466648
1.25371e-12	0.419252	0.325	0.058	2.35396e-08	vVZ	LOC101473681
1.45665e-12	0.90478	1	0.966	2.735e-08	vVZ	LOC101482309
1.54639e-12	0.371842	0.35	0.065	2.9035e-08	vVZ	LOC101472390
1.61046e-12	0.503275	0.575	0.156	3.0238e-08	vVZ	gpt
1.8381e-12	0.594456	0.45	0.106	3.45122e-08	vVZ	LOC101470384
2.68465e-12	0.776552	0.55	0.161	5.04069e-08	vVZ	LOC101464577
3.64967e-12	0.66272	0.55	0.163	6.85261e-08	vVZ	ephx1
5.13242e-12	0.3485	0.3	0.052	9.63663e-08	vVZ	ephx2
5.30387e-12	0.398547	0.3	0.053	9.95856e-08	vVZ	LOC101467093
6.48852e-12	0.842952	0.7	0.261	1.21828e-07	vVZ	plpp3
6.64213e-12	0.353281	0.425	0.094	1.24713e-07	vVZ	cbfa2t3
6.90156e-12	0.325693	0.3	0.052	1.29584e-07	vVZ	umps
9.66271e-12	0.690938	0.6	0.193	1.81427e-07	vVZ	LOC101468798
1.01824e-11	0.350925	0.3	0.053	1.91185e-07	vVZ	LOC101478075
1.14579e-11	0.462134	0.325	0.063	2.15134e-07	vVZ	LOC101466032
1.41847e-11	0.430292	0.325	0.063	2.66331e-07	vVZ	LOC101470315
1.73063e-11	0.290706	0.175	0.02	3.24943e-07	vVZ	LOC106676172
2.6397e-11	0.6846	0.625	0.217	4.9563e-07	vVZ	retsat
2.64657e-11	0.389934	0.35	0.071	4.9692e-07	vVZ	LOC101475010
3.3037e-11	0.726585	1	0.933	6.20303e-07	vVZ	LOC101484122
3.30604e-11	0.711595	0.675	0.243	6.20741e-07	vVZ	LOC101469101
3.73487e-11	0.313282	0.35	0.071	7.0126e-07	vVZ	LOC101467052
5.59332e-11	0.259442	0.25	0.04	1.0502e-06	vVZ	LOC106675090
5.84092e-11	0.449426	0.525	0.148	1.09669e-06	vVZ	LOC101466608
5.87341e-11	0.418249	0.375	0.084	1.10279e-06	vVZ	snap23
6.18757e-11	0.910297	0.7	0.281	1.16178e-06	vVZ	LOC101466496
6.7455e-11	0.361899	0.2	0.027	1.26653e-06	vVZ	LOC101484860
7.20336e-11	0.45758	0.425	0.106	1.3525e-06	vVZ	iqgap1
7.27397e-11	0.701354	1	0.975	1.36576e-06	vVZ	ybx1
8.51207e-11	0.639361	1	0.993	1.59823e-06	vVZ	eef1g
8.53238e-11	0.380869	0.275	0.05	1.60204e-06	vVZ	hsd17b3
1.32732e-10	0.741541	0.975	0.837	2.49218e-06	vVZ	ccng1
1.39594e-10	0.271651	0.1	0.007	2.62101e-06	vVZ	LOC101487440
1.51593e-10	0.265782	0.2	0.028	2.84631e-06	vVZ	col5a2
1.56902e-10	0.289066	0.225	0.035	2.94598e-06	vVZ	efcc1
1.90196e-10	0.452445	0.375	0.088	3.57112e-06	vVZ	LOC101463620
2.32146e-10	0.406517	0.25	0.043	4.35878e-06	vVZ	LOC101479668
2.57266e-10	0.870954	0.85	0.47	4.83043e-06	vVZ	LOC101485437
2.58789e-10	0.507422	0.5	0.144	4.85903e-06	vVZ	LOC101474369
3.15286e-10	0.297865	0.275	0.051	5.91981e-06	vVZ	ldlrad3
4.20266e-10	0.53449	0.55	0.174	7.89091e-06	vVZ	bgn
4.58957e-10	1.00201	0.8	0.565	8.61738e-06	vVZ	aldh4a1
5.27935e-10	0.439333	0.4	0.102	9.9125e-06	vVZ	fstl1
5.75592e-10	0.478006	0.65	0.225	1.08073e-05	vVZ	LOC101478030
8.81694e-10	0.274022	0.25	0.044	1.65547e-05	vVZ	pkd2
1.42793e-09	0.530381	0.5	0.158	2.68108e-05	vVZ	LOC101483328
1.43645e-09	0.71019	0.725	0.301	2.69708e-05	vVZ	LOC101467985
1.46766e-09	1.10174	0.825	0.507	2.75569e-05	vVZ	LOC101473459
1.5307e-09	0.279601	0.25	0.046	2.87404e-05	vVZ	elovl5
1.53322e-09	0.375161	0.35	0.083	2.87877e-05	vVZ	postn
1.55908e-09	0.397452	0.375	0.094	2.92732e-05	vVZ	zfp36l1
1.59064e-09	0.627303	1	0.929	2.98658e-05	vVZ	LOC101466716
1.61898e-09	0.268963	0.2	0.031	3.03979e-05	vVZ	cgnl1
1.76677e-09	0.523915	0.425	0.119	3.31729e-05	vVZ	enpp6
2.13194e-09	0.622125	0.625	0.24	4.00294e-05	vVZ	slc4a4
2.60366e-09	0.335407	0.275	0.055	4.88864e-05	vVZ	cyr61
2.77645e-09	0.547368	0.45	0.131	5.21306e-05	vVZ	LOC101486937
2.9691e-09	0.413204	0.375	0.095	5.57477e-05	vVZ	LOC101486245
3.05519e-09	0.440024	0.325	0.075	5.73642e-05	vVZ	LOC101464747
3.30105e-09	0.643045	0.775	0.368	6.19804e-05	vVZ	LOC101478598
3.42418e-09	0.675827	0.775	0.376	6.42925e-05	vVZ	LOC101478880
3.45625e-09	0.331258	0.25	0.048	6.48945e-05	vVZ	cmbl
3.6058e-09	0.732004	0.775	0.344	6.77025e-05	vVZ	LOC101483810
3.61671e-09	0.999668	0.575	0.209	6.79073e-05	vVZ	LOC106675461
3.73923e-09	0.351272	0.25	0.048	7.02078e-05	vVZ	twsg1
3.77573e-09	0.259794	0.225	0.039	7.0893e-05	vVZ	LOC101472209
3.91789e-09	0.507422	0.475	0.152	7.35623e-05	vVZ	LOC101464128
4.85723e-09	0.365412	0.3	0.066	9.11993e-05	vVZ	mmp2
5.24289e-09	0.679173	0.8	0.418	9.84406e-05	vVZ	LOC101468392
6.45419e-09	0.272532	0.325	0.074	0.000121184	vVZ	LOC101469592
6.68614e-09	0.39519	0.225	0.041	0.000125539	vVZ	LOC101475028
6.80836e-09	0.484326	0.55	0.187	0.000127834	vVZ	LOC101478137
7.5352e-09	0.344561	0.225	0.041	0.000141481	vVZ	LOC101478199
7.54155e-09	0.424505	0.3	0.069	0.0001416	vVZ	LOC101483538
8.49567e-09	0.309967	0.175	0.026	0.000159515	vVZ	LOC101480502
1.12369e-08	0.624865	0.55	0.199	0.000210984	vVZ	draxin
1.21919e-08	0.352935	0.4	0.11	0.000228915	vVZ	LOC101472464
1.29564e-08	0.255004	0.275	0.058	0.00024327	vVZ	ppfibp1
1.41838e-08	0.861145	0.95	0.579	0.000266315	vVZ	LOC101476538
1.9438e-08	0.607282	0.575	0.219	0.000364968	vVZ	f3
2.15826e-08	0.475895	0.5	0.167	0.000405234	vVZ	LOC101471475
2.16893e-08	0.757154	0.7	0.362	0.000407239	vVZ	LOC101466654
2.23995e-08	0.526996	0.525	0.184	0.000420572	vVZ	ahnak
2.4139e-08	0.361727	0.1	0.01	0.000453234	vVZ	gal
2.47573e-08	0.407284	0.325	0.082	0.000464842	vVZ	LOC106675524
3.27548e-08	0.279245	0.25	0.052	0.000615004	vVZ	LOC101486363
3.35469e-08	0.266488	0.2	0.035	0.000629876	vVZ	creb3l2
3.51555e-08	0.457936	0.375	0.105	0.000660079	vVZ	LOC101465244
3.5657e-08	0.770024	0.5	0.18	0.000669495	vVZ	LOC101467263
4.39092e-08	0.33302	0.35	0.092	0.000824439	vVZ	LOC101463752
4.72661e-08	0.436855	0.375	0.105	0.000887469	vVZ	foxp4
5.10461e-08	0.458881	0.425	0.134	0.000958441	vVZ	LOC101469546
6.33222e-08	0.444632	0.375	0.11	0.00118894	vVZ	slco2b1
8.32164e-08	0.354353	0.275	0.065	0.00156247	vVZ	lgals9
9.92051e-08	0.557902	0.45	0.156	0.00186267	vVZ	LOC101482452
9.93783e-08	0.277855	0.225	0.046	0.00186593	vVZ	gpat3
1.1589e-07	0.27514	0.275	0.064	0.00217595	vVZ	LOC101486675
1.19094e-07	0.329865	0.225	0.047	0.00223611	vVZ	LOC101467942
1.2613e-07	0.413393	0.425	0.137	0.00236822	vVZ	LOC101484715
1.31055e-07	0.482166	0.5	0.184	0.00246068	vVZ	LOC112434756
1.49627e-07	0.350997	0.375	0.108	0.00280939	vVZ	LOC101476106
1.74916e-07	0.368116	0.275	0.066	0.00328423	vVZ	LOC101467299
1.92417e-07	0.387352	0.525	0.192	0.00361282	vVZ	crip1
2.04718e-07	0.258788	0.25	0.056	0.00384378	vVZ	LOC101464917
2.40887e-07	0.40468	0.325	0.092	0.00452289	vVZ	ppp1r3c
2.4444e-07	0.297532	0.175	0.031	0.00458961	vVZ	LOC101481347
2.65069e-07	0.463701	0.425	0.145	0.00497694	vVZ	scpep1
3.36044e-07	0.458305	0.55	0.219	0.00630957	vVZ	LOC101464393
3.46202e-07	0.611	0.675	0.307	0.00650029	vVZ	ddx21
3.53959e-07	0.526671	1	0.968	0.00664594	vVZ	LOC101476311
3.58641e-07	0.926073	0.85	0.669	0.00673384	vVZ	LOC101487124
3.64336e-07	0.327645	0.3	0.079	0.00684076	vVZ	mitfb
4.37472e-07	0.541808	0.625	0.271	0.00821397	vVZ	LOC101481302
4.4236e-07	0.377598	0.35	0.104	0.00830575	vVZ	cd63
4.88831e-07	0.276888	0.3	0.079	0.00917829	vVZ	LOC101481072
5.25453e-07	0.377688	0.4	0.129	0.00986591	vVZ	LOC101480156
5.49578e-07	0.251758	0.3	0.079	0.0103189	vVZ	tmem205
5.54546e-07	0.366577	0.35	0.107	0.0104122	vVZ	sgpl1
5.76644e-07	0.492727	0.6	0.265	0.0108271	vVZ	lgmn
6.70902e-07	0.372871	0.525	0.201	0.0125969	vVZ	LOC101469332
7.19492e-07	0.597192	0.85	0.496	0.0135092	vVZ	nsa2
7.65713e-07	0.265346	0.225	0.051	0.014377	vVZ	LOC101483071
7.71325e-07	0.466536	0.575	0.252	0.0144824	vVZ	LOC101480544
7.80787e-07	0.657401	0.9	0.598	0.0146601	vVZ	rsl24d1
7.87498e-07	0.355848	0.375	0.119	0.0147861	vVZ	rpia
1.01841e-06	0.405899	0.4	0.133	0.0191217	vVZ	ppp1r1c
1.0399e-06	0.430126	0.45	0.166	0.0195252	vVZ	LOC101470182
1.07748e-06	0.529948	0.575	0.258	0.0202308	vVZ	pgrmc1
1.13421e-06	0.4078	0.475	0.181	0.021296	vVZ	LOC101479695
1.34809e-06	0.559679	0.575	0.251	0.0253117	vVZ	LOC101474768
1.65924e-06	0.264309	0.225	0.053	0.0311539	vVZ	LOC101470024
1.67717e-06	0.353906	0.35	0.112	0.0314905	vVZ	boc
2.29748e-06	0.360736	0.4	0.137	0.0431375	vVZ	LOC101478250
2.33592e-06	0.624852	0.7	0.407	0.0438592	vVZ	ahcyl2
1.67895e-231	1.056	0.615	0.041	3.1524e-227	Vs	hmcn1
5.77938e-230	1.17715	0.615	0.041	1.08514e-225	Vs	LOC101466584
1.1974e-190	1.23256	0.747	0.091	2.24823e-186	Vs	LOC101467413
5.59009e-184	2.23368	0.995	0.239	1.04959e-179	Vs	six3
5.59507e-180	1.09756	0.683	0.077	1.05053e-175	Vs	hspg2
3.02861e-174	1.57555	0.932	0.178	5.68653e-170	Vs	LOC101473568
4.24814e-166	1.64138	0.95	0.214	7.97631e-162	Vs	LOC101486958
4.52833e-157	1.60032	0.846	0.17	8.50239e-153	Vs	LOC101471834
1.16606e-150	1.15416	0.674	0.097	2.1894e-146	Vs	LOC101485789
5.27408e-143	0.892376	0.633	0.085	9.90262e-139	Vs	LOC101469470
5.28572e-143	1.26553	0.778	0.147	9.92447e-139	Vs	LOC101482336
3.22989e-142	0.778924	0.538	0.057	6.06445e-138	Vs	rgs11
1.18539e-138	1.54116	0.878	0.218	2.2257e-134	Vs	LOC101481640
1.28412e-134	1.26593	0.801	0.167	2.41106e-130	Vs	ldb2
3.30927e-129	1.36225	0.837	0.201	6.21349e-125	Vs	LOC112429686
4.59216e-124	1.12751	0.765	0.161	8.62224e-120	Vs	pkp4
8.08731e-124	1.49257	0.995	0.313	1.51847e-119	Vs	meis2
9.50826e-123	2.17559	1	0.751	1.78527e-118	Vs	pcp4
3.72928e-120	1.07487	0.742	0.147	7.0021e-116	Vs	slc18a2
1.00836e-119	1.4693	0.946	0.322	1.8933e-115	Vs	dgkb
1.33283e-119	2.47728	1	0.773	2.50252e-115	Vs	LOC101486758
3.89341e-116	1.26725	0.86	0.242	7.31026e-112	Vs	lrp1b
4.96045e-114	1.47043	0.878	0.263	9.31374e-110	Vs	pcdh8
5.8749e-114	0.70804	0.52	0.07	1.10307e-109	Vs	raly
4.87218e-112	1.67467	0.964	0.467	9.148e-108	Vs	rab26
5.25321e-110	0.975899	0.742	0.16	9.86342e-106	Vs	cpne9
1.83528e-103	1.18243	0.778	0.214	3.44592e-99	Vs	fndc4
2.40328e-101	1.43945	0.959	0.417	4.51239e-97	Vs	sox2
9.73556e-101	1.19355	0.878	0.278	1.82795e-96	Vs	LOC101482112
4.132e-99	1.20724	0.873	0.289	7.75825e-95	Vs	LOC101476263
2.33967e-97	0.99474	0.688	0.161	4.39296e-93	Vs	aifm3
1.36309e-96	0.949239	0.719	0.173	2.55935e-92	Vs	scube3
3.86891e-96	1.31701	0.891	0.349	7.26426e-92	Vs	plxna2
3.76013e-95	1.07815	0.796	0.226	7.06003e-91	Vs	LOC101467236
2.9695e-94	1.09136	0.751	0.206	5.57553e-90	Vs	neto1
5.11254e-93	1.26168	0.923	0.39	9.59931e-89	Vs	LOC101486794
3.27284e-92	1.35245	0.973	0.591	6.14508e-88	Vs	cacna2d2
8.19563e-91	1.0481	0.765	0.222	1.53881e-86	Vs	LOC101465295
8.62596e-91	1.08864	0.805	0.251	1.61961e-86	Vs	LOC101478192
7.92742e-88	1.31135	1	0.988	1.48845e-83	Vs	spa17
8.38062e-88	0.96147	0.783	0.221	1.57354e-83	Vs	LOC101472500
4.59516e-87	1.52132	0.968	0.552	8.62787e-83	Vs	LOC101483990
5.32972e-85	1.27726	0.977	0.473	1.00071e-80	Vs	sp9
1.10714e-84	1.33592	0.986	0.65	2.07876e-80	Vs	LOC101467762
1.23583e-83	1.32784	0.982	0.593	2.3204e-79	Vs	LOC101468775
8.61629e-83	0.924421	0.615	0.142	1.6178e-78	Vs	doc2a
2.64713e-81	1.34619	1	0.758	4.97025e-77	Vs	LOC101474887
1.23724e-80	0.333679	0.204	0.011	2.32304e-76	Vs	LOC101472921
8.96331e-80	1.18893	0.882	0.353	1.68295e-75	Vs	bcl11b
7.85439e-76	1.19941	0.937	0.495	1.47474e-71	Vs	LOC101486636
1.09484e-74	0.377554	0.258	0.023	2.05566e-70	Vs	LOC101473166
4.77691e-74	0.824101	0.742	0.225	8.96912e-70	Vs	adcy7
5.07263e-74	1.09898	0.932	0.451	9.52437e-70	Vs	LOC101486421
1.3564e-73	0.856379	0.661	0.183	2.54678e-69	Vs	zfyve28
3.12772e-73	1.12947	0.819	0.347	5.87261e-69	Vs	hip1
4.36343e-73	1.04659	0.588	0.14	8.19278e-69	Vs	comp
6.94354e-73	1.13498	0.615	0.159	1.30372e-68	Vs	sox1
1.76958e-72	1.12038	0.959	0.658	3.32256e-68	Vs	mettl26
2.64948e-72	1.16356	0.959	0.547	4.97467e-68	Vs	prkcb
1.57789e-71	0.321789	0.24	0.02	2.96265e-67	Vs	LOC101473221
8.40778e-71	1.00926	0.995	0.829	1.57864e-66	Vs	LOC101474542
2.06196e-70	1.04588	0.792	0.299	3.87153e-66	Vs	tp53i11
2.39574e-70	1.12964	0.977	0.781	4.49824e-66	Vs	LOC101477577
2.49129e-70	1.06418	1	0.921	4.67764e-66	Vs	LOC105941292
9.79627e-70	0.493247	0.353	0.05	1.83935e-65	Vs	LOC101478100
1.32624e-69	1.04162	0.882	0.405	2.49016e-65	Vs	LOC101465561
5.17761e-69	1.09238	0.783	0.277	9.72148e-65	Vs	LOC101467985
1.45167e-67	1.08578	0.959	0.587	2.72565e-63	Vs	LOC101486071
1.23812e-66	1.00062	0.629	0.182	2.3247e-62	Vs	LOC101464165
3.39916e-66	0.611765	0.457	0.09	6.38225e-62	Vs	LOC101464867
4.78799e-66	0.926517	0.814	0.316	8.98993e-62	Vs	LOC101472721
8.27766e-66	0.886018	0.769	0.289	1.55421e-61	Vs	camk1d
1.31247e-65	0.608538	0.525	0.119	2.46429e-61	Vs	LOC101471414
5.72168e-65	0.935532	0.774	0.306	1.0743e-60	Vs	pdcd6
5.26169e-64	0.403316	0.299	0.038	9.87936e-60	Vs	LOC101472966
1.22238e-63	0.994315	0.991	0.856	2.29514e-59	Vs	LOC101476438
2.25011e-63	0.775804	0.661	0.192	4.22481e-59	Vs	otof
7.00549e-63	1.14775	0.869	0.403	1.31535e-58	Vs	LOC101465305
2.13497e-62	0.985048	0.846	0.362	4.00862e-58	Vs	LOC101465261
2.81166e-62	1.01206	0.928	0.436	5.27918e-58	Vs	LOC101475301
3.43654e-62	0.643019	0.57	0.143	6.45244e-58	Vs	LOC101474638
5.16931e-61	0.570501	0.412	0.08	9.70591e-57	Vs	LOC101478990
6.88579e-61	0.351751	0.276	0.034	1.29288e-56	Vs	LOC101474392
7.22084e-61	0.408771	0.38	0.065	1.35578e-56	Vs	gpr149
7.45691e-61	0.713901	0.538	0.139	1.40011e-56	Vs	LOC101483328
1.23991e-60	0.95117	0.783	0.323	2.32806e-56	Vs	LOC101478292
4.28589e-60	0.898753	0.765	0.299	8.04718e-56	Vs	LOC101471971
2.46297e-58	0.845399	0.679	0.227	4.62447e-54	Vs	LOC101477490
4.04064e-58	0.368879	0.299	0.042	7.58671e-54	Vs	LOC101477307
7.69748e-58	0.770584	0.733	0.26	1.44528e-53	Vs	LOC101479146
2.44267e-57	0.921372	0.986	0.808	4.58635e-53	Vs	grid2ip
6.37612e-57	0.92007	0.995	0.842	1.19718e-52	Vs	nr2f1
1.6466e-56	0.617856	0.534	0.139	3.09166e-52	Vs	LOC101464788
3.53407e-56	1.06963	0.842	0.41	6.63557e-52	Vs	LOC101466115
4.69222e-56	0.63387	0.525	0.141	8.81011e-52	Vs	sh3pxd2b
1.30421e-55	0.659676	0.475	0.115	2.44879e-51	Vs	vwa5b1
1.63742e-55	0.908669	0.919	0.46	3.07443e-51	Vs	LOC101478165
2.20559e-55	0.61929	0.548	0.147	4.14121e-51	Vs	ola1
2.61611e-55	0.56138	0.452	0.103	4.91201e-51	Vs	LOC101467429
3.02313e-55	0.753101	0.661	0.221	5.67624e-51	Vs	flrt3
5.45822e-55	0.422531	0.326	0.054	1.02483e-50	Vs	cnmd
6.57017e-55	0.876766	0.973	0.77	1.23362e-50	Vs	zeb2
1.34249e-54	0.928402	0.941	0.603	2.52065e-50	Vs	auts2
2.17961e-53	0.923772	0.937	0.699	4.09244e-49	Vs	dennd5a
[truncated: 8,437 more rows]
