# Supplementary material for: Spatially resolved cell atlas of the teleost telencephalon and deep homology of the vertebrate forebrain
Source: Commun Biol. 2024 May 21;7:612. doi: 10.1038/s42003-024-06315-1 (PMC11109250; doi:10.1038/s42003-024-06315-1)
Supplement: Supplementary file 8 — Supplementary Dataset 5 [file 42003_2024_6315_MOESM8_ESM.xlsx]

## Sheet: Copy of cell2location_supp
spot	celltype	num_cells	pct_num_in_cell	rounded_num_cells	pct_rounded_num_in_cells	max_rounded_celltype
b2a_AAACAGAGCGACTCCT-1	1.1_RG	0.0967191	0.00721551	0	0	8.7_Glut
b2a_AAACAGAGCGACTCCT-1	1.2_RG	0.174944	0.0130513	0	0	8.7_Glut
b2a_AAACAGAGCGACTCCT-1	1.3_MG	0.039562	0.00295144	0	0	8.7_Glut
b2a_AAACAGAGCGACTCCT-1	2.1_OPC	0.0825696	0.00615992	0	0	8.7_Glut
b2a_AAACAGAGCGACTCCT-1	2.2_Oligo	0.0186512	0.00139143	0	0	8.7_Glut
b2a_AAACAGAGCGACTCCT-1	3_Peri	0.00356465	0.000265933	0	0	8.7_Glut
b2a_AAACAGAGCGACTCCT-1	4.1_GABA	0.0313184	0.00233643	0	0	8.7_Glut
b2a_AAACAGAGCGACTCCT-1	4.2_GABA	0.0494781	0.0036912	0	0	8.7_Glut
b2a_AAACAGAGCGACTCCT-1	4.3_GABA	0.0418872	0.0031249	0	0	8.7_Glut
b2a_AAACAGAGCGACTCCT-1	4.4_GABA	0.0219819	0.00163991	0	0	8.7_Glut
b2a_AAACAGAGCGACTCCT-1	4.5_GABA	0.0192059	0.00143281	0	0	8.7_Glut
b2a_AAACAGAGCGACTCCT-1	4.6_GABA	0.0140629	0.00104913	0	0	8.7_Glut
b2a_AAACAGAGCGACTCCT-1	4.7_GABA	0.0229405	0.00171142	0	0	8.7_Glut
b2a_AAACAGAGCGACTCCT-1	4.8_GABA	0.0237508	0.00177187	0	0	8.7_Glut
b2a_AAACAGAGCGACTCCT-1	5.1_GABA	0.0196753	0.00146783	0	0	8.7_Glut
b2a_AAACAGAGCGACTCCT-1	5.2_GABA	0.0152746	0.00113953	0	0	8.7_Glut
b2a_AAACAGAGCGACTCCT-1	6_GABA	0.916536	0.0683761	1	0.0833333	8.7_Glut
b2a_AAACAGAGCGACTCCT-1	7_GABA	0.0125648	0.000937371	0	0	8.7_Glut
b2a_AAACAGAGCGACTCCT-1	8.1_Glut	0.173275	0.0129268	0	0	8.7_Glut
b2a_AAACAGAGCGACTCCT-1	8.2_Glut	0.598076	0.0446181	1	0.0833333	8.7_Glut
b2a_AAACAGAGCGACTCCT-1	8.3_Glut	0.489509	0.0365187	0	0	8.7_Glut
b2a_AAACAGAGCGACTCCT-1	8.4_Glut	0.217963	0.0162606	0	0	8.7_Glut
b2a_AAACAGAGCGACTCCT-1	8.5_Glut	0.0432503	0.00322659	0	0	8.7_Glut
b2a_AAACAGAGCGACTCCT-1	8.6_Glut	0.0340274	0.00253854	0	0	8.7_Glut
b2a_AAACAGAGCGACTCCT-1	8.7_Glut	6.11519	0.456209	6	0.5	8.7_Glut
b2a_AAACAGAGCGACTCCT-1	8.8_Glut	0.132853	0.00991122	0	0	8.7_Glut
b2a_AAACAGAGCGACTCCT-1	8.9_Glut	0.0349836	0.00260987	0	0	8.7_Glut
b2a_AAACAGAGCGACTCCT-1	8.10_Glut	1.67662	0.125081	2	0.166667	8.7_Glut
b2a_AAACAGAGCGACTCCT-1	8.11_Glut	0.151869	0.0113299	0	0	8.7_Glut
b2a_AAACAGAGCGACTCCT-1	8-9_Glut	0.0790227	0.00589531	0	0	8.7_Glut
b2a_AAACAGAGCGACTCCT-1	9.1_Glut	0.040533	0.00302387	0	0	8.7_Glut
b2a_AAACAGAGCGACTCCT-1	9.2_Glut	0.035805	0.00267115	0	0	8.7_Glut
b2a_AAACAGAGCGACTCCT-1	9.3_Glut	0.0418051	0.00311877	0	0	8.7_Glut
b2a_AAACAGAGCGACTCCT-1	9.4_Glut	0.0336602	0.00251114	0	0	8.7_Glut
b2a_AAACAGAGCGACTCCT-1	9.5_Glut	0.0297618	0.00222031	0	0	8.7_Glut
b2a_AAACAGAGCGACTCCT-1	9.6_Glut	0.0290151	0.00216461	0	0	8.7_Glut
b2a_AAACAGAGCGACTCCT-1	9.7_Glut	0.0338778	0.00252737	0	0	8.7_Glut
b2a_AAACAGAGCGACTCCT-1	9.8_Glut	0.0312087	0.00232826	0	0	8.7_Glut
b2a_AAACAGAGCGACTCCT-1	10.1_Glut	0.094898	0.00707965	0	0	8.7_Glut
b2a_AAACAGAGCGACTCCT-1	10.2_Glut	0.0941125	0.00702105	0	0	8.7_Glut
b2a_AAACAGAGCGACTCCT-1	11.1_Glut	0.0419783	0.0031317	0	0	8.7_Glut
b2a_AAACAGAGCGACTCCT-1	11.2_Glut	0.0333539	0.00248829	0	0	8.7_Glut
b2a_AAACAGAGCGACTCCT-1	11.3_Glut	0.626318	0.046725	1	0.0833333	8.7_Glut
b2a_AAACAGAGCGACTCCT-1	12_Glut	0.692088	0.0516316	1	0.0833333	8.7_Glut
b2a_AAACAGAGCGACTCCT-1	13_Glut	0.0355246	0.00265023	0	0	8.7_Glut
b2a_AAACAGAGCGACTCCT-1	14_Glut	0.0328217	0.00244859	0	0	8.7_Glut
b2a_AAACAGAGCGACTCCT-1	15.1_GABA/Glut	0.0153438	0.00114469	0	0	8.7_Glut
b2a_AAACAGAGCGACTCCT-1	15.2_GABA	0.0191188	0.00142631	0	0	8.7_Glut
b2a_AAACAGAGCGACTCCT-1	15.3_GABA	0.0147248	0.00109851	0	0	8.7_Glut
b2a_AAACAGAGCGACTCCT-1	15.4_GABA	0.0235548	0.00175725	0	0	8.7_Glut
b2a_AAACAGAGCGACTCCT-1	15.5_GABA/Glut	0.0143122	0.00106773	0	0	8.7_Glut
b2a_AAACAGAGCGACTCCT-1	15.6_Glut	0.0192026	0.00143257	0	0	8.7_Glut
b2a_AAACAGAGCGACTCCT-1	15.7_Glut	0.0199929	0.00149153	0	0	8.7_Glut
b2a_AAACGAGACGGTTGAT-1	1.1_RG	1.40532	0.113296	1	0.111111	5.1_GABA
b2a_AAACGAGACGGTTGAT-1	1.2_RG	0.491129	0.0395945	0	0	5.1_GABA
b2a_AAACGAGACGGTTGAT-1	1.3_MG	0.133092	0.0107298	0	0	5.1_GABA
b2a_AAACGAGACGGTTGAT-1	2.1_OPC	0.104398	0.00841648	0	0	5.1_GABA
b2a_AAACGAGACGGTTGAT-1	2.2_Oligo	0.0721216	0.00581439	0	0	5.1_GABA
b2a_AAACGAGACGGTTGAT-1	3_Peri	0.0622892	0.00502171	0	0	5.1_GABA
b2a_AAACGAGACGGTTGAT-1	4.1_GABA	0.0535815	0.00431971	0	0	5.1_GABA
b2a_AAACGAGACGGTTGAT-1	4.2_GABA	0.0529962	0.00427252	0	0	5.1_GABA
b2a_AAACGAGACGGTTGAT-1	4.3_GABA	0.173701	0.0140036	0	0	5.1_GABA
b2a_AAACGAGACGGTTGAT-1	4.4_GABA	0.0941163	0.00758759	0	0	5.1_GABA
b2a_AAACGAGACGGTTGAT-1	4.5_GABA	0.0446411	0.00359894	0	0	5.1_GABA
b2a_AAACGAGACGGTTGAT-1	4.6_GABA	0.0323398	0.00260721	0	0	5.1_GABA
b2a_AAACGAGACGGTTGAT-1	4.7_GABA	0.217122	0.0175042	0	0	5.1_GABA
b2a_AAACGAGACGGTTGAT-1	4.8_GABA	0.117462	0.00946968	0	0	5.1_GABA
b2a_AAACGAGACGGTTGAT-1	5.1_GABA	4.29474	0.346239	4	0.444444	5.1_GABA
b2a_AAACGAGACGGTTGAT-1	5.2_GABA	2.5187	0.203056	3	0.333333	5.1_GABA
b2a_AAACGAGACGGTTGAT-1	6_GABA	0.191441	0.0154339	0	0	5.1_GABA
b2a_AAACGAGACGGTTGAT-1	7_GABA	0.389119	0.0313705	0	0	5.1_GABA
b2a_AAACGAGACGGTTGAT-1	8.1_Glut	0.0195276	0.00157431	0	0	5.1_GABA
b2a_AAACGAGACGGTTGAT-1	8.2_Glut	0.0189451	0.00152734	0	0	5.1_GABA
b2a_AAACGAGACGGTTGAT-1	8.3_Glut	0.0143178	0.00115429	0	0	5.1_GABA
b2a_AAACGAGACGGTTGAT-1	8.4_Glut	0.020143	0.00162391	0	0	5.1_GABA
b2a_AAACGAGACGGTTGAT-1	8.5_Glut	0.61593	0.0496559	1	0.111111	5.1_GABA
b2a_AAACGAGACGGTTGAT-1	8.6_Glut	0.0414941	0.00334523	0	0	5.1_GABA
b2a_AAACGAGACGGTTGAT-1	8.7_Glut	0.0489004	0.00394232	0	0	5.1_GABA
b2a_AAACGAGACGGTTGAT-1	8.8_Glut	0.0177351	0.00142979	0	0	5.1_GABA
b2a_AAACGAGACGGTTGAT-1	8.9_Glut	0.0216357	0.00174426	0	0	5.1_GABA
b2a_AAACGAGACGGTTGAT-1	8.10_Glut	0.017248	0.00139052	0	0	5.1_GABA
b2a_AAACGAGACGGTTGAT-1	8.11_Glut	0.0143332	0.00115553	0	0	5.1_GABA
b2a_AAACGAGACGGTTGAT-1	8-9_Glut	0.0252145	0.00203277	0	0	5.1_GABA
b2a_AAACGAGACGGTTGAT-1	9.1_Glut	0.0200535	0.0016167	0	0	5.1_GABA
b2a_AAACGAGACGGTTGAT-1	9.2_Glut	0.0331439	0.00267203	0	0	5.1_GABA
b2a_AAACGAGACGGTTGAT-1	9.3_Glut	0.0245265	0.00197731	0	0	5.1_GABA
b2a_AAACGAGACGGTTGAT-1	9.4_Glut	0.0235165	0.00189588	0	0	5.1_GABA
b2a_AAACGAGACGGTTGAT-1	9.5_Glut	0.0406308	0.00327563	0	0	5.1_GABA
b2a_AAACGAGACGGTTGAT-1	9.6_Glut	0.0202328	0.00163116	0	0	5.1_GABA
b2a_AAACGAGACGGTTGAT-1	9.7_Glut	0.0166759	0.0013444	0	0	5.1_GABA
b2a_AAACGAGACGGTTGAT-1	9.8_Glut	0.0248146	0.00200053	0	0	5.1_GABA
b2a_AAACGAGACGGTTGAT-1	10.1_Glut	0.0305519	0.00246307	0	0	5.1_GABA
b2a_AAACGAGACGGTTGAT-1	10.2_Glut	0.0140228	0.00113051	0	0	5.1_GABA
b2a_AAACGAGACGGTTGAT-1	11.1_Glut	0.0180464	0.00145489	0	0	5.1_GABA
b2a_AAACGAGACGGTTGAT-1	11.2_Glut	0.0199229	0.00160617	0	0	5.1_GABA
b2a_AAACGAGACGGTTGAT-1	11.3_Glut	0.0320036	0.00258011	0	0	5.1_GABA
b2a_AAACGAGACGGTTGAT-1	12_Glut	0.027279	0.00219921	0	0	5.1_GABA
b2a_AAACGAGACGGTTGAT-1	13_Glut	0.0478156	0.00385486	0	0	5.1_GABA
b2a_AAACGAGACGGTTGAT-1	14_Glut	0.0430875	0.00347368	0	0	5.1_GABA
b2a_AAACGAGACGGTTGAT-1	15.1_GABA/Glut	0.156939	0.0126523	0	0	5.1_GABA
b2a_AAACGAGACGGTTGAT-1	15.2_GABA	0.144486	0.0116483	0	0	5.1_GABA
b2a_AAACGAGACGGTTGAT-1	15.3_GABA	0.11365	0.00916239	0	0	5.1_GABA
b2a_AAACGAGACGGTTGAT-1	15.4_GABA	0.071845	0.00579209	0	0	5.1_GABA
b2a_AAACGAGACGGTTGAT-1	15.5_GABA/Glut	0.033247	0.00268035	0	0	5.1_GABA
b2a_AAACGAGACGGTTGAT-1	15.6_Glut	0.0627969	0.00506264	0	0	5.1_GABA
b2a_AAACGAGACGGTTGAT-1	15.7_Glut	0.0609567	0.00491429	0	0	5.1_GABA
b2a_AAACGTGTTCGCCCTA-1	1.1_RG	2.40506	0.275237	2	0.285714	9.7_Glut
b2a_AAACGTGTTCGCCCTA-1	1.2_RG	0.955094	0.109302	1	0.142857	9.7_Glut
b2a_AAACGTGTTCGCCCTA-1	1.3_MG	0.367024	0.0420026	0	0	9.7_Glut
b2a_AAACGTGTTCGCCCTA-1	2.1_OPC	0.0186009	0.00212871	0	0	9.7_Glut
b2a_AAACGTGTTCGCCCTA-1	2.2_Oligo	0.0097149	0.00111178	0	0	9.7_Glut
b2a_AAACGTGTTCGCCCTA-1	3_Peri	0.528708	0.0605059	1	0.142857	9.7_Glut
b2a_AAACGTGTTCGCCCTA-1	4.1_GABA	0.0270769	0.00309871	0	0	9.7_Glut
b2a_AAACGTGTTCGCCCTA-1	4.2_GABA	0.0287895	0.0032947	0	0	9.7_Glut
b2a_AAACGTGTTCGCCCTA-1	4.3_GABA	0.0216368	0.00247614	0	0	9.7_Glut
b2a_AAACGTGTTCGCCCTA-1	4.4_GABA	0.0149924	0.00171575	0	0	9.7_Glut
b2a_AAACGTGTTCGCCCTA-1	4.5_GABA	0.0176108	0.0020154	0	0	9.7_Glut
b2a_AAACGTGTTCGCCCTA-1	4.6_GABA	0.0213392	0.00244208	0	0	9.7_Glut
b2a_AAACGTGTTCGCCCTA-1	4.7_GABA	0.0117746	0.00134749	0	0	9.7_Glut
b2a_AAACGTGTTCGCCCTA-1	4.8_GABA	0.00965763	0.00110523	0	0	9.7_Glut
b2a_AAACGTGTTCGCCCTA-1	5.1_GABA	0.0138358	0.00158339	0	0	9.7_Glut
b2a_AAACGTGTTCGCCCTA-1	5.2_GABA	0.0151489	0.00173365	0	0	9.7_Glut
b2a_AAACGTGTTCGCCCTA-1	6_GABA	0.0145359	0.00166351	0	0	9.7_Glut
b2a_AAACGTGTTCGCCCTA-1	7_GABA	0.00840546	0.00096193	0	0	9.7_Glut
b2a_AAACGTGTTCGCCCTA-1	8.1_Glut	0.0317495	0.00363345	0	0	9.7_Glut
b2a_AAACGTGTTCGCCCTA-1	8.2_Glut	0.0292567	0.00334817	0	0	9.7_Glut
b2a_AAACGTGTTCGCCCTA-1	8.3_Glut	0.0171136	0.0019585	0	0	9.7_Glut
b2a_AAACGTGTTCGCCCTA-1	8.4_Glut	0.0254684	0.00291462	0	0	9.7_Glut
b2a_AAACGTGTTCGCCCTA-1	8.5_Glut	0.0196446	0.00224815	0	0	9.7_Glut
b2a_AAACGTGTTCGCCCTA-1	8.6_Glut	0.0183405	0.0020989	0	0	9.7_Glut
b2a_AAACGTGTTCGCCCTA-1	8.7_Glut	0.0271	0.00310135	0	0	9.7_Glut
b2a_AAACGTGTTCGCCCTA-1	8.8_Glut	0.0208079	0.00238128	0	0	9.7_Glut
b2a_AAACGTGTTCGCCCTA-1	8.9_Glut	0.0175109	0.00200397	0	0	9.7_Glut
b2a_AAACGTGTTCGCCCTA-1	8.10_Glut	0.019445	0.00222531	0	0	9.7_Glut
b2a_AAACGTGTTCGCCCTA-1	8.11_Glut	0.00762511	0.000872625	0	0	9.7_Glut
b2a_AAACGTGTTCGCCCTA-1	8-9_Glut	0.0396887	0.00454202	0	0	9.7_Glut
b2a_AAACGTGTTCGCCCTA-1	9.1_Glut	0.0277094	0.00317109	0	0	9.7_Glut
b2a_AAACGTGTTCGCCCTA-1	9.2_Glut	0.0194207	0.00222252	0	0	9.7_Glut
b2a_AAACGTGTTCGCCCTA-1	9.3_Glut	0.0287969	0.00329555	0	0	9.7_Glut
b2a_AAACGTGTTCGCCCTA-1	9.4_Glut	0.0225173	0.0025769	0	0	9.7_Glut
b2a_AAACGTGTTCGCCCTA-1	9.5_Glut	0.190416	0.0217914	0	0	9.7_Glut
b2a_AAACGTGTTCGCCCTA-1	9.6_Glut	0.0271562	0.00310778	0	0	9.7_Glut
b2a_AAACGTGTTCGCCCTA-1	9.7_Glut	2.81305	0.321929	3	0.428571	9.7_Glut
b2a_AAACGTGTTCGCCCTA-1	9.8_Glut	0.0793237	0.00907788	0	0	9.7_Glut
b2a_AAACGTGTTCGCCCTA-1	10.1_Glut	0.0942485	0.0107859	0	0	9.7_Glut
b2a_AAACGTGTTCGCCCTA-1	10.2_Glut	0.251004	0.0287251	0	0	9.7_Glut
b2a_AAACGTGTTCGCCCTA-1	11.1_Glut	0.0378784	0.00433484	0	0	9.7_Glut
b2a_AAACGTGTTCGCCCTA-1	11.2_Glut	0.0187334	0.00214387	0	0	9.7_Glut
b2a_AAACGTGTTCGCCCTA-1	11.3_Glut	0.0330464	0.00378186	0	0	9.7_Glut
b2a_AAACGTGTTCGCCCTA-1	12_Glut	0.0302583	0.00346279	0	0	9.7_Glut
b2a_AAACGTGTTCGCCCTA-1	13_Glut	0.0268098	0.00306814	0	0	9.7_Glut
b2a_AAACGTGTTCGCCCTA-1	14_Glut	0.0319792	0.00365974	0	0	9.7_Glut
b2a_AAACGTGTTCGCCCTA-1	15.1_GABA/Glut	0.0626235	0.00716669	0	0	9.7_Glut
b2a_AAACGTGTTCGCCCTA-1	15.2_GABA	0.0346937	0.00397038	0	0	9.7_Glut
b2a_AAACGTGTTCGCCCTA-1	15.3_GABA	0.0259385	0.00296843	0	0	9.7_Glut
b2a_AAACGTGTTCGCCCTA-1	15.4_GABA	0.0409825	0.00469008	0	0	9.7_Glut
b2a_AAACGTGTTCGCCCTA-1	15.5_GABA/Glut	0.0204181	0.00233667	0	0	9.7_Glut
b2a_AAACGTGTTCGCCCTA-1	15.6_Glut	0.0340174	0.00389299	0	0	9.7_Glut
b2a_AAACGTGTTCGCCCTA-1	15.7_Glut	0.0243446	0.00278602	0	0	9.7_Glut
b2a_AAACTCGTGATATAAG-1	1.1_RG	0.0809217	0.00543407	0	0	4.1_GABA
b2a_AAACTCGTGATATAAG-1	1.2_RG	0.0296231	0.00198925	0	0	4.1_GABA
b2a_AAACTCGTGATATAAG-1	1.3_MG	0.30632	0.0205701	0	0	4.1_GABA
b2a_AAACTCGTGATATAAG-1	2.1_OPC	0.184446	0.012386	0	0	4.1_GABA
b2a_AAACTCGTGATATAAG-1	2.2_Oligo	0.0103807	0.000697084	0	0	4.1_GABA
b2a_AAACTCGTGATATAAG-1	3_Peri	0.0022532	0.000151307	0	0	4.1_GABA
b2a_AAACTCGTGATATAAG-1	4.1_GABA	4.98802	0.334956	5	0.384615	4.1_GABA
b2a_AAACTCGTGATATAAG-1	4.2_GABA	3.11701	0.209314	3	0.230769	4.1_GABA
b2a_AAACTCGTGATATAAG-1	4.3_GABA	0.215202	0.0144513	0	0	4.1_GABA
b2a_AAACTCGTGATATAAG-1	4.4_GABA	0.579894	0.0389412	1	0.0769231	4.1_GABA
b2a_AAACTCGTGATATAAG-1	4.5_GABA	2.03277	0.136505	2	0.153846	4.1_GABA
b2a_AAACTCGTGATATAAG-1	4.6_GABA	0.484873	0.0325603	0	0	4.1_GABA
b2a_AAACTCGTGATATAAG-1	4.7_GABA	1.63455	0.109763	2	0.153846	4.1_GABA
b2a_AAACTCGTGATATAAG-1	4.8_GABA	0.0354649	0.00238154	0	0	4.1_GABA
b2a_AAACTCGTGATATAAG-1	5.1_GABA	0.0149726	0.00100544	0	0	4.1_GABA
b2a_AAACTCGTGATATAAG-1	5.2_GABA	0.0118636	0.000796664	0	0	4.1_GABA
b2a_AAACTCGTGATATAAG-1	6_GABA	0.016549	0.0011113	0	0	4.1_GABA
b2a_AAACTCGTGATATAAG-1	7_GABA	0.0751698	0.00504782	0	0	4.1_GABA
b2a_AAACTCGTGATATAAG-1	8.1_Glut	0.0295229	0.00198253	0	0	4.1_GABA
b2a_AAACTCGTGATATAAG-1	8.2_Glut	0.030039	0.00201719	0	0	4.1_GABA
b2a_AAACTCGTGATATAAG-1	8.3_Glut	0.0169718	0.0011397	0	0	4.1_GABA
b2a_AAACTCGTGATATAAG-1	8.4_Glut	0.0234939	0.00157767	0	0	4.1_GABA
b2a_AAACTCGTGATATAAG-1	8.5_Glut	0.0116947	0.000785323	0	0	4.1_GABA
b2a_AAACTCGTGATATAAG-1	8.6_Glut	0.0252178	0.00169343	0	0	4.1_GABA
b2a_AAACTCGTGATATAAG-1	8.7_Glut	0.0177618	0.00119274	0	0	4.1_GABA
b2a_AAACTCGTGATATAAG-1	8.8_Glut	0.0306345	0.00205718	0	0	4.1_GABA
b2a_AAACTCGTGATATAAG-1	8.9_Glut	0.0134269	0.000901647	0	0	4.1_GABA
b2a_AAACTCGTGATATAAG-1	8.10_Glut	0.0136983	0.00091987	0	0	4.1_GABA
b2a_AAACTCGTGATATAAG-1	8.11_Glut	0.0478177	0.00321106	0	0	4.1_GABA
b2a_AAACTCGTGATATAAG-1	8-9_Glut	0.036828	0.00247308	0	0	4.1_GABA
b2a_AAACTCGTGATATAAG-1	9.1_Glut	0.0252545	0.0016959	0	0	4.1_GABA
b2a_AAACTCGTGATATAAG-1	9.2_Glut	0.0254572	0.00170951	0	0	4.1_GABA
b2a_AAACTCGTGATATAAG-1	9.3_Glut	0.0388278	0.00260737	0	0	4.1_GABA
b2a_AAACTCGTGATATAAG-1	9.4_Glut	0.0261649	0.00175703	0	0	4.1_GABA
b2a_AAACTCGTGATATAAG-1	9.5_Glut	0.0190069	0.00127636	0	0	4.1_GABA
b2a_AAACTCGTGATATAAG-1	9.6_Glut	0.029673	0.00199261	0	0	4.1_GABA
b2a_AAACTCGTGATATAAG-1	9.7_Glut	0.0501998	0.00337102	0	0	4.1_GABA
b2a_AAACTCGTGATATAAG-1	9.8_Glut	0.027432	0.00184212	0	0	4.1_GABA
b2a_AAACTCGTGATATAAG-1	10.1_Glut	0.0716437	0.00481103	0	0	4.1_GABA
b2a_AAACTCGTGATATAAG-1	10.2_Glut	0.0500631	0.00336185	0	0	4.1_GABA
b2a_AAACTCGTGATATAAG-1	11.1_Glut	0.034076	0.00228828	0	0	4.1_GABA
b2a_AAACTCGTGATATAAG-1	11.2_Glut	0.0165748	0.00111303	0	0	4.1_GABA
b2a_AAACTCGTGATATAAG-1	11.3_Glut	0.0279944	0.00187988	0	0	4.1_GABA
b2a_AAACTCGTGATATAAG-1	12_Glut	0.0269413	0.00180917	0	0	4.1_GABA
b2a_AAACTCGTGATATAAG-1	13_Glut	0.0289977	0.00194726	0	0	4.1_GABA
b2a_AAACTCGTGATATAAG-1	14_Glut	0.0245427	0.00164809	0	0	4.1_GABA
b2a_AAACTCGTGATATAAG-1	15.1_GABA/Glut	0.0184431	0.0012385	0	0	4.1_GABA
b2a_AAACTCGTGATATAAG-1	15.2_GABA	0.0221712	0.00148884	0	0	4.1_GABA
b2a_AAACTCGTGATATAAG-1	15.3_GABA	0.0128695	0.000864216	0	0	4.1_GABA
b2a_AAACTCGTGATATAAG-1	15.4_GABA	0.020718	0.00139126	0	0	4.1_GABA
b2a_AAACTCGTGATATAAG-1	15.5_GABA/Glut	0.055263	0.00371103	0	0	4.1_GABA
b2a_AAACTCGTGATATAAG-1	15.6_Glut	0.013967	0.000937914	0	0	4.1_GABA
b2a_AAACTCGTGATATAAG-1	15.7_Glut	0.107868	0.0072436	0	0	4.1_GABA
b2a_AAAGCTTGCCTACATA-1	1.1_RG	0.169559	0.0176194	0	0	4.1_GABA
b2a_AAAGCTTGCCTACATA-1	1.2_RG	0.0666419	0.00692496	0	0	4.1_GABA
b2a_AAAGCTTGCCTACATA-1	1.3_MG	0.0281991	0.00293026	0	0	4.1_GABA
b2a_AAAGCTTGCCTACATA-1	2.1_OPC	0.00986798	0.00102541	0	0	4.1_GABA
b2a_AAAGCTTGCCTACATA-1	2.2_Oligo	0.00373309	0.000387917	0	0	4.1_GABA
b2a_AAAGCTTGCCTACATA-1	3_Peri	0.00534027	0.000554924	0	0	4.1_GABA
b2a_AAAGCTTGCCTACATA-1	4.1_GABA	4.74966	0.493552	5	0.625	4.1_GABA
b2a_AAAGCTTGCCTACATA-1	4.2_GABA	2.14843	0.223249	2	0.25	4.1_GABA
b2a_AAAGCTTGCCTACATA-1	4.3_GABA	0.0529105	0.00549809	0	0	4.1_GABA
b2a_AAAGCTTGCCTACATA-1	4.4_GABA	0.257605	0.0267685	0	0	4.1_GABA
b2a_AAAGCTTGCCTACATA-1	4.5_GABA	1.16217	0.120765	1	0.125	4.1_GABA
b2a_AAAGCTTGCCTACATA-1	4.6_GABA	0.274625	0.0285371	0	0	4.1_GABA
b2a_AAAGCTTGCCTACATA-1	4.7_GABA	0.0711148	0.00738976	0	0	4.1_GABA
b2a_AAAGCTTGCCTACATA-1	4.8_GABA	0.0111745	0.00116118	0	0	4.1_GABA
b2a_AAAGCTTGCCTACATA-1	5.1_GABA	0.0083253	0.000865107	0	0	4.1_GABA
b2a_AAAGCTTGCCTACATA-1	5.2_GABA	0.00501065	0.000520672	0	0	4.1_GABA
b2a_AAAGCTTGCCTACATA-1	6_GABA	0.00767976	0.000798027	0	0	4.1_GABA
b2a_AAAGCTTGCCTACATA-1	7_GABA	0.100269	0.0104193	0	0	4.1_GABA
b2a_AAAGCTTGCCTACATA-1	8.1_Glut	0.0180333	0.0018739	0	0	4.1_GABA
b2a_AAAGCTTGCCTACATA-1	8.2_Glut	0.0144975	0.00150648	0	0	4.1_GABA
b2a_AAAGCTTGCCTACATA-1	8.3_Glut	0.0115274	0.00119784	0	0	4.1_GABA
b2a_AAAGCTTGCCTACATA-1	8.4_Glut	0.0171534	0.00178246	0	0	4.1_GABA
b2a_AAAGCTTGCCTACATA-1	8.5_Glut	0.00599078	0.00062252	0	0	4.1_GABA
b2a_AAAGCTTGCCTACATA-1	8.6_Glut	0.0120849	0.00125578	0	0	4.1_GABA
b2a_AAAGCTTGCCTACATA-1	8.7_Glut	0.00885116	0.000919751	0	0	4.1_GABA
b2a_AAAGCTTGCCTACATA-1	8.8_Glut	0.0159724	0.00165974	0	0	4.1_GABA
b2a_AAAGCTTGCCTACATA-1	8.9_Glut	0.0119896	0.00124587	0	0	4.1_GABA
b2a_AAAGCTTGCCTACATA-1	8.10_Glut	0.00768631	0.000798708	0	0	4.1_GABA
b2a_AAAGCTTGCCTACATA-1	8.11_Glut	0.00811496	0.00084325	0	0	4.1_GABA
b2a_AAAGCTTGCCTACATA-1	8-9_Glut	0.00656059	0.00068173	0	0	4.1_GABA
b2a_AAAGCTTGCCTACATA-1	9.1_Glut	0.0161644	0.00167969	0	0	4.1_GABA
b2a_AAAGCTTGCCTACATA-1	9.2_Glut	0.0179565	0.00186592	0	0	4.1_GABA
b2a_AAAGCTTGCCTACATA-1	9.3_Glut	0.012901	0.00134058	0	0	4.1_GABA
b2a_AAAGCTTGCCTACATA-1	9.4_Glut	0.0152977	0.00158963	0	0	4.1_GABA
b2a_AAAGCTTGCCTACATA-1	9.5_Glut	0.00797032	0.00082822	0	0	4.1_GABA
b2a_AAAGCTTGCCTACATA-1	9.6_Glut	0.0102859	0.00106884	0	0	4.1_GABA
b2a_AAAGCTTGCCTACATA-1	9.7_Glut	0.00984622	0.00102315	0	0	4.1_GABA
b2a_AAAGCTTGCCTACATA-1	9.8_Glut	0.0116143	0.00120687	0	0	4.1_GABA
b2a_AAAGCTTGCCTACATA-1	10.1_Glut	0.0284361	0.00295488	0	0	4.1_GABA
b2a_AAAGCTTGCCTACATA-1	10.2_Glut	0.0110874	0.00115213	0	0	4.1_GABA
b2a_AAAGCTTGCCTACATA-1	11.1_Glut	0.0186892	0.00194205	0	0	4.1_GABA
b2a_AAAGCTTGCCTACATA-1	11.2_Glut	0.008733	0.000907473	0	0	4.1_GABA
b2a_AAAGCTTGCCTACATA-1	11.3_Glut	0.00974703	0.00101284	0	0	4.1_GABA
b2a_AAAGCTTGCCTACATA-1	12_Glut	0.0106598	0.00110769	0	0	4.1_GABA
b2a_AAAGCTTGCCTACATA-1	13_Glut	0.0111933	0.00116312	0	0	4.1_GABA
b2a_AAAGCTTGCCTACATA-1	14_Glut	0.0597973	0.00621371	0	0	4.1_GABA
b2a_AAAGCTTGCCTACATA-1	15.1_GABA/Glut	0.00706497	0.000734142	0	0	4.1_GABA
b2a_AAAGCTTGCCTACATA-1	15.2_GABA	0.00945112	0.000982094	0	0	4.1_GABA
b2a_AAAGCTTGCCTACATA-1	15.3_GABA	0.0075302	0.000782486	0	0	4.1_GABA
b2a_AAAGCTTGCCTACATA-1	15.4_GABA	0.0104333	0.00108415	0	0	4.1_GABA
b2a_AAAGCTTGCCTACATA-1	15.5_GABA/Glut	0.0128051	0.00133061	0	0	4.1_GABA
b2a_AAAGCTTGCCTACATA-1	15.6_Glut	0.0053371	0.000554594	0	0	4.1_GABA
b2a_AAAGCTTGCCTACATA-1	15.7_Glut	0.039649	0.00412005	0	0	4.1_GABA
b2a_AAAGGTAAGCTGTACC-1	1.1_RG	0.841616	0.0693064	1	0.1	9.3_Glut
b2a_AAAGGTAAGCTGTACC-1	1.2_RG	0.313888	0.0258484	0	0	9.3_Glut
b2a_AAAGGTAAGCTGTACC-1	1.3_MG	0.0767812	0.00632288	0	0	9.3_Glut
b2a_AAAGGTAAGCTGTACC-1	2.1_OPC	0.0406437	0.00334698	0	0	9.3_Glut
b2a_AAAGGTAAGCTGTACC-1	2.2_Oligo	0.00464416	0.000382443	0	0	9.3_Glut
b2a_AAAGGTAAGCTGTACC-1	3_Peri	0.0226942	0.00186885	0	0	9.3_Glut
b2a_AAAGGTAAGCTGTACC-1	4.1_GABA	0.0209661	0.00172654	0	0	9.3_Glut
b2a_AAAGGTAAGCTGTACC-1	4.2_GABA	0.017276	0.00142267	0	0	9.3_Glut
b2a_AAAGGTAAGCTGTACC-1	4.3_GABA	0.0244232	0.00201123	0	0	9.3_Glut
b2a_AAAGGTAAGCTGTACC-1	4.4_GABA	0.0135977	0.00111976	0	0	9.3_Glut
b2a_AAAGGTAAGCTGTACC-1	4.5_GABA	0.0201873	0.00166241	0	0	9.3_Glut
b2a_AAAGGTAAGCTGTACC-1	4.6_GABA	0.018085	0.00148929	0	0	9.3_Glut
b2a_AAAGGTAAGCTGTACC-1	4.7_GABA	0.0129278	0.0010646	0	0	9.3_Glut
b2a_AAAGGTAAGCTGTACC-1	4.8_GABA	0.0172388	0.0014196	0	0	9.3_Glut
b2a_AAAGGTAAGCTGTACC-1	5.1_GABA	0.0127228	0.00104772	0	0	9.3_Glut
b2a_AAAGGTAAGCTGTACC-1	5.2_GABA	0.0105693	0.00087037	0	0	9.3_Glut
b2a_AAAGGTAAGCTGTACC-1	6_GABA	0.362456	0.029848	0	0	9.3_Glut
b2a_AAAGGTAAGCTGTACC-1	7_GABA	0.100164	0.00824843	0	0	9.3_Glut
b2a_AAAGGTAAGCTGTACC-1	8.1_Glut	0.0647563	0.00533263	0	0	9.3_Glut
b2a_AAAGGTAAGCTGTACC-1	8.2_Glut	0.0890543	0.00733355	0	0	9.3_Glut
b2a_AAAGGTAAGCTGTACC-1	8.3_Glut	0.0843356	0.00694497	0	0	9.3_Glut
b2a_AAAGGTAAGCTGTACC-1	8.4_Glut	0.467623	0.0385084	0	0	9.3_Glut
b2a_AAAGGTAAGCTGTACC-1	8.5_Glut	0.0220044	0.00181205	0	0	9.3_Glut
b2a_AAAGGTAAGCTGTACC-1	8.6_Glut	0.0187124	0.00154095	0	0	9.3_Glut
b2a_AAAGGTAAGCTGTACC-1	8.7_Glut	0.0268357	0.0022099	0	0	9.3_Glut
b2a_AAAGGTAAGCTGTACC-1	8.8_Glut	0.057056	0.00469852	0	0	9.3_Glut
b2a_AAAGGTAAGCTGTACC-1	8.9_Glut	0.0518911	0.0042732	0	0	9.3_Glut
b2a_AAAGGTAAGCTGTACC-1	8.10_Glut	0.02335	0.00192285	0	0	9.3_Glut
b2a_AAAGGTAAGCTGTACC-1	8.11_Glut	0.0257958	0.00212427	0	0	9.3_Glut
b2a_AAAGGTAAGCTGTACC-1	8-9_Glut	0.0264285	0.00217636	0	0	9.3_Glut
b2a_AAAGGTAAGCTGTACC-1	9.1_Glut	1.58735	0.130717	2	0.2	9.3_Glut
b2a_AAAGGTAAGCTGTACC-1	9.2_Glut	1.72547	0.142091	2	0.2	9.3_Glut
b2a_AAAGGTAAGCTGTACC-1	9.3_Glut	3.80183	0.313078	4	0.4	9.3_Glut
b2a_AAAGGTAAGCTGTACC-1	9.4_Glut	0.266346	0.0219334	0	0	9.3_Glut
b2a_AAAGGTAAGCTGTACC-1	9.5_Glut	0.153309	0.0126249	0	0	9.3_Glut
b2a_AAAGGTAAGCTGTACC-1	9.6_Glut	0.954992	0.0786429	1	0.1	9.3_Glut
b2a_AAAGGTAAGCTGTACC-1	9.7_Glut	0.0187532	0.00154431	0	0	9.3_Glut
b2a_AAAGGTAAGCTGTACC-1	9.8_Glut	0.0432446	0.00356116	0	0	9.3_Glut
b2a_AAAGGTAAGCTGTACC-1	10.1_Glut	0.0569369	0.00468871	0	0	9.3_Glut
b2a_AAAGGTAAGCTGTACC-1	10.2_Glut	0.022076	0.00181794	0	0	9.3_Glut
b2a_AAAGGTAAGCTGTACC-1	11.1_Glut	0.0254074	0.00209228	0	0	9.3_Glut
b2a_AAAGGTAAGCTGTACC-1	11.2_Glut	0.17057	0.0140463	0	0	9.3_Glut
b2a_AAAGGTAAGCTGTACC-1	11.3_Glut	0.0221058	0.0018204	0	0	9.3_Glut
b2a_AAAGGTAAGCTGTACC-1	12_Glut	0.0345665	0.00284652	0	0	9.3_Glut
b2a_AAAGGTAAGCTGTACC-1	13_Glut	0.0425179	0.00350131	0	0	9.3_Glut
b2a_AAAGGTAAGCTGTACC-1	14_Glut	0.0236581	0.00194823	0	0	9.3_Glut
b2a_AAAGGTAAGCTGTACC-1	15.1_GABA/Glut	0.0172856	0.00142345	0	0	9.3_Glut
b2a_AAAGGTAAGCTGTACC-1	15.2_GABA	0.015001	0.00123532	0	0	9.3_Glut
b2a_AAAGGTAAGCTGTACC-1	15.3_GABA	0.00485955	0.00040018	0	0	9.3_Glut
b2a_AAAGGTAAGCTGTACC-1	15.4_GABA	0.0133332	0.00109798	0	0	9.3_Glut
b2a_AAAGGTAAGCTGTACC-1	15.5_GABA/Glut	0.0234612	0.00193202	0	0	9.3_Glut
b2a_AAAGGTAAGCTGTACC-1	15.6_Glut	0.0155056	0.00127687	0	0	9.3_Glut
b2a_AAAGGTAAGCTGTACC-1	15.7_Glut	0.216101	0.0177957	0	0	9.3_Glut
b2a_AAAGTGTGATTTATCT-1	1.1_RG	0.039464	0.00206424	0	0	8.2_Glut
b2a_AAAGTGTGATTTATCT-1	1.2_RG	0.113646	0.00594444	0	0	8.2_Glut
b2a_AAAGTGTGATTTATCT-1	1.3_MG	0.228204	0.0119366	0	0	8.2_Glut
b2a_AAAGTGTGATTTATCT-1	2.1_OPC	0.0300823	0.00157351	0	0	8.2_Glut
b2a_AAAGTGTGATTTATCT-1	2.2_Oligo	0.123935	0.00648263	0	0	8.2_Glut
b2a_AAAGTGTGATTTATCT-1	3_Peri	0.00419434	0.000219393	0	0	8.2_Glut
b2a_AAAGTGTGATTTATCT-1	4.1_GABA	0.0253926	0.00132821	0	0	8.2_Glut
b2a_AAAGTGTGATTTATCT-1	4.2_GABA	0.036745	0.00192201	0	0	8.2_Glut
b2a_AAAGTGTGATTTATCT-1	4.3_GABA	0.018412	0.000963076	0	0	8.2_Glut
b2a_AAAGTGTGATTTATCT-1	4.4_GABA	0.0184741	0.000966321	0	0	8.2_Glut
b2a_AAAGTGTGATTTATCT-1	4.5_GABA	0.0184261	0.00096381	0	0	8.2_Glut
b2a_AAAGTGTGATTTATCT-1	4.6_GABA	0.017376	0.000908885	0	0	8.2_Glut
b2a_AAAGTGTGATTTATCT-1	4.7_GABA	0.0230689	0.00120666	0	0	8.2_Glut
b2a_AAAGTGTGATTTATCT-1	4.8_GABA	0.0289877	0.00151625	0	0	8.2_Glut
b2a_AAAGTGTGATTTATCT-1	5.1_GABA	0.021706	0.00113537	0	0	8.2_Glut
b2a_AAAGTGTGATTTATCT-1	5.2_GABA	0.0101252	0.000529619	0	0	8.2_Glut
b2a_AAAGTGTGATTTATCT-1	6_GABA	0.160034	0.00837089	0	0	8.2_Glut
b2a_AAAGTGTGATTTATCT-1	7_GABA	0.111107	0.00581167	0	0	8.2_Glut
b2a_AAAGTGTGATTTATCT-1	8.1_Glut	2.6282	0.137473	3	0.176471	8.2_Glut
b2a_AAAGTGTGATTTATCT-1	8.2_Glut	9.19457	0.480939	9	0.529412	8.2_Glut
b2a_AAAGTGTGATTTATCT-1	8.3_Glut	3.80582	0.19907	4	0.235294	8.2_Glut
b2a_AAAGTGTGATTTATCT-1	8.4_Glut	0.0324041	0.00169496	0	0	8.2_Glut
b2a_AAAGTGTGATTTATCT-1	8.5_Glut	0.0271444	0.00141984	0	0	8.2_Glut
b2a_AAAGTGTGATTTATCT-1	8.6_Glut	0.0235751	0.00123314	0	0	8.2_Glut
b2a_AAAGTGTGATTTATCT-1	8.7_Glut	0.0123217	0.000644508	0	0	8.2_Glut
b2a_AAAGTGTGATTTATCT-1	8.8_Glut	1.11733	0.0584438	1	0.0588235	8.2_Glut
b2a_AAAGTGTGATTTATCT-1	8.9_Glut	0.151854	0.00794299	0	0	8.2_Glut
b2a_AAAGTGTGATTTATCT-1	8.10_Glut	0.0494631	0.00258726	0	0	8.2_Glut
b2a_AAAGTGTGATTTATCT-1	8.11_Glut	0.0699202	0.00365731	0	0	8.2_Glut
b2a_AAAGTGTGATTTATCT-1	8-9_Glut	0.0419766	0.00219566	0	0	8.2_Glut
b2a_AAAGTGTGATTTATCT-1	9.1_Glut	0.0491438	0.00257056	0	0	8.2_Glut
b2a_AAAGTGTGATTTATCT-1	9.2_Glut	0.0276264	0.00144505	0	0	8.2_Glut
b2a_AAAGTGTGATTTATCT-1	9.3_Glut	0.0318513	0.00166604	0	0	8.2_Glut
b2a_AAAGTGTGATTTATCT-1	9.4_Glut	0.0330144	0.00172688	0	0	8.2_Glut
b2a_AAAGTGTGATTTATCT-1	9.5_Glut	0.016932	0.00088566	0	0	8.2_Glut
b2a_AAAGTGTGATTTATCT-1	9.6_Glut	0.0135348	0.000707964	0	0	8.2_Glut
b2a_AAAGTGTGATTTATCT-1	9.7_Glut	0.0134659	0.000704361	0	0	8.2_Glut
b2a_AAAGTGTGATTTATCT-1	9.8_Glut	0.0143906	0.000752724	0	0	8.2_Glut
b2a_AAAGTGTGATTTATCT-1	10.1_Glut	0.0953456	0.00498723	0	0	8.2_Glut
b2a_AAAGTGTGATTTATCT-1	10.2_Glut	0.0245987	0.00128668	0	0	8.2_Glut
b2a_AAAGTGTGATTTATCT-1	11.1_Glut	0.0267203	0.00139765	0	0	8.2_Glut
b2a_AAAGTGTGATTTATCT-1	11.2_Glut	0.0250828	0.001312	0	0	8.2_Glut
b2a_AAAGTGTGATTTATCT-1	11.3_Glut	0.0154832	0.000809879	0	0	8.2_Glut
b2a_AAAGTGTGATTTATCT-1	12_Glut	0.204698	0.0107071	0	0	8.2_Glut
b2a_AAAGTGTGATTTATCT-1	13_Glut	0.0149494	0.000781953	0	0	8.2_Glut
b2a_AAAGTGTGATTTATCT-1	14_Glut	0.0555992	0.00290822	0	0	8.2_Glut
b2a_AAAGTGTGATTTATCT-1	15.1_GABA/Glut	0.0116816	0.000611029	0	0	8.2_Glut
b2a_AAAGTGTGATTTATCT-1	15.2_GABA	0.0103744	0.000542651	0	0	8.2_Glut
b2a_AAAGTGTGATTTATCT-1	15.3_GABA	0.0032842	0.000171786	0	0	8.2_Glut
b2a_AAAGTGTGATTTATCT-1	15.4_GABA	0.0105856	0.0005537	0	0	8.2_Glut
b2a_AAAGTGTGATTTATCT-1	15.5_GABA/Glut	0.0193893	0.00101419	0	0	8.2_Glut
b2a_AAAGTGTGATTTATCT-1	15.6_Glut	0.0153189	0.000801285	0	0	8.2_Glut
b2a_AAAGTGTGATTTATCT-1	15.7_Glut	0.20094	0.0105105	0	0	8.2_Glut
b2a_AAAGTTGACTCCCGTA-1	1.1_RG	0.0636754	0.00360646	0	0	8.1_Glut
b2a_AAAGTTGACTCCCGTA-1	1.2_RG	0.089898	0.00509165	0	0	8.1_Glut
b2a_AAAGTTGACTCCCGTA-1	1.3_MG	0.55143	0.031232	1	0.0666667	8.1_Glut
b2a_AAAGTTGACTCCCGTA-1	2.1_OPC	0.0960731	0.0054414	0	0	8.1_Glut
b2a_AAAGTTGACTCCCGTA-1	2.2_Oligo	0.249355	0.014123	0	0	8.1_Glut
b2a_AAAGTTGACTCCCGTA-1	3_Peri	0.00321973	0.00018236	0	0	8.1_Glut
b2a_AAAGTTGACTCCCGTA-1	4.1_GABA	0.0244885	0.00138698	0	0	8.1_Glut
b2a_AAAGTTGACTCCCGTA-1	4.2_GABA	0.0228548	0.00129445	0	0	8.1_Glut
b2a_AAAGTTGACTCCCGTA-1	4.3_GABA	0.0175098	0.000991721	0	0	8.1_Glut
b2a_AAAGTTGACTCCCGTA-1	4.4_GABA	0.0129655	0.000734343	0	0	8.1_Glut
b2a_AAAGTTGACTCCCGTA-1	4.5_GABA	0.0206098	0.0011673	0	0	8.1_Glut
b2a_AAAGTTGACTCCCGTA-1	4.6_GABA	0.014454	0.00081865	0	0	8.1_Glut
b2a_AAAGTTGACTCCCGTA-1	4.7_GABA	0.0178808	0.00101273	0	0	8.1_Glut
b2a_AAAGTTGACTCCCGTA-1	4.8_GABA	0.0129536	0.000733667	0	0	8.1_Glut
b2a_AAAGTTGACTCCCGTA-1	5.1_GABA	0.0202396	0.00114633	0	0	8.1_Glut
b2a_AAAGTTGACTCCCGTA-1	5.2_GABA	0.0199147	0.00112793	0	0	8.1_Glut
b2a_AAAGTTGACTCCCGTA-1	6_GABA	0.941057	0.0532997	1	0.0666667	8.1_Glut
b2a_AAAGTTGACTCCCGTA-1	7_GABA	0.0499109	0.00282686	0	0	8.1_Glut
b2a_AAAGTTGACTCCCGTA-1	8.1_Glut	7.64479	0.432987	8	0.533333	8.1_Glut
b2a_AAAGTTGACTCCCGTA-1	8.2_Glut	2.25111	0.127499	2	0.133333	8.1_Glut
b2a_AAAGTTGACTCCCGTA-1	8.3_Glut	1.39938	0.079258	1	0.0666667	8.1_Glut
b2a_AAAGTTGACTCCCGTA-1	8.4_Glut	0.0928341	0.00525795	0	0	8.1_Glut
b2a_AAAGTTGACTCCCGTA-1	8.5_Glut	0.0300868	0.00170406	0	0	8.1_Glut
b2a_AAAGTTGACTCCCGTA-1	8.6_Glut	0.0542772	0.00307416	0	0	8.1_Glut
b2a_AAAGTTGACTCCCGTA-1	8.7_Glut	0.0226544	0.0012831	0	0	8.1_Glut
b2a_AAAGTTGACTCCCGTA-1	8.8_Glut	1.51049	0.0855513	2	0.133333	8.1_Glut
b2a_AAAGTTGACTCCCGTA-1	8.9_Glut	0.236526	0.0133964	0	0	8.1_Glut
b2a_AAAGTTGACTCCCGTA-1	8.10_Glut	0.0469968	0.00266181	0	0	8.1_Glut
b2a_AAAGTTGACTCCCGTA-1	8.11_Glut	0.103392	0.00585591	0	0	8.1_Glut
b2a_AAAGTTGACTCCCGTA-1	8-9_Glut	0.17876	0.0101247	0	0	8.1_Glut
b2a_AAAGTTGACTCCCGTA-1	9.1_Glut	0.0767306	0.00434588	0	0	8.1_Glut
b2a_AAAGTTGACTCCCGTA-1	9.2_Glut	0.083895	0.00475166	0	0	8.1_Glut
b2a_AAAGTTGACTCCCGTA-1	9.3_Glut	0.106234	0.00601689	0	0	8.1_Glut
b2a_AAAGTTGACTCCCGTA-1	9.4_Glut	0.125354	0.00709984	0	0	8.1_Glut
b2a_AAAGTTGACTCCCGTA-1	9.5_Glut	0.0301147	0.00170564	0	0	8.1_Glut
b2a_AAAGTTGACTCCCGTA-1	9.6_Glut	0.0709947	0.00402101	0	0	8.1_Glut
b2a_AAAGTTGACTCCCGTA-1	9.7_Glut	0.0164894	0.000933929	0	0	8.1_Glut
b2a_AAAGTTGACTCCCGTA-1	9.8_Glut	0.0196615	0.00111359	0	0	8.1_Glut
b2a_AAAGTTGACTCCCGTA-1	10.1_Glut	0.0814373	0.00461246	0	0	8.1_Glut
b2a_AAAGTTGACTCCCGTA-1	10.2_Glut	0.0376045	0.00212985	0	0	8.1_Glut
b2a_AAAGTTGACTCCCGTA-1	11.1_Glut	0.0289692	0.00164076	0	0	8.1_Glut
b2a_AAAGTTGACTCCCGTA-1	11.2_Glut	0.046003	0.00260552	0	0	8.1_Glut
b2a_AAAGTTGACTCCCGTA-1	11.3_Glut	0.0262126	0.00148464	0	0	8.1_Glut
b2a_AAAGTTGACTCCCGTA-1	12_Glut	0.484622	0.0274481	0	0	8.1_Glut
b2a_AAAGTTGACTCCCGTA-1	13_Glut	0.0521403	0.00295313	0	0	8.1_Glut
b2a_AAAGTTGACTCCCGTA-1	14_Glut	0.0811334	0.00459524	0	0	8.1_Glut
b2a_AAAGTTGACTCCCGTA-1	15.1_GABA/Glut	0.0220449	0.00124858	0	0	8.1_Glut
b2a_AAAGTTGACTCCCGTA-1	15.2_GABA	0.0250857	0.00142081	0	0	8.1_Glut
b2a_AAAGTTGACTCCCGTA-1	15.3_GABA	0.00827617	0.000468747	0	0	8.1_Glut
b2a_AAAGTTGACTCCCGTA-1	15.4_GABA	0.0208689	0.00118197	0	0	8.1_Glut
b2a_AAAGTTGACTCCCGTA-1	15.5_GABA/Glut	0.0306895	0.00173819	0	0	8.1_Glut
b2a_AAAGTTGACTCCCGTA-1	15.6_Glut	0.024242	0.00137302	0	0	8.1_Glut
b2a_AAAGTTGACTCCCGTA-1	15.7_Glut	0.357364	0.0202404	0	0	8.1_Glut
b2a_AAATAACCATACGGGA-1	1.1_RG	1.08151	0.075812	1	0.0909091	8.3_Glut
b2a_AAATAACCATACGGGA-1	1.2_RG	1.6964	0.118914	2	0.181818	8.3_Glut
b2a_AAATAACCATACGGGA-1	1.3_MG	0.183036	0.0128305	0	0	8.3_Glut
b2a_AAATAACCATACGGGA-1	2.1_OPC	0.0202585	0.00142008	0	0	8.3_Glut
b2a_AAATAACCATACGGGA-1	2.2_Oligo	0.00717564	0.000502999	0	0	8.3_Glut
b2a_AAATAACCATACGGGA-1	3_Peri	0.0648563	0.00454631	0	0	8.3_Glut
b2a_AAATAACCATACGGGA-1	4.1_GABA	0.0253135	0.00177443	0	0	8.3_Glut
b2a_AAATAACCATACGGGA-1	4.2_GABA	0.019945	0.00139811	0	0	8.3_Glut
b2a_AAATAACCATACGGGA-1	4.3_GABA	0.018626	0.00130565	0	0	8.3_Glut
b2a_AAATAACCATACGGGA-1	4.4_GABA	0.0160054	0.00112195	0	0	8.3_Glut
b2a_AAATAACCATACGGGA-1	4.5_GABA	0.0209493	0.0014685	0	0	8.3_Glut
b2a_AAATAACCATACGGGA-1	4.6_GABA	0.016924	0.00118634	0	0	8.3_Glut
b2a_AAATAACCATACGGGA-1	4.7_GABA	0.00954299	0.000668946	0	0	8.3_Glut
b2a_AAATAACCATACGGGA-1	4.8_GABA	0.0211656	0.00148367	0	0	8.3_Glut
b2a_AAATAACCATACGGGA-1	5.1_GABA	0.0338443	0.00237242	0	0	8.3_Glut
b2a_AAATAACCATACGGGA-1	5.2_GABA	0.0323615	0.00226848	0	0	8.3_Glut
b2a_AAATAACCATACGGGA-1	6_GABA	0.317339	0.0222449	0	0	8.3_Glut
b2a_AAATAACCATACGGGA-1	7_GABA	0.0414534	0.0029058	0	0	8.3_Glut
b2a_AAATAACCATACGGGA-1	8.1_Glut	0.0931243	0.00652784	0	0	8.3_Glut
b2a_AAATAACCATACGGGA-1	8.2_Glut	0.169184	0.0118595	0	0	8.3_Glut
b2a_AAATAACCATACGGGA-1	8.3_Glut	4.29534	0.301095	4	0.363636	8.3_Glut
b2a_AAATAACCATACGGGA-1	8.4_Glut	3.24412	0.227407	3	0.272727	8.3_Glut
b2a_AAATAACCATACGGGA-1	8.5_Glut	0.0899722	0.00630688	0	0	8.3_Glut
b2a_AAATAACCATACGGGA-1	8.6_Glut	0.0216841	0.00152002	0	0	8.3_Glut
b2a_AAATAACCATACGGGA-1	8.7_Glut	0.200759	0.0140728	0	0	8.3_Glut
b2a_AAATAACCATACGGGA-1	8.8_Glut	0.0982149	0.00688469	0	0	8.3_Glut
b2a_AAATAACCATACGGGA-1	8.9_Glut	0.0698607	0.00489711	0	0	8.3_Glut
b2a_AAATAACCATACGGGA-1	8.10_Glut	1.44297	0.10115	1	0.0909091	8.3_Glut
b2a_AAATAACCATACGGGA-1	8.11_Glut	0.0187276	0.00131277	0	0	8.3_Glut
b2a_AAATAACCATACGGGA-1	8-9_Glut	0.0135812	0.000952014	0	0	8.3_Glut
b2a_AAATAACCATACGGGA-1	9.1_Glut	0.021209	0.00148671	0	0	8.3_Glut
b2a_AAATAACCATACGGGA-1	9.2_Glut	0.0358027	0.0025097	0	0	8.3_Glut
b2a_AAATAACCATACGGGA-1	9.3_Glut	0.0460004	0.00322455	0	0	8.3_Glut
b2a_AAATAACCATACGGGA-1	9.4_Glut	0.0283295	0.00198585	0	0	8.3_Glut
b2a_AAATAACCATACGGGA-1	9.5_Glut	0.0546245	0.00382908	0	0	8.3_Glut
b2a_AAATAACCATACGGGA-1	9.6_Glut	0.0234489	0.00164373	0	0	8.3_Glut
b2a_AAATAACCATACGGGA-1	9.7_Glut	0.0367337	0.00257496	0	0	8.3_Glut
b2a_AAATAACCATACGGGA-1	9.8_Glut	0.0236383	0.001657	0	0	8.3_Glut
b2a_AAATAACCATACGGGA-1	10.1_Glut	0.0565797	0.00396613	0	0	8.3_Glut
b2a_AAATAACCATACGGGA-1	10.2_Glut	0.0416146	0.00291711	0	0	8.3_Glut
b2a_AAATAACCATACGGGA-1	11.1_Glut	0.0738044	0.00517356	0	0	8.3_Glut
b2a_AAATAACCATACGGGA-1	11.2_Glut	0.1085	0.00760567	0	0	8.3_Glut
b2a_AAATAACCATACGGGA-1	11.3_Glut	0.0512018	0.00358915	0	0	8.3_Glut
b2a_AAATAACCATACGGGA-1	12_Glut	0.0419508	0.00294067	0	0	8.3_Glut
b2a_AAATAACCATACGGGA-1	13_Glut	0.0153948	0.00107915	0	0	8.3_Glut
b2a_AAATAACCATACGGGA-1	14_Glut	0.045092	0.00316086	0	0	8.3_Glut
b2a_AAATAACCATACGGGA-1	15.1_GABA/Glut	0.0146572	0.00102745	0	0	8.3_Glut
b2a_AAATAACCATACGGGA-1	15.2_GABA	0.0183651	0.00128736	0	0	8.3_Glut
b2a_AAATAACCATACGGGA-1	15.3_GABA	0.00865474	0.000606681	0	0	8.3_Glut
b2a_AAATAACCATACGGGA-1	15.4_GABA	0.0200988	0.00140889	0	0	8.3_Glut
b2a_AAATAACCATACGGGA-1	15.5_GABA/Glut	0.0222745	0.0015614	0	0	8.3_Glut
b2a_AAATAACCATACGGGA-1	15.6_Glut	0.0356223	0.00249706	0	0	8.3_Glut
b2a_AAATAACCATACGGGA-1	15.7_Glut	0.0578656	0.00405628	0	0	8.3_Glut
b2a_AAATAAGGTAGTGCCC-1	1.1_RG	0.177684	0.0128285	0	0	4.1_GABA
b2a_AAATAAGGTAGTGCCC-1	1.2_RG	0.0123907	0.000894589	0	0	4.1_GABA
b2a_AAATAAGGTAGTGCCC-1	1.3_MG	0.0952228	0.00687495	0	0	4.1_GABA
b2a_AAATAAGGTAGTGCCC-1	2.1_OPC	0.0099648	0.000719445	0	0	4.1_GABA
b2a_AAATAAGGTAGTGCCC-1	2.2_Oligo	0.012655	0.000913674	0	0	4.1_GABA
b2a_AAATAAGGTAGTGCCC-1	3_Peri	0.00378877	0.000273544	0	0	4.1_GABA
b2a_AAATAAGGTAGTGCCC-1	4.1_GABA	5.67922	0.410032	6	0.461538	4.1_GABA
b2a_AAATAAGGTAGTGCCC-1	4.2_GABA	3.16932	0.228821	3	0.230769	4.1_GABA
b2a_AAATAAGGTAGTGCCC-1	4.3_GABA	0.142912	0.010318	0	0	4.1_GABA
b2a_AAATAAGGTAGTGCCC-1	4.4_GABA	0.524259	0.0378508	1	0.0769231	4.1_GABA
b2a_AAATAAGGTAGTGCCC-1	4.5_GABA	2.39856	0.173173	2	0.153846	4.1_GABA
b2a_AAATAAGGTAGTGCCC-1	4.6_GABA	0.547303	0.0395145	1	0.0769231	4.1_GABA
b2a_AAATAAGGTAGTGCCC-1	4.7_GABA	0.331649	0.0239446	0	0	4.1_GABA
b2a_AAATAAGGTAGTGCCC-1	4.8_GABA	0.0284094	0.00205112	0	0	4.1_GABA
b2a_AAATAAGGTAGTGCCC-1	5.1_GABA	0.00935153	0.000675168	0	0	4.1_GABA
b2a_AAATAAGGTAGTGCCC-1	5.2_GABA	0.00739108	0.000533626	0	0	4.1_GABA
b2a_AAATAAGGTAGTGCCC-1	6_GABA	0.00836617	0.000604026	0	0	4.1_GABA
b2a_AAATAAGGTAGTGCCC-1	7_GABA	0.0834233	0.00602305	0	0	4.1_GABA
b2a_AAATAAGGTAGTGCCC-1	8.1_Glut	0.0187616	0.00135456	0	0	4.1_GABA
b2a_AAATAAGGTAGTGCCC-1	8.2_Glut	0.00866921	0.000625905	0	0	4.1_GABA
b2a_AAATAAGGTAGTGCCC-1	8.3_Glut	0.00933706	0.000674123	0	0	4.1_GABA
b2a_AAATAAGGTAGTGCCC-1	8.4_Glut	0.00999523	0.000721642	0	0	4.1_GABA
b2a_AAATAAGGTAGTGCCC-1	8.5_Glut	0.00842368	0.000608178	0	0	4.1_GABA
b2a_AAATAAGGTAGTGCCC-1	8.6_Glut	0.018536	0.00133827	0	0	4.1_GABA
b2a_AAATAAGGTAGTGCCC-1	8.7_Glut	0.00623185	0.000449931	0	0	4.1_GABA
b2a_AAATAAGGTAGTGCCC-1	8.8_Glut	0.0121138	0.000874602	0	0	4.1_GABA
b2a_AAATAAGGTAGTGCCC-1	8.9_Glut	0.0105843	0.000764175	0	0	4.1_GABA
b2a_AAATAAGGTAGTGCCC-1	8.10_Glut	0.00902109	0.000651311	0	0	4.1_GABA
b2a_AAATAAGGTAGTGCCC-1	8.11_Glut	0.0103974	0.000750677	0	0	4.1_GABA
b2a_AAATAAGGTAGTGCCC-1	8-9_Glut	0.0148685	0.00107348	0	0	4.1_GABA
b2a_AAATAAGGTAGTGCCC-1	9.1_Glut	0.0125024	0.000902659	0	0	4.1_GABA
b2a_AAATAAGGTAGTGCCC-1	9.2_Glut	0.0236755	0.00170934	0	0	4.1_GABA
b2a_AAATAAGGTAGTGCCC-1	9.3_Glut	0.0141586	0.00102223	0	0	4.1_GABA
b2a_AAATAAGGTAGTGCCC-1	9.4_Glut	0.0146703	0.00105918	0	0	4.1_GABA
b2a_AAATAAGGTAGTGCCC-1	9.5_Glut	0.0140096	0.00101148	0	0	4.1_GABA
b2a_AAATAAGGTAGTGCCC-1	9.6_Glut	0.0113318	0.000818141	0	0	4.1_GABA
b2a_AAATAAGGTAGTGCCC-1	9.7_Glut	0.0151374	0.0010929	0	0	4.1_GABA
b2a_AAATAAGGTAGTGCCC-1	9.8_Glut	0.0107711	0.000777661	0	0	4.1_GABA
b2a_AAATAAGGTAGTGCCC-1	10.1_Glut	0.0391605	0.00282734	0	0	4.1_GABA
b2a_AAATAAGGTAGTGCCC-1	10.2_Glut	0.0148694	0.00107355	0	0	4.1_GABA
b2a_AAATAAGGTAGTGCCC-1	11.1_Glut	0.017268	0.00124673	0	0	4.1_GABA
b2a_AAATAAGGTAGTGCCC-1	11.2_Glut	0.0125631	0.000907036	0	0	4.1_GABA
b2a_AAATAAGGTAGTGCCC-1	11.3_Glut	0.0130955	0.00094548	0	0	4.1_GABA
b2a_AAATAAGGTAGTGCCC-1	12_Glut	0.0132927	0.000959715	0	0	4.1_GABA
b2a_AAATAAGGTAGTGCCC-1	13_Glut	0.00875577	0.000632154	0	0	4.1_GABA
b2a_AAATAAGGTAGTGCCC-1	14_Glut	0.0414003	0.00298904	0	0	4.1_GABA
b2a_AAATAAGGTAGTGCCC-1	15.1_GABA/Glut	0.0126565	0.00091378	0	0	4.1_GABA
b2a_AAATAAGGTAGTGCCC-1	15.2_GABA	0.0156794	0.00113203	0	0	4.1_GABA
b2a_AAATAAGGTAGTGCCC-1	15.3_GABA	0.00794995	0.000573975	0	0	4.1_GABA
b2a_AAATAAGGTAGTGCCC-1	15.4_GABA	0.0128055	0.000924541	0	0	4.1_GABA
b2a_AAATAAGGTAGTGCCC-1	15.5_GABA/Glut	0.0262941	0.0018984	0	0	4.1_GABA
b2a_AAATAAGGTAGTGCCC-1	15.6_Glut	0.0078791	0.00056886	0	0	4.1_GABA
b2a_AAATAAGGTAGTGCCC-1	15.7_Glut	0.111935	0.00808155	0	0	4.1_GABA
b2a_AAATAGCTTAGACTTT-1	1.1_RG	0.384653	0.0927983	0	0	4.7_GABA
b2a_AAATAGCTTAGACTTT-1	1.2_RG	0.0397395	0.00958722	0	0	4.7_GABA
b2a_AAATAGCTTAGACTTT-1	1.3_MG	0.255539	0.0616492	0	0	4.7_GABA
b2a_AAATAGCTTAGACTTT-1	2.1_OPC	0.027829	0.00671378	0	0	4.7_GABA
b2a_AAATAGCTTAGACTTT-1	2.2_Oligo	0.308029	0.0743124	0	0	4.7_GABA
b2a_AAATAGCTTAGACTTT-1	3_Peri	0.00403358	0.000973108	0	0	4.7_GABA
b2a_AAATAGCTTAGACTTT-1	4.1_GABA	0.124407	0.0300134	0	0	4.7_GABA
b2a_AAATAGCTTAGACTTT-1	4.2_GABA	0.268477	0.0647706	0	0	4.7_GABA
b2a_AAATAGCTTAGACTTT-1	4.3_GABA	0.188615	0.0455037	0	0	4.7_GABA
b2a_AAATAGCTTAGACTTT-1	4.4_GABA	0.0514255	0.0124065	0	0	4.7_GABA
b2a_AAATAGCTTAGACTTT-1	4.5_GABA	0.0643565	0.0155261	0	0	4.7_GABA
b2a_AAATAGCTTAGACTTT-1	4.6_GABA	0.0235174	0.0056736	0	0	4.7_GABA
b2a_AAATAGCTTAGACTTT-1	4.7_GABA	0.798407	0.192617	1	1	4.7_GABA
b2a_AAATAGCTTAGACTTT-1	4.8_GABA	0.0321748	0.00776222	0	0	4.7_GABA
b2a_AAATAGCTTAGACTTT-1	5.1_GABA	0.00966674	0.00233212	0	0	4.7_GABA
b2a_AAATAGCTTAGACTTT-1	5.2_GABA	0.00606241	0.00146257	0	0	4.7_GABA
b2a_AAATAGCTTAGACTTT-1	6_GABA	0.292926	0.070669	0	0	4.7_GABA
b2a_AAATAGCTTAGACTTT-1	7_GABA	0.00534115	0.00128856	0	0	4.7_GABA
b2a_AAATAGCTTAGACTTT-1	8.1_Glut	0.0253696	0.00612046	0	0	4.7_GABA
b2a_AAATAGCTTAGACTTT-1	8.2_Glut	0.0311289	0.00750991	0	0	4.7_GABA
b2a_AAATAGCTTAGACTTT-1	8.3_Glut	0.0184457	0.00445007	0	0	4.7_GABA
b2a_AAATAGCTTAGACTTT-1	8.4_Glut	0.017224	0.00415531	0	0	4.7_GABA
b2a_AAATAGCTTAGACTTT-1	8.5_Glut	0.0141257	0.00340784	0	0	4.7_GABA
b2a_AAATAGCTTAGACTTT-1	8.6_Glut	0.0327227	0.00789441	0	0	4.7_GABA
b2a_AAATAGCTTAGACTTT-1	8.7_Glut	0.0111994	0.00270188	0	0	4.7_GABA
b2a_AAATAGCTTAGACTTT-1	8.8_Glut	0.0220589	0.00532174	0	0	4.7_GABA
b2a_AAATAGCTTAGACTTT-1	8.9_Glut	0.0221439	0.00534226	0	0	4.7_GABA
b2a_AAATAGCTTAGACTTT-1	8.10_Glut	0.00622739	0.00150237	0	0	4.7_GABA
b2a_AAATAGCTTAGACTTT-1	8.11_Glut	0.0130983	0.00315999	0	0	4.7_GABA
b2a_AAATAGCTTAGACTTT-1	8-9_Glut	0.47204	0.11388	0	0	4.7_GABA
b2a_AAATAGCTTAGACTTT-1	9.1_Glut	0.0147247	0.00355236	0	0	4.7_GABA
b2a_AAATAGCTTAGACTTT-1	9.2_Glut	0.0137141	0.00330855	0	0	4.7_GABA
b2a_AAATAGCTTAGACTTT-1	9.3_Glut	0.0218905	0.00528113	0	0	4.7_GABA
b2a_AAATAGCTTAGACTTT-1	9.4_Glut	0.017492	0.00421998	0	0	4.7_GABA
b2a_AAATAGCTTAGACTTT-1	9.5_Glut	0.0300735	0.00725529	0	0	4.7_GABA
b2a_AAATAGCTTAGACTTT-1	9.6_Glut	0.014424	0.00347981	0	0	4.7_GABA
b2a_AAATAGCTTAGACTTT-1	9.7_Glut	0.0118329	0.0028547	0	0	4.7_GABA
b2a_AAATAGCTTAGACTTT-1	9.8_Glut	0.0167841	0.00404919	0	0	4.7_GABA
b2a_AAATAGCTTAGACTTT-1	10.1_Glut	0.0455857	0.0109976	0	0	4.7_GABA
b2a_AAATAGCTTAGACTTT-1	10.2_Glut	0.0379451	0.00915433	0	0	4.7_GABA
b2a_AAATAGCTTAGACTTT-1	11.1_Glut	0.0116716	0.0028158	0	0	4.7_GABA
b2a_AAATAGCTTAGACTTT-1	11.2_Glut	0.0130536	0.00314921	0	0	4.7_GABA
b2a_AAATAGCTTAGACTTT-1	11.3_Glut	0.0136085	0.00328307	0	0	4.7_GABA
b2a_AAATAGCTTAGACTTT-1	12_Glut	0.0205985	0.00496942	0	0	4.7_GABA
b2a_AAATAGCTTAGACTTT-1	13_Glut	0.042727	0.010308	0	0	4.7_GABA
b2a_AAATAGCTTAGACTTT-1	14_Glut	0.0313717	0.00756847	0	0	4.7_GABA
b2a_AAATAGCTTAGACTTT-1	15.1_GABA/Glut	0.0201928	0.00487154	0	0	4.7_GABA
b2a_AAATAGCTTAGACTTT-1	15.2_GABA	0.0175239	0.00422768	0	0	4.7_GABA
b2a_AAATAGCTTAGACTTT-1	15.3_GABA	0.123902	0.0298916	0	0	4.7_GABA
b2a_AAATAGCTTAGACTTT-1	15.4_GABA	0.0106342	0.00256551	0	0	4.7_GABA
b2a_AAATAGCTTAGACTTT-1	15.5_GABA/Glut	0.0131294	0.00316749	0	0	4.7_GABA
b2a_AAATAGCTTAGACTTT-1	15.6_Glut	0.0109456	0.00264064	0	0	4.7_GABA
b2a_AAATAGCTTAGACTTT-1	15.7_Glut	0.0202384	0.00488254	0	0	4.7_GABA
b2a_AAATGATTCGATCAGC-1	1.1_RG	0.0541553	0.00640418	0	0	4.2_GABA
b2a_AAATGATTCGATCAGC-1	1.2_RG	0.010742	0.0012703	0	0	4.2_GABA
b2a_AAATGATTCGATCAGC-1	1.3_MG	0.481776	0.0569728	0	0	4.2_GABA
b2a_AAATGATTCGATCAGC-1	2.1_OPC	0.0629698	0.00744654	0	0	4.2_GABA
b2a_AAATGATTCGATCAGC-1	2.2_Oligo	0.876504	0.103652	1	0.142857	4.2_GABA
b2a_AAATGATTCGATCAGC-1	3_Peri	0.00200949	0.000237634	0	0	4.2_GABA
b2a_AAATGATTCGATCAGC-1	4.1_GABA	1.12695	0.133268	1	0.142857	4.2_GABA
b2a_AAATGATTCGATCAGC-1	4.2_GABA	1.57582	0.18635	2	0.285714	4.2_GABA
b2a_AAATGATTCGATCAGC-1	4.3_GABA	0.350768	0.0414803	0	0	4.2_GABA
b2a_AAATGATTCGATCAGC-1	4.4_GABA	0.325004	0.0384336	0	0	4.2_GABA
b2a_AAATGATTCGATCAGC-1	4.5_GABA	0.507157	0.0599742	1	0.142857	4.2_GABA
b2a_AAATGATTCGATCAGC-1	4.6_GABA	0.102143	0.012079	0	0	4.2_GABA
b2a_AAATGATTCGATCAGC-1	4.7_GABA	1.63642	0.193516	2	0.285714	4.2_GABA
b2a_AAATGATTCGATCAGC-1	4.8_GABA	0.0608614	0.00719721	0	0	4.2_GABA
b2a_AAATGATTCGATCAGC-1	5.1_GABA	0.0190885	0.00225733	0	0	4.2_GABA
b2a_AAATGATTCGATCAGC-1	5.2_GABA	0.00888757	0.00105101	0	0	4.2_GABA
b2a_AAATGATTCGATCAGC-1	6_GABA	0.0415	0.00490761	0	0	4.2_GABA
b2a_AAATGATTCGATCAGC-1	7_GABA	0.0125057	0.00147888	0	0	4.2_GABA
b2a_AAATGATTCGATCAGC-1	8.1_Glut	0.0177849	0.00210316	0	0	4.2_GABA
b2a_AAATGATTCGATCAGC-1	8.2_Glut	0.0170763	0.00201937	0	0	4.2_GABA
b2a_AAATGATTCGATCAGC-1	8.3_Glut	0.010541	0.00124653	0	0	4.2_GABA
b2a_AAATGATTCGATCAGC-1	8.4_Glut	0.0200843	0.00237508	0	0	4.2_GABA
b2a_AAATGATTCGATCAGC-1	8.5_Glut	0.0102282	0.00120954	0	0	4.2_GABA
b2a_AAATGATTCGATCAGC-1	8.6_Glut	0.0217188	0.00256837	0	0	4.2_GABA
b2a_AAATGATTCGATCAGC-1	8.7_Glut	0.0263658	0.0031179	0	0	4.2_GABA
b2a_AAATGATTCGATCAGC-1	8.8_Glut	0.0156661	0.0018526	0	0	4.2_GABA
b2a_AAATGATTCGATCAGC-1	8.9_Glut	0.0107056	0.001266	0	0	4.2_GABA
b2a_AAATGATTCGATCAGC-1	8.10_Glut	0.0115669	0.00136785	0	0	4.2_GABA
b2a_AAATGATTCGATCAGC-1	8.11_Glut	0.015395	0.00182054	0	0	4.2_GABA
b2a_AAATGATTCGATCAGC-1	8-9_Glut	0.155195	0.0183527	0	0	4.2_GABA
b2a_AAATGATTCGATCAGC-1	9.1_Glut	0.0252098	0.00298121	0	0	4.2_GABA
b2a_AAATGATTCGATCAGC-1	9.2_Glut	0.0199534	0.0023596	0	0	4.2_GABA
b2a_AAATGATTCGATCAGC-1	9.3_Glut	0.0330547	0.00390891	0	0	4.2_GABA
b2a_AAATGATTCGATCAGC-1	9.4_Glut	0.0171545	0.00202862	0	0	4.2_GABA
b2a_AAATGATTCGATCAGC-1	9.5_Glut	0.0191158	0.00226055	0	0	4.2_GABA
b2a_AAATGATTCGATCAGC-1	9.6_Glut	0.0344332	0.00407192	0	0	4.2_GABA
b2a_AAATGATTCGATCAGC-1	9.7_Glut	0.0314081	0.00371419	0	0	4.2_GABA
b2a_AAATGATTCGATCAGC-1	9.8_Glut	0.025676	0.00303633	0	0	4.2_GABA
b2a_AAATGATTCGATCAGC-1	10.1_Glut	0.0798854	0.0094469	0	0	4.2_GABA
b2a_AAATGATTCGATCAGC-1	10.2_Glut	0.0271208	0.00320719	0	0	4.2_GABA
b2a_AAATGATTCGATCAGC-1	11.1_Glut	0.0271502	0.00321067	0	0	4.2_GABA
b2a_AAATGATTCGATCAGC-1	11.2_Glut	0.0174013	0.0020578	0	0	4.2_GABA
b2a_AAATGATTCGATCAGC-1	11.3_Glut	0.0217472	0.00257173	0	0	4.2_GABA
b2a_AAATGATTCGATCAGC-1	12_Glut	0.0255236	0.00301831	0	0	4.2_GABA
b2a_AAATGATTCGATCAGC-1	13_Glut	0.0268798	0.00317869	0	0	4.2_GABA
b2a_AAATGATTCGATCAGC-1	14_Glut	0.0424431	0.00501914	0	0	4.2_GABA
b2a_AAATGATTCGATCAGC-1	15.1_GABA/Glut	0.0486643	0.00575484	0	0	4.2_GABA
b2a_AAATGATTCGATCAGC-1	15.2_GABA	0.0477823	0.00565054	0	0	4.2_GABA
b2a_AAATGATTCGATCAGC-1	15.3_GABA	0.154943	0.0183229	0	0	4.2_GABA
b2a_AAATGATTCGATCAGC-1	15.4_GABA	0.041982	0.00496462	0	0	4.2_GABA
b2a_AAATGATTCGATCAGC-1	15.5_GABA/Glut	0.0324604	0.00383863	0	0	4.2_GABA
b2a_AAATGATTCGATCAGC-1	15.6_Glut	0.0379555	0.00448845	0	0	4.2_GABA
b2a_AAATGATTCGATCAGC-1	15.7_Glut	0.0307153	0.00363226	0	0	4.2_GABA
b2a_AAATTACCTATCGATG-1	1.1_RG	0.917806	0.0539999	1	0.0714286	4.3_GABA
b2a_AAATTACCTATCGATG-1	1.2_RG	0.106827	0.00628526	0	0	4.3_GABA
b2a_AAATTACCTATCGATG-1	1.3_MG	0.477199	0.0280764	0	0	4.3_GABA
b2a_AAATTACCTATCGATG-1	2.1_OPC	0.12218	0.00718858	0	0	4.3_GABA
b2a_AAATTACCTATCGATG-1	2.2_Oligo	0.178028	0.0104744	0	0	4.3_GABA
b2a_AAATTACCTATCGATG-1	3_Peri	0.0187653	0.00110407	0	0	4.3_GABA
b2a_AAATTACCTATCGATG-1	4.1_GABA	0.0527278	0.00310228	0	0	4.3_GABA
b2a_AAATTACCTATCGATG-1	4.2_GABA	0.0468684	0.00275754	0	0	4.3_GABA
b2a_AAATTACCTATCGATG-1	4.3_GABA	3.15699	0.185744	3	0.214286	4.3_GABA
b2a_AAATTACCTATCGATG-1	4.4_GABA	0.802241	0.0472005	1	0.0714286	4.3_GABA
b2a_AAATTACCTATCGATG-1	4.5_GABA	0.167667	0.00986482	0	0	4.3_GABA
b2a_AAATTACCTATCGATG-1	4.6_GABA	0.143903	0.00846663	0	0	4.3_GABA
b2a_AAATTACCTATCGATG-1	4.7_GABA	0.309484	0.0182087	0	0	4.3_GABA
b2a_AAATTACCTATCGATG-1	4.8_GABA	1.04892	0.0617141	1	0.0714286	4.3_GABA
b2a_AAATTACCTATCGATG-1	5.1_GABA	0.174851	0.0102875	0	0	4.3_GABA
b2a_AAATTACCTATCGATG-1	5.2_GABA	0.0431218	0.00253711	0	0	4.3_GABA
b2a_AAATTACCTATCGATG-1	6_GABA	0.0281582	0.00165671	0	0	4.3_GABA
b2a_AAATTACCTATCGATG-1	7_GABA	0.135759	0.00798751	0	0	4.3_GABA
b2a_AAATTACCTATCGATG-1	8.1_Glut	0.0138237	0.000813327	0	0	4.3_GABA
b2a_AAATTACCTATCGATG-1	8.2_Glut	0.00718084	0.000422491	0	0	4.3_GABA
b2a_AAATTACCTATCGATG-1	8.3_Glut	0.0122006	0.000717833	0	0	4.3_GABA
b2a_AAATTACCTATCGATG-1	8.4_Glut	0.0192856	0.00113468	0	0	4.3_GABA
b2a_AAATTACCTATCGATG-1	8.5_Glut	0.0177365	0.00104354	0	0	4.3_GABA
b2a_AAATTACCTATCGATG-1	8.6_Glut	0.0273054	0.00160654	0	0	4.3_GABA
b2a_AAATTACCTATCGATG-1	8.7_Glut	0.0268694	0.00158088	0	0	4.3_GABA
b2a_AAATTACCTATCGATG-1	8.8_Glut	0.00963992	0.000567173	0	0	4.3_GABA
b2a_AAATTACCTATCGATG-1	8.9_Glut	0.0128559	0.000756389	0	0	4.3_GABA
b2a_AAATTACCTATCGATG-1	8.10_Glut	0.0111704	0.000657219	0	0	4.3_GABA
b2a_AAATTACCTATCGATG-1	8.11_Glut	0.0206208	0.00121324	0	0	4.3_GABA
b2a_AAATTACCTATCGATG-1	8-9_Glut	0.0150325	0.000884447	0	0	4.3_GABA
b2a_AAATTACCTATCGATG-1	9.1_Glut	0.0209535	0.00123282	0	0	4.3_GABA
b2a_AAATTACCTATCGATG-1	9.2_Glut	0.0406006	0.00238877	0	0	4.3_GABA
b2a_AAATTACCTATCGATG-1	9.3_Glut	0.0286431	0.00168524	0	0	4.3_GABA
b2a_AAATTACCTATCGATG-1	9.4_Glut	0.023894	0.00140582	0	0	4.3_GABA
b2a_AAATTACCTATCGATG-1	9.5_Glut	0.164048	0.00965188	0	0	4.3_GABA
b2a_AAATTACCTATCGATG-1	9.6_Glut	0.0219991	0.00129434	0	0	4.3_GABA
b2a_AAATTACCTATCGATG-1	9.7_Glut	0.0149505	0.000879625	0	0	4.3_GABA
b2a_AAATTACCTATCGATG-1	9.8_Glut	0.0215987	0.00127077	0	0	4.3_GABA
b2a_AAATTACCTATCGATG-1	10.1_Glut	0.017978	0.00105775	0	0	4.3_GABA
b2a_AAATTACCTATCGATG-1	10.2_Glut	0.0100614	0.000591968	0	0	4.3_GABA
b2a_AAATTACCTATCGATG-1	11.1_Glut	0.0155455	0.000914634	0	0	4.3_GABA
b2a_AAATTACCTATCGATG-1	11.2_Glut	0.0180725	0.00106331	0	0	4.3_GABA
b2a_AAATTACCTATCGATG-1	11.3_Glut	0.0167794	0.00098723	0	0	4.3_GABA
b2a_AAATTACCTATCGATG-1	12_Glut	0.017133	0.00100804	0	0	4.3_GABA
b2a_AAATTACCTATCGATG-1	13_Glut	0.0370398	0.00217927	0	0	4.3_GABA
b2a_AAATTACCTATCGATG-1	14_Glut	0.130032	0.00765054	0	0	4.3_GABA
b2a_AAATTACCTATCGATG-1	15.1_GABA/Glut	2.86885	0.168791	3	0.214286	4.3_GABA
b2a_AAATTACCTATCGATG-1	15.2_GABA	1.68727	0.0992719	2	0.142857	4.3_GABA
b2a_AAATTACCTATCGATG-1	15.3_GABA	0.367091	0.0215981	0	0	4.3_GABA
b2a_AAATTACCTATCGATG-1	15.4_GABA	2.91798	0.171682	3	0.214286	4.3_GABA
b2a_AAATTACCTATCGATG-1	15.5_GABA/Glut	0.0793711	0.00466986	0	0	4.3_GABA
b2a_AAATTACCTATCGATG-1	15.6_Glut	0.245927	0.0144693	0	0	4.3_GABA
b2a_AAATTACCTATCGATG-1	15.7_Glut	0.105423	0.00620262	0	0	4.3_GABA
b2a_AAATTCCAGGTCCAAA-1	1.1_RG	0.0704487	0.0083014	0	0	10.2_Glut
b2a_AAATTCCAGGTCCAAA-1	1.2_RG	0.0685269	0.00807495	0	0	10.2_Glut
b2a_AAATTCCAGGTCCAAA-1	1.3_MG	0.396819	0.0467596	0	0	10.2_Glut
b2a_AAATTCCAGGTCCAAA-1	2.1_OPC	0.750485	0.0884342	1	0.166667	10.2_Glut
b2a_AAATTCCAGGTCCAAA-1	2.2_Oligo	0.0867411	0.0102212	0	0	10.2_Glut
b2a_AAATTCCAGGTCCAAA-1	3_Peri	0.00403057	0.000474946	0	0	10.2_Glut
b2a_AAATTCCAGGTCCAAA-1	4.1_GABA	0.146778	0.0172958	0	0	10.2_Glut
b2a_AAATTCCAGGTCCAAA-1	4.2_GABA	0.625684	0.0737282	1	0.166667	10.2_Glut
b2a_AAATTCCAGGTCCAAA-1	4.3_GABA	0.0239842	0.00282621	0	0	10.2_Glut
b2a_AAATTCCAGGTCCAAA-1	4.4_GABA	0.0361117	0.00425526	0	0	10.2_Glut
b2a_AAATTCCAGGTCCAAA-1	4.5_GABA	0.0814721	0.00960036	0	0	10.2_Glut
b2a_AAATTCCAGGTCCAAA-1	4.6_GABA	0.0324944	0.00382902	0	0	10.2_Glut
b2a_AAATTCCAGGTCCAAA-1	4.7_GABA	0.393208	0.0463342	0	0	10.2_Glut
b2a_AAATTCCAGGTCCAAA-1	4.8_GABA	0.016642	0.00196103	0	0	10.2_Glut
b2a_AAATTCCAGGTCCAAA-1	5.1_GABA	0.0111519	0.0013141	0	0	10.2_Glut
b2a_AAATTCCAGGTCCAAA-1	5.2_GABA	0.00931453	0.00109759	0	0	10.2_Glut
b2a_AAATTCCAGGTCCAAA-1	6_GABA	0.0562755	0.00663129	0	0	10.2_Glut
b2a_AAATTCCAGGTCCAAA-1	7_GABA	0.0217105	0.00255828	0	0	10.2_Glut
b2a_AAATTCCAGGTCCAAA-1	8.1_Glut	0.0595238	0.00701405	0	0	10.2_Glut
b2a_AAATTCCAGGTCCAAA-1	8.2_Glut	0.129131	0.0152163	0	0	10.2_Glut
b2a_AAATTCCAGGTCCAAA-1	8.3_Glut	0.049321	0.0058118	0	0	10.2_Glut
b2a_AAATTCCAGGTCCAAA-1	8.4_Glut	0.0215818	0.00254312	0	0	10.2_Glut
b2a_AAATTCCAGGTCCAAA-1	8.5_Glut	0.0122496	0.00144345	0	0	10.2_Glut
b2a_AAATTCCAGGTCCAAA-1	8.6_Glut	0.0423082	0.00498544	0	0	10.2_Glut
b2a_AAATTCCAGGTCCAAA-1	8.7_Glut	0.017568	0.00207014	0	0	10.2_Glut
b2a_AAATTCCAGGTCCAAA-1	8.8_Glut	0.0459062	0.00540941	0	0	10.2_Glut
b2a_AAATTCCAGGTCCAAA-1	8.9_Glut	0.0224404	0.00264429	0	0	10.2_Glut
b2a_AAATTCCAGGTCCAAA-1	8.10_Glut	0.0320826	0.00378049	0	0	10.2_Glut
b2a_AAATTCCAGGTCCAAA-1	8.11_Glut	0.0847309	0.00998436	0	0	10.2_Glut
b2a_AAATTCCAGGTCCAAA-1	8-9_Glut	0.368205	0.0433879	0	0	10.2_Glut
b2a_AAATTCCAGGTCCAAA-1	9.1_Glut	0.0582484	0.00686376	0	0	10.2_Glut
b2a_AAATTCCAGGTCCAAA-1	9.2_Glut	0.0251837	0.00296754	0	0	10.2_Glut
b2a_AAATTCCAGGTCCAAA-1	9.3_Glut	0.022463	0.00264695	0	0	10.2_Glut
b2a_AAATTCCAGGTCCAAA-1	9.4_Glut	0.0475637	0.00560472	0	0	10.2_Glut
b2a_AAATTCCAGGTCCAAA-1	9.5_Glut	0.0226391	0.00266771	0	0	10.2_Glut
b2a_AAATTCCAGGTCCAAA-1	9.6_Glut	0.0363138	0.00427908	0	0	10.2_Glut
b2a_AAATTCCAGGTCCAAA-1	9.7_Glut	0.474689	0.0559355	0	0	10.2_Glut
b2a_AAATTCCAGGTCCAAA-1	9.8_Glut	0.730515	0.086081	1	0.166667	10.2_Glut
b2a_AAATTCCAGGTCCAAA-1	10.1_Glut	1.02228	0.120461	1	0.166667	10.2_Glut
b2a_AAATTCCAGGTCCAAA-1	10.2_Glut	1.61709	0.190552	2	0.333333	10.2_Glut
b2a_AAATTCCAGGTCCAAA-1	11.1_Glut	0.0294381	0.00346887	0	0	10.2_Glut
b2a_AAATTCCAGGTCCAAA-1	11.2_Glut	0.0208524	0.00245717	0	0	10.2_Glut
b2a_AAATTCCAGGTCCAAA-1	11.3_Glut	0.146642	0.0172797	0	0	10.2_Glut
b2a_AAATTCCAGGTCCAAA-1	12_Glut	0.0611542	0.00720617	0	0	10.2_Glut
b2a_AAATTCCAGGTCCAAA-1	13_Glut	0.27648	0.0325794	0	0	10.2_Glut
b2a_AAATTCCAGGTCCAAA-1	14_Glut	0.0374619	0.00441436	0	0	10.2_Glut
b2a_AAATTCCAGGTCCAAA-1	15.1_GABA/Glut	0.0187979	0.00221508	0	0	10.2_Glut
b2a_AAATTCCAGGTCCAAA-1	15.2_GABA	0.0259799	0.00306137	0	0	10.2_Glut
b2a_AAATTCCAGGTCCAAA-1	15.3_GABA	0.0098346	0.00115887	0	0	10.2_Glut
b2a_AAATTCCAGGTCCAAA-1	15.4_GABA	0.0238041	0.00280499	0	0	10.2_Glut
b2a_AAATTCCAGGTCCAAA-1	15.5_GABA/Glut	0.0300829	0.00354486	0	0	10.2_Glut
b2a_AAATTCCAGGTCCAAA-1	15.6_Glut	0.0109696	0.00129262	0	0	10.2_Glut
b2a_AAATTCCAGGTCCAAA-1	15.7_Glut	0.0209532	0.00246905	0	0	10.2_Glut
b2a_AAATTGGTGAGAAGCA-1	1.1_RG	0.692948	0.0578304	1	0.0909091	9.7_Glut
b2a_AAATTGGTGAGAAGCA-1	1.2_RG	0.659387	0.0550295	1	0.0909091	9.7_Glut
b2a_AAATTGGTGAGAAGCA-1	1.3_MG	0.403828	0.0337018	0	0	9.7_Glut
b2a_AAATTGGTGAGAAGCA-1	2.1_OPC	0.0168956	0.00141003	0	0	9.7_Glut
b2a_AAATTGGTGAGAAGCA-1	2.2_Oligo	0.00803734	0.000670762	0	0	9.7_Glut
b2a_AAATTGGTGAGAAGCA-1	3_Peri	0.234283	0.0195522	0	0	9.7_Glut
b2a_AAATTGGTGAGAAGCA-1	4.1_GABA	0.0729297	0.00608639	0	0	9.7_Glut
b2a_AAATTGGTGAGAAGCA-1	4.2_GABA	0.0547071	0.00456561	0	0	9.7_Glut
b2a_AAATTGGTGAGAAGCA-1	4.3_GABA	0.0229254	0.00191325	0	0	9.7_Glut
b2a_AAATTGGTGAGAAGCA-1	4.4_GABA	0.0294291	0.00245602	0	0	9.7_Glut
b2a_AAATTGGTGAGAAGCA-1	4.5_GABA	0.0378728	0.0031607	0	0	9.7_Glut
b2a_AAATTGGTGAGAAGCA-1	4.6_GABA	0.0324245	0.00270601	0	0	9.7_Glut
b2a_AAATTGGTGAGAAGCA-1	4.7_GABA	0.0174659	0.00145763	0	0	9.7_Glut
b2a_AAATTGGTGAGAAGCA-1	4.8_GABA	0.0134424	0.00112184	0	0	9.7_Glut
b2a_AAATTGGTGAGAAGCA-1	5.1_GABA	0.0145678	0.00121576	0	0	9.7_Glut
b2a_AAATTGGTGAGAAGCA-1	5.2_GABA	0.0138997	0.00116001	0	0	9.7_Glut
b2a_AAATTGGTGAGAAGCA-1	6_GABA	0.032789	0.00273643	0	0	9.7_Glut
b2a_AAATTGGTGAGAAGCA-1	7_GABA	0.00826571	0.00068982	0	0	9.7_Glut
b2a_AAATTGGTGAGAAGCA-1	8.1_Glut	0.0362775	0.00302756	0	0	9.7_Glut
b2a_AAATTGGTGAGAAGCA-1	8.2_Glut	0.0247778	0.00206784	0	0	9.7_Glut
b2a_AAATTGGTGAGAAGCA-1	8.3_Glut	0.0217109	0.0018119	0	0	9.7_Glut
b2a_AAATTGGTGAGAAGCA-1	8.4_Glut	0.0364114	0.00303874	0	0	9.7_Glut
b2a_AAATTGGTGAGAAGCA-1	8.5_Glut	0.0292033	0.00243718	0	0	9.7_Glut
b2a_AAATTGGTGAGAAGCA-1	8.6_Glut	0.0239346	0.00199748	0	0	9.7_Glut
b2a_AAATTGGTGAGAAGCA-1	8.7_Glut	0.0631254	0.00526817	0	0	9.7_Glut
b2a_AAATTGGTGAGAAGCA-1	8.8_Glut	0.0360253	0.00300652	0	0	9.7_Glut
b2a_AAATTGGTGAGAAGCA-1	8.9_Glut	0.0153868	0.00128411	0	0	9.7_Glut
b2a_AAATTGGTGAGAAGCA-1	8.10_Glut	0.0265897	0.00221906	0	0	9.7_Glut
b2a_AAATTGGTGAGAAGCA-1	8.11_Glut	0.0131202	0.00109495	0	0	9.7_Glut
b2a_AAATTGGTGAGAAGCA-1	8-9_Glut	0.0630672	0.00526331	0	0	9.7_Glut
b2a_AAATTGGTGAGAAGCA-1	9.1_Glut	0.0980134	0.00817977	0	0	9.7_Glut
b2a_AAATTGGTGAGAAGCA-1	9.2_Glut	0.030967	0.00258437	0	0	9.7_Glut
b2a_AAATTGGTGAGAAGCA-1	9.3_Glut	0.0407565	0.00340136	0	0	9.7_Glut
b2a_AAATTGGTGAGAAGCA-1	9.4_Glut	0.0611978	0.0051073	0	0	9.7_Glut
b2a_AAATTGGTGAGAAGCA-1	9.5_Glut	0.0553476	0.00461907	0	0	9.7_Glut
b2a_AAATTGGTGAGAAGCA-1	9.6_Glut	0.15789	0.0131768	0	0	9.7_Glut
b2a_AAATTGGTGAGAAGCA-1	9.7_Glut	5.77749	0.482164	6	0.545455	9.7_Glut
b2a_AAATTGGTGAGAAGCA-1	9.8_Glut	0.749644	0.062562	1	0.0909091	9.7_Glut
b2a_AAATTGGTGAGAAGCA-1	10.1_Glut	0.602492	0.0502814	1	0.0909091	9.7_Glut
b2a_AAATTGGTGAGAAGCA-1	10.2_Glut	0.971357	0.0810652	1	0.0909091	9.7_Glut
b2a_AAATTGGTGAGAAGCA-1	11.1_Glut	0.107196	0.00894612	0	0	9.7_Glut
b2a_AAATTGGTGAGAAGCA-1	11.2_Glut	0.0366478	0.00305847	0	0	9.7_Glut
b2a_AAATTGGTGAGAAGCA-1	11.3_Glut	0.258467	0.0215705	0	0	9.7_Glut
b2a_AAATTGGTGAGAAGCA-1	12_Glut	0.0459308	0.00383318	0	0	9.7_Glut
b2a_AAATTGGTGAGAAGCA-1	13_Glut	0.0444615	0.00371056	0	0	9.7_Glut
b2a_AAATTGGTGAGAAGCA-1	14_Glut	0.0340778	0.00284398	0	0	9.7_Glut
b2a_AAATTGGTGAGAAGCA-1	15.1_GABA/Glut	0.0257737	0.00215096	0	0	9.7_Glut
b2a_AAATTGGTGAGAAGCA-1	15.2_GABA	0.0261708	0.0021841	0	0	9.7_Glut
b2a_AAATTGGTGAGAAGCA-1	15.3_GABA	0.0106625	0.000889842	0	0	9.7_Glut
b2a_AAATTGGTGAGAAGCA-1	15.4_GABA	0.0251081	0.00209541	0	0	9.7_Glut
b2a_AAATTGGTGAGAAGCA-1	15.5_GABA/Glut	0.0300968	0.00251175	0	0	9.7_Glut
b2a_AAATTGGTGAGAAGCA-1	15.6_Glut	0.0193961	0.00161872	0	0	9.7_Glut
b2a_AAATTGGTGAGAAGCA-1	15.7_Glut	0.017543	0.00146406	0	0	9.7_Glut
b2a_AACATCGATACGTCTA-1	1.1_RG	0.05515	0.00742935	0	0	9.7_Glut
b2a_AACATCGATACGTCTA-1	1.2_RG	0.102083	0.0137518	0	0	9.7_Glut
b2a_AACATCGATACGTCTA-1	1.3_MG	0.396836	0.0534585	0	0	9.7_Glut
b2a_AACATCGATACGTCTA-1	2.1_OPC	0.175573	0.0236517	0	0	9.7_Glut
b2a_AACATCGATACGTCTA-1	2.2_Oligo	0.384201	0.0517564	0	0	9.7_Glut
b2a_AACATCGATACGTCTA-1	3_Peri	0.00933748	0.00125787	0	0	9.7_Glut
b2a_AACATCGATACGTCTA-1	4.1_GABA	0.032367	0.00436021	0	0	9.7_Glut
b2a_AACATCGATACGTCTA-1	4.2_GABA	0.0583311	0.00785788	0	0	9.7_Glut
b2a_AACATCGATACGTCTA-1	4.3_GABA	0.0201225	0.00271073	0	0	9.7_Glut
b2a_AACATCGATACGTCTA-1	4.4_GABA	0.0186178	0.00250803	0	0	9.7_Glut
b2a_AACATCGATACGTCTA-1	4.5_GABA	0.0183075	0.00246624	0	0	9.7_Glut
b2a_AACATCGATACGTCTA-1	4.6_GABA	0.0193495	0.0026066	0	0	9.7_Glut
b2a_AACATCGATACGTCTA-1	4.7_GABA	0.202927	0.0273366	0	0	9.7_Glut
b2a_AACATCGATACGTCTA-1	4.8_GABA	0.0139487	0.00187905	0	0	9.7_Glut
b2a_AACATCGATACGTCTA-1	5.1_GABA	0.0157682	0.00212416	0	0	9.7_Glut
b2a_AACATCGATACGTCTA-1	5.2_GABA	0.0159107	0.00214336	0	0	9.7_Glut
b2a_AACATCGATACGTCTA-1	6_GABA	0.0405925	0.00546829	0	0	9.7_Glut
b2a_AACATCGATACGTCTA-1	7_GABA	0.00668364	0.000900364	0	0	9.7_Glut
b2a_AACATCGATACGTCTA-1	8.1_Glut	0.0342341	0.00461173	0	0	9.7_Glut
b2a_AACATCGATACGTCTA-1	8.2_Glut	0.021826	0.00294022	0	0	9.7_Glut
b2a_AACATCGATACGTCTA-1	8.3_Glut	0.0194959	0.00262632	0	0	9.7_Glut
b2a_AACATCGATACGTCTA-1	8.4_Glut	0.0202823	0.00273226	0	0	9.7_Glut
b2a_AACATCGATACGTCTA-1	8.5_Glut	0.0285147	0.00384127	0	0	9.7_Glut
b2a_AACATCGATACGTCTA-1	8.6_Glut	0.0497367	0.00670011	0	0	9.7_Glut
b2a_AACATCGATACGTCTA-1	8.7_Glut	0.0288722	0.00388942	0	0	9.7_Glut
b2a_AACATCGATACGTCTA-1	8.8_Glut	0.0211911	0.00285469	0	0	9.7_Glut
b2a_AACATCGATACGTCTA-1	8.9_Glut	0.0316029	0.00425728	0	0	9.7_Glut
b2a_AACATCGATACGTCTA-1	8.10_Glut	0.0118845	0.00160098	0	0	9.7_Glut
b2a_AACATCGATACGTCTA-1	8.11_Glut	0.00994309	0.00133945	0	0	9.7_Glut
b2a_AACATCGATACGTCTA-1	8-9_Glut	0.657637	0.0885913	1	0.25	9.7_Glut
b2a_AACATCGATACGTCTA-1	9.1_Glut	0.0863245	0.0116289	0	0	9.7_Glut
b2a_AACATCGATACGTCTA-1	9.2_Glut	0.0238216	0.00320905	0	0	9.7_Glut
b2a_AACATCGATACGTCTA-1	9.3_Glut	0.0326435	0.00439746	0	0	9.7_Glut
b2a_AACATCGATACGTCTA-1	9.4_Glut	0.0232582	0.00313315	0	0	9.7_Glut
b2a_AACATCGATACGTCTA-1	9.5_Glut	0.0323312	0.00435538	0	0	9.7_Glut
b2a_AACATCGATACGTCTA-1	9.6_Glut	0.374189	0.0504076	0	0	9.7_Glut
b2a_AACATCGATACGTCTA-1	9.7_Glut	1.94346	0.261806	2	0.5	9.7_Glut
b2a_AACATCGATACGTCTA-1	9.8_Glut	1.39525	0.187957	1	0.25	9.7_Glut
b2a_AACATCGATACGTCTA-1	10.1_Glut	0.0730385	0.00983914	0	0	9.7_Glut
b2a_AACATCGATACGTCTA-1	10.2_Glut	0.0529902	0.0071384	0	0	9.7_Glut
b2a_AACATCGATACGTCTA-1	11.1_Glut	0.0304313	0.00409945	0	0	9.7_Glut
b2a_AACATCGATACGTCTA-1	11.2_Glut	0.0286738	0.0038627	0	0	9.7_Glut
b2a_AACATCGATACGTCTA-1	11.3_Glut	0.0642351	0.00865322	0	0	9.7_Glut
b2a_AACATCGATACGTCTA-1	12_Glut	0.0295357	0.00397881	0	0	9.7_Glut
b2a_AACATCGATACGTCTA-1	13_Glut	0.222996	0.0300402	0	0	9.7_Glut
b2a_AACATCGATACGTCTA-1	14_Glut	0.0355576	0.00479002	0	0	9.7_Glut
b2a_AACATCGATACGTCTA-1	15.1_GABA/Glut	0.0731538	0.00985467	0	0	9.7_Glut
b2a_AACATCGATACGTCTA-1	15.2_GABA	0.053931	0.00726513	0	0	9.7_Glut
b2a_AACATCGATACGTCTA-1	15.3_GABA	0.204844	0.0275949	0	0	9.7_Glut
b2a_AACATCGATACGTCTA-1	15.4_GABA	0.0573657	0.00772783	0	0	9.7_Glut
b2a_AACATCGATACGTCTA-1	15.5_GABA/Glut	0.0296178	0.00398986	0	0	9.7_Glut
b2a_AACATCGATACGTCTA-1	15.6_Glut	0.0206338	0.00277962	0	0	9.7_Glut
b2a_AACATCGATACGTCTA-1	15.7_Glut	0.0136542	0.00183938	0	0	9.7_Glut
b2a_AACCCTACTGTCAATA-1	1.1_RG	0.0420097	0.00524341	0	0	8-9_Glut
b2a_AACCCTACTGTCAATA-1	1.2_RG	0.0877745	0.0109555	0	0	8-9_Glut
b2a_AACCCTACTGTCAATA-1	1.3_MG	0.167036	0.0208484	0	0	8-9_Glut
b2a_AACCCTACTGTCAATA-1	2.1_OPC	0.0818604	0.0102173	0	0	8-9_Glut
b2a_AACCCTACTGTCAATA-1	2.2_Oligo	0.232361	0.0290019	0	0	8-9_Glut
b2a_AACCCTACTGTCAATA-1	3_Peri	0.00282554	0.000352667	0	0	8-9_Glut
b2a_AACCCTACTGTCAATA-1	4.1_GABA	0.0326183	0.00407123	0	0	8-9_Glut
b2a_AACCCTACTGTCAATA-1	4.2_GABA	0.0365094	0.00455689	0	0	8-9_Glut
b2a_AACCCTACTGTCAATA-1	4.3_GABA	0.0257906	0.00321904	0	0	8-9_Glut
b2a_AACCCTACTGTCAATA-1	4.4_GABA	0.0207997	0.0025961	0	0	8-9_Glut
b2a_AACCCTACTGTCAATA-1	4.5_GABA	0.0216111	0.00269737	0	0	8-9_Glut
b2a_AACCCTACTGTCAATA-1	4.6_GABA	0.0219339	0.00273766	0	0	8-9_Glut
b2a_AACCCTACTGTCAATA-1	4.7_GABA	0.0290144	0.00362142	0	0	8-9_Glut
b2a_AACCCTACTGTCAATA-1	4.8_GABA	0.0291884	0.00364313	0	0	8-9_Glut
b2a_AACCCTACTGTCAATA-1	5.1_GABA	0.00976451	0.00121875	0	0	8-9_Glut
b2a_AACCCTACTGTCAATA-1	5.2_GABA	0.00872213	0.00108865	0	0	8-9_Glut
b2a_AACCCTACTGTCAATA-1	6_GABA	0.264243	0.0329813	0	0	8-9_Glut
b2a_AACCCTACTGTCAATA-1	7_GABA	0.0169586	0.00211667	0	0	8-9_Glut
b2a_AACCCTACTGTCAATA-1	8.1_Glut	0.127464	0.0159093	0	0	8-9_Glut
b2a_AACCCTACTGTCAATA-1	8.2_Glut	0.50426	0.0629389	1	0.2	8-9_Glut
b2a_AACCCTACTGTCAATA-1	8.3_Glut	0.390363	0.0487229	0	0	8-9_Glut
b2a_AACCCTACTGTCAATA-1	8.4_Glut	0.0379937	0.00474216	0	0	8-9_Glut
b2a_AACCCTACTGTCAATA-1	8.5_Glut	0.0392924	0.00490426	0	0	8-9_Glut
b2a_AACCCTACTGTCAATA-1	8.6_Glut	1.21587	0.151758	1	0.2	8-9_Glut
b2a_AACCCTACTGTCAATA-1	8.7_Glut	0.0154247	0.00192522	0	0	8-9_Glut
b2a_AACCCTACTGTCAATA-1	8.8_Glut	0.405309	0.0505883	0	0	8-9_Glut
b2a_AACCCTACTGTCAATA-1	8.9_Glut	0.332411	0.0414897	0	0	8-9_Glut
b2a_AACCCTACTGTCAATA-1	8.10_Glut	0.0317211	0.00395925	0	0	8-9_Glut
b2a_AACCCTACTGTCAATA-1	8.11_Glut	0.34341	0.0428624	0	0	8-9_Glut
b2a_AACCCTACTGTCAATA-1	8-9_Glut	1.84903	0.230786	2	0.4	8-9_Glut
b2a_AACCCTACTGTCAATA-1	9.1_Glut	0.0353679	0.00441442	0	0	8-9_Glut
b2a_AACCCTACTGTCAATA-1	9.2_Glut	0.0212998	0.00265852	0	0	8-9_Glut
b2a_AACCCTACTGTCAATA-1	9.3_Glut	0.0272085	0.00339601	0	0	8-9_Glut
b2a_AACCCTACTGTCAATA-1	9.4_Glut	0.0821295	0.0102509	0	0	8-9_Glut
b2a_AACCCTACTGTCAATA-1	9.5_Glut	0.0183449	0.00228971	0	0	8-9_Glut
b2a_AACCCTACTGTCAATA-1	9.6_Glut	0.0330952	0.00413076	0	0	8-9_Glut
b2a_AACCCTACTGTCAATA-1	9.7_Glut	0.0246374	0.0030751	0	0	8-9_Glut
b2a_AACCCTACTGTCAATA-1	9.8_Glut	0.119113	0.014867	0	0	8-9_Glut
b2a_AACCCTACTGTCAATA-1	10.1_Glut	0.0893946	0.0111577	0	0	8-9_Glut
b2a_AACCCTACTGTCAATA-1	10.2_Glut	0.0469994	0.00586621	0	0	8-9_Glut
b2a_AACCCTACTGTCAATA-1	11.1_Glut	0.0186674	0.00232996	0	0	8-9_Glut
b2a_AACCCTACTGTCAATA-1	11.2_Glut	0.0266138	0.00332179	0	0	8-9_Glut
b2a_AACCCTACTGTCAATA-1	11.3_Glut	0.0449646	0.00561223	0	0	8-9_Glut
b2a_AACCCTACTGTCAATA-1	12_Glut	0.0637449	0.00795627	0	0	8-9_Glut
b2a_AACCCTACTGTCAATA-1	13_Glut	0.673046	0.0840058	1	0.2	8-9_Glut
b2a_AACCCTACTGTCAATA-1	14_Glut	0.0342725	0.0042777	0	0	8-9_Glut
b2a_AACCCTACTGTCAATA-1	15.1_GABA/Glut	0.0346717	0.00432753	0	0	8-9_Glut
b2a_AACCCTACTGTCAATA-1	15.2_GABA	0.0313477	0.00391264	0	0	8-9_Glut
b2a_AACCCTACTGTCAATA-1	15.3_GABA	0.0100416	0.00125334	0	0	8-9_Glut
b2a_AACCCTACTGTCAATA-1	15.4_GABA	0.0262718	0.00327909	0	0	8-9_Glut
b2a_AACCCTACTGTCAATA-1	15.5_GABA/Glut	0.029854	0.0037262	0	0	8-9_Glut
b2a_AACCCTACTGTCAATA-1	15.6_Glut	0.0269163	0.00335954	0	0	8-9_Glut
b2a_AACCCTACTGTCAATA-1	15.7_Glut	0.070325	0.00877757	0	0	8-9_Glut
b2a_AACCGCTAAGGGATGC-1	1.1_RG	0.126808	0.00935906	0	0	8.2_Glut
b2a_AACCGCTAAGGGATGC-1	1.2_RG	0.844158	0.0623032	1	0.0909091	8.2_Glut
b2a_AACCGCTAAGGGATGC-1	1.3_MG	0.337566	0.0249141	0	0	8.2_Glut
b2a_AACCGCTAAGGGATGC-1	2.1_OPC	0.106922	0.0078914	0	0	8.2_Glut
b2a_AACCGCTAAGGGATGC-1	2.2_Oligo	0.0203705	0.00150345	0	0	8.2_Glut
b2a_AACCGCTAAGGGATGC-1	3_Peri	0.0145969	0.00107733	0	0	8.2_Glut
b2a_AACCGCTAAGGGATGC-1	4.1_GABA	0.0187861	0.00138651	0	0	8.2_Glut
b2a_AACCGCTAAGGGATGC-1	4.2_GABA	0.0289998	0.00214033	0	0	8.2_Glut
b2a_AACCGCTAAGGGATGC-1	4.3_GABA	0.00992219	0.000732309	0	0	8.2_Glut
b2a_AACCGCTAAGGGATGC-1	4.4_GABA	0.00995468	0.000734707	0	0	8.2_Glut
b2a_AACCGCTAAGGGATGC-1	4.5_GABA	0.0160463	0.0011843	0	0	8.2_Glut
b2a_AACCGCTAAGGGATGC-1	4.6_GABA	0.0122001	0.000900428	0	0	8.2_Glut
b2a_AACCGCTAAGGGATGC-1	4.7_GABA	0.0153804	0.00113515	0	0	8.2_Glut
b2a_AACCGCTAAGGGATGC-1	4.8_GABA	0.010411	0.000768383	0	0	8.2_Glut
b2a_AACCGCTAAGGGATGC-1	5.1_GABA	0.00985332	0.000727226	0	0	8.2_Glut
b2a_AACCGCTAAGGGATGC-1	5.2_GABA	0.0127897	0.000943949	0	0	8.2_Glut
b2a_AACCGCTAAGGGATGC-1	6_GABA	0.140194	0.0103471	0	0	8.2_Glut
b2a_AACCGCTAAGGGATGC-1	7_GABA	0.0439389	0.00324292	0	0	8.2_Glut
b2a_AACCGCTAAGGGATGC-1	8.1_Glut	0.685365	0.0505835	1	0.0909091	8.2_Glut
b2a_AACCGCTAAGGGATGC-1	8.2_Glut	6.11548	0.451354	6	0.545455	8.2_Glut
b2a_AACCGCTAAGGGATGC-1	8.3_Glut	3.41007	0.251681	3	0.272727	8.2_Glut
b2a_AACCGCTAAGGGATGC-1	8.4_Glut	0.0489839	0.00361526	0	0	8.2_Glut
b2a_AACCGCTAAGGGATGC-1	8.5_Glut	0.0223492	0.00164948	0	0	8.2_Glut
b2a_AACCGCTAAGGGATGC-1	8.6_Glut	0.0183792	0.00135648	0	0	8.2_Glut
b2a_AACCGCTAAGGGATGC-1	8.7_Glut	0.0163136	0.00120403	0	0	8.2_Glut
b2a_AACCGCTAAGGGATGC-1	8.8_Glut	0.438916	0.0323943	0	0	8.2_Glut
b2a_AACCGCTAAGGGATGC-1	8.9_Glut	0.104271	0.00769578	0	0	8.2_Glut
b2a_AACCGCTAAGGGATGC-1	8.10_Glut	0.0541766	0.00399851	0	0	8.2_Glut
b2a_AACCGCTAAGGGATGC-1	8.11_Glut	0.070194	0.00518068	0	0	8.2_Glut
b2a_AACCGCTAAGGGATGC-1	8-9_Glut	0.0251338	0.001855	0	0	8.2_Glut
b2a_AACCGCTAAGGGATGC-1	9.1_Glut	0.0374776	0.00276604	0	0	8.2_Glut
b2a_AACCGCTAAGGGATGC-1	9.2_Glut	0.0267689	0.00197568	0	0	8.2_Glut
b2a_AACCGCTAAGGGATGC-1	9.3_Glut	0.0203669	0.00150318	0	0	8.2_Glut
b2a_AACCGCTAAGGGATGC-1	9.4_Glut	0.0233169	0.00172091	0	0	8.2_Glut
b2a_AACCGCTAAGGGATGC-1	9.5_Glut	0.0283824	0.00209477	0	0	8.2_Glut
b2a_AACCGCTAAGGGATGC-1	9.6_Glut	0.0107983	0.000796967	0	0	8.2_Glut
b2a_AACCGCTAAGGGATGC-1	9.7_Glut	0.011128	0.000821303	0	0	8.2_Glut
b2a_AACCGCTAAGGGATGC-1	9.8_Glut	0.0165977	0.00122499	0	0	8.2_Glut
b2a_AACCGCTAAGGGATGC-1	10.1_Glut	0.0458831	0.00338641	0	0	8.2_Glut
b2a_AACCGCTAAGGGATGC-1	10.2_Glut	0.017829	0.00131587	0	0	8.2_Glut
b2a_AACCGCTAAGGGATGC-1	11.1_Glut	0.019759	0.00145832	0	0	8.2_Glut
b2a_AACCGCTAAGGGATGC-1	11.2_Glut	0.019555	0.00144326	0	0	8.2_Glut
b2a_AACCGCTAAGGGATGC-1	11.3_Glut	0.0163988	0.00121032	0	0	8.2_Glut
b2a_AACCGCTAAGGGATGC-1	12_Glut	0.131951	0.00973865	0	0	8.2_Glut
b2a_AACCGCTAAGGGATGC-1	13_Glut	0.0176631	0.00130363	0	0	8.2_Glut
b2a_AACCGCTAAGGGATGC-1	14_Glut	0.0310003	0.00228799	0	0	8.2_Glut
b2a_AACCGCTAAGGGATGC-1	15.1_GABA/Glut	0.0129905	0.000958765	0	0	8.2_Glut
b2a_AACCGCTAAGGGATGC-1	15.2_GABA	0.0153806	0.00113516	0	0	8.2_Glut
b2a_AACCGCTAAGGGATGC-1	15.3_GABA	0.00374789	0.000276613	0	0	8.2_Glut
b2a_AACCGCTAAGGGATGC-1	15.4_GABA	0.0116505	0.000859869	0	0	8.2_Glut
b2a_AACCGCTAAGGGATGC-1	15.5_GABA/Glut	0.0166448	0.00122847	0	0	8.2_Glut
b2a_AACCGCTAAGGGATGC-1	15.6_Glut	0.0152361	0.0011245	0	0	8.2_Glut
b2a_AACCGCTAAGGGATGC-1	15.7_Glut	0.210127	0.0155084	0	0	8.2_Glut
b2a_AACCTGTCACGGAATT-1	1.1_RG	0.0608057	0.0130611	0	0	10.1_Glut
b2a_AACCTGTCACGGAATT-1	1.2_RG	0.029115	0.00625391	0	0	10.1_Glut
b2a_AACCTGTCACGGAATT-1	1.3_MG	0.181149	0.0389108	0	0	10.1_Glut
b2a_AACCTGTCACGGAATT-1	2.1_OPC	0.0295441	0.0063461	0	0	10.1_Glut
b2a_AACCTGTCACGGAATT-1	2.2_Oligo	0.0835866	0.0179544	0	0	10.1_Glut
b2a_AACCTGTCACGGAATT-1	3_Peri	0.00322083	0.000691836	0	0	10.1_Glut
b2a_AACCTGTCACGGAATT-1	4.1_GABA	0.0315718	0.00678165	0	0	10.1_Glut
b2a_AACCTGTCACGGAATT-1	4.2_GABA	0.268505	0.0576749	0	0	10.1_Glut
b2a_AACCTGTCACGGAATT-1	4.3_GABA	0.00998023	0.00214376	0	0	10.1_Glut
b2a_AACCTGTCACGGAATT-1	4.4_GABA	0.0126594	0.00271925	0	0	10.1_Glut
b2a_AACCTGTCACGGAATT-1	4.5_GABA	0.0222449	0.00477821	0	0	10.1_Glut
b2a_AACCTGTCACGGAATT-1	4.6_GABA	0.0181295	0.00389423	0	0	10.1_Glut
b2a_AACCTGTCACGGAATT-1	4.7_GABA	0.0518723	0.0111422	0	0	10.1_Glut
b2a_AACCTGTCACGGAATT-1	4.8_GABA	0.00969137	0.00208171	0	0	10.1_Glut
b2a_AACCTGTCACGGAATT-1	5.1_GABA	0.00669448	0.00143798	0	0	10.1_Glut
b2a_AACCTGTCACGGAATT-1	5.2_GABA	0.0052859	0.00113541	0	0	10.1_Glut
b2a_AACCTGTCACGGAATT-1	6_GABA	0.0152007	0.00326512	0	0	10.1_Glut
b2a_AACCTGTCACGGAATT-1	7_GABA	0.0179552	0.00385679	0	0	10.1_Glut
b2a_AACCTGTCACGGAATT-1	8.1_Glut	0.0224056	0.00481273	0	0	10.1_Glut
b2a_AACCTGTCACGGAATT-1	8.2_Glut	0.018516	0.00397724	0	0	10.1_Glut
b2a_AACCTGTCACGGAATT-1	8.3_Glut	0.0190932	0.00410122	0	0	10.1_Glut
b2a_AACCTGTCACGGAATT-1	8.4_Glut	0.0180861	0.0038849	0	0	10.1_Glut
b2a_AACCTGTCACGGAATT-1	8.5_Glut	0.00997891	0.00214347	0	0	10.1_Glut
b2a_AACCTGTCACGGAATT-1	8.6_Glut	0.0194479	0.00417742	0	0	10.1_Glut
b2a_AACCTGTCACGGAATT-1	8.7_Glut	0.0104044	0.00223487	0	0	10.1_Glut
b2a_AACCTGTCACGGAATT-1	8.8_Glut	0.0198457	0.00426287	0	0	10.1_Glut
b2a_AACCTGTCACGGAATT-1	8.9_Glut	0.0139915	0.00300538	0	0	10.1_Glut
b2a_AACCTGTCACGGAATT-1	8.10_Glut	0.0122354	0.00262817	0	0	10.1_Glut
b2a_AACCTGTCACGGAATT-1	8.11_Glut	0.0178588	0.00383609	0	0	10.1_Glut
b2a_AACCTGTCACGGAATT-1	8-9_Glut	0.169743	0.036461	0	0	10.1_Glut
b2a_AACCTGTCACGGAATT-1	9.1_Glut	0.0390181	0.0083811	0	0	10.1_Glut
b2a_AACCTGTCACGGAATT-1	9.2_Glut	0.0215421	0.00462726	0	0	10.1_Glut
b2a_AACCTGTCACGGAATT-1	9.3_Glut	0.0187261	0.00402237	0	0	10.1_Glut
b2a_AACCTGTCACGGAATT-1	9.4_Glut	0.0193671	0.00416007	0	0	10.1_Glut
b2a_AACCTGTCACGGAATT-1	9.5_Glut	0.016966	0.0036443	0	0	10.1_Glut
b2a_AACCTGTCACGGAATT-1	9.6_Glut	0.0176088	0.00378239	0	0	10.1_Glut
b2a_AACCTGTCACGGAATT-1	9.7_Glut	0.301847	0.064837	0	0	10.1_Glut
b2a_AACCTGTCACGGAATT-1	9.8_Glut	0.26741	0.0574399	0	0	10.1_Glut
b2a_AACCTGTCACGGAATT-1	10.1_Glut	1.56679	0.336547	2	0.666667	10.1_Glut
b2a_AACCTGTCACGGAATT-1	10.2_Glut	0.856394	0.183954	1	0.333333	10.1_Glut
b2a_AACCTGTCACGGAATT-1	11.1_Glut	0.0214371	0.00460471	0	0	10.1_Glut
b2a_AACCTGTCACGGAATT-1	11.2_Glut	0.0234423	0.00503542	0	0	10.1_Glut
b2a_AACCTGTCACGGAATT-1	11.3_Glut	0.0478167	0.0102711	0	0	10.1_Glut
b2a_AACCTGTCACGGAATT-1	12_Glut	0.0328442	0.00705496	0	0	10.1_Glut
b2a_AACCTGTCACGGAATT-1	13_Glut	0.0798017	0.0171415	0	0	10.1_Glut
b2a_AACCTGTCACGGAATT-1	14_Glut	0.0207792	0.00446339	0	0	10.1_Glut
b2a_AACCTGTCACGGAATT-1	15.1_GABA/Glut	0.0151064	0.00324487	0	0	10.1_Glut
b2a_AACCTGTCACGGAATT-1	15.2_GABA	0.014044	0.00301666	0	0	10.1_Glut
b2a_AACCTGTCACGGAATT-1	15.3_GABA	0.0161546	0.00347002	0	0	10.1_Glut
b2a_AACCTGTCACGGAATT-1	15.4_GABA	0.0103116	0.00221494	0	0	10.1_Glut
b2a_AACCTGTCACGGAATT-1	15.5_GABA/Glut	0.0125339	0.00269229	0	0	10.1_Glut
b2a_AACCTGTCACGGAATT-1	15.6_Glut	0.00836686	0.00179721	0	0	10.1_Glut
b2a_AACCTGTCACGGAATT-1	15.7_Glut	0.0183544	0.00394254	0	0	10.1_Glut
b2a_AACCTTTACGACGTCT-1	1.1_RG	0.134598	0.0129216	0	0	8.7_Glut
b2a_AACCTTTACGACGTCT-1	1.2_RG	0.0491181	0.00471539	0	0	8.7_Glut
b2a_AACCTTTACGACGTCT-1	1.3_MG	0.0620157	0.00595358	0	0	8.7_Glut
b2a_AACCTTTACGACGTCT-1	2.1_OPC	0.158058	0.0151738	0	0	8.7_Glut
b2a_AACCTTTACGACGTCT-1	2.2_Oligo	0.00445409	0.000427598	0	0	8.7_Glut
b2a_AACCTTTACGACGTCT-1	3_Peri	0.0158146	0.00151822	0	0	8.7_Glut
b2a_AACCTTTACGACGTCT-1	4.1_GABA	0.0430658	0.00413437	0	0	8.7_Glut
b2a_AACCTTTACGACGTCT-1	4.2_GABA	0.029703	0.00285152	0	0	8.7_Glut
b2a_AACCTTTACGACGTCT-1	4.3_GABA	0.0219953	0.00211158	0	0	8.7_Glut
b2a_AACCTTTACGACGTCT-1	4.4_GABA	0.0213225	0.00204698	0	0	8.7_Glut
b2a_AACCTTTACGACGTCT-1	4.5_GABA	0.0401225	0.0038518	0	0	8.7_Glut
b2a_AACCTTTACGACGTCT-1	4.6_GABA	0.0335984	0.00322548	0	0	8.7_Glut
b2a_AACCTTTACGACGTCT-1	4.7_GABA	0.0119299	0.00114528	0	0	8.7_Glut
b2a_AACCTTTACGACGTCT-1	4.8_GABA	0.0273367	0.00262436	0	0	8.7_Glut
b2a_AACCTTTACGACGTCT-1	5.1_GABA	0.0102524	0.000984238	0	0	8.7_Glut
b2a_AACCTTTACGACGTCT-1	5.2_GABA	0.0141247	0.00135599	0	0	8.7_Glut
b2a_AACCTTTACGACGTCT-1	6_GABA	0.128595	0.0123453	0	0	8.7_Glut
b2a_AACCTTTACGACGTCT-1	7_GABA	0.0175013	0.00168014	0	0	8.7_Glut
b2a_AACCTTTACGACGTCT-1	8.1_Glut	0.0580248	0.00557045	0	0	8.7_Glut
b2a_AACCTTTACGACGTCT-1	8.2_Glut	0.0565905	0.00543276	0	0	8.7_Glut
b2a_AACCTTTACGACGTCT-1	8.3_Glut	0.140278	0.0134669	0	0	8.7_Glut
b2a_AACCTTTACGACGTCT-1	8.4_Glut	2.47529	0.237631	2	0.285714	8.7_Glut
b2a_AACCTTTACGACGTCT-1	8.5_Glut	0.100585	0.00965631	0	0	8.7_Glut
b2a_AACCTTTACGACGTCT-1	8.6_Glut	0.0232386	0.00223094	0	0	8.7_Glut
b2a_AACCTTTACGACGTCT-1	8.7_Glut	4.23008	0.406092	4	0.571429	8.7_Glut
b2a_AACCTTTACGACGTCT-1	8.8_Glut	0.0965621	0.00927007	0	0	8.7_Glut
b2a_AACCTTTACGACGTCT-1	8.9_Glut	0.0394862	0.00379072	0	0	8.7_Glut
b2a_AACCTTTACGACGTCT-1	8.10_Glut	1.22258	0.117369	1	0.142857	8.7_Glut
b2a_AACCTTTACGACGTCT-1	8.11_Glut	0.0805363	0.00773158	0	0	8.7_Glut
b2a_AACCTTTACGACGTCT-1	8-9_Glut	0.0366366	0.00351716	0	0	8.7_Glut
b2a_AACCTTTACGACGTCT-1	9.1_Glut	0.0211032	0.00202593	0	0	8.7_Glut
b2a_AACCTTTACGACGTCT-1	9.2_Glut	0.0302396	0.00290303	0	0	8.7_Glut
b2a_AACCTTTACGACGTCT-1	9.3_Glut	0.0330588	0.00317368	0	0	8.7_Glut
b2a_AACCTTTACGACGTCT-1	9.4_Glut	0.0321285	0.00308438	0	0	8.7_Glut
b2a_AACCTTTACGACGTCT-1	9.5_Glut	0.0216462	0.00207806	0	0	8.7_Glut
b2a_AACCTTTACGACGTCT-1	9.6_Glut	0.024263	0.00232927	0	0	8.7_Glut
b2a_AACCTTTACGACGTCT-1	9.7_Glut	0.020486	0.00196668	0	0	8.7_Glut
b2a_AACCTTTACGACGTCT-1	9.8_Glut	0.0233374	0.00224041	0	0	8.7_Glut
b2a_AACCTTTACGACGTCT-1	10.1_Glut	0.0748144	0.00718227	0	0	8.7_Glut
b2a_AACCTTTACGACGTCT-1	10.2_Glut	0.0409319	0.00392951	0	0	8.7_Glut
b2a_AACCTTTACGACGTCT-1	11.1_Glut	0.300552	0.0288534	0	0	8.7_Glut
b2a_AACCTTTACGACGTCT-1	11.2_Glut	0.108499	0.010416	0	0	8.7_Glut
b2a_AACCTTTACGACGTCT-1	11.3_Glut	0.0436871	0.00419401	0	0	8.7_Glut
b2a_AACCTTTACGACGTCT-1	12_Glut	0.0543478	0.00521745	0	0	8.7_Glut
b2a_AACCTTTACGACGTCT-1	13_Glut	0.0213848	0.00205297	0	0	8.7_Glut
b2a_AACCTTTACGACGTCT-1	14_Glut	0.0306242	0.00293996	0	0	8.7_Glut
b2a_AACCTTTACGACGTCT-1	15.1_GABA/Glut	0.0218433	0.00209699	0	0	8.7_Glut
b2a_AACCTTTACGACGTCT-1	15.2_GABA	0.0208922	0.00200568	0	0	8.7_Glut
b2a_AACCTTTACGACGTCT-1	15.3_GABA	0.0235447	0.00226032	0	0	8.7_Glut
b2a_AACCTTTACGACGTCT-1	15.4_GABA	0.012208	0.00117199	0	0	8.7_Glut
b2a_AACCTTTACGACGTCT-1	15.5_GABA/Glut	0.0176638	0.00169575	0	0	8.7_Glut
b2a_AACCTTTACGACGTCT-1	15.6_Glut	0.0158869	0.00152516	0	0	8.7_Glut
b2a_AACCTTTACGACGTCT-1	15.7_Glut	0.0399095	0.00383136	0	0	8.7_Glut
b2a_AACGATATGTCAACTG-1	1.1_RG	1.44717	0.219049	1	0.2	1.1_RG
b2a_AACGATATGTCAACTG-1	1.2_RG	1.1084	0.167771	1	0.2	1.1_RG
b2a_AACGATATGTCAACTG-1	1.3_MG	0.52041	0.0787714	1	0.2	1.1_RG
b2a_AACGATATGTCAACTG-1	2.1_OPC	0.14704	0.0222566	0	0	1.1_RG
b2a_AACGATATGTCAACTG-1	2.2_Oligo	0.00994632	0.00150551	0	0	1.1_RG
b2a_AACGATATGTCAACTG-1	3_Peri	0.0330421	0.00500139	0	0	1.1_RG
b2a_AACGATATGTCAACTG-1	4.1_GABA	0.00970781	0.00146941	0	0	1.1_RG
b2a_AACGATATGTCAACTG-1	4.2_GABA	0.00544187	0.000823703	0	0	1.1_RG
b2a_AACGATATGTCAACTG-1	4.3_GABA	0.019633	0.00297173	0	0	1.1_RG
b2a_AACGATATGTCAACTG-1	4.4_GABA	0.0103068	0.00156008	0	0	1.1_RG
b2a_AACGATATGTCAACTG-1	4.5_GABA	0.01024	0.00154997	0	0	1.1_RG
b2a_AACGATATGTCAACTG-1	4.6_GABA	0.00994781	0.00150574	0	0	1.1_RG
b2a_AACGATATGTCAACTG-1	4.7_GABA	0.00850044	0.00128666	0	0	1.1_RG
b2a_AACGATATGTCAACTG-1	4.8_GABA	0.0147231	0.00222855	0	0	1.1_RG
b2a_AACGATATGTCAACTG-1	5.1_GABA	0.243613	0.0368743	0	0	1.1_RG
b2a_AACGATATGTCAACTG-1	5.2_GABA	0.419048	0.0634288	0	0	1.1_RG
b2a_AACGATATGTCAACTG-1	6_GABA	0.0229932	0.00348035	0	0	1.1_RG
b2a_AACGATATGTCAACTG-1	7_GABA	0.00750514	0.00113601	0	0	1.1_RG
b2a_AACGATATGTCAACTG-1	8.1_Glut	0.00747237	0.00113105	0	0	1.1_RG
b2a_AACGATATGTCAACTG-1	8.2_Glut	0.00479604	0.000725948	0	0	1.1_RG
b2a_AACGATATGTCAACTG-1	8.3_Glut	0.00431691	0.000653425	0	0	1.1_RG
b2a_AACGATATGTCAACTG-1	8.4_Glut	0.00622792	0.000942682	0	0	1.1_RG
b2a_AACGATATGTCAACTG-1	8.5_Glut	0.00839215	0.00127027	0	0	1.1_RG
b2a_AACGATATGTCAACTG-1	8.6_Glut	0.00879515	0.00133127	0	0	1.1_RG
b2a_AACGATATGTCAACTG-1	8.7_Glut	0.0237335	0.00359239	0	0	1.1_RG
b2a_AACGATATGTCAACTG-1	8.8_Glut	0.00423859	0.000641571	0	0	1.1_RG
b2a_AACGATATGTCAACTG-1	8.9_Glut	0.00512004	0.000774989	0	0	1.1_RG
b2a_AACGATATGTCAACTG-1	8.10_Glut	0.00528915	0.000800588	0	0	1.1_RG
b2a_AACGATATGTCAACTG-1	8.11_Glut	0.00555063	0.000840166	0	0	1.1_RG
b2a_AACGATATGTCAACTG-1	8-9_Glut	0.00605342	0.00091627	0	0	1.1_RG
b2a_AACGATATGTCAACTG-1	9.1_Glut	0.0103865	0.00157214	0	0	1.1_RG
b2a_AACGATATGTCAACTG-1	9.2_Glut	0.00768235	0.00116283	0	0	1.1_RG
b2a_AACGATATGTCAACTG-1	9.3_Glut	0.00849848	0.00128636	0	0	1.1_RG
b2a_AACGATATGTCAACTG-1	9.4_Glut	0.0110002	0.00166504	0	0	1.1_RG
b2a_AACGATATGTCAACTG-1	9.5_Glut	0.0413663	0.00626137	0	0	1.1_RG
b2a_AACGATATGTCAACTG-1	9.6_Glut	0.00609708	0.000922879	0	0	1.1_RG
b2a_AACGATATGTCAACTG-1	9.7_Glut	0.00791938	0.00119871	0	0	1.1_RG
b2a_AACGATATGTCAACTG-1	9.8_Glut	0.00956245	0.00144741	0	0	1.1_RG
b2a_AACGATATGTCAACTG-1	10.1_Glut	0.00531302	0.0008042	0	0	1.1_RG
b2a_AACGATATGTCAACTG-1	10.2_Glut	0.00341838	0.000517419	0	0	1.1_RG
b2a_AACGATATGTCAACTG-1	11.1_Glut	0.00788079	0.00119287	0	0	1.1_RG
b2a_AACGATATGTCAACTG-1	11.2_Glut	0.00562722	0.000851758	0	0	1.1_RG
b2a_AACGATATGTCAACTG-1	11.3_Glut	0.00736151	0.00111427	0	0	1.1_RG
b2a_AACGATATGTCAACTG-1	12_Glut	0.00868787	0.00131503	0	0	1.1_RG
b2a_AACGATATGTCAACTG-1	13_Glut	0.0107971	0.00163429	0	0	1.1_RG
b2a_AACGATATGTCAACTG-1	14_Glut	0.393773	0.0596031	0	0	1.1_RG
b2a_AACGATATGTCAACTG-1	15.1_GABA/Glut	0.259981	0.0393518	0	0	1.1_RG
b2a_AACGATATGTCAACTG-1	15.2_GABA	0.130025	0.0196811	0	0	1.1_RG
b2a_AACGATATGTCAACTG-1	15.3_GABA	0.0197816	0.00299423	0	0	1.1_RG
b2a_AACGATATGTCAACTG-1	15.4_GABA	0.259621	0.0392973	0	0	1.1_RG
b2a_AACGATATGTCAACTG-1	15.5_GABA/Glut	0.0142635	0.00215898	0	0	1.1_RG
b2a_AACGATATGTCAACTG-1	15.6_Glut	0.536706	0.0812379	1	0.2	1.1_RG
b2a_AACGATATGTCAACTG-1	15.7_Glut	0.703188	0.106437	1	0.2	1.1_RG
b2a_AACGCATGATCTGGGT-1	1.1_RG	0.191864	0.0125681	0	0	4.7_GABA
b2a_AACGCATGATCTGGGT-1	1.2_RG	0.0684942	0.00448673	0	0	4.7_GABA
b2a_AACGCATGATCTGGGT-1	1.3_MG	0.462708	0.0303098	0	0	4.7_GABA
b2a_AACGCATGATCTGGGT-1	2.1_OPC	0.380639	0.0249338	0	0	4.7_GABA
b2a_AACGCATGATCTGGGT-1	2.2_Oligo	1.04915	0.068725	1	0.0833333	4.7_GABA
b2a_AACGCATGATCTGGGT-1	3_Peri	0.00623306	0.000408298	0	0	4.7_GABA
b2a_AACGCATGATCTGGGT-1	4.1_GABA	0.193699	0.0126883	0	0	4.7_GABA
b2a_AACGCATGATCTGGGT-1	4.2_GABA	1.37714	0.0902101	1	0.0833333	4.7_GABA
b2a_AACGCATGATCTGGGT-1	4.3_GABA	0.552656	0.0362018	1	0.0833333	4.7_GABA
b2a_AACGCATGATCTGGGT-1	4.4_GABA	0.301813	0.0197703	0	0	4.7_GABA
b2a_AACGCATGATCTGGGT-1	4.5_GABA	0.145076	0.00950322	0	0	4.7_GABA
b2a_AACGCATGATCTGGGT-1	4.6_GABA	0.0580595	0.0038032	0	0	4.7_GABA
b2a_AACGCATGATCTGGGT-1	4.7_GABA	5.90446	0.386773	6	0.5	4.7_GABA
b2a_AACGCATGATCTGGGT-1	4.8_GABA	0.210269	0.0137737	0	0	4.7_GABA
b2a_AACGCATGATCTGGGT-1	5.1_GABA	0.0156581	0.00102569	0	0	4.7_GABA
b2a_AACGCATGATCTGGGT-1	5.2_GABA	0.0129086	0.000845582	0	0	4.7_GABA
b2a_AACGCATGATCTGGGT-1	6_GABA	0.234868	0.0153851	0	0	4.7_GABA
b2a_AACGCATGATCTGGGT-1	7_GABA	0.00662819	0.000434181	0	0	4.7_GABA
b2a_AACGCATGATCTGGGT-1	8.1_Glut	0.0380038	0.00248944	0	0	4.7_GABA
b2a_AACGCATGATCTGGGT-1	8.2_Glut	0.0384477	0.00251852	0	0	4.7_GABA
b2a_AACGCATGATCTGGGT-1	8.3_Glut	0.0161464	0.00105767	0	0	4.7_GABA
b2a_AACGCATGATCTGGGT-1	8.4_Glut	0.0184589	0.00120915	0	0	4.7_GABA
b2a_AACGCATGATCTGGGT-1	8.5_Glut	0.0261658	0.001714	0	0	4.7_GABA
b2a_AACGCATGATCTGGGT-1	8.6_Glut	0.0431125	0.00282409	0	0	4.7_GABA
b2a_AACGCATGATCTGGGT-1	8.7_Glut	0.055436	0.00363135	0	0	4.7_GABA
b2a_AACGCATGATCTGGGT-1	8.8_Glut	0.0216876	0.00142065	0	0	4.7_GABA
b2a_AACGCATGATCTGGGT-1	8.9_Glut	0.0241295	0.00158061	0	0	4.7_GABA
b2a_AACGCATGATCTGGGT-1	8.10_Glut	0.0183809	0.00120405	0	0	4.7_GABA
b2a_AACGCATGATCTGGGT-1	8.11_Glut	0.0129602	0.000848963	0	0	4.7_GABA
b2a_AACGCATGATCTGGGT-1	8-9_Glut	0.57354	0.0375698	1	0.0833333	4.7_GABA
b2a_AACGCATGATCTGGGT-1	9.1_Glut	0.0695073	0.00455309	0	0	4.7_GABA
b2a_AACGCATGATCTGGGT-1	9.2_Glut	0.0418074	0.0027386	0	0	4.7_GABA
b2a_AACGCATGATCTGGGT-1	9.3_Glut	0.0730327	0.00478402	0	0	4.7_GABA
b2a_AACGCATGATCTGGGT-1	9.4_Glut	0.0260638	0.00170732	0	0	4.7_GABA
b2a_AACGCATGATCTGGGT-1	9.5_Glut	0.0588197	0.00385299	0	0	4.7_GABA
b2a_AACGCATGATCTGGGT-1	9.6_Glut	0.550268	0.0360454	1	0.0833333	4.7_GABA
b2a_AACGCATGATCTGGGT-1	9.7_Glut	0.0527095	0.00345275	0	0	4.7_GABA
b2a_AACGCATGATCTGGGT-1	9.8_Glut	0.171737	0.0112496	0	0	4.7_GABA
b2a_AACGCATGATCTGGGT-1	10.1_Glut	0.0257339	0.00168571	0	0	4.7_GABA
b2a_AACGCATGATCTGGGT-1	10.2_Glut	0.0153631	0.00100636	0	0	4.7_GABA
b2a_AACGCATGATCTGGGT-1	11.1_Glut	0.0201208	0.00131802	0	0	4.7_GABA
b2a_AACGCATGATCTGGGT-1	11.2_Glut	0.0223776	0.00146585	0	0	4.7_GABA
b2a_AACGCATGATCTGGGT-1	11.3_Glut	0.0325029	0.00212911	0	0	4.7_GABA
b2a_AACGCATGATCTGGGT-1	12_Glut	0.0417067	0.002732	0	0	4.7_GABA
b2a_AACGCATGATCTGGGT-1	13_Glut	0.139798	0.00915749	0	0	4.7_GABA
b2a_AACGCATGATCTGGGT-1	14_Glut	0.0419179	0.00274584	0	0	4.7_GABA
b2a_AACGCATGATCTGGGT-1	15.1_GABA/Glut	0.188165	0.0123258	0	0	4.7_GABA
b2a_AACGCATGATCTGGGT-1	15.2_GABA	0.0725548	0.00475272	0	0	4.7_GABA
b2a_AACGCATGATCTGGGT-1	15.3_GABA	1.35662	0.0888657	1	0.0833333	4.7_GABA
b2a_AACGCATGATCTGGGT-1	15.4_GABA	0.102081	0.00668687	0	0	4.7_GABA
b2a_AACGCATGATCTGGGT-1	15.5_GABA/Glut	0.0246046	0.00161173	0	0	4.7_GABA
b2a_AACGCATGATCTGGGT-1	15.6_Glut	0.0604476	0.00395963	0	0	4.7_GABA
b2a_AACGCATGATCTGGGT-1	15.7_Glut	0.0192201	0.00125902	0	0	4.7_GABA
b2a_AACGTGCGAAAGTCTC-1	1.1_RG	2.65178	0.275238	3	0.375	1.1_RG
b2a_AACGTGCGAAAGTCTC-1	1.2_RG	1.35911	0.141067	1	0.125	1.1_RG
b2a_AACGTGCGAAAGTCTC-1	1.3_MG	0.714071	0.0741162	1	0.125	1.1_RG
b2a_AACGTGCGAAAGTCTC-1	2.1_OPC	0.017589	0.00182563	0	0	1.1_RG
b2a_AACGTGCGAAAGTCTC-1	2.2_Oligo	0.0411313	0.00426918	0	0	1.1_RG
b2a_AACGTGCGAAAGTCTC-1	3_Peri	0.382381	0.0396889	0	0	1.1_RG
b2a_AACGTGCGAAAGTCTC-1	4.1_GABA	0.0170823	0.00177304	0	0	1.1_RG
b2a_AACGTGCGAAAGTCTC-1	4.2_GABA	0.0204554	0.00212314	0	0	1.1_RG
b2a_AACGTGCGAAAGTCTC-1	4.3_GABA	0.0282109	0.00292812	0	0	1.1_RG
b2a_AACGTGCGAAAGTCTC-1	4.4_GABA	0.0227582	0.00236217	0	0	1.1_RG
b2a_AACGTGCGAAAGTCTC-1	4.5_GABA	0.0172129	0.00178659	0	0	1.1_RG
b2a_AACGTGCGAAAGTCTC-1	4.6_GABA	0.02154	0.00223572	0	0	1.1_RG
b2a_AACGTGCGAAAGTCTC-1	4.7_GABA	0.0148607	0.00154245	0	0	1.1_RG
b2a_AACGTGCGAAAGTCTC-1	4.8_GABA	0.0302822	0.00314311	0	0	1.1_RG
b2a_AACGTGCGAAAGTCTC-1	5.1_GABA	0.951267	0.0987357	1	0.125	1.1_RG
b2a_AACGTGCGAAAGTCTC-1	5.2_GABA	0.786793	0.0816643	1	0.125	1.1_RG
b2a_AACGTGCGAAAGTCTC-1	6_GABA	0.0443105	0.00459916	0	0	1.1_RG
b2a_AACGTGCGAAAGTCTC-1	7_GABA	0.173598	0.0180185	0	0	1.1_RG
b2a_AACGTGCGAAAGTCTC-1	8.1_Glut	0.0202961	0.00210661	0	0	1.1_RG
b2a_AACGTGCGAAAGTCTC-1	8.2_Glut	0.0137414	0.00142627	0	0	1.1_RG
b2a_AACGTGCGAAAGTCTC-1	8.3_Glut	0.00861669	0.00089436	0	0	1.1_RG
b2a_AACGTGCGAAAGTCTC-1	8.4_Glut	0.0203347	0.00211061	0	0	1.1_RG
b2a_AACGTGCGAAAGTCTC-1	8.5_Glut	0.029189	0.00302964	0	0	1.1_RG
b2a_AACGTGCGAAAGTCTC-1	8.6_Glut	0.0162826	0.00169004	0	0	1.1_RG
b2a_AACGTGCGAAAGTCTC-1	8.7_Glut	0.055239	0.00573347	0	0	1.1_RG
b2a_AACGTGCGAAAGTCTC-1	8.8_Glut	0.0102977	0.00106884	0	0	1.1_RG
b2a_AACGTGCGAAAGTCTC-1	8.9_Glut	0.013801	0.00143246	0	0	1.1_RG
b2a_AACGTGCGAAAGTCTC-1	8.10_Glut	0.0115433	0.00119812	0	0	1.1_RG
b2a_AACGTGCGAAAGTCTC-1	8.11_Glut	0.0172121	0.00178652	0	0	1.1_RG
b2a_AACGTGCGAAAGTCTC-1	8-9_Glut	0.0144228	0.001497	0	0	1.1_RG
b2a_AACGTGCGAAAGTCTC-1	9.1_Glut	0.0187581	0.00194698	0	0	1.1_RG
b2a_AACGTGCGAAAGTCTC-1	9.2_Glut	0.02116	0.00219628	0	0	1.1_RG
b2a_AACGTGCGAAAGTCTC-1	9.3_Glut	0.0162477	0.00168642	0	0	1.1_RG
b2a_AACGTGCGAAAGTCTC-1	9.4_Glut	0.0191466	0.0019873	0	0	1.1_RG
b2a_AACGTGCGAAAGTCTC-1	9.5_Glut	0.0989117	0.0102664	0	0	1.1_RG
b2a_AACGTGCGAAAGTCTC-1	9.6_Glut	0.0137596	0.00142816	0	0	1.1_RG
b2a_AACGTGCGAAAGTCTC-1	9.7_Glut	0.0246816	0.00256181	0	0	1.1_RG
b2a_AACGTGCGAAAGTCTC-1	9.8_Glut	0.0234887	0.00243798	0	0	1.1_RG
b2a_AACGTGCGAAAGTCTC-1	10.1_Glut	0.0162508	0.00168674	0	0	1.1_RG
b2a_AACGTGCGAAAGTCTC-1	10.2_Glut	0.0108526	0.00112644	0	0	1.1_RG
b2a_AACGTGCGAAAGTCTC-1	11.1_Glut	0.0197969	0.0020548	0	0	1.1_RG
b2a_AACGTGCGAAAGTCTC-1	11.2_Glut	0.0179789	0.0018661	0	0	1.1_RG
b2a_AACGTGCGAAAGTCTC-1	11.3_Glut	0.0262815	0.00272786	0	0	1.1_RG
b2a_AACGTGCGAAAGTCTC-1	12_Glut	0.0261036	0.0027094	0	0	1.1_RG
b2a_AACGTGCGAAAGTCTC-1	13_Glut	0.0560969	0.00582251	0	0	1.1_RG
b2a_AACGTGCGAAAGTCTC-1	14_Glut	0.0501471	0.00520497	0	0	1.1_RG
b2a_AACGTGCGAAAGTCTC-1	15.1_GABA/Glut	0.115526	0.0119909	0	0	1.1_RG
b2a_AACGTGCGAAAGTCTC-1	15.2_GABA	0.0810626	0.00841381	0	0	1.1_RG
b2a_AACGTGCGAAAGTCTC-1	15.3_GABA	0.0771683	0.00800961	0	0	1.1_RG
b2a_AACGTGCGAAAGTCTC-1	15.4_GABA	0.126535	0.0131336	0	0	1.1_RG
b2a_AACGTGCGAAAGTCTC-1	15.5_GABA/Glut	0.0373668	0.00387844	0	0	1.1_RG
b2a_AACGTGCGAAAGTCTC-1	15.6_Glut	1.04047	0.107995	1	0.125	1.1_RG
b2a_AACGTGCGAAAGTCTC-1	15.7_Glut	0.171278	0.0177776	0	0	1.1_RG
b2a_AACTCCTAATCCCATG-1	1.1_RG	0.119108	0.0135838	0	0	8.7_Glut
b2a_AACTCCTAATCCCATG-1	1.2_RG	0.486285	0.0554592	0	0	8.7_Glut
b2a_AACTCCTAATCCCATG-1	1.3_MG	0.107417	0.0122506	0	0	8.7_Glut
b2a_AACTCCTAATCCCATG-1	2.1_OPC	0.031014	0.00353704	0	0	8.7_Glut
b2a_AACTCCTAATCCCATG-1	2.2_Oligo	0.00708992	0.000808582	0	0	8.7_Glut
b2a_AACTCCTAATCCCATG-1	3_Peri	0.0109785	0.00125207	0	0	8.7_Glut
b2a_AACTCCTAATCCCATG-1	4.1_GABA	0.0263091	0.00300047	0	0	8.7_Glut
b2a_AACTCCTAATCCCATG-1	4.2_GABA	0.018745	0.0021378	0	0	8.7_Glut
b2a_AACTCCTAATCCCATG-1	4.3_GABA	0.0242182	0.002762	0	0	8.7_Glut
b2a_AACTCCTAATCCCATG-1	4.4_GABA	0.015864	0.00180924	0	0	8.7_Glut
b2a_AACTCCTAATCCCATG-1	4.5_GABA	0.0250302	0.00285461	0	0	8.7_Glut
b2a_AACTCCTAATCCCATG-1	4.6_GABA	0.0137799	0.00157155	0	0	8.7_Glut
b2a_AACTCCTAATCCCATG-1	4.7_GABA	0.0190602	0.00217375	0	0	8.7_Glut
b2a_AACTCCTAATCCCATG-1	4.8_GABA	0.0169714	0.00193553	0	0	8.7_Glut
b2a_AACTCCTAATCCCATG-1	5.1_GABA	0.0244409	0.0027874	0	0	8.7_Glut
b2a_AACTCCTAATCCCATG-1	5.2_GABA	0.0279781	0.00319081	0	0	8.7_Glut
b2a_AACTCCTAATCCCATG-1	6_GABA	0.135162	0.0154148	0	0	8.7_Glut
b2a_AACTCCTAATCCCATG-1	7_GABA	0.0173383	0.00197738	0	0	8.7_Glut
b2a_AACTCCTAATCCCATG-1	8.1_Glut	0.129907	0.0148154	0	0	8.7_Glut
b2a_AACTCCTAATCCCATG-1	8.2_Glut	0.448625	0.0511642	0	0	8.7_Glut
b2a_AACTCCTAATCCCATG-1	8.3_Glut	0.93772	0.106944	1	0.166667	8.7_Glut
b2a_AACTCCTAATCCCATG-1	8.4_Glut	1.17996	0.13457	1	0.166667	8.7_Glut
b2a_AACTCCTAATCCCATG-1	8.5_Glut	0.0549623	0.00626827	0	0	8.7_Glut
b2a_AACTCCTAATCCCATG-1	8.6_Glut	0.0303327	0.00345934	0	0	8.7_Glut
b2a_AACTCCTAATCCCATG-1	8.7_Glut	2.02395	0.230825	2	0.333333	8.7_Glut
b2a_AACTCCTAATCCCATG-1	8.8_Glut	0.112958	0.0128824	0	0	8.7_Glut
b2a_AACTCCTAATCCCATG-1	8.9_Glut	0.054932	0.00626482	0	0	8.7_Glut
b2a_AACTCCTAATCCCATG-1	8.10_Glut	1.84338	0.210232	2	0.333333	8.7_Glut
b2a_AACTCCTAATCCCATG-1	8.11_Glut	0.0667302	0.00761036	0	0	8.7_Glut
b2a_AACTCCTAATCCCATG-1	8-9_Glut	0.0287965	0.00328415	0	0	8.7_Glut
b2a_AACTCCTAATCCCATG-1	9.1_Glut	0.0211769	0.00241516	0	0	8.7_Glut
b2a_AACTCCTAATCCCATG-1	9.2_Glut	0.0285385	0.00325472	0	0	8.7_Glut
b2a_AACTCCTAATCCCATG-1	9.3_Glut	0.0231592	0.00264123	0	0	8.7_Glut
b2a_AACTCCTAATCCCATG-1	9.4_Glut	0.0179886	0.00205154	0	0	8.7_Glut
b2a_AACTCCTAATCCCATG-1	9.5_Glut	0.0241562	0.00275494	0	0	8.7_Glut
b2a_AACTCCTAATCCCATG-1	9.6_Glut	0.0168486	0.00192153	0	0	8.7_Glut
b2a_AACTCCTAATCCCATG-1	9.7_Glut	0.0215392	0.00245647	0	0	8.7_Glut
b2a_AACTCCTAATCCCATG-1	9.8_Glut	0.0239962	0.00273669	0	0	8.7_Glut
b2a_AACTCCTAATCCCATG-1	10.1_Glut	0.0542292	0.00618466	0	0	8.7_Glut
b2a_AACTCCTAATCCCATG-1	10.2_Glut	0.0339976	0.00387731	0	0	8.7_Glut
b2a_AACTCCTAATCCCATG-1	11.1_Glut	0.0783353	0.00893389	0	0	8.7_Glut
b2a_AACTCCTAATCCCATG-1	11.2_Glut	0.041679	0.00475335	0	0	8.7_Glut
b2a_AACTCCTAATCCCATG-1	11.3_Glut	0.0524634	0.00598328	0	0	8.7_Glut
b2a_AACTCCTAATCCCATG-1	12_Glut	0.0797486	0.00909507	0	0	8.7_Glut
b2a_AACTCCTAATCCCATG-1	13_Glut	0.0215623	0.00245911	0	0	8.7_Glut
b2a_AACTCCTAATCCCATG-1	14_Glut	0.0412207	0.00470109	0	0	8.7_Glut
b2a_AACTCCTAATCCCATG-1	15.1_GABA/Glut	0.029342	0.00334636	0	0	8.7_Glut
b2a_AACTCCTAATCCCATG-1	15.2_GABA	0.0281581	0.00321134	0	0	8.7_Glut
b2a_AACTCCTAATCCCATG-1	15.3_GABA	0.0079402	0.000905554	0	0	8.7_Glut
b2a_AACTCCTAATCCCATG-1	15.4_GABA	0.0204682	0.00233433	0	0	8.7_Glut
b2a_AACTCCTAATCCCATG-1	15.5_GABA/Glut	0.020787	0.00237069	0	0	8.7_Glut
b2a_AACTCCTAATCCCATG-1	15.6_Glut	0.0237348	0.00270688	0	0	8.7_Glut
b2a_AACTCCTAATCCCATG-1	15.7_Glut	0.018219	0.00207782	0	0	8.7_Glut
b2a_AACTCTCAATAGAGCG-1	1.1_RG	0.121368	0.0135183	0	0	8.6_Glut
b2a_AACTCTCAATAGAGCG-1	1.2_RG	0.0454537	0.00506279	0	0	8.6_Glut
b2a_AACTCTCAATAGAGCG-1	1.3_MG	0.560936	0.062479	1	0.166667	8.6_Glut
b2a_AACTCTCAATAGAGCG-1	2.1_OPC	0.244979	0.0272866	0	0	8.6_Glut
b2a_AACTCTCAATAGAGCG-1	2.2_Oligo	0.292713	0.0326034	0	0	8.6_Glut
b2a_AACTCTCAATAGAGCG-1	3_Peri	0.00280882	0.000312856	0	0	8.6_Glut
b2a_AACTCTCAATAGAGCG-1	4.1_GABA	0.103264	0.0115019	0	0	8.6_Glut
b2a_AACTCTCAATAGAGCG-1	4.2_GABA	0.141954	0.0158113	0	0	8.6_Glut
b2a_AACTCTCAATAGAGCG-1	4.3_GABA	0.759058	0.0845464	1	0.166667	8.6_Glut
b2a_AACTCTCAATAGAGCG-1	4.4_GABA	0.1841	0.0205057	0	0	8.6_Glut
b2a_AACTCTCAATAGAGCG-1	4.5_GABA	0.216879	0.0241567	0	0	8.6_Glut
b2a_AACTCTCAATAGAGCG-1	4.6_GABA	0.0610572	0.00680076	0	0	8.6_Glut
b2a_AACTCTCAATAGAGCG-1	4.7_GABA	0.132686	0.014779	0	0	8.6_Glut
b2a_AACTCTCAATAGAGCG-1	4.8_GABA	0.376793	0.0419684	0	0	8.6_Glut
b2a_AACTCTCAATAGAGCG-1	5.1_GABA	0.0317227	0.00353338	0	0	8.6_Glut
b2a_AACTCTCAATAGAGCG-1	5.2_GABA	0.0710944	0.00791873	0	0	8.6_Glut
b2a_AACTCTCAATAGAGCG-1	6_GABA	0.887956	0.0989035	1	0.166667	8.6_Glut
b2a_AACTCTCAATAGAGCG-1	7_GABA	0.0129821	0.00144599	0	0	8.6_Glut
b2a_AACTCTCAATAGAGCG-1	8.1_Glut	0.0227912	0.00253856	0	0	8.6_Glut
b2a_AACTCTCAATAGAGCG-1	8.2_Glut	0.0401424	0.00447119	0	0	8.6_Glut
b2a_AACTCTCAATAGAGCG-1	8.3_Glut	0.0359551	0.0040048	0	0	8.6_Glut
b2a_AACTCTCAATAGAGCG-1	8.4_Glut	0.0201513	0.00224452	0	0	8.6_Glut
b2a_AACTCTCAATAGAGCG-1	8.5_Glut	0.0287956	0.00320735	0	0	8.6_Glut
b2a_AACTCTCAATAGAGCG-1	8.6_Glut	2.16674	0.241339	2	0.333333	8.6_Glut
b2a_AACTCTCAATAGAGCG-1	8.7_Glut	0.0320703	0.0035721	0	0	8.6_Glut
b2a_AACTCTCAATAGAGCG-1	8.8_Glut	0.0213643	0.00237963	0	0	8.6_Glut
b2a_AACTCTCAATAGAGCG-1	8.9_Glut	0.0627404	0.00698824	0	0	8.6_Glut
b2a_AACTCTCAATAGAGCG-1	8.10_Glut	0.0366623	0.00408357	0	0	8.6_Glut
b2a_AACTCTCAATAGAGCG-1	8.11_Glut	0.0856178	0.0095364	0	0	8.6_Glut
b2a_AACTCTCAATAGAGCG-1	8-9_Glut	0.890228	0.0991565	1	0.166667	8.6_Glut
b2a_AACTCTCAATAGAGCG-1	9.1_Glut	0.0262459	0.00292335	0	0	8.6_Glut
b2a_AACTCTCAATAGAGCG-1	9.2_Glut	0.0226882	0.00252708	0	0	8.6_Glut
b2a_AACTCTCAATAGAGCG-1	9.3_Glut	0.0136455	0.00151988	0	0	8.6_Glut
b2a_AACTCTCAATAGAGCG-1	9.4_Glut	0.0591988	0.00659376	0	0	8.6_Glut
b2a_AACTCTCAATAGAGCG-1	9.5_Glut	0.0286365	0.00318963	0	0	8.6_Glut
b2a_AACTCTCAATAGAGCG-1	9.6_Glut	0.0157447	0.0017537	0	0	8.6_Glut
b2a_AACTCTCAATAGAGCG-1	9.7_Glut	0.0161329	0.00179694	0	0	8.6_Glut
b2a_AACTCTCAATAGAGCG-1	9.8_Glut	0.0423981	0.00472244	0	0	8.6_Glut
b2a_AACTCTCAATAGAGCG-1	10.1_Glut	0.0367431	0.00409257	0	0	8.6_Glut
b2a_AACTCTCAATAGAGCG-1	10.2_Glut	0.0299185	0.00333242	0	0	8.6_Glut
b2a_AACTCTCAATAGAGCG-1	11.1_Glut	0.0176362	0.00196438	0	0	8.6_Glut
b2a_AACTCTCAATAGAGCG-1	11.2_Glut	0.0156954	0.00174821	0	0	8.6_Glut
b2a_AACTCTCAATAGAGCG-1	11.3_Glut	0.0566025	0.00630458	0	0	8.6_Glut
b2a_AACTCTCAATAGAGCG-1	12_Glut	0.0362338	0.00403584	0	0	8.6_Glut
b2a_AACTCTCAATAGAGCG-1	13_Glut	0.284043	0.0316376	0	0	8.6_Glut
b2a_AACTCTCAATAGAGCG-1	14_Glut	0.0437397	0.00487187	0	0	8.6_Glut
b2a_AACTCTCAATAGAGCG-1	15.1_GABA/Glut	0.0619276	0.0068977	0	0	8.6_Glut
b2a_AACTCTCAATAGAGCG-1	15.2_GABA	0.0517751	0.00576688	0	0	8.6_Glut
b2a_AACTCTCAATAGAGCG-1	15.3_GABA	0.0439664	0.00489713	0	0	8.6_Glut
b2a_AACTCTCAATAGAGCG-1	15.4_GABA	0.0528771	0.00588962	0	0	8.6_Glut
b2a_AACTCTCAATAGAGCG-1	15.5_GABA/Glut	0.0313966	0.00349705	0	0	8.6_Glut
b2a_AACTCTCAATAGAGCG-1	15.6_Glut	0.25879	0.0288249	0	0	8.6_Glut
b2a_AACTCTCAATAGAGCG-1	15.7_Glut	0.0409041	0.00455604	0	0	8.6_Glut
b2a_AACTTTCTCGATCATG-1	1.1_RG	0.0590549	0.0117244	0	0	10.1_Glut
b2a_AACTTTCTCGATCATG-1	1.2_RG	0.0790419	0.0156925	0	0	10.1_Glut
b2a_AACTTTCTCGATCATG-1	1.3_MG	0.0799202	0.0158669	0	0	10.1_Glut
b2a_AACTTTCTCGATCATG-1	2.1_OPC	0.0822536	0.0163302	0	0	10.1_Glut
b2a_AACTTTCTCGATCATG-1	2.2_Oligo	0.00763221	0.00151526	0	0	10.1_Glut
b2a_AACTTTCTCGATCATG-1	3_Peri	0.00431369	0.000856417	0	0	10.1_Glut
b2a_AACTTTCTCGATCATG-1	4.1_GABA	0.491505	0.0975808	0	0	10.1_Glut
b2a_AACTTTCTCGATCATG-1	4.2_GABA	0.186204	0.0369678	0	0	10.1_Glut
b2a_AACTTTCTCGATCATG-1	4.3_GABA	0.0348115	0.00691128	0	0	10.1_Glut
b2a_AACTTTCTCGATCATG-1	4.4_GABA	0.0303735	0.00603019	0	0	10.1_Glut
b2a_AACTTTCTCGATCATG-1	4.5_GABA	0.0968332	0.0192247	0	0	10.1_Glut
b2a_AACTTTCTCGATCATG-1	4.6_GABA	0.0432752	0.00859163	0	0	10.1_Glut
b2a_AACTTTCTCGATCATG-1	4.7_GABA	0.0259185	0.00514573	0	0	10.1_Glut
b2a_AACTTTCTCGATCATG-1	4.8_GABA	0.0121839	0.00241893	0	0	10.1_Glut
b2a_AACTTTCTCGATCATG-1	5.1_GABA	0.0155127	0.0030798	0	0	10.1_Glut
b2a_AACTTTCTCGATCATG-1	5.2_GABA	0.0111481	0.00221329	0	0	10.1_Glut
b2a_AACTTTCTCGATCATG-1	6_GABA	0.0173562	0.00344581	0	0	10.1_Glut
b2a_AACTTTCTCGATCATG-1	7_GABA	0.0625419	0.0124167	0	0	10.1_Glut
b2a_AACTTTCTCGATCATG-1	8.1_Glut	0.0557451	0.0110673	0	0	10.1_Glut
b2a_AACTTTCTCGATCATG-1	8.2_Glut	0.105849	0.0210148	0	0	10.1_Glut
b2a_AACTTTCTCGATCATG-1	8.3_Glut	0.0445261	0.00883997	0	0	10.1_Glut
b2a_AACTTTCTCGATCATG-1	8.4_Glut	0.0296437	0.0058853	0	0	10.1_Glut
b2a_AACTTTCTCGATCATG-1	8.5_Glut	0.0121258	0.00240739	0	0	10.1_Glut
b2a_AACTTTCTCGATCATG-1	8.6_Glut	0.0158638	0.00314952	0	0	10.1_Glut
b2a_AACTTTCTCGATCATG-1	8.7_Glut	0.0131083	0.00260245	0	0	10.1_Glut
b2a_AACTTTCTCGATCATG-1	8.8_Glut	0.0724614	0.0143861	0	0	10.1_Glut
b2a_AACTTTCTCGATCATG-1	8.9_Glut	0.0209386	0.00415704	0	0	10.1_Glut
b2a_AACTTTCTCGATCATG-1	8.10_Glut	0.0139696	0.00277345	0	0	10.1_Glut
b2a_AACTTTCTCGATCATG-1	8.11_Glut	0.0701563	0.0139284	0	0	10.1_Glut
b2a_AACTTTCTCGATCATG-1	8-9_Glut	0.0203823	0.00404659	0	0	10.1_Glut
b2a_AACTTTCTCGATCATG-1	9.1_Glut	0.0272466	0.0054094	0	0	10.1_Glut
b2a_AACTTTCTCGATCATG-1	9.2_Glut	0.0239593	0.00475676	0	0	10.1_Glut
b2a_AACTTTCTCGATCATG-1	9.3_Glut	0.0373773	0.00742068	0	0	10.1_Glut
b2a_AACTTTCTCGATCATG-1	9.4_Glut	0.0245752	0.00487902	0	0	10.1_Glut
b2a_AACTTTCTCGATCATG-1	9.5_Glut	0.0242804	0.00482049	0	0	10.1_Glut
b2a_AACTTTCTCGATCATG-1	9.6_Glut	0.0198568	0.00394227	0	0	10.1_Glut
b2a_AACTTTCTCGATCATG-1	9.7_Glut	0.0234096	0.00464762	0	0	10.1_Glut
b2a_AACTTTCTCGATCATG-1	9.8_Glut	0.0340709	0.00676425	0	0	10.1_Glut
b2a_AACTTTCTCGATCATG-1	10.1_Glut	2.4964	0.495622	2	1	10.1_Glut
b2a_AACTTTCTCGATCATG-1	10.2_Glut	0.101326	0.0201166	0	0	10.1_Glut
b2a_AACTTTCTCGATCATG-1	11.1_Glut	0.0296328	0.00588314	0	0	10.1_Glut
b2a_AACTTTCTCGATCATG-1	11.2_Glut	0.0255327	0.00506913	0	0	10.1_Glut
b2a_AACTTTCTCGATCATG-1	11.3_Glut	0.0216224	0.0042928	0	0	10.1_Glut
b2a_AACTTTCTCGATCATG-1	12_Glut	0.0209528	0.00415986	0	0	10.1_Glut
b2a_AACTTTCTCGATCATG-1	13_Glut	0.0324124	0.00643498	0	0	10.1_Glut
b2a_AACTTTCTCGATCATG-1	14_Glut	0.0156696	0.00311095	0	0	10.1_Glut
b2a_AACTTTCTCGATCATG-1	15.1_GABA/Glut	0.0194375	0.00385902	0	0	10.1_Glut
b2a_AACTTTCTCGATCATG-1	15.2_GABA	0.0353283	0.00701389	0	0	10.1_Glut
b2a_AACTTTCTCGATCATG-1	15.3_GABA	0.00631629	0.001254	0	0	10.1_Glut
b2a_AACTTTCTCGATCATG-1	15.4_GABA	0.0169091	0.00335705	0	0	10.1_Glut
b2a_AACTTTCTCGATCATG-1	15.5_GABA/Glut	0.0268347	0.00532762	0	0	10.1_Glut
b2a_AACTTTCTCGATCATG-1	15.6_Glut	0.0125262	0.00248689	0	0	10.1_Glut
b2a_AACTTTCTCGATCATG-1	15.7_Glut	0.146576	0.0291004	0	0	10.1_Glut
b2a_AAGAAATCACCAGATT-1	1.1_RG	0.320663	0.0485232	0	0	10.1_Glut
b2a_AAGAAATCACCAGATT-1	1.2_RG	0.111797	0.0169173	0	0	10.1_Glut
b2a_AAGAAATCACCAGATT-1	1.3_MG	0.0388966	0.0058859	0	0	10.1_Glut
b2a_AAGAAATCACCAGATT-1	2.1_OPC	0.192643	0.0291511	0	0	10.1_Glut
b2a_AAGAAATCACCAGATT-1	2.2_Oligo	0.00321177	0.00048601	0	0	10.1_Glut
b2a_AAGAAATCACCAGATT-1	3_Peri	0.00266051	0.000402593	0	0	10.1_Glut
b2a_AAGAAATCACCAGATT-1	4.1_GABA	0.0470556	0.00712053	0	0	10.1_Glut
b2a_AAGAAATCACCAGATT-1	4.2_GABA	0.0205336	0.00310718	0	0	10.1_Glut
b2a_AAGAAATCACCAGATT-1	4.3_GABA	0.0165368	0.00250238	0	0	10.1_Glut
b2a_AAGAAATCACCAGATT-1	4.4_GABA	0.018306	0.00277009	0	0	10.1_Glut
b2a_AAGAAATCACCAGATT-1	4.5_GABA	0.0175285	0.00265244	0	0	10.1_Glut
b2a_AAGAAATCACCAGATT-1	4.6_GABA	0.022205	0.00336009	0	0	10.1_Glut
b2a_AAGAAATCACCAGATT-1	4.7_GABA	0.0183488	0.00277656	0	0	10.1_Glut
b2a_AAGAAATCACCAGATT-1	4.8_GABA	0.0070584	0.00106809	0	0	10.1_Glut
b2a_AAGAAATCACCAGATT-1	5.1_GABA	0.00825798	0.00124961	0	0	10.1_Glut
b2a_AAGAAATCACCAGATT-1	5.2_GABA	0.00754179	0.00114124	0	0	10.1_Glut
b2a_AAGAAATCACCAGATT-1	6_GABA	0.0418043	0.00632589	0	0	10.1_Glut
b2a_AAGAAATCACCAGATT-1	7_GABA	0.131093	0.0198373	0	0	10.1_Glut
b2a_AAGAAATCACCAGATT-1	8.1_Glut	0.0297798	0.00450633	0	0	10.1_Glut
b2a_AAGAAATCACCAGATT-1	8.2_Glut	0.0178477	0.00270074	0	0	10.1_Glut
b2a_AAGAAATCACCAGATT-1	8.3_Glut	0.0165916	0.00251067	0	0	10.1_Glut
b2a_AAGAAATCACCAGATT-1	8.4_Glut	0.0354537	0.00536491	0	0	10.1_Glut
b2a_AAGAAATCACCAGATT-1	8.5_Glut	0.00867447	0.00131263	0	0	10.1_Glut
b2a_AAGAAATCACCAGATT-1	8.6_Glut	0.0139313	0.00210811	0	0	10.1_Glut
b2a_AAGAAATCACCAGATT-1	8.7_Glut	0.0138463	0.00209525	0	0	10.1_Glut
b2a_AAGAAATCACCAGATT-1	8.8_Glut	0.0369821	0.00559618	0	0	10.1_Glut
b2a_AAGAAATCACCAGATT-1	8.9_Glut	0.0150706	0.00228051	0	0	10.1_Glut
b2a_AAGAAATCACCAGATT-1	8.10_Glut	0.0379156	0.00573745	0	0	10.1_Glut
b2a_AAGAAATCACCAGATT-1	8.11_Glut	0.0266212	0.00402835	0	0	10.1_Glut
b2a_AAGAAATCACCAGATT-1	8-9_Glut	0.0178206	0.00269663	0	0	10.1_Glut
b2a_AAGAAATCACCAGATT-1	9.1_Glut	0.0215381	0.00325919	0	0	10.1_Glut
b2a_AAGAAATCACCAGATT-1	9.2_Glut	0.0274364	0.00415172	0	0	10.1_Glut
b2a_AAGAAATCACCAGATT-1	9.3_Glut	0.0321028	0.00485784	0	0	10.1_Glut
b2a_AAGAAATCACCAGATT-1	9.4_Glut	0.0372777	0.00564092	0	0	10.1_Glut
b2a_AAGAAATCACCAGATT-1	9.5_Glut	0.0248601	0.00376187	0	0	10.1_Glut
b2a_AAGAAATCACCAGATT-1	9.6_Glut	0.0202725	0.00306766	0	0	10.1_Glut
b2a_AAGAAATCACCAGATT-1	9.7_Glut	0.062478	0.00945427	0	0	10.1_Glut
b2a_AAGAAATCACCAGATT-1	9.8_Glut	0.0519105	0.00785518	0	0	10.1_Glut
b2a_AAGAAATCACCAGATT-1	10.1_Glut	4.47913	0.677789	4	1	10.1_Glut
b2a_AAGAAATCACCAGATT-1	10.2_Glut	0.233675	0.0353601	0	0	10.1_Glut
b2a_AAGAAATCACCAGATT-1	11.1_Glut	0.0469836	0.00710964	0	0	10.1_Glut
b2a_AAGAAATCACCAGATT-1	11.2_Glut	0.0818199	0.0123811	0	0	10.1_Glut
b2a_AAGAAATCACCAGATT-1	11.3_Glut	0.0137272	0.00207723	0	0	10.1_Glut
b2a_AAGAAATCACCAGATT-1	12_Glut	0.0225681	0.00341503	0	0	10.1_Glut
b2a_AAGAAATCACCAGATT-1	13_Glut	0.0202446	0.00306345	0	0	10.1_Glut
b2a_AAGAAATCACCAGATT-1	14_Glut	0.0174807	0.00264521	0	0	10.1_Glut
b2a_AAGAAATCACCAGATT-1	15.1_GABA/Glut	0.0165567	0.00250539	0	0	10.1_Glut
b2a_AAGAAATCACCAGATT-1	15.2_GABA	0.0131415	0.00198859	0	0	10.1_Glut
b2a_AAGAAATCACCAGATT-1	15.3_GABA	0.00497373	0.000752633	0	0	10.1_Glut
b2a_AAGAAATCACCAGATT-1	15.4_GABA	0.0132446	0.0020042	0	0	10.1_Glut
b2a_AAGAAATCACCAGATT-1	15.5_GABA/Glut	0.0264642	0.0040046	0	0	10.1_Glut
b2a_AAGAAATCACCAGATT-1	15.6_Glut	0.00976559	0.00147774	0	0	10.1_Glut
b2a_AAGAAATCACCAGATT-1	15.7_Glut	0.0341153	0.00516237	0	0	10.1_Glut
b2a_AAGAGCTCTTTATCGG-1	1.1_RG	0.637173	0.0559673	1	0.1	5.1_GABA
b2a_AAGAGCTCTTTATCGG-1	1.2_RG	0.949664	0.0834155	1	0.1	5.1_GABA
b2a_AAGAGCTCTTTATCGG-1	1.3_MG	0.177124	0.0155581	0	0	5.1_GABA
b2a_AAGAGCTCTTTATCGG-1	2.1_OPC	0.0309982	0.00272279	0	0	5.1_GABA
b2a_AAGAGCTCTTTATCGG-1	2.2_Oligo	0.0525654	0.00461718	0	0	5.1_GABA
b2a_AAGAGCTCTTTATCGG-1	3_Peri	0.0385044	0.00338211	0	0	5.1_GABA
b2a_AAGAGCTCTTTATCGG-1	4.1_GABA	0.0203753	0.0017897	0	0	5.1_GABA
b2a_AAGAGCTCTTTATCGG-1	4.2_GABA	0.0105507	0.000926741	0	0	5.1_GABA
b2a_AAGAGCTCTTTATCGG-1	4.3_GABA	0.0250781	0.00220278	0	0	5.1_GABA
b2a_AAGAGCTCTTTATCGG-1	4.4_GABA	0.0168255	0.0014779	0	0	5.1_GABA
b2a_AAGAGCTCTTTATCGG-1	4.5_GABA	0.0162268	0.00142531	0	0	5.1_GABA
b2a_AAGAGCTCTTTATCGG-1	4.6_GABA	0.0184126	0.00161731	0	0	5.1_GABA
b2a_AAGAGCTCTTTATCGG-1	4.7_GABA	0.0133786	0.00117513	0	0	5.1_GABA
b2a_AAGAGCTCTTTATCGG-1	4.8_GABA	0.0208936	0.00183523	0	0	5.1_GABA
b2a_AAGAGCTCTTTATCGG-1	5.1_GABA	4.87231	0.427968	5	0.5	5.1_GABA
b2a_AAGAGCTCTTTATCGG-1	5.2_GABA	2.75149	0.241682	3	0.3	5.1_GABA
b2a_AAGAGCTCTTTATCGG-1	6_GABA	0.0341942	0.00300351	0	0	5.1_GABA
b2a_AAGAGCTCTTTATCGG-1	7_GABA	0.01565	0.00137464	0	0	5.1_GABA
b2a_AAGAGCTCTTTATCGG-1	8.1_Glut	0.0141187	0.00124014	0	0	5.1_GABA
b2a_AAGAGCTCTTTATCGG-1	8.2_Glut	0.0143014	0.00125619	0	0	5.1_GABA
b2a_AAGAGCTCTTTATCGG-1	8.3_Glut	0.0136805	0.00120165	0	0	5.1_GABA
b2a_AAGAGCTCTTTATCGG-1	8.4_Glut	0.0279373	0.00245393	0	0	5.1_GABA
b2a_AAGAGCTCTTTATCGG-1	8.5_Glut	0.389483	0.0342109	0	0	5.1_GABA
b2a_AAGAGCTCTTTATCGG-1	8.6_Glut	0.0193703	0.00170142	0	0	5.1_GABA
b2a_AAGAGCTCTTTATCGG-1	8.7_Glut	0.0247971	0.0021781	0	0	5.1_GABA
b2a_AAGAGCTCTTTATCGG-1	8.8_Glut	0.0130839	0.00114925	0	0	5.1_GABA
b2a_AAGAGCTCTTTATCGG-1	8.9_Glut	0.0201697	0.00177164	0	0	5.1_GABA
b2a_AAGAGCTCTTTATCGG-1	8.10_Glut	0.0166778	0.00146493	0	0	5.1_GABA
b2a_AAGAGCTCTTTATCGG-1	8.11_Glut	0.023145	0.00203298	0	0	5.1_GABA
b2a_AAGAGCTCTTTATCGG-1	8-9_Glut	0.0192726	0.00169285	0	0	5.1_GABA
b2a_AAGAGCTCTTTATCGG-1	9.1_Glut	0.0165099	0.00145018	0	0	5.1_GABA
b2a_AAGAGCTCTTTATCGG-1	9.2_Glut	0.0225587	0.00198149	0	0	5.1_GABA
b2a_AAGAGCTCTTTATCGG-1	9.3_Glut	0.0195569	0.00171781	0	0	5.1_GABA
b2a_AAGAGCTCTTTATCGG-1	9.4_Glut	0.018567	0.00163087	0	0	5.1_GABA
b2a_AAGAGCTCTTTATCGG-1	9.5_Glut	0.0260878	0.00229147	0	0	5.1_GABA
b2a_AAGAGCTCTTTATCGG-1	9.6_Glut	0.0183309	0.00161013	0	0	5.1_GABA
b2a_AAGAGCTCTTTATCGG-1	9.7_Glut	0.0127341	0.00111852	0	0	5.1_GABA
b2a_AAGAGCTCTTTATCGG-1	9.8_Glut	0.0207036	0.00181854	0	0	5.1_GABA
b2a_AAGAGCTCTTTATCGG-1	10.1_Glut	0.0230741	0.00202676	0	0	5.1_GABA
b2a_AAGAGCTCTTTATCGG-1	10.2_Glut	0.0175713	0.00154341	0	0	5.1_GABA
b2a_AAGAGCTCTTTATCGG-1	11.1_Glut	0.0138102	0.00121304	0	0	5.1_GABA
b2a_AAGAGCTCTTTATCGG-1	11.2_Glut	0.0168841	0.00148304	0	0	5.1_GABA
b2a_AAGAGCTCTTTATCGG-1	11.3_Glut	0.0133349	0.00117129	0	0	5.1_GABA
b2a_AAGAGCTCTTTATCGG-1	12_Glut	0.0155757	0.00136812	0	0	5.1_GABA
b2a_AAGAGCTCTTTATCGG-1	13_Glut	0.0316383	0.00277901	0	0	5.1_GABA
b2a_AAGAGCTCTTTATCGG-1	14_Glut	0.0557085	0.00489326	0	0	5.1_GABA
b2a_AAGAGCTCTTTATCGG-1	15.1_GABA/Glut	0.0476051	0.00418148	0	0	5.1_GABA
b2a_AAGAGCTCTTTATCGG-1	15.2_GABA	0.0364234	0.00319931	0	0	5.1_GABA
b2a_AAGAGCTCTTTATCGG-1	15.3_GABA	0.117449	0.0103164	0	0	5.1_GABA
b2a_AAGAGCTCTTTATCGG-1	15.4_GABA	0.0321707	0.00282577	0	0	5.1_GABA
b2a_AAGAGCTCTTTATCGG-1	15.5_GABA/Glut	0.0175059	0.00153766	0	0	5.1_GABA
b2a_AAGAGCTCTTTATCGG-1	15.6_Glut	0.0348324	0.00305957	0	0	5.1_GABA
b2a_AAGAGCTCTTTATCGG-1	15.7_Glut	0.458659	0.0402871	0	0	5.1_GABA
b2a_AAGAGGCATGGATCGC-1	1.1_RG	1.4139	0.112323	1	0.1	8.5_Glut
b2a_AAGAGGCATGGATCGC-1	1.2_RG	0.34969	0.0277799	0	0	8.5_Glut
b2a_AAGAGGCATGGATCGC-1	1.3_MG	0.378063	0.0300339	0	0	8.5_Glut
b2a_AAGAGGCATGGATCGC-1	2.1_OPC	0.026453	0.00210147	0	0	8.5_Glut
b2a_AAGAGGCATGGATCGC-1	2.2_Oligo	0.0714506	0.00567615	0	0	8.5_Glut
b2a_AAGAGGCATGGATCGC-1	3_Peri	0.0654812	0.00520193	0	0	8.5_Glut
b2a_AAGAGGCATGGATCGC-1	4.1_GABA	0.0501596	0.00398476	0	0	8.5_Glut
b2a_AAGAGGCATGGATCGC-1	4.2_GABA	0.334432	0.0265678	0	0	8.5_Glut
b2a_AAGAGGCATGGATCGC-1	4.3_GABA	0.06613	0.00525347	0	0	8.5_Glut
b2a_AAGAGGCATGGATCGC-1	4.4_GABA	0.0271065	0.00215338	0	0	8.5_Glut
b2a_AAGAGGCATGGATCGC-1	4.5_GABA	0.0382412	0.00303794	0	0	8.5_Glut
b2a_AAGAGGCATGGATCGC-1	4.6_GABA	0.0298526	0.00237154	0	0	8.5_Glut
b2a_AAGAGGCATGGATCGC-1	4.7_GABA	0.179989	0.0142986	0	0	8.5_Glut
b2a_AAGAGGCATGGATCGC-1	4.8_GABA	0.175341	0.0139294	0	0	8.5_Glut
b2a_AAGAGGCATGGATCGC-1	5.1_GABA	1.53918	0.122275	2	0.2	8.5_Glut
b2a_AAGAGGCATGGATCGC-1	5.2_GABA	0.612136	0.048629	1	0.1	8.5_Glut
b2a_AAGAGGCATGGATCGC-1	6_GABA	0.743158	0.0590377	1	0.1	8.5_Glut
b2a_AAGAGGCATGGATCGC-1	7_GABA	0.0505407	0.00401503	0	0	8.5_Glut
b2a_AAGAGGCATGGATCGC-1	8.1_Glut	0.0233418	0.00185431	0	0	8.5_Glut
b2a_AAGAGGCATGGATCGC-1	8.2_Glut	0.0190172	0.00151076	0	0	8.5_Glut
b2a_AAGAGGCATGGATCGC-1	8.3_Glut	0.0120424	0.000956668	0	0	8.5_Glut
b2a_AAGAGGCATGGATCGC-1	8.4_Glut	0.0164689	0.00130831	0	0	8.5_Glut
b2a_AAGAGGCATGGATCGC-1	8.5_Glut	4.78339	0.38	5	0.5	8.5_Glut
b2a_AAGAGGCATGGATCGC-1	8.6_Glut	0.0618744	0.0049154	0	0	8.5_Glut
b2a_AAGAGGCATGGATCGC-1	8.7_Glut	0.0574148	0.00456112	0	0	8.5_Glut
b2a_AAGAGGCATGGATCGC-1	8.8_Glut	0.0123156	0.000978368	0	0	8.5_Glut
b2a_AAGAGGCATGGATCGC-1	8.9_Glut	0.0197553	0.00156939	0	0	8.5_Glut
b2a_AAGAGGCATGGATCGC-1	8.10_Glut	0.0191282	0.00151958	0	0	8.5_Glut
b2a_AAGAGGCATGGATCGC-1	8.11_Glut	0.0216462	0.00171961	0	0	8.5_Glut
b2a_AAGAGGCATGGATCGC-1	8-9_Glut	0.0453453	0.0036023	0	0	8.5_Glut
b2a_AAGAGGCATGGATCGC-1	9.1_Glut	0.0317607	0.00252312	0	0	8.5_Glut
b2a_AAGAGGCATGGATCGC-1	9.2_Glut	0.0257784	0.00204788	0	0	8.5_Glut
b2a_AAGAGGCATGGATCGC-1	9.3_Glut	0.0222773	0.00176975	0	0	8.5_Glut
b2a_AAGAGGCATGGATCGC-1	9.4_Glut	0.0161346	0.00128176	0	0	8.5_Glut
b2a_AAGAGGCATGGATCGC-1	9.5_Glut	0.0461167	0.00366358	0	0	8.5_Glut
b2a_AAGAGGCATGGATCGC-1	9.6_Glut	0.0177456	0.00140974	0	0	8.5_Glut
b2a_AAGAGGCATGGATCGC-1	9.7_Glut	0.0182251	0.00144783	0	0	8.5_Glut
b2a_AAGAGGCATGGATCGC-1	9.8_Glut	0.0260751	0.00207145	0	0	8.5_Glut
b2a_AAGAGGCATGGATCGC-1	10.1_Glut	0.0178523	0.00141821	0	0	8.5_Glut
b2a_AAGAGGCATGGATCGC-1	10.2_Glut	0.0127447	0.00101246	0	0	8.5_Glut
b2a_AAGAGGCATGGATCGC-1	11.1_Glut	0.0200993	0.00159672	0	0	8.5_Glut
b2a_AAGAGGCATGGATCGC-1	11.2_Glut	0.0187429	0.00148897	0	0	8.5_Glut
b2a_AAGAGGCATGGATCGC-1	11.3_Glut	0.0328893	0.00261278	0	0	8.5_Glut
b2a_AAGAGGCATGGATCGC-1	12_Glut	0.0307357	0.00244169	0	0	8.5_Glut
b2a_AAGAGGCATGGATCGC-1	13_Glut	0.0328547	0.00261003	0	0	8.5_Glut
b2a_AAGAGGCATGGATCGC-1	14_Glut	0.0578767	0.00459782	0	0	8.5_Glut
b2a_AAGAGGCATGGATCGC-1	15.1_GABA/Glut	0.107799	0.0085637	0	0	8.5_Glut
b2a_AAGAGGCATGGATCGC-1	15.2_GABA	0.0660151	0.00524434	0	0	8.5_Glut
b2a_AAGAGGCATGGATCGC-1	15.3_GABA	0.144151	0.0114516	0	0	8.5_Glut
b2a_AAGAGGCATGGATCGC-1	15.4_GABA	0.0944952	0.00750685	0	0	8.5_Glut
b2a_AAGAGGCATGGATCGC-1	15.5_GABA/Glut	0.0288007	0.00228797	0	0	8.5_Glut
b2a_AAGAGGCATGGATCGC-1	15.6_Glut	0.100779	0.008006	0	0	8.5_Glut
b2a_AAGAGGCATGGATCGC-1	15.7_Glut	0.374873	0.0297805	0	0	8.5_Glut
b2a_AAGATTGGCGGAACGT-1	1.1_RG	0.687628	0.0328881	1	0.0526316	4.3_GABA
b2a_AAGATTGGCGGAACGT-1	1.2_RG	0.151836	0.00726204	0	0	4.3_GABA
b2a_AAGATTGGCGGAACGT-1	1.3_MG	0.144933	0.00693191	0	0	4.3_GABA
b2a_AAGATTGGCGGAACGT-1	2.1_OPC	0.17413	0.00832835	0	0	4.3_GABA
b2a_AAGATTGGCGGAACGT-1	2.2_Oligo	0.102221	0.00488906	0	0	4.3_GABA
b2a_AAGATTGGCGGAACGT-1	3_Peri	0.00653264	0.000312445	0	0	4.3_GABA
b2a_AAGATTGGCGGAACGT-1	4.1_GABA	0.081842	0.00391436	0	0	4.3_GABA
b2a_AAGATTGGCGGAACGT-1	4.2_GABA	0.130722	0.0062522	0	0	4.3_GABA
b2a_AAGATTGGCGGAACGT-1	4.3_GABA	4.99172	0.238745	5	0.263158	4.3_GABA
b2a_AAGATTGGCGGAACGT-1	4.4_GABA	1.39751	0.0668406	1	0.0526316	4.3_GABA
b2a_AAGATTGGCGGAACGT-1	4.5_GABA	0.297127	0.0142111	0	0	4.3_GABA
b2a_AAGATTGGCGGAACGT-1	4.6_GABA	0.222096	0.0106225	0	0	4.3_GABA
b2a_AAGATTGGCGGAACGT-1	4.7_GABA	0.698337	0.0334002	1	0.0526316	4.3_GABA
b2a_AAGATTGGCGGAACGT-1	4.8_GABA	3.50524	0.16765	4	0.210526	4.3_GABA
b2a_AAGATTGGCGGAACGT-1	5.1_GABA	0.756909	0.0362016	1	0.0526316	4.3_GABA
b2a_AAGATTGGCGGAACGT-1	5.2_GABA	0.150613	0.00720353	0	0	4.3_GABA
b2a_AAGATTGGCGGAACGT-1	6_GABA	0.031518	0.00150745	0	0	4.3_GABA
b2a_AAGATTGGCGGAACGT-1	7_GABA	0.078137	0.00373716	0	0	4.3_GABA
b2a_AAGATTGGCGGAACGT-1	8.1_Glut	0.0226396	0.00108281	0	0	4.3_GABA
b2a_AAGATTGGCGGAACGT-1	8.2_Glut	0.0156918	0.000750514	0	0	4.3_GABA
b2a_AAGATTGGCGGAACGT-1	8.3_Glut	0.0104318	0.000498935	0	0	4.3_GABA
b2a_AAGATTGGCGGAACGT-1	8.4_Glut	0.0252639	0.00120833	0	0	4.3_GABA
b2a_AAGATTGGCGGAACGT-1	8.5_Glut	0.0102145	0.000488542	0	0	4.3_GABA
b2a_AAGATTGGCGGAACGT-1	8.6_Glut	0.0239505	0.00114551	0	0	4.3_GABA
b2a_AAGATTGGCGGAACGT-1	8.7_Glut	0.0191627	0.000916519	0	0	4.3_GABA
b2a_AAGATTGGCGGAACGT-1	8.8_Glut	0.0153241	0.000732926	0	0	4.3_GABA
b2a_AAGATTGGCGGAACGT-1	8.9_Glut	0.017855	0.000853975	0	0	4.3_GABA
b2a_AAGATTGGCGGAACGT-1	8.10_Glut	0.0100733	0.000481788	0	0	4.3_GABA
b2a_AAGATTGGCGGAACGT-1	8.11_Glut	0.00868361	0.000415322	0	0	4.3_GABA
b2a_AAGATTGGCGGAACGT-1	8-9_Glut	0.0123313	0.000589784	0	0	4.3_GABA
b2a_AAGATTGGCGGAACGT-1	9.1_Glut	0.0252698	0.00120861	0	0	4.3_GABA
b2a_AAGATTGGCGGAACGT-1	9.2_Glut	0.0669548	0.00320233	0	0	4.3_GABA
b2a_AAGATTGGCGGAACGT-1	9.3_Glut	0.033132	0.00158464	0	0	4.3_GABA
b2a_AAGATTGGCGGAACGT-1	9.4_Glut	0.0298197	0.00142622	0	0	4.3_GABA
b2a_AAGATTGGCGGAACGT-1	9.5_Glut	0.154484	0.00738871	0	0	4.3_GABA
b2a_AAGATTGGCGGAACGT-1	9.6_Glut	0.0185677	0.000888062	0	0	4.3_GABA
b2a_AAGATTGGCGGAACGT-1	9.7_Glut	0.0204887	0.000979938	0	0	4.3_GABA
b2a_AAGATTGGCGGAACGT-1	9.8_Glut	0.0242579	0.00116022	0	0	4.3_GABA
b2a_AAGATTGGCGGAACGT-1	10.1_Glut	0.0232343	0.00111125	0	0	4.3_GABA
b2a_AAGATTGGCGGAACGT-1	10.2_Glut	0.0135196	0.00064662	0	0	4.3_GABA
b2a_AAGATTGGCGGAACGT-1	11.1_Glut	0.0222734	0.0010653	0	0	4.3_GABA
b2a_AAGATTGGCGGAACGT-1	11.2_Glut	0.0265818	0.00127136	0	0	4.3_GABA
b2a_AAGATTGGCGGAACGT-1	11.3_Glut	0.0220363	0.00105396	0	0	4.3_GABA
b2a_AAGATTGGCGGAACGT-1	12_Glut	0.0292066	0.0013969	0	0	4.3_GABA
b2a_AAGATTGGCGGAACGT-1	13_Glut	0.0235401	0.00112588	0	0	4.3_GABA
b2a_AAGATTGGCGGAACGT-1	14_Glut	0.0926283	0.00443025	0	0	4.3_GABA
b2a_AAGATTGGCGGAACGT-1	15.1_GABA/Glut	2.34184	0.112006	2	0.105263	4.3_GABA
b2a_AAGATTGGCGGAACGT-1	15.2_GABA	1.91306	0.0914984	2	0.105263	4.3_GABA
b2a_AAGATTGGCGGAACGT-1	15.3_GABA	0.0771617	0.00369051	0	0	4.3_GABA
b2a_AAGATTGGCGGAACGT-1	15.4_GABA	1.8933	0.090553	2	0.105263	4.3_GABA
b2a_AAGATTGGCGGAACGT-1	15.5_GABA/Glut	0.115968	0.00554656	0	0	4.3_GABA
b2a_AAGATTGGCGGAACGT-1	15.6_Glut	0.0692715	0.00331314	0	0	4.3_GABA
b2a_AAGATTGGCGGAACGT-1	15.7_Glut	0.0708776	0.00338995	0	0	4.3_GABA
b2a_AAGCCGCTTTACCTTG-1	1.1_RG	0.125609	0.0247741	0	0	10.1_Glut
b2a_AAGCCGCTTTACCTTG-1	1.2_RG	0.0533523	0.0105228	0	0	10.1_Glut
b2a_AAGCCGCTTTACCTTG-1	1.3_MG	0.0175112	0.00345376	0	0	10.1_Glut
b2a_AAGCCGCTTTACCTTG-1	2.1_OPC	0.114602	0.0226031	0	0	10.1_Glut
b2a_AAGCCGCTTTACCTTG-1	2.2_Oligo	0.0158135	0.00311893	0	0	10.1_Glut
b2a_AAGCCGCTTTACCTTG-1	3_Peri	0.00216223	0.000426461	0	0	10.1_Glut
b2a_AAGCCGCTTTACCTTG-1	4.1_GABA	0.286029	0.056414	0	0	10.1_Glut
b2a_AAGCCGCTTTACCTTG-1	4.2_GABA	0.0354215	0.00698624	0	0	10.1_Glut
b2a_AAGCCGCTTTACCTTG-1	4.3_GABA	0.0402599	0.00794052	0	0	10.1_Glut
b2a_AAGCCGCTTTACCTTG-1	4.4_GABA	0.037657	0.00742715	0	0	10.1_Glut
b2a_AAGCCGCTTTACCTTG-1	4.5_GABA	0.0494698	0.00975701	0	0	10.1_Glut
b2a_AAGCCGCTTTACCTTG-1	4.6_GABA	0.0412307	0.00813199	0	0	10.1_Glut
b2a_AAGCCGCTTTACCTTG-1	4.7_GABA	0.0196693	0.00387941	0	0	10.1_Glut
b2a_AAGCCGCTTTACCTTG-1	4.8_GABA	0.0117563	0.00231871	0	0	10.1_Glut
b2a_AAGCCGCTTTACCTTG-1	5.1_GABA	0.0103049	0.00203245	0	0	10.1_Glut
b2a_AAGCCGCTTTACCTTG-1	5.2_GABA	0.0073618	0.00145198	0	0	10.1_Glut
b2a_AAGCCGCTTTACCTTG-1	6_GABA	0.0761712	0.0150234	0	0	10.1_Glut
b2a_AAGCCGCTTTACCTTG-1	7_GABA	0.0117163	0.00231082	0	0	10.1_Glut
b2a_AAGCCGCTTTACCTTG-1	8.1_Glut	0.0446125	0.008799	0	0	10.1_Glut
b2a_AAGCCGCTTTACCTTG-1	8.2_Glut	0.0195709	0.00386	0	0	10.1_Glut
b2a_AAGCCGCTTTACCTTG-1	8.3_Glut	0.0167123	0.00329619	0	0	10.1_Glut
b2a_AAGCCGCTTTACCTTG-1	8.4_Glut	0.0346539	0.00683484	0	0	10.1_Glut
b2a_AAGCCGCTTTACCTTG-1	8.5_Glut	0.00656017	0.00129387	0	0	10.1_Glut
b2a_AAGCCGCTTTACCTTG-1	8.6_Glut	0.00683197	0.00134748	0	0	10.1_Glut
b2a_AAGCCGCTTTACCTTG-1	8.7_Glut	0.0127634	0.00251735	0	0	10.1_Glut
b2a_AAGCCGCTTTACCTTG-1	8.8_Glut	0.0477154	0.00941098	0	0	10.1_Glut
b2a_AAGCCGCTTTACCTTG-1	8.9_Glut	0.0126133	0.00248774	0	0	10.1_Glut
b2a_AAGCCGCTTTACCTTG-1	8.10_Glut	0.0121724	0.00240079	0	0	10.1_Glut
b2a_AAGCCGCTTTACCTTG-1	8.11_Glut	0.231818	0.0457219	0	0	10.1_Glut
b2a_AAGCCGCTTTACCTTG-1	8-9_Glut	0.0112579	0.00222041	0	0	10.1_Glut
b2a_AAGCCGCTTTACCTTG-1	9.1_Glut	0.0140671	0.00277447	0	0	10.1_Glut
b2a_AAGCCGCTTTACCTTG-1	9.2_Glut	0.0245494	0.00484191	0	0	10.1_Glut
b2a_AAGCCGCTTTACCTTG-1	9.3_Glut	0.0238108	0.00469625	0	0	10.1_Glut
b2a_AAGCCGCTTTACCTTG-1	9.4_Glut	0.0265416	0.00523485	0	0	10.1_Glut
b2a_AAGCCGCTTTACCTTG-1	9.5_Glut	0.0110525	0.00217991	0	0	10.1_Glut
b2a_AAGCCGCTTTACCTTG-1	9.6_Glut	0.0161393	0.00318318	0	0	10.1_Glut
b2a_AAGCCGCTTTACCTTG-1	9.7_Glut	0.0288197	0.00568415	0	0	10.1_Glut
b2a_AAGCCGCTTTACCTTG-1	9.8_Glut	0.0198851	0.00392197	0	0	10.1_Glut
b2a_AAGCCGCTTTACCTTG-1	10.1_Glut	2.93091	0.578069	3	1	10.1_Glut
b2a_AAGCCGCTTTACCTTG-1	10.2_Glut	0.256157	0.0505223	0	0	10.1_Glut
b2a_AAGCCGCTTTACCTTG-1	11.1_Glut	0.0580812	0.0114555	0	0	10.1_Glut
b2a_AAGCCGCTTTACCTTG-1	11.2_Glut	0.0208852	0.00411923	0	0	10.1_Glut
b2a_AAGCCGCTTTACCTTG-1	11.3_Glut	0.011349	0.00223837	0	0	10.1_Glut
b2a_AAGCCGCTTTACCTTG-1	12_Glut	0.0230404	0.00454429	0	0	10.1_Glut
b2a_AAGCCGCTTTACCTTG-1	13_Glut	0.0174829	0.00344819	0	0	10.1_Glut
b2a_AAGCCGCTTTACCTTG-1	14_Glut	0.0264633	0.00521939	0	0	10.1_Glut
b2a_AAGCCGCTTTACCTTG-1	15.1_GABA/Glut	0.0135916	0.0026807	0	0	10.1_Glut
b2a_AAGCCGCTTTACCTTG-1	15.2_GABA	0.0138479	0.00273125	0	0	10.1_Glut
b2a_AAGCCGCTTTACCTTG-1	15.3_GABA	0.0111978	0.00220855	0	0	10.1_Glut
b2a_AAGCCGCTTTACCTTG-1	15.4_GABA	0.0151694	0.00299188	0	0	10.1_Glut
b2a_AAGCCGCTTTACCTTG-1	15.5_GABA/Glut	0.0222374	0.00438592	0	0	10.1_Glut
b2a_AAGCCGCTTTACCTTG-1	15.6_Glut	0.0080789	0.00159342	0	0	10.1_Glut
b2a_AAGCCGCTTTACCTTG-1	15.7_Glut	0.0634403	0.0125124	0	0	10.1_Glut
b2a_AAGCTCGTGCCAAGTC-1	1.1_RG	0.851225	0.11653	1	0.2	1.1_RG
b2a_AAGCTCGTGCCAAGTC-1	1.2_RG	1.17472	0.160816	1	0.2	1.1_RG
b2a_AAGCTCGTGCCAAGTC-1	1.3_MG	0.235689	0.0322652	0	0	1.1_RG
b2a_AAGCTCGTGCCAAGTC-1	2.1_OPC	0.0401942	0.00550248	0	0	1.1_RG
b2a_AAGCTCGTGCCAAGTC-1	2.2_Oligo	0.017173	0.00235094	0	0	1.1_RG
b2a_AAGCTCGTGCCAAGTC-1	3_Peri	0.0945604	0.0129451	0	0	1.1_RG
b2a_AAGCTCGTGCCAAGTC-1	4.1_GABA	0.0234106	0.00320485	0	0	1.1_RG
b2a_AAGCTCGTGCCAAGTC-1	4.2_GABA	0.0112595	0.0015414	0	0	1.1_RG
b2a_AAGCTCGTGCCAAGTC-1	4.3_GABA	0.0385987	0.00528406	0	0	1.1_RG
b2a_AAGCTCGTGCCAAGTC-1	4.4_GABA	0.0200842	0.00274947	0	0	1.1_RG
b2a_AAGCTCGTGCCAAGTC-1	4.5_GABA	0.017215	0.00235668	0	0	1.1_RG
b2a_AAGCTCGTGCCAAGTC-1	4.6_GABA	0.0154526	0.00211543	0	0	1.1_RG
b2a_AAGCTCGTGCCAAGTC-1	4.7_GABA	0.0182067	0.00249245	0	0	1.1_RG
b2a_AAGCTCGTGCCAAGTC-1	4.8_GABA	0.0226059	0.00309469	0	0	1.1_RG
b2a_AAGCTCGTGCCAAGTC-1	5.1_GABA	0.901087	0.123356	1	0.2	1.1_RG
b2a_AAGCTCGTGCCAAGTC-1	5.2_GABA	0.609341	0.0834171	1	0.2	1.1_RG
b2a_AAGCTCGTGCCAAGTC-1	6_GABA	0.0353208	0.00483533	0	0	1.1_RG
b2a_AAGCTCGTGCCAAGTC-1	7_GABA	0.126662	0.0173396	0	0	1.1_RG
b2a_AAGCTCGTGCCAAGTC-1	8.1_Glut	0.0206916	0.00283262	0	0	1.1_RG
b2a_AAGCTCGTGCCAAGTC-1	8.2_Glut	0.0144109	0.00197281	0	0	1.1_RG
b2a_AAGCTCGTGCCAAGTC-1	8.3_Glut	0.0159923	0.0021893	0	0	1.1_RG
b2a_AAGCTCGTGCCAAGTC-1	8.4_Glut	0.0159745	0.00218687	0	0	1.1_RG
b2a_AAGCTCGTGCCAAGTC-1	8.5_Glut	0.0226555	0.00310147	0	0	1.1_RG
b2a_AAGCTCGTGCCAAGTC-1	8.6_Glut	0.0192396	0.00263384	0	0	1.1_RG
b2a_AAGCTCGTGCCAAGTC-1	8.7_Glut	0.0355434	0.00486579	0	0	1.1_RG
b2a_AAGCTCGTGCCAAGTC-1	8.8_Glut	0.0117056	0.00160246	0	0	1.1_RG
b2a_AAGCTCGTGCCAAGTC-1	8.9_Glut	0.0157601	0.00215751	0	0	1.1_RG
b2a_AAGCTCGTGCCAAGTC-1	8.10_Glut	0.0172321	0.00235903	0	0	1.1_RG
b2a_AAGCTCGTGCCAAGTC-1	8.11_Glut	0.00907215	0.00124195	0	0	1.1_RG
b2a_AAGCTCGTGCCAAGTC-1	8-9_Glut	0.0125064	0.00171209	0	0	1.1_RG
b2a_AAGCTCGTGCCAAGTC-1	9.1_Glut	0.0147113	0.00201394	0	0	1.1_RG
b2a_AAGCTCGTGCCAAGTC-1	9.2_Glut	0.0118571	0.00162321	0	0	1.1_RG
b2a_AAGCTCGTGCCAAGTC-1	9.3_Glut	0.0112195	0.00153592	0	0	1.1_RG
b2a_AAGCTCGTGCCAAGTC-1	9.4_Glut	0.0221149	0.00302746	0	0	1.1_RG
b2a_AAGCTCGTGCCAAGTC-1	9.5_Glut	0.0445333	0.00609648	0	0	1.1_RG
b2a_AAGCTCGTGCCAAGTC-1	9.6_Glut	0.0129618	0.00177444	0	0	1.1_RG
b2a_AAGCTCGTGCCAAGTC-1	9.7_Glut	0.0166075	0.00227353	0	0	1.1_RG
b2a_AAGCTCGTGCCAAGTC-1	9.8_Glut	0.0244016	0.00334052	0	0	1.1_RG
b2a_AAGCTCGTGCCAAGTC-1	10.1_Glut	0.0169216	0.00231652	0	0	1.1_RG
b2a_AAGCTCGTGCCAAGTC-1	10.2_Glut	0.0111466	0.00152594	0	0	1.1_RG
b2a_AAGCTCGTGCCAAGTC-1	11.1_Glut	0.0221563	0.00303313	0	0	1.1_RG
b2a_AAGCTCGTGCCAAGTC-1	11.2_Glut	0.0100705	0.00137863	0	0	1.1_RG
b2a_AAGCTCGTGCCAAGTC-1	11.3_Glut	0.0235196	0.00321976	0	0	1.1_RG
b2a_AAGCTCGTGCCAAGTC-1	12_Glut	0.015571	0.00213163	0	0	1.1_RG
b2a_AAGCTCGTGCCAAGTC-1	13_Glut	0.0214995	0.00294322	0	0	1.1_RG
b2a_AAGCTCGTGCCAAGTC-1	14_Glut	0.0565756	0.00774504	0	0	1.1_RG
b2a_AAGCTCGTGCCAAGTC-1	15.1_GABA/Glut	0.258716	0.0354175	0	0	1.1_RG
b2a_AAGCTCGTGCCAAGTC-1	15.2_GABA	0.423022	0.0579105	0	0	1.1_RG
b2a_AAGCTCGTGCCAAGTC-1	15.3_GABA	0.0255984	0.00350436	0	0	1.1_RG
b2a_AAGCTCGTGCCAAGTC-1	15.4_GABA	0.236607	0.0323909	0	0	1.1_RG
b2a_AAGCTCGTGCCAAGTC-1	15.5_GABA/Glut	0.0267505	0.00366207	0	0	1.1_RG
b2a_AAGCTCGTGCCAAGTC-1	15.6_Glut	1.31854	0.180505	1	0.2	1.1_RG
b2a_AAGCTCGTGCCAAGTC-1	15.7_Glut	0.216053	0.0295771	0	0	1.1_RG
b2a_AAGGATCGATCGCTTG-1	1.1_RG	0.057628	0.0166764	0	0	13_Glut
b2a_AAGGATCGATCGCTTG-1	1.2_RG	0.0343421	0.00993796	0	0	13_Glut
b2a_AAGGATCGATCGCTTG-1	1.3_MG	0.109474	0.0316798	0	0	13_Glut
b2a_AAGGATCGATCGCTTG-1	2.1_OPC	0.0616014	0.0178263	0	0	13_Glut
b2a_AAGGATCGATCGCTTG-1	2.2_Oligo	0.0942972	0.0272878	0	0	13_Glut
b2a_AAGGATCGATCGCTTG-1	3_Peri	0.000815826	0.000236085	0	0	13_Glut
b2a_AAGGATCGATCGCTTG-1	4.1_GABA	0.0140742	0.00407281	0	0	13_Glut
b2a_AAGGATCGATCGCTTG-1	4.2_GABA	0.01973	0.00570949	0	0	13_Glut
b2a_AAGGATCGATCGCTTG-1	4.3_GABA	0.0174472	0.0050489	0	0	13_Glut
b2a_AAGGATCGATCGCTTG-1	4.4_GABA	0.0112247	0.0032482	0	0	13_Glut
b2a_AAGGATCGATCGCTTG-1	4.5_GABA	0.0091259	0.00264086	0	0	13_Glut
b2a_AAGGATCGATCGCTTG-1	4.6_GABA	0.00775473	0.00224407	0	0	13_Glut
b2a_AAGGATCGATCGCTTG-1	4.7_GABA	0.0529978	0.0153366	0	0	13_Glut
b2a_AAGGATCGATCGCTTG-1	4.8_GABA	0.00766291	0.0022175	0	0	13_Glut
b2a_AAGGATCGATCGCTTG-1	5.1_GABA	0.00703044	0.00203447	0	0	13_Glut
b2a_AAGGATCGATCGCTTG-1	5.2_GABA	0.00502182	0.00145322	0	0	13_Glut
b2a_AAGGATCGATCGCTTG-1	6_GABA	0.151403	0.0438131	0	0	13_Glut
b2a_AAGGATCGATCGCTTG-1	7_GABA	0.00419584	0.0012142	0	0	13_Glut
b2a_AAGGATCGATCGCTTG-1	8.1_Glut	0.0201705	0.00583696	0	0	13_Glut
b2a_AAGGATCGATCGCTTG-1	8.2_Glut	0.0403493	0.0116763	0	0	13_Glut
b2a_AAGGATCGATCGCTTG-1	8.3_Glut	0.0183989	0.0053243	0	0	13_Glut
b2a_AAGGATCGATCGCTTG-1	8.4_Glut	0.0127137	0.0036791	0	0	13_Glut
b2a_AAGGATCGATCGCTTG-1	8.5_Glut	0.0336579	0.00973996	0	0	13_Glut
b2a_AAGGATCGATCGCTTG-1	8.6_Glut	0.0541052	0.015657	0	0	13_Glut
b2a_AAGGATCGATCGCTTG-1	8.7_Glut	0.0117957	0.00341345	0	0	13_Glut
b2a_AAGGATCGATCGCTTG-1	8.8_Glut	0.0129402	0.00374465	0	0	13_Glut
b2a_AAGGATCGATCGCTTG-1	8.9_Glut	0.0494091	0.0142981	0	0	13_Glut
b2a_AAGGATCGATCGCTTG-1	8.10_Glut	0.0102322	0.002961	0	0	13_Glut
b2a_AAGGATCGATCGCTTG-1	8.11_Glut	0.0274185	0.00793438	0	0	13_Glut
b2a_AAGGATCGATCGCTTG-1	8-9_Glut	0.195201	0.0564874	0	0	13_Glut
b2a_AAGGATCGATCGCTTG-1	9.1_Glut	0.0681801	0.01973	0	0	13_Glut
b2a_AAGGATCGATCGCTTG-1	9.2_Glut	0.0191088	0.00552973	0	0	13_Glut
b2a_AAGGATCGATCGCTTG-1	9.3_Glut	0.0307589	0.00890105	0	0	13_Glut
b2a_AAGGATCGATCGCTTG-1	9.4_Glut	0.0223933	0.00648018	0	0	13_Glut
b2a_AAGGATCGATCGCTTG-1	9.5_Glut	0.0121868	0.00352663	0	0	13_Glut
b2a_AAGGATCGATCGCTTG-1	9.6_Glut	0.273729	0.0792119	0	0	13_Glut
b2a_AAGGATCGATCGCTTG-1	9.7_Glut	0.354238	0.10251	0	0	13_Glut
b2a_AAGGATCGATCGCTTG-1	9.8_Glut	0.211751	0.0612767	0	0	13_Glut
b2a_AAGGATCGATCGCTTG-1	10.1_Glut	0.0259725	0.00751595	0	0	13_Glut
b2a_AAGGATCGATCGCTTG-1	10.2_Glut	0.0149258	0.00431924	0	0	13_Glut
b2a_AAGGATCGATCGCTTG-1	11.1_Glut	0.00933854	0.0027024	0	0	13_Glut
b2a_AAGGATCGATCGCTTG-1	11.2_Glut	0.0124567	0.00360473	0	0	13_Glut
b2a_AAGGATCGATCGCTTG-1	11.3_Glut	0.0203377	0.00588533	0	0	13_Glut
b2a_AAGGATCGATCGCTTG-1	12_Glut	0.0193347	0.00559508	0	0	13_Glut
b2a_AAGGATCGATCGCTTG-1	13_Glut	1	0.289381	1	1	13_Glut
b2a_AAGGATCGATCGCTTG-1	14_Glut	0.0181428	0.00525017	0	0	13_Glut
b2a_AAGGATCGATCGCTTG-1	15.1_GABA/Glut	0.0296158	0.00857025	0	0	13_Glut
b2a_AAGGATCGATCGCTTG-1	15.2_GABA	0.0348126	0.0100741	0	0	13_Glut
b2a_AAGGATCGATCGCTTG-1	15.3_GABA	0.0283281	0.00819761	0	0	13_Glut
b2a_AAGGATCGATCGCTTG-1	15.4_GABA	0.0307964	0.0089119	0	0	13_Glut
b2a_AAGGATCGATCGCTTG-1	15.5_GABA/Glut	0.0106298	0.00307605	0	0	13_Glut
b2a_AAGGATCGATCGCTTG-1	15.6_Glut	0.018683	0.00540649	0	0	13_Glut
b2a_AAGGATCGATCGCTTG-1	15.7_Glut	0.0377139	0.0109137	0	0	13_Glut
b2a_AAGGATGAGGGACCTC-1	1.1_RG	4.42276	0.305964	4	0.333333	1.1_RG
b2a_AAGGATGAGGGACCTC-1	1.2_RG	0.0425437	0.00294316	0	0	1.1_RG
b2a_AAGGATGAGGGACCTC-1	1.3_MG	0.312646	0.0216287	0	0	1.1_RG
b2a_AAGGATGAGGGACCTC-1	2.1_OPC	0.25071	0.017344	0	0	1.1_RG
b2a_AAGGATGAGGGACCTC-1	2.2_Oligo	0.0070429	0.000487225	0	0	1.1_RG
b2a_AAGGATGAGGGACCTC-1	3_Peri	0.0158737	0.00109814	0	0	1.1_RG
b2a_AAGGATGAGGGACCTC-1	4.1_GABA	0.0260965	0.00180535	0	0	1.1_RG
b2a_AAGGATGAGGGACCTC-1	4.2_GABA	0.0259973	0.00179849	0	0	1.1_RG
b2a_AAGGATGAGGGACCTC-1	4.3_GABA	2.96734	0.205279	3	0.25	1.1_RG
b2a_AAGGATGAGGGACCTC-1	4.4_GABA	0.575345	0.0398021	1	0.0833333	1.1_RG
b2a_AAGGATGAGGGACCTC-1	4.5_GABA	0.138101	0.00955381	0	0	1.1_RG
b2a_AAGGATGAGGGACCTC-1	4.6_GABA	0.0906186	0.00626896	0	0	1.1_RG
b2a_AAGGATGAGGGACCTC-1	4.7_GABA	0.283024	0.0195795	0	0	1.1_RG
b2a_AAGGATGAGGGACCTC-1	4.8_GABA	1.73064	0.119725	2	0.166667	1.1_RG
b2a_AAGGATGAGGGACCTC-1	5.1_GABA	0.231022	0.015982	0	0	1.1_RG
b2a_AAGGATGAGGGACCTC-1	5.2_GABA	0.167343	0.0115767	0	0	1.1_RG
b2a_AAGGATGAGGGACCTC-1	6_GABA	0.0144506	0.000999686	0	0	1.1_RG
b2a_AAGGATGAGGGACCTC-1	7_GABA	0.0496035	0.00343155	0	0	1.1_RG
b2a_AAGGATGAGGGACCTC-1	8.1_Glut	0.010445	0.000722581	0	0	1.1_RG
b2a_AAGGATGAGGGACCTC-1	8.2_Glut	0.0064184	0.000444022	0	0	1.1_RG
b2a_AAGGATGAGGGACCTC-1	8.3_Glut	0.00473622	0.00032765	0	0	1.1_RG
b2a_AAGGATGAGGGACCTC-1	8.4_Glut	0.0157771	0.00109146	0	0	1.1_RG
b2a_AAGGATGAGGGACCTC-1	8.5_Glut	0.00675231	0.000467122	0	0	1.1_RG
b2a_AAGGATGAGGGACCTC-1	8.6_Glut	0.0121816	0.000842721	0	0	1.1_RG
b2a_AAGGATGAGGGACCTC-1	8.7_Glut	0.0178442	0.00123445	0	0	1.1_RG
b2a_AAGGATGAGGGACCTC-1	8.8_Glut	0.00594179	0.000411051	0	0	1.1_RG
b2a_AAGGATGAGGGACCTC-1	8.9_Glut	0.00731479	0.000506034	0	0	1.1_RG
b2a_AAGGATGAGGGACCTC-1	8.10_Glut	0.00628092	0.000434512	0	0	1.1_RG
b2a_AAGGATGAGGGACCTC-1	8.11_Glut	0.00567876	0.000392854	0	0	1.1_RG
b2a_AAGGATGAGGGACCTC-1	8-9_Glut	0.00448875	0.00031053	0	0	1.1_RG
b2a_AAGGATGAGGGACCTC-1	9.1_Glut	0.0107487	0.000743589	0	0	1.1_RG
b2a_AAGGATGAGGGACCTC-1	9.2_Glut	0.0268902	0.00186026	0	0	1.1_RG
b2a_AAGGATGAGGGACCTC-1	9.3_Glut	0.013326	0.000921886	0	0	1.1_RG
b2a_AAGGATGAGGGACCTC-1	9.4_Glut	0.0154358	0.00106784	0	0	1.1_RG
b2a_AAGGATGAGGGACCTC-1	9.5_Glut	0.523526	0.0362173	1	0.0833333	1.1_RG
b2a_AAGGATGAGGGACCTC-1	9.6_Glut	0.0107668	0.000744844	0	0	1.1_RG
b2a_AAGGATGAGGGACCTC-1	9.7_Glut	0.0088796	0.000614287	0	0	1.1_RG
b2a_AAGGATGAGGGACCTC-1	9.8_Glut	0.00707443	0.000489407	0	0	1.1_RG
b2a_AAGGATGAGGGACCTC-1	10.1_Glut	0.0111346	0.000770284	0	0	1.1_RG
b2a_AAGGATGAGGGACCTC-1	10.2_Glut	0.00823845	0.000569933	0	0	1.1_RG
b2a_AAGGATGAGGGACCTC-1	11.1_Glut	0.009101	0.000629604	0	0	1.1_RG
b2a_AAGGATGAGGGACCTC-1	11.2_Glut	0.00838115	0.000579805	0	0	1.1_RG
b2a_AAGGATGAGGGACCTC-1	11.3_Glut	0.00948695	0.000656303	0	0	1.1_RG
b2a_AAGGATGAGGGACCTC-1	12_Glut	0.0104953	0.000726058	0	0	1.1_RG
b2a_AAGGATGAGGGACCTC-1	13_Glut	0.0127345	0.000880969	0	0	1.1_RG
b2a_AAGGATGAGGGACCTC-1	14_Glut	0.0293451	0.00203008	0	0	1.1_RG
b2a_AAGGATGAGGGACCTC-1	15.1_GABA/Glut	0.488582	0.0337999	0	0	1.1_RG
b2a_AAGGATGAGGGACCTC-1	15.2_GABA	0.414702	0.028689	0	0	1.1_RG
b2a_AAGGATGAGGGACCTC-1	15.3_GABA	0.0556582	0.00385041	0	0	1.1_RG
b2a_AAGGATGAGGGACCTC-1	15.4_GABA	1.21103	0.0837789	1	0.0833333	1.1_RG
b2a_AAGGATGAGGGACCTC-1	15.5_GABA/Glut	0.0368551	0.00254962	0	0	1.1_RG
b2a_AAGGATGAGGGACCTC-1	15.6_Glut	0.0302868	0.00209523	0	0	1.1_RG
b2a_AAGGATGAGGGACCTC-1	15.7_Glut	0.0474261	0.00328092	0	0	1.1_RG
b2a_AAGGCAGGCTGTCTCC-1	1.1_RG	0.659089	0.0901637	1	0.2	9.1_Glut
b2a_AAGGCAGGCTGTCTCC-1	1.2_RG	0.0368135	0.0050361	0	0	9.1_Glut
b2a_AAGGCAGGCTGTCTCC-1	1.3_MG	1.05967	0.144964	1	0.2	9.1_Glut
b2a_AAGGCAGGCTGTCTCC-1	2.1_OPC	0.0283647	0.00388031	0	0	9.1_Glut
b2a_AAGGCAGGCTGTCTCC-1	2.2_Oligo	0.0383807	0.0052505	0	0	9.1_Glut
b2a_AAGGCAGGCTGTCTCC-1	3_Peri	0.0101277	0.00138547	0	0	9.1_Glut
b2a_AAGGCAGGCTGTCTCC-1	4.1_GABA	0.0177947	0.00243432	0	0	9.1_Glut
b2a_AAGGCAGGCTGTCTCC-1	4.2_GABA	0.0153543	0.00210047	0	0	9.1_Glut
b2a_AAGGCAGGCTGTCTCC-1	4.3_GABA	0.0148303	0.00202879	0	0	9.1_Glut
b2a_AAGGCAGGCTGTCTCC-1	4.4_GABA	0.00987088	0.00135034	0	0	9.1_Glut
b2a_AAGGCAGGCTGTCTCC-1	4.5_GABA	0.014131	0.00193312	0	0	9.1_Glut
b2a_AAGGCAGGCTGTCTCC-1	4.6_GABA	0.0190473	0.00260569	0	0	9.1_Glut
b2a_AAGGCAGGCTGTCTCC-1	4.7_GABA	0.0184754	0.00252744	0	0	9.1_Glut
b2a_AAGGCAGGCTGTCTCC-1	4.8_GABA	0.0108356	0.00148231	0	0	9.1_Glut
b2a_AAGGCAGGCTGTCTCC-1	5.1_GABA	0.0119202	0.0016307	0	0	9.1_Glut
b2a_AAGGCAGGCTGTCTCC-1	5.2_GABA	0.0097128	0.00132872	0	0	9.1_Glut
b2a_AAGGCAGGCTGTCTCC-1	6_GABA	0.0192517	0.00263364	0	0	9.1_Glut
b2a_AAGGCAGGCTGTCTCC-1	7_GABA	0.0425467	0.00582041	0	0	9.1_Glut
b2a_AAGGCAGGCTGTCTCC-1	8.1_Glut	0.0222687	0.00304638	0	0	9.1_Glut
b2a_AAGGCAGGCTGTCTCC-1	8.2_Glut	0.018583	0.00254216	0	0	9.1_Glut
b2a_AAGGCAGGCTGTCTCC-1	8.3_Glut	0.0123085	0.00168381	0	0	9.1_Glut
b2a_AAGGCAGGCTGTCTCC-1	8.4_Glut	0.0294898	0.00403422	0	0	9.1_Glut
b2a_AAGGCAGGCTGTCTCC-1	8.5_Glut	0.00963481	0.00131805	0	0	9.1_Glut
b2a_AAGGCAGGCTGTCTCC-1	8.6_Glut	0.0216268	0.00295856	0	0	9.1_Glut
b2a_AAGGCAGGCTGTCTCC-1	8.7_Glut	0.0345812	0.00473073	0	0	9.1_Glut
b2a_AAGGCAGGCTGTCTCC-1	8.8_Glut	0.0245934	0.00336439	0	0	9.1_Glut
b2a_AAGGCAGGCTGTCTCC-1	8.9_Glut	0.0121207	0.00165812	0	0	9.1_Glut
b2a_AAGGCAGGCTGTCTCC-1	8.10_Glut	0.0235661	0.00322386	0	0	9.1_Glut
b2a_AAGGCAGGCTGTCTCC-1	8.11_Glut	0.105275	0.0144017	0	0	9.1_Glut
b2a_AAGGCAGGCTGTCTCC-1	8-9_Glut	0.0231757	0.00317045	0	0	9.1_Glut
b2a_AAGGCAGGCTGTCTCC-1	9.1_Glut	1.52813	0.209049	2	0.4	9.1_Glut
b2a_AAGGCAGGCTGTCTCC-1	9.2_Glut	0.143428	0.0196211	0	0	9.1_Glut
b2a_AAGGCAGGCTGTCTCC-1	9.3_Glut	0.578322	0.0791149	1	0.2	9.1_Glut
b2a_AAGGCAGGCTGTCTCC-1	9.4_Glut	0.0669733	0.00916199	0	0	9.1_Glut
b2a_AAGGCAGGCTGTCTCC-1	9.5_Glut	0.133519	0.0182654	0	0	9.1_Glut
b2a_AAGGCAGGCTGTCTCC-1	9.6_Glut	0.407317	0.0557213	0	0	9.1_Glut
b2a_AAGGCAGGCTGTCTCC-1	9.7_Glut	0.375951	0.0514304	0	0	9.1_Glut
b2a_AAGGCAGGCTGTCTCC-1	9.8_Glut	0.331839	0.0453958	0	0	9.1_Glut
b2a_AAGGCAGGCTGTCTCC-1	10.1_Glut	0.418269	0.0572195	0	0	9.1_Glut
b2a_AAGGCAGGCTGTCTCC-1	10.2_Glut	0.44497	0.0608722	0	0	9.1_Glut
b2a_AAGGCAGGCTGTCTCC-1	11.1_Glut	0.0637951	0.0087272	0	0	9.1_Glut
b2a_AAGGCAGGCTGTCTCC-1	11.2_Glut	0.072159	0.00987139	0	0	9.1_Glut
b2a_AAGGCAGGCTGTCTCC-1	11.3_Glut	0.0426357	0.00583259	0	0	9.1_Glut
b2a_AAGGCAGGCTGTCTCC-1	12_Glut	0.02266	0.00309989	0	0	9.1_Glut
b2a_AAGGCAGGCTGTCTCC-1	13_Glut	0.0353211	0.00483194	0	0	9.1_Glut
b2a_AAGGCAGGCTGTCTCC-1	14_Glut	0.0434251	0.00594059	0	0	9.1_Glut
b2a_AAGGCAGGCTGTCTCC-1	15.1_GABA/Glut	0.0236808	0.00323955	0	0	9.1_Glut
b2a_AAGGCAGGCTGTCTCC-1	15.2_GABA	0.0143671	0.00196542	0	0	9.1_Glut
b2a_AAGGCAGGCTGTCTCC-1	15.3_GABA	0.00402843	0.000551091	0	0	9.1_Glut
b2a_AAGGCAGGCTGTCTCC-1	15.4_GABA	0.0111785	0.00152923	0	0	9.1_Glut
b2a_AAGGCAGGCTGTCTCC-1	15.5_GABA/Glut	0.0362971	0.00496547	0	0	9.1_Glut
b2a_AAGGCAGGCTGTCTCC-1	15.6_Glut	0.0135712	0.00185654	0	0	9.1_Glut
b2a_AAGGCAGGCTGTCTCC-1	15.7_Glut	0.124629	0.0170493	0	0	9.1_Glut
b2a_AAGGGACAGATTCTGT-1	1.1_RG	0.867106	0.0514778	1	0.0714286	4.3_GABA
b2a_AAGGGACAGATTCTGT-1	1.2_RG	0.0717073	0.00425707	0	0	4.3_GABA
b2a_AAGGGACAGATTCTGT-1	1.3_MG	0.361199	0.0214434	0	0	4.3_GABA
b2a_AAGGGACAGATTCTGT-1	2.1_OPC	0.133381	0.00791851	0	0	4.3_GABA
b2a_AAGGGACAGATTCTGT-1	2.2_Oligo	0.0230241	0.00136688	0	0	4.3_GABA
b2a_AAGGGACAGATTCTGT-1	3_Peri	0.00789377	0.000468633	0	0	4.3_GABA
b2a_AAGGGACAGATTCTGT-1	4.1_GABA	0.0575408	0.00341605	0	0	4.3_GABA
b2a_AAGGGACAGATTCTGT-1	4.2_GABA	0.0354444	0.00210424	0	0	4.3_GABA
b2a_AAGGGACAGATTCTGT-1	4.3_GABA	3.8996	0.231509	4	0.285714	4.3_GABA
b2a_AAGGGACAGATTCTGT-1	4.4_GABA	0.948848	0.0563307	1	0.0714286	4.3_GABA
b2a_AAGGGACAGATTCTGT-1	4.5_GABA	0.159259	0.00945478	0	0	4.3_GABA
b2a_AAGGGACAGATTCTGT-1	4.6_GABA	0.146354	0.00868866	0	0	4.3_GABA
b2a_AAGGGACAGATTCTGT-1	4.7_GABA	0.132482	0.00786513	0	0	4.3_GABA
b2a_AAGGGACAGATTCTGT-1	4.8_GABA	1.48517	0.0881709	1	0.0714286	4.3_GABA
b2a_AAGGGACAGATTCTGT-1	5.1_GABA	0.166267	0.00987083	0	0	4.3_GABA
b2a_AAGGGACAGATTCTGT-1	5.2_GABA	0.187891	0.0111546	0	0	4.3_GABA
b2a_AAGGGACAGATTCTGT-1	6_GABA	0.0401984	0.00238647	0	0	4.3_GABA
b2a_AAGGGACAGATTCTGT-1	7_GABA	0.128626	0.0076362	0	0	4.3_GABA
b2a_AAGGGACAGATTCTGT-1	8.1_Glut	0.0181338	0.00107656	0	0	4.3_GABA
b2a_AAGGGACAGATTCTGT-1	8.2_Glut	0.0089348	0.000530435	0	0	4.3_GABA
b2a_AAGGGACAGATTCTGT-1	8.3_Glut	0.015625	0.000927618	0	0	4.3_GABA
b2a_AAGGGACAGATTCTGT-1	8.4_Glut	0.0251286	0.00149182	0	0	4.3_GABA
b2a_AAGGGACAGATTCTGT-1	8.5_Glut	0.0103339	0.0006135	0	0	4.3_GABA
b2a_AAGGGACAGATTCTGT-1	8.6_Glut	0.0214527	0.00127359	0	0	4.3_GABA
b2a_AAGGGACAGATTCTGT-1	8.7_Glut	0.0183318	0.00108831	0	0	4.3_GABA
b2a_AAGGGACAGATTCTGT-1	8.8_Glut	0.0142328	0.000844963	0	0	4.3_GABA
b2a_AAGGGACAGATTCTGT-1	8.9_Glut	0.0107	0.000635228	0	0	4.3_GABA
b2a_AAGGGACAGATTCTGT-1	8.10_Glut	0.00831594	0.000493696	0	0	4.3_GABA
b2a_AAGGGACAGATTCTGT-1	8.11_Glut	0.0109548	0.00065036	0	0	4.3_GABA
b2a_AAGGGACAGATTCTGT-1	8-9_Glut	0.0116179	0.000689726	0	0	4.3_GABA
b2a_AAGGGACAGATTCTGT-1	9.1_Glut	0.0196749	0.00116805	0	0	4.3_GABA
b2a_AAGGGACAGATTCTGT-1	9.2_Glut	0.0337174	0.00200172	0	0	4.3_GABA
b2a_AAGGGACAGATTCTGT-1	9.3_Glut	0.0219883	0.00130539	0	0	4.3_GABA
b2a_AAGGGACAGATTCTGT-1	9.4_Glut	0.0195435	0.00116024	0	0	4.3_GABA
b2a_AAGGGACAGATTCTGT-1	9.5_Glut	0.187702	0.0111434	0	0	4.3_GABA
b2a_AAGGGACAGATTCTGT-1	9.6_Glut	0.0159444	0.000946577	0	0	4.3_GABA
b2a_AAGGGACAGATTCTGT-1	9.7_Glut	0.0125888	0.000747364	0	0	4.3_GABA
b2a_AAGGGACAGATTCTGT-1	9.8_Glut	0.0176034	0.00104507	0	0	4.3_GABA
b2a_AAGGGACAGATTCTGT-1	10.1_Glut	0.0198184	0.00117657	0	0	4.3_GABA
b2a_AAGGGACAGATTCTGT-1	10.2_Glut	0.0141384	0.000839358	0	0	4.3_GABA
b2a_AAGGGACAGATTCTGT-1	11.1_Glut	0.0158005	0.000938034	0	0	4.3_GABA
b2a_AAGGGACAGATTCTGT-1	11.2_Glut	0.0183474	0.00108924	0	0	4.3_GABA
b2a_AAGGGACAGATTCTGT-1	11.3_Glut	0.0154337	0.000916261	0	0	4.3_GABA
b2a_AAGGGACAGATTCTGT-1	12_Glut	0.0160203	0.000951085	0	0	4.3_GABA
b2a_AAGGGACAGATTCTGT-1	13_Glut	0.0302557	0.0017962	0	0	4.3_GABA
b2a_AAGGGACAGATTCTGT-1	14_Glut	0.0714515	0.00424189	0	0	4.3_GABA
b2a_AAGGGACAGATTCTGT-1	15.1_GABA/Glut	1.76379	0.104712	2	0.142857	4.3_GABA
b2a_AAGGGACAGATTCTGT-1	15.2_GABA	2.14244	0.127191	2	0.142857	4.3_GABA
b2a_AAGGGACAGATTCTGT-1	15.3_GABA	0.459424	0.0272748	0	0	4.3_GABA
b2a_AAGGGACAGATTCTGT-1	15.4_GABA	2.5974	0.154201	3	0.214286	4.3_GABA
b2a_AAGGGACAGATTCTGT-1	15.5_GABA/Glut	0.0937214	0.00556399	0	0	4.3_GABA
b2a_AAGGGACAGATTCTGT-1	15.6_Glut	0.101686	0.00603681	0	0	4.3_GABA
b2a_AAGGGACAGATTCTGT-1	15.7_Glut	0.130017	0.00771877	0	0	4.3_GABA
b2a_AAGGTATCCTAATATA-1	1.1_RG	0.498755	0.0325714	0	0	5.1_GABA
b2a_AAGGTATCCTAATATA-1	1.2_RG	0.447944	0.0292532	0	0	5.1_GABA
b2a_AAGGTATCCTAATATA-1	1.3_MG	0.0670732	0.00438024	0	0	5.1_GABA
b2a_AAGGTATCCTAATATA-1	2.1_OPC	0.119245	0.00778737	0	0	5.1_GABA
b2a_AAGGTATCCTAATATA-1	2.2_Oligo	0.00855376	0.000558606	0	0	5.1_GABA
b2a_AAGGTATCCTAATATA-1	3_Peri	0.138281	0.0090305	0	0	5.1_GABA
b2a_AAGGTATCCTAATATA-1	4.1_GABA	0.0553182	0.00361258	0	0	5.1_GABA
b2a_AAGGTATCCTAATATA-1	4.2_GABA	0.0208941	0.00136449	0	0	5.1_GABA
b2a_AAGGTATCCTAATATA-1	4.3_GABA	0.0570336	0.0037246	0	0	5.1_GABA
b2a_AAGGTATCCTAATATA-1	4.4_GABA	0.0693443	0.00452855	0	0	5.1_GABA
b2a_AAGGTATCCTAATATA-1	4.5_GABA	0.0259362	0.00169377	0	0	5.1_GABA
b2a_AAGGTATCCTAATATA-1	4.6_GABA	0.0160963	0.00105117	0	0	5.1_GABA
b2a_AAGGTATCCTAATATA-1	4.7_GABA	0.0166387	0.0010866	0	0	5.1_GABA
b2a_AAGGTATCCTAATATA-1	4.8_GABA	0.0289813	0.00189263	0	0	5.1_GABA
b2a_AAGGTATCCTAATATA-1	5.1_GABA	10.6597	0.696135	11	0.846154	5.1_GABA
b2a_AAGGTATCCTAATATA-1	5.2_GABA	1.79067	0.11694	2	0.153846	5.1_GABA
b2a_AAGGTATCCTAATATA-1	6_GABA	0.0208045	0.00135864	0	0	5.1_GABA
b2a_AAGGTATCCTAATATA-1	7_GABA	0.316024	0.020638	0	0	5.1_GABA
b2a_AAGGTATCCTAATATA-1	8.1_Glut	0.0200784	0.00131123	0	0	5.1_GABA
b2a_AAGGTATCCTAATATA-1	8.2_Glut	0.0165253	0.00107919	0	0	5.1_GABA
b2a_AAGGTATCCTAATATA-1	8.3_Glut	0.0214913	0.0014035	0	0	5.1_GABA
b2a_AAGGTATCCTAATATA-1	8.4_Glut	0.0286401	0.00187035	0	0	5.1_GABA
b2a_AAGGTATCCTAATATA-1	8.5_Glut	0.0153393	0.00100174	0	0	5.1_GABA
b2a_AAGGTATCCTAATATA-1	8.6_Glut	0.0155019	0.00101235	0	0	5.1_GABA
b2a_AAGGTATCCTAATATA-1	8.7_Glut	0.0218311	0.00142569	0	0	5.1_GABA
b2a_AAGGTATCCTAATATA-1	8.8_Glut	0.0186535	0.00121817	0	0	5.1_GABA
b2a_AAGGTATCCTAATATA-1	8.9_Glut	0.0149568	0.000976762	0	0	5.1_GABA
b2a_AAGGTATCCTAATATA-1	8.10_Glut	0.00724149	0.000472908	0	0	5.1_GABA
b2a_AAGGTATCCTAATATA-1	8.11_Glut	0.00698347	0.000456058	0	0	5.1_GABA
b2a_AAGGTATCCTAATATA-1	8-9_Glut	0.0123737	0.000808071	0	0	5.1_GABA
b2a_AAGGTATCCTAATATA-1	9.1_Glut	0.0141739	0.000925634	0	0	5.1_GABA
b2a_AAGGTATCCTAATATA-1	9.2_Glut	0.0283109	0.00184885	0	0	5.1_GABA
b2a_AAGGTATCCTAATATA-1	9.3_Glut	0.0179317	0.00117104	0	0	5.1_GABA
b2a_AAGGTATCCTAATATA-1	9.4_Glut	0.0205271	0.00134053	0	0	5.1_GABA
b2a_AAGGTATCCTAATATA-1	9.5_Glut	0.0371574	0.00242658	0	0	5.1_GABA
b2a_AAGGTATCCTAATATA-1	9.6_Glut	0.0159068	0.0010388	0	0	5.1_GABA
b2a_AAGGTATCCTAATATA-1	9.7_Glut	0.0123734	0.000808053	0	0	5.1_GABA
b2a_AAGGTATCCTAATATA-1	9.8_Glut	0.0120558	0.000787305	0	0	5.1_GABA
b2a_AAGGTATCCTAATATA-1	10.1_Glut	0.0219595	0.00143407	0	0	5.1_GABA
b2a_AAGGTATCCTAATATA-1	10.2_Glut	0.0110967	0.000724673	0	0	5.1_GABA
b2a_AAGGTATCCTAATATA-1	11.1_Glut	0.0154705	0.0010103	0	0	5.1_GABA
b2a_AAGGTATCCTAATATA-1	11.2_Glut	0.0123369	0.000805666	0	0	5.1_GABA
b2a_AAGGTATCCTAATATA-1	11.3_Glut	0.0116447	0.000760458	0	0	5.1_GABA
b2a_AAGGTATCCTAATATA-1	12_Glut	0.0158316	0.00103389	0	0	5.1_GABA
b2a_AAGGTATCCTAATATA-1	13_Glut	0.0152681	0.000997087	0	0	5.1_GABA
b2a_AAGGTATCCTAATATA-1	14_Glut	0.0430236	0.00280967	0	0	5.1_GABA
b2a_AAGGTATCCTAATATA-1	15.1_GABA/Glut	0.0485997	0.00317382	0	0	5.1_GABA
b2a_AAGGTATCCTAATATA-1	15.2_GABA	0.0546478	0.0035688	0	0	5.1_GABA
b2a_AAGGTATCCTAATATA-1	15.3_GABA	0.0560723	0.00366182	0	0	5.1_GABA
b2a_AAGGTATCCTAATATA-1	15.4_GABA	0.0290552	0.00189746	0	0	5.1_GABA
b2a_AAGGTATCCTAATATA-1	15.5_GABA/Glut	0.0168416	0.00109985	0	0	5.1_GABA
b2a_AAGGTATCCTAATATA-1	15.6_Glut	0.123403	0.00805885	0	0	5.1_GABA
b2a_AAGGTATCCTAATATA-1	15.7_Glut	0.122093	0.00797335	0	0	5.1_GABA
b2a_AAGGTGATAAACCAGC-1	1.1_RG	0.0907389	0.00458605	0	0	8.2_Glut
b2a_AAGGTGATAAACCAGC-1	1.2_RG	0.203938	0.0103073	0	0	8.2_Glut
b2a_AAGGTGATAAACCAGC-1	1.3_MG	0.539535	0.0272687	1	0.0555556	8.2_Glut
b2a_AAGGTGATAAACCAGC-1	2.1_OPC	0.13794	0.00697167	0	0	8.2_Glut
b2a_AAGGTGATAAACCAGC-1	2.2_Oligo	0.245279	0.0123967	0	0	8.2_Glut
b2a_AAGGTGATAAACCAGC-1	3_Peri	0.0102074	0.000515892	0	0	8.2_Glut
b2a_AAGGTGATAAACCAGC-1	4.1_GABA	0.0453147	0.00229026	0	0	8.2_Glut
b2a_AAGGTGATAAACCAGC-1	4.2_GABA	0.0954091	0.00482209	0	0	8.2_Glut
b2a_AAGGTGATAAACCAGC-1	4.3_GABA	0.0243928	0.00123284	0	0	8.2_Glut
b2a_AAGGTGATAAACCAGC-1	4.4_GABA	0.0261626	0.00132229	0	0	8.2_Glut
b2a_AAGGTGATAAACCAGC-1	4.5_GABA	0.0238545	0.00120563	0	0	8.2_Glut
b2a_AAGGTGATAAACCAGC-1	4.6_GABA	0.0245695	0.00124177	0	0	8.2_Glut
b2a_AAGGTGATAAACCAGC-1	4.7_GABA	0.0351631	0.00177719	0	0	8.2_Glut
b2a_AAGGTGATAAACCAGC-1	4.8_GABA	0.0263445	0.00133148	0	0	8.2_Glut
b2a_AAGGTGATAAACCAGC-1	5.1_GABA	0.0294686	0.00148938	0	0	8.2_Glut
b2a_AAGGTGATAAACCAGC-1	5.2_GABA	0.0441993	0.00223389	0	0	8.2_Glut
b2a_AAGGTGATAAACCAGC-1	6_GABA	0.753477	0.0380816	1	0.0555556	8.2_Glut
b2a_AAGGTGATAAACCAGC-1	7_GABA	0.151924	0.00767841	0	0	8.2_Glut
b2a_AAGGTGATAAACCAGC-1	8.1_Glut	0.989914	0.0500314	1	0.0555556	8.2_Glut
b2a_AAGGTGATAAACCAGC-1	8.2_Glut	6.96678	0.352109	7	0.388889	8.2_Glut
b2a_AAGGTGATAAACCAGC-1	8.3_Glut	5.63655	0.284878	6	0.333333	8.2_Glut
b2a_AAGGTGATAAACCAGC-1	8.4_Glut	0.0487361	0.00246318	0	0	8.2_Glut
b2a_AAGGTGATAAACCAGC-1	8.5_Glut	0.0496366	0.00250869	0	0	8.2_Glut
b2a_AAGGTGATAAACCAGC-1	8.6_Glut	0.0637201	0.00322049	0	0	8.2_Glut
b2a_AAGGTGATAAACCAGC-1	8.7_Glut	0.017473	0.000883104	0	0	8.2_Glut
b2a_AAGGTGATAAACCAGC-1	8.8_Glut	0.622243	0.0314489	1	0.0555556	8.2_Glut
b2a_AAGGTGATAAACCAGC-1	8.9_Glut	1.2901	0.0652031	1	0.0555556	8.2_Glut
b2a_AAGGTGATAAACCAGC-1	8.10_Glut	0.0824078	0.00416499	0	0	8.2_Glut
b2a_AAGGTGATAAACCAGC-1	8.11_Glut	0.130666	0.006604	0	0	8.2_Glut
b2a_AAGGTGATAAACCAGC-1	8-9_Glut	0.37339	0.0188716	0	0	8.2_Glut
b2a_AAGGTGATAAACCAGC-1	9.1_Glut	0.0654932	0.0033101	0	0	8.2_Glut
b2a_AAGGTGATAAACCAGC-1	9.2_Glut	0.0404263	0.00204319	0	0	8.2_Glut
b2a_AAGGTGATAAACCAGC-1	9.3_Glut	0.028099	0.00142016	0	0	8.2_Glut
b2a_AAGGTGATAAACCAGC-1	9.4_Glut	0.0505477	0.00255474	0	0	8.2_Glut
b2a_AAGGTGATAAACCAGC-1	9.5_Glut	0.0261699	0.00132266	0	0	8.2_Glut
b2a_AAGGTGATAAACCAGC-1	9.6_Glut	0.0149336	0.000754763	0	0	8.2_Glut
b2a_AAGGTGATAAACCAGC-1	9.7_Glut	0.0228562	0.00115518	0	0	8.2_Glut
b2a_AAGGTGATAAACCAGC-1	9.8_Glut	0.0196096	0.000991092	0	0	8.2_Glut
[truncated: 208,464+ more rows]
