# Supplementary material for: Spatially resolved cell atlas of the teleost telencephalon and deep homology of the vertebrate forebrain
Source: Commun Biol. 2024 May 21;7:612. doi: 10.1038/s42003-024-06315-1 (PMC11109250; doi:10.1038/s42003-024-06315-1)
Supplement: Supplementary file 9 — Supplementary Dataset 6 [file 42003_2024_6315_MOESM9_ESM.xlsx]

## Sheet: bb_zeisel2_w_meta
cichlid_celltype	mouse_celltype	mouse_description	mouse_region	mouse_neurotransmitter	mouse_taxonomy_group	mouse_probable_location	Score	p_perm
1.1_RG	ABC	Vascular leptomeningeal cells	CNS	NA	Vascular and leptomeningeal cells	Pia/meninges surface	0.000112778	0.94898
1.1_RG	ACOB	Olfactory astrocytes	Olfactory bulb	NA	Astrocytes	Olfactory bulb periglomerular layer	0.000888812	0.000151515
1.1_RG	ACTE1	Telencephalon astrocytes, fibrous	Telencephalon	NA	Astrocytes	Telencephalon	0.00194187	0
1.1_RG	ACTE2	Telencephalon astrocytes, protoplasmic	Telencephalon	NA	Astrocytes	Telencephalon	0.00146309	1.0101e-05
1.1_RG	COP1	Committed oligodendrocytes cells (COP)	CNS	NA	Oligodendrocytes	CNS	0	0.999646
1.1_RG	CR	Cajal-Retzius cells, hippocampus	Dentate gyrus	Glutamate (VGLUT1),Glutamate (VGLUT2)	Di- and mesencephalon excitatory neurons	Dentate gyrus molecular layer	0	0.999646
1.1_RG	DGGRC1	Granule neuroblasts, dentate gyrus	Dentate gyrus	Glutamate (VGLUT1)	Dentate gyrus granule neurons	Dentate gyrus	0	0.999646
1.1_RG	DGGRC2	Granule neurons, dentate gyrus	Dentate gyrus	Glutamate (VGLUT1)	Dentate gyrus granule neurons	Dentate gyrus	0	0.999646
1.1_RG	DGNBL1	Granule neuroblasts, dentate gyrus	Dentate gyrus	Glutamate (VGLUT2)	Non-glutamatergic neuroblasts	Dentate gyrus	0.000750398	0.000373737
1.1_RG	DGNBL2	Granule neuroblasts, dentate gyrus	Dentate gyrus	Glutamate (VGLUT1)	Non-glutamatergic neuroblasts	Dentate gyrus	3.56416e-06	0.999646
1.1_RG	EPEN	Ependymal cells	Brain	NA	Ependymal cells	Brain	0.000477981	0.00494949
1.1_RG	MFOL1	Myelin forming oligodendrocytes (MFOL)	CNS	NA	Oligodendrocytes	Pons/medulla (possible batch effect)	0	0.999646
1.1_RG	MFOL2	Myelin forming oligodendrocytes (MFOL)	CNS	NA	Oligodendrocytes	CNS	0	0.999646
1.1_RG	MGL1	Microglia	CNS	NA	Microglia	CNS	8.319e-06	0.999646
1.1_RG	MGL2	Microglia, activated	CNS	NA	Microglia	CNS	1.83936e-05	0.999192
1.1_RG	MGL3	Microglia, activated	CNS	NA	Microglia	CNS	1.09305e-05	0.999636
1.1_RG	MOL1	Mature oligodendrocytes	CNS	NA	Oligodendrocytes	CNS	1.96987e-06	0.999646
1.1_RG	MSN1	D1 medium spiny neurons, striatum	Striatum dorsal	GABA	Telencephalon projecting inhibitory neurons	Striatum dorsal	0	0.999646
1.1_RG	MSN2	D2 medium spiny neurons, striatum	Striatum dorsal	GABA	Telencephalon projecting inhibitory neurons	Striatum dorsal	0	0.999646
1.1_RG	MSN3	D2 medium spiny neurons, striatum	Striatum ventral	GABA	Telencephalon projecting inhibitory neurons	Striatum ventral	0	0.999646
1.1_RG	MSN4	D1 medium spiny neurons, striatum	Striatum ventral	GABA	Telencephalon projecting inhibitory neurons	Striatum ventral	0	0.999646
1.1_RG	MSN5	Patch D1/D2 neurons, striatum	Striatum ventral	GABA	Telencephalon projecting inhibitory neurons	Striatum ventral	0	0.999646
1.1_RG	MSN6	Matrix D1 neurons, striatum	Striatum ventral	GABA	Telencephalon projecting inhibitory neurons	Striatum ventral	0	0.999646
1.1_RG	NFOL1	Newly formed oligodendrocytes (NFOL)	CNS	NA	Oligodendrocytes	CNS	0	0.999646
1.1_RG	OBDOP1	NA	NA	NA	NA	NA	0	0.999646
1.1_RG	OBDOP2	NA	NA	NA	NA	NA	0	0.999646
1.1_RG	OBINH1	Inhibitory neurons, olfactory bulb	Olfactory bulb	GABA	Olfactory inhibitory neurons	Main and accessory olfactory bulb granular layer	0	0.999646
1.1_RG	OBINH2	Inner horizontal cell, olfactory bulb	Olfactory bulb	GABA	Olfactory inhibitory neurons	Olfactory bulb, mitral cell layer	0	0.999646
1.1_RG	OBINH3	Inhibitory neurons, olfactory bulb	Olfactory bulb	GABA	Olfactory inhibitory neurons	Accessory olfactory bulb granular layer	0	0.999646
1.1_RG	OBINH4	Inhibitory neurons, olfactory bulb	Olfactory bulb	GABA	Olfactory inhibitory neurons	Olfactory bulb, inner granular layer	0	0.999646
1.1_RG	OBINH5	Inhibitory neurons, olfactory nulb	Olfactory bulb	GABA	Olfactory inhibitory neurons	Olfactory bulb	0	0.999646
1.1_RG	OBNBL1	Neuroblasts, olfactory	Olfactory bulb	Glutamate (VGLUT1),Glutamate (VGLUT2)	Glutamatergic neuroblasts	Main olfactory bulb mitral layer, Main olfactory bulb outer plexiform layer	0	0.999646
1.1_RG	OBNBL2	Neuroblasts, olfactory bulb	Olfactory bulb	Glutamate (VGLUT1),Glutamate (VGLUT2)	Glutamatergic neuroblasts	Main olfactory bulb mitral layer, Main olfactory bulb outer plexiform layer	0	0.999646
1.1_RG	OBNBL3	Neuroblasts, olfactory bulb	Olfactory bulb	GABA	Non-glutamatergic neuroblasts	Olfactory bulb	3.56376e-05	0.997354
1.1_RG	OBNBL4	Inhibitory neurons, olfactory bulb	Olfactory bulb	GABA	Olfactory inhibitory neurons	Main olfactory bulb, glomerular layer	0	0.999646
1.1_RG	OBNBL5	Inhibitory neurons, olfactory bulb	Olfactory bulb	GABA	Olfactory inhibitory neurons	Main olfactory bulb, glomerular layer and Accessory olfactory bulb, granular layer	0	0.999646
1.1_RG	OEC	Olfactory ensheathing cells	Olfactory bulb	NA	Olfactory ensheathing cells	Olfactory bulb	5.11387e-05	0.993727
1.1_RG	OPC	Oligodendrocytes precursor cells	CNS	NA	Oligodendrocyte precursor cells	CNS	2.09358e-06	0.999646
1.1_RG	PER1	Pericytes	CNS	NA	Pericytes	CNS	0.000398756	0.0112929
1.1_RG	PER2	Pericytes, possibly mixed with VENC	CNS	NA	Pericytes	CNS	0.000170618	0.732778
1.1_RG	PER3	Pericytes	CNS	NA	Vascular smooth muscle cells	CNS	9.79347e-05	0.968808
1.1_RG	PVM1	Perivascular macrophages	CNS	NA	Perivascular macrophages	CNS	3.8287e-05	0.997152
1.1_RG	PVM2	Perivascular macrophages, activated	CNS	NA	Perivascular macrophages	CNS	1.61196e-05	0.999202
1.1_RG	RGDG	Dentate gyrus radial glia-like cells	Dentate gyrus	NA	Dentate gyrus radial glia-like cells	Dentate gyrus subgranular zone	0.00339148	0
1.1_RG	RGSZ	Subventricular zone radial glia-like cells	Striatum dorsal,Striatum ventral	NA	Subventricular zone radial glia-like cells	Striatum, rostral migragtory stream, olfactory bulb	0.000766401	0.00030303
1.1_RG	SEPNBL	Neuroblasts, septum	Pallidum	Glutamate (VGLUT1),Glutamate (VGLUT2)	Glutamatergic neuroblasts	Triangular nucleus of septum	0	0.999646
1.1_RG	SZNBL	Neuronal intermidate progenitor cells	Striatum dorsal, Striatum ventral, Dentate gyrus	GABA	Non-glutamatergic neuroblasts	Sub ventricular zone, Dentate gyrus	0.00131098	2.0202e-05
1.1_RG	TECHO	Cholinergic interneurons, telencephalon	Striatum dorsal, Striatum ventral,Amygdala	Glutamate (VGLUT3),GABA,Acetylcholine,Nitric oxide	Cholinergic and monoaminergic neurons	Striatum,Amygdala	0	0.999646
1.1_RG	TEGLU1	Excitatory neurons, cerebral cortex	Cortex	Glutamate (VGLUT1),Glutamate (VGLUT2),Glutamate (VGLUT3)	Telencephalon projecting excitatory neurons	Cingulate/Retrosplenial area, layer 6	0	0.999646
1.1_RG	TEGLU10	Excitatory neurons, cerebral cortex	Cortex	Glutamate (VGLUT1)	Telencephalon projecting excitatory neurons	Cortical pyramidal layer 5	0	0.999646
1.1_RG	TEGLU11	Excitatory neurons, cerebral cortex	Cortex	Glutamate (VGLUT1)	Telencephalon projecting excitatory neurons	Cortical pyramidal (poor markers)	0	0.999646
1.1_RG	TEGLU12	Excitatory neurons, cerebral cortex	Cortex	Glutamate (VGLUT1),Glutamate (VGLUT2)	Telencephalon projecting excitatory neurons	Lateral cortex layer 6: gustatory, barrel field, auditory	0	0.999646
1.1_RG	TEGLU13	Excitatory neurons, cerebral cortex	Cortex	Glutamate (VGLUT1),Glutamate (VGLUT2),Nitric oxide	Telencephalon projecting excitatory neurons	Subiculum	0	0.999646
1.1_RG	TEGLU14	Excitatory neurons, cerebral cortex	Cortex	Glutamate (VGLUT1),Glutamate (VGLUT2)	Telencephalon projecting excitatory neurons	Subiculum	0	0.999646
1.1_RG	TEGLU15	Excitatory neurons, cerebral cortex	Cortex	Glutamate (VGLUT1),Glutamate (VGLUT2)	Telencephalon projecting excitatory neurons	Piriform pyramidal	0	0.999646
1.1_RG	TEGLU16	Excitatory neurons, cerebral cortex	Cortex	Glutamate (VGLUT1),Glutamate (VGLUT2),Nitric oxide	Telencephalon projecting excitatory neurons	Piriform pyramidal	0	0.999646
1.1_RG	TEGLU17	Excitatory neurons, cerebral cortex	Cortex	Glutamate (VGLUT1),Glutamate (VGLUT2)	Telencephalon projecting excitatory neurons	Piriform pyramidal	0	0.999646
1.1_RG	TEGLU18	Excitatory neurons, cerebral cortex	Cortex	Glutamate (VGLUT1),Glutamate (VGLUT2)	Telencephalon projecting excitatory neurons	Anterior olfactory nucleus, deep layer	0	0.999646
1.1_RG	TEGLU19	Excitatory neurons, cerebral cortex	Cortex	Glutamate (VGLUT1)	Telencephalon projecting excitatory neurons	Anterior olfactory nucleus and ventral striatum	0	0.999646
1.1_RG	TEGLU2	Excitatory neurons, cerebral cortex	Cortex	Glutamate (VGLUT1)	Telencephalon projecting excitatory neurons	Cortex pyramidal layer 6b	0	0.999646
1.1_RG	TEGLU20	Excitatory neurons, cerebral cortex	Cortex	Glutamate (VGLUT1)	Telencephalon projecting excitatory neurons	Cortex pyramidal layer 6	0	0.999646
1.1_RG	TEGLU21	Excitatory neurons, hippocampus CA1	Hippocampus	Glutamate (VGLUT1),Nitric oxide	Telencephalon projecting excitatory neurons	CA1 (posterior),subiculum,entorhinal	0	0.999646
1.1_RG	TEGLU22	Excitatory neurons, amygdala	Amygdala	Glutamate (VGLUT1),Glutamate (VGLUT2)	Telencephalon projecting excitatory neurons	Basolateral amygdala	0	0.999646
1.1_RG	TEGLU23	Excitatory neurons, hippocampus CA3	Hippocampus	Glutamate (VGLUT1),Nitric oxide	Telencephalon projecting excitatory neurons	CA3	0	0.999646
1.1_RG	TEGLU24	Excitatory neurons, hippocampus CA1	Hippocampus	Glutamate (VGLUT1),Nitric oxide	Telencephalon projecting excitatory neurons	CA1	0	0.999646
1.1_RG	TEGLU3	Excitatory neurons, cerebral cortex	Cortex	Glutamate (VGLUT1)	Telencephalon projecting excitatory neurons	Cortex pyramidal layer 6	0	0.999646
1.1_RG	TEGLU4	Excitatory neurons, cerebral cortex	Cortex	Glutamate (VGLUT1),Glutamate (VGLUT2)	Telencephalon projecting excitatory neurons	Cortex pyramidal layer 5, Cingulate/Retrosplenial area (superficial and deep)	0	0.999646
1.1_RG	TEGLU5	Excitatory neurons, cerebral cortex	Cortex	Glutamate (VGLUT1),Glutamate (VGLUT2)	Telencephalon projecting excitatory neurons	Entorhinal superficial layers	0	0.999646
1.1_RG	TEGLU6	Excitatory neurons, cerebral cortex	Cortex	Glutamate (VGLUT1),Glutamate (VGLUT2)	Telencephalon projecting excitatory neurons	Cingulate/Retrosplenial area, layer 2	0	0.999646
1.1_RG	TEGLU7	Excitatory neurons, cerebral cortex	Cortex	Glutamate (VGLUT1),Glutamate (VGLUT2)	Telencephalon projecting excitatory neurons	Cortical pyramidal layer 2/3	0	0.999646
1.1_RG	TEGLU8	Excitatory neurons, cerebral cortex	Cortex	Glutamate (VGLUT1),Glutamate (VGLUT2)	Telencephalon projecting excitatory neurons	Cortical pyramidal layer 4	0	0.999646
1.1_RG	TEGLU9	Excitatory neurons, cerebral cortex	Cortex	Glutamate (VGLUT1),Glutamate (VGLUT2)	Telencephalon projecting excitatory neurons	Cingulate/Retrosplenial area, layer 5	0	0.999646
1.1_RG	TEINH1	Inhibitory neurons, pallidum	Pallidum	GABA	Di- and mesencephalon inhibitory neurons	Medial septal nucleus and Magnocellular nucleus	0	0.999646
1.1_RG	TEINH10	R-LM border Cck interneurons, cortex/hippocampus	Hippocampus,Cortex	Glutamate (VGLUT3),GABA	Telencephalon inhibitory interneurons	Hippocampus (sr/slm),Cortex	0	0.999646
1.1_RG	TEINH11	R-LM border Cck interneurons, cortex/hippocampus	Hippocampus,Cortex	Glutamate (VGLUT3),GABA	Telencephalon inhibitory interneurons	Hippocampus (sr/slm),Cortex	0	0.999646
1.1_RG	TEINH12	Non-border Cck interneurons, cortex/hippocampus	Hippocampus,Cortex	Glutamate (VGLUT3),GABA	Telencephalon inhibitory interneurons	Hippocampus,Cortex	0	0.999646
1.1_RG	TEINH13	Trilaminar cells, hippocampus	Hippocampus	Glutamate (VGLUT3),GABA	Telencephalon inhibitory interneurons	Hippocampus	0	0.999646
1.1_RG	TEINH14	CGE-derived neurogliaform cells Cxcl14+, cortex/hippocampus	Hippocampus,Cortex	GABA	Telencephalon inhibitory interneurons	Hippocampus,Cortex	0	0.999646
1.1_RG	TEINH15	CGE-derived neurogliaform cells, cortex/hippocampus	Hippocampus,Cortex	GABA,Nitric oxide	Telencephalon inhibitory interneurons	Hippocampus,Cortex	0	0.999646
1.1_RG	TEINH16	Ivy and MGE-derived neurogliaform cells, cortex/hippocampus	Hippocampus,Cortex	GABA,Nitric oxide	Telencephalon inhibitory interneurons	Hippocampus,Cortex	0	0.999646
1.1_RG	TEINH17	Axo-axonic, cortex/hippocampus	Hippocampus,Cortex	GABA	Telencephalon inhibitory interneurons	Hippocampus,Cortex	0	0.999646
1.1_RG	TEINH18	Basket and bistratified cells, cortex/hippocampus	Hippocampus,Cortex	GABA,Nitric oxide	Telencephalon inhibitory interneurons	Hippocampus,Cortex	0	0.999646
1.1_RG	TEINH19	Hippocamposeptal projection, cortex/hippocampus	Hippocampus,Cortex	GABA	Telencephalon inhibitory interneurons	Hippocampus (so),Cortex	0	0.999646
1.1_RG	TEINH2	Inhibitory neurons, septal nucleus	Striatum dorsal, Striatum ventral	GABA	Peptidergic neurons	Septal nucleus	0	0.999646
1.1_RG	TEINH20	Inhibitory interneurons, hippocampus	Hippocampus	GABA	Telencephalon inhibitory interneurons	Hippocampus (sr/slm)	0	0.999646
1.1_RG	TEINH21	Sleep-active, long-range projection interneurons, cortex/hippocampus	Hippocampus,Cortex	GABA,Nitric oxide	Telencephalon inhibitory interneurons	Hippocampus,Cortex	0	0.999646
1.1_RG	TEINH3	Inhibitory neurons, telencephalon	Pallidum	GABA	Peptidergic neurons	Bed nuclei of the stria terminalis posterior division	0	0.999646
1.1_RG	TEINH4	Interneuron-selective interneurons, cortex/hippocampus	Hippocampus,Cortex	GABA	Telencephalon inhibitory interneurons	Hippocampus,Cortex	0	0.999646
1.1_RG	TEINH5	Interneuron-selective interneurons, cortex/hippocampus	Hippocampus,Cortex	GABA,Nitric oxide	Telencephalon inhibitory interneurons	Hippocampus,Cortex	0	0.999646
1.1_RG	TEINH6	Interneuron-selective interneurons, cortex/hippocampus	Hippocampus,Cortex	GABA	Telencephalon inhibitory interneurons	Hippocampus,Cortex	0	0.999646
1.1_RG	TEINH7	Interneuron-selective interneurons, hippocampus	Hippocampus	GABA	Telencephalon inhibitory interneurons	Hippocampus	0	0.999646
1.1_RG	TEINH8	Interneuron-selective interneurons, hippocampus	Hippocampus	GABA	Telencephalon inhibitory interneurons	Hippocampus	0	0.999646
1.1_RG	TEINH9	Non-border Cck interneurons, hippocampus	Hippocampus	GABA	Telencephalon inhibitory interneurons	Hippocampus	0	0.999646
1.1_RG	VECA	Vascular endothelial cells, arterial	CNS	NA	Vascular smooth muscle cells	CNS	0.000527621	0.00319192
1.1_RG	VECC	Vascular endothelial cells, capillary	CNS	NA	Vascular endothelial cells	CNS	0.000165812	0.765919
1.1_RG	VECV	Vascular endothelial cells, venous	CNS	NA	Vascular endothelial cells	CNS	0.000342113	0.0245354
1.1_RG	VLMC1	Vascular leptomeningeal cells	CNS	NA	Vascular and leptomeningeal cells	CNS	2.4455e-06	0.999646
1.1_RG	VLMC2	Vascular leptomeningeal cells	CNS	NA	Vascular and leptomeningeal cells	Olfactory bulb-enriched	1.42629e-05	0.999525
1.1_RG	VSMCA	Vascular smooth muscle cells, arterial	CNS	NA	Vascular smooth muscle cells	CNS	0.000117402	0.942444
1.2_RG	ABC	Vascular leptomeningeal cells	CNS	NA	Vascular and leptomeningeal cells	Pia/meninges surface	0	0.998677
1.2_RG	ACOB	Olfactory astrocytes	Olfactory bulb	NA	Astrocytes	Olfactory bulb periglomerular layer	0.00200949	0
1.2_RG	ACTE1	Telencephalon astrocytes, fibrous	Telencephalon	NA	Astrocytes	Telencephalon	0.0031774	0
1.2_RG	ACTE2	Telencephalon astrocytes, protoplasmic	Telencephalon	NA	Astrocytes	Telencephalon	0.00192306	0
1.2_RG	COP1	Committed oligodendrocytes cells (COP)	CNS	NA	Oligodendrocytes	CNS	0	0.998677
1.2_RG	CR	Cajal-Retzius cells, hippocampus	Dentate gyrus	Glutamate (VGLUT1),Glutamate (VGLUT2)	Di- and mesencephalon excitatory neurons	Dentate gyrus molecular layer	0	0.998677
1.2_RG	DGGRC1	Granule neuroblasts, dentate gyrus	Dentate gyrus	Glutamate (VGLUT1)	Dentate gyrus granule neurons	Dentate gyrus	0	0.998677
1.2_RG	DGGRC2	Granule neurons, dentate gyrus	Dentate gyrus	Glutamate (VGLUT1)	Dentate gyrus granule neurons	Dentate gyrus	0	0.998677
1.2_RG	DGNBL1	Granule neuroblasts, dentate gyrus	Dentate gyrus	Glutamate (VGLUT2)	Non-glutamatergic neuroblasts	Dentate gyrus	0	0.998677
1.2_RG	DGNBL2	Granule neuroblasts, dentate gyrus	Dentate gyrus	Glutamate (VGLUT1)	Non-glutamatergic neuroblasts	Dentate gyrus	0	0.998677
1.2_RG	EPEN	Ependymal cells	Brain	NA	Ependymal cells	Brain	0	0.998677
1.2_RG	MFOL1	Myelin forming oligodendrocytes (MFOL)	CNS	NA	Oligodendrocytes	Pons/medulla (possible batch effect)	0	0.998677
1.2_RG	MFOL2	Myelin forming oligodendrocytes (MFOL)	CNS	NA	Oligodendrocytes	CNS	0	0.998677
1.2_RG	MGL1	Microglia	CNS	NA	Microglia	CNS	0	0.998677
1.2_RG	MGL2	Microglia, activated	CNS	NA	Microglia	CNS	0	0.998677
1.2_RG	MGL3	Microglia, activated	CNS	NA	Microglia	CNS	0	0.998677
1.2_RG	MOL1	Mature oligodendrocytes	CNS	NA	Oligodendrocytes	CNS	0	0.998677
1.2_RG	MSN1	D1 medium spiny neurons, striatum	Striatum dorsal	GABA	Telencephalon projecting inhibitory neurons	Striatum dorsal	0	0.998677
1.2_RG	MSN2	D2 medium spiny neurons, striatum	Striatum dorsal	GABA	Telencephalon projecting inhibitory neurons	Striatum dorsal	0	0.998677
1.2_RG	MSN3	D2 medium spiny neurons, striatum	Striatum ventral	GABA	Telencephalon projecting inhibitory neurons	Striatum ventral	0	0.998677
1.2_RG	MSN4	D1 medium spiny neurons, striatum	Striatum ventral	GABA	Telencephalon projecting inhibitory neurons	Striatum ventral	0	0.998677
1.2_RG	MSN5	Patch D1/D2 neurons, striatum	Striatum ventral	GABA	Telencephalon projecting inhibitory neurons	Striatum ventral	0	0.998677
1.2_RG	MSN6	Matrix D1 neurons, striatum	Striatum ventral	GABA	Telencephalon projecting inhibitory neurons	Striatum ventral	0	0.998677
1.2_RG	NFOL1	Newly formed oligodendrocytes (NFOL)	CNS	NA	Oligodendrocytes	CNS	0	0.998677
1.2_RG	OBDOP1	NA	NA	NA	NA	NA	0	0.998677
1.2_RG	OBDOP2	NA	NA	NA	NA	NA	0	0.998677
1.2_RG	OBINH1	Inhibitory neurons, olfactory bulb	Olfactory bulb	GABA	Olfactory inhibitory neurons	Main and accessory olfactory bulb granular layer	0	0.998677
1.2_RG	OBINH2	Inner horizontal cell, olfactory bulb	Olfactory bulb	GABA	Olfactory inhibitory neurons	Olfactory bulb, mitral cell layer	0	0.998677
1.2_RG	OBINH3	Inhibitory neurons, olfactory bulb	Olfactory bulb	GABA	Olfactory inhibitory neurons	Accessory olfactory bulb granular layer	0	0.998677
1.2_RG	OBINH4	Inhibitory neurons, olfactory bulb	Olfactory bulb	GABA	Olfactory inhibitory neurons	Olfactory bulb, inner granular layer	0	0.998677
1.2_RG	OBINH5	Inhibitory neurons, olfactory nulb	Olfactory bulb	GABA	Olfactory inhibitory neurons	Olfactory bulb	0	0.998677
1.2_RG	OBNBL1	Neuroblasts, olfactory	Olfactory bulb	Glutamate (VGLUT1),Glutamate (VGLUT2)	Glutamatergic neuroblasts	Main olfactory bulb mitral layer, Main olfactory bulb outer plexiform layer	0	0.998677
1.2_RG	OBNBL2	Neuroblasts, olfactory bulb	Olfactory bulb	Glutamate (VGLUT1),Glutamate (VGLUT2)	Glutamatergic neuroblasts	Main olfactory bulb mitral layer, Main olfactory bulb outer plexiform layer	0	0.998677
1.2_RG	OBNBL3	Neuroblasts, olfactory bulb	Olfactory bulb	GABA	Non-glutamatergic neuroblasts	Olfactory bulb	0	0.998677
1.2_RG	OBNBL4	Inhibitory neurons, olfactory bulb	Olfactory bulb	GABA	Olfactory inhibitory neurons	Main olfactory bulb, glomerular layer	0	0.998677
1.2_RG	OBNBL5	Inhibitory neurons, olfactory bulb	Olfactory bulb	GABA	Olfactory inhibitory neurons	Main olfactory bulb, glomerular layer and Accessory olfactory bulb, granular layer	0	0.998677
1.2_RG	OEC	Olfactory ensheathing cells	Olfactory bulb	NA	Olfactory ensheathing cells	Olfactory bulb	0	0.998677
1.2_RG	OPC	Oligodendrocytes precursor cells	CNS	NA	Oligodendrocyte precursor cells	CNS	0	0.998677
1.2_RG	PER1	Pericytes	CNS	NA	Pericytes	CNS	0	0.998677
1.2_RG	PER2	Pericytes, possibly mixed with VENC	CNS	NA	Pericytes	CNS	0	0.998677
1.2_RG	PER3	Pericytes	CNS	NA	Vascular smooth muscle cells	CNS	0	0.998677
1.2_RG	PVM1	Perivascular macrophages	CNS	NA	Perivascular macrophages	CNS	0	0.998677
1.2_RG	PVM2	Perivascular macrophages, activated	CNS	NA	Perivascular macrophages	CNS	0	0.998677
1.2_RG	RGDG	Dentate gyrus radial glia-like cells	Dentate gyrus	NA	Dentate gyrus radial glia-like cells	Dentate gyrus subgranular zone	5.41626e-05	0.990586
1.2_RG	RGSZ	Subventricular zone radial glia-like cells	Striatum dorsal,Striatum ventral	NA	Subventricular zone radial glia-like cells	Striatum, rostral migragtory stream, olfactory bulb	3.60423e-06	0.998677
1.2_RG	SEPNBL	Neuroblasts, septum	Pallidum	Glutamate (VGLUT1),Glutamate (VGLUT2)	Glutamatergic neuroblasts	Triangular nucleus of septum	0	0.998677
1.2_RG	SZNBL	Neuronal intermidate progenitor cells	Striatum dorsal, Striatum ventral, Dentate gyrus	GABA	Non-glutamatergic neuroblasts	Sub ventricular zone, Dentate gyrus	0	0.998677
1.2_RG	TECHO	Cholinergic interneurons, telencephalon	Striatum dorsal, Striatum ventral,Amygdala	Glutamate (VGLUT3),GABA,Acetylcholine,Nitric oxide	Cholinergic and monoaminergic neurons	Striatum,Amygdala	0	0.998677
1.2_RG	TEGLU1	Excitatory neurons, cerebral cortex	Cortex	Glutamate (VGLUT1),Glutamate (VGLUT2),Glutamate (VGLUT3)	Telencephalon projecting excitatory neurons	Cingulate/Retrosplenial area, layer 6	0	0.998677
1.2_RG	TEGLU10	Excitatory neurons, cerebral cortex	Cortex	Glutamate (VGLUT1)	Telencephalon projecting excitatory neurons	Cortical pyramidal layer 5	0	0.998677
1.2_RG	TEGLU11	Excitatory neurons, cerebral cortex	Cortex	Glutamate (VGLUT1)	Telencephalon projecting excitatory neurons	Cortical pyramidal (poor markers)	0	0.998677
1.2_RG	TEGLU12	Excitatory neurons, cerebral cortex	Cortex	Glutamate (VGLUT1),Glutamate (VGLUT2)	Telencephalon projecting excitatory neurons	Lateral cortex layer 6: gustatory, barrel field, auditory	0	0.998677
1.2_RG	TEGLU13	Excitatory neurons, cerebral cortex	Cortex	Glutamate (VGLUT1),Glutamate (VGLUT2),Nitric oxide	Telencephalon projecting excitatory neurons	Subiculum	0	0.998677
1.2_RG	TEGLU14	Excitatory neurons, cerebral cortex	Cortex	Glutamate (VGLUT1),Glutamate (VGLUT2)	Telencephalon projecting excitatory neurons	Subiculum	0	0.998677
1.2_RG	TEGLU15	Excitatory neurons, cerebral cortex	Cortex	Glutamate (VGLUT1),Glutamate (VGLUT2)	Telencephalon projecting excitatory neurons	Piriform pyramidal	0	0.998677
1.2_RG	TEGLU16	Excitatory neurons, cerebral cortex	Cortex	Glutamate (VGLUT1),Glutamate (VGLUT2),Nitric oxide	Telencephalon projecting excitatory neurons	Piriform pyramidal	0	0.998677
1.2_RG	TEGLU17	Excitatory neurons, cerebral cortex	Cortex	Glutamate (VGLUT1),Glutamate (VGLUT2)	Telencephalon projecting excitatory neurons	Piriform pyramidal	0	0.998677
1.2_RG	TEGLU18	Excitatory neurons, cerebral cortex	Cortex	Glutamate (VGLUT1),Glutamate (VGLUT2)	Telencephalon projecting excitatory neurons	Anterior olfactory nucleus, deep layer	0	0.998677
1.2_RG	TEGLU19	Excitatory neurons, cerebral cortex	Cortex	Glutamate (VGLUT1)	Telencephalon projecting excitatory neurons	Anterior olfactory nucleus and ventral striatum	0	0.998677
1.2_RG	TEGLU2	Excitatory neurons, cerebral cortex	Cortex	Glutamate (VGLUT1)	Telencephalon projecting excitatory neurons	Cortex pyramidal layer 6b	0	0.998677
1.2_RG	TEGLU20	Excitatory neurons, cerebral cortex	Cortex	Glutamate (VGLUT1)	Telencephalon projecting excitatory neurons	Cortex pyramidal layer 6	0	0.998677
1.2_RG	TEGLU21	Excitatory neurons, hippocampus CA1	Hippocampus	Glutamate (VGLUT1),Nitric oxide	Telencephalon projecting excitatory neurons	CA1 (posterior),subiculum,entorhinal	0	0.998677
1.2_RG	TEGLU22	Excitatory neurons, amygdala	Amygdala	Glutamate (VGLUT1),Glutamate (VGLUT2)	Telencephalon projecting excitatory neurons	Basolateral amygdala	0	0.998677
1.2_RG	TEGLU23	Excitatory neurons, hippocampus CA3	Hippocampus	Glutamate (VGLUT1),Nitric oxide	Telencephalon projecting excitatory neurons	CA3	0	0.998677
1.2_RG	TEGLU24	Excitatory neurons, hippocampus CA1	Hippocampus	Glutamate (VGLUT1),Nitric oxide	Telencephalon projecting excitatory neurons	CA1	0	0.998677
1.2_RG	TEGLU3	Excitatory neurons, cerebral cortex	Cortex	Glutamate (VGLUT1)	Telencephalon projecting excitatory neurons	Cortex pyramidal layer 6	0	0.998677
1.2_RG	TEGLU4	Excitatory neurons, cerebral cortex	Cortex	Glutamate (VGLUT1),Glutamate (VGLUT2)	Telencephalon projecting excitatory neurons	Cortex pyramidal layer 5, Cingulate/Retrosplenial area (superficial and deep)	0	0.998677
1.2_RG	TEGLU5	Excitatory neurons, cerebral cortex	Cortex	Glutamate (VGLUT1),Glutamate (VGLUT2)	Telencephalon projecting excitatory neurons	Entorhinal superficial layers	0	0.998677
1.2_RG	TEGLU6	Excitatory neurons, cerebral cortex	Cortex	Glutamate (VGLUT1),Glutamate (VGLUT2)	Telencephalon projecting excitatory neurons	Cingulate/Retrosplenial area, layer 2	0	0.998677
1.2_RG	TEGLU7	Excitatory neurons, cerebral cortex	Cortex	Glutamate (VGLUT1),Glutamate (VGLUT2)	Telencephalon projecting excitatory neurons	Cortical pyramidal layer 2/3	0	0.998677
1.2_RG	TEGLU8	Excitatory neurons, cerebral cortex	Cortex	Glutamate (VGLUT1),Glutamate (VGLUT2)	Telencephalon projecting excitatory neurons	Cortical pyramidal layer 4	0	0.998677
1.2_RG	TEGLU9	Excitatory neurons, cerebral cortex	Cortex	Glutamate (VGLUT1),Glutamate (VGLUT2)	Telencephalon projecting excitatory neurons	Cingulate/Retrosplenial area, layer 5	0	0.998677
1.2_RG	TEINH1	Inhibitory neurons, pallidum	Pallidum	GABA	Di- and mesencephalon inhibitory neurons	Medial septal nucleus and Magnocellular nucleus	0	0.998677
1.2_RG	TEINH10	R-LM border Cck interneurons, cortex/hippocampus	Hippocampus,Cortex	Glutamate (VGLUT3),GABA	Telencephalon inhibitory interneurons	Hippocampus (sr/slm),Cortex	0	0.998677
1.2_RG	TEINH11	R-LM border Cck interneurons, cortex/hippocampus	Hippocampus,Cortex	Glutamate (VGLUT3),GABA	Telencephalon inhibitory interneurons	Hippocampus (sr/slm),Cortex	0	0.998677
1.2_RG	TEINH12	Non-border Cck interneurons, cortex/hippocampus	Hippocampus,Cortex	Glutamate (VGLUT3),GABA	Telencephalon inhibitory interneurons	Hippocampus,Cortex	0	0.998677
1.2_RG	TEINH13	Trilaminar cells, hippocampus	Hippocampus	Glutamate (VGLUT3),GABA	Telencephalon inhibitory interneurons	Hippocampus	0	0.998677
1.2_RG	TEINH14	CGE-derived neurogliaform cells Cxcl14+, cortex/hippocampus	Hippocampus,Cortex	GABA	Telencephalon inhibitory interneurons	Hippocampus,Cortex	0	0.998677
1.2_RG	TEINH15	CGE-derived neurogliaform cells, cortex/hippocampus	Hippocampus,Cortex	GABA,Nitric oxide	Telencephalon inhibitory interneurons	Hippocampus,Cortex	0	0.998677
1.2_RG	TEINH16	Ivy and MGE-derived neurogliaform cells, cortex/hippocampus	Hippocampus,Cortex	GABA,Nitric oxide	Telencephalon inhibitory interneurons	Hippocampus,Cortex	0	0.998677
1.2_RG	TEINH17	Axo-axonic, cortex/hippocampus	Hippocampus,Cortex	GABA	Telencephalon inhibitory interneurons	Hippocampus,Cortex	0	0.998677
1.2_RG	TEINH18	Basket and bistratified cells, cortex/hippocampus	Hippocampus,Cortex	GABA,Nitric oxide	Telencephalon inhibitory interneurons	Hippocampus,Cortex	0	0.998677
1.2_RG	TEINH19	Hippocamposeptal projection, cortex/hippocampus	Hippocampus,Cortex	GABA	Telencephalon inhibitory interneurons	Hippocampus (so),Cortex	0	0.998677
1.2_RG	TEINH2	Inhibitory neurons, septal nucleus	Striatum dorsal, Striatum ventral	GABA	Peptidergic neurons	Septal nucleus	0	0.998677
1.2_RG	TEINH20	Inhibitory interneurons, hippocampus	Hippocampus	GABA	Telencephalon inhibitory interneurons	Hippocampus (sr/slm)	0	0.998677
1.2_RG	TEINH21	Sleep-active, long-range projection interneurons, cortex/hippocampus	Hippocampus,Cortex	GABA,Nitric oxide	Telencephalon inhibitory interneurons	Hippocampus,Cortex	0	0.998677
1.2_RG	TEINH3	Inhibitory neurons, telencephalon	Pallidum	GABA	Peptidergic neurons	Bed nuclei of the stria terminalis posterior division	0	0.998677
1.2_RG	TEINH4	Interneuron-selective interneurons, cortex/hippocampus	Hippocampus,Cortex	GABA	Telencephalon inhibitory interneurons	Hippocampus,Cortex	0	0.998677
1.2_RG	TEINH5	Interneuron-selective interneurons, cortex/hippocampus	Hippocampus,Cortex	GABA,Nitric oxide	Telencephalon inhibitory interneurons	Hippocampus,Cortex	0	0.998677
1.2_RG	TEINH6	Interneuron-selective interneurons, cortex/hippocampus	Hippocampus,Cortex	GABA	Telencephalon inhibitory interneurons	Hippocampus,Cortex	0	0.998677
1.2_RG	TEINH7	Interneuron-selective interneurons, hippocampus	Hippocampus	GABA	Telencephalon inhibitory interneurons	Hippocampus	0	0.998677
1.2_RG	TEINH8	Interneuron-selective interneurons, hippocampus	Hippocampus	GABA	Telencephalon inhibitory interneurons	Hippocampus	0	0.998677
1.2_RG	TEINH9	Non-border Cck interneurons, hippocampus	Hippocampus	GABA	Telencephalon inhibitory interneurons	Hippocampus	0	0.998677
1.2_RG	VECA	Vascular endothelial cells, arterial	CNS	NA	Vascular smooth muscle cells	CNS	0	0.998677
1.2_RG	VECC	Vascular endothelial cells, capillary	CNS	NA	Vascular endothelial cells	CNS	0	0.998677
1.2_RG	VECV	Vascular endothelial cells, venous	CNS	NA	Vascular endothelial cells	CNS	0	0.998677
1.2_RG	VLMC1	Vascular leptomeningeal cells	CNS	NA	Vascular and leptomeningeal cells	CNS	0	0.998677
1.2_RG	VLMC2	Vascular leptomeningeal cells	CNS	NA	Vascular and leptomeningeal cells	Olfactory bulb-enriched	0	0.998677
1.2_RG	VSMCA	Vascular smooth muscle cells, arterial	CNS	NA	Vascular smooth muscle cells	CNS	0	0.998677
1.3_MG	ABC	Vascular leptomeningeal cells	CNS	NA	Vascular and leptomeningeal cells	Pia/meninges surface	0	0.983232
1.3_MG	ACOB	Olfactory astrocytes	Olfactory bulb	NA	Astrocytes	Olfactory bulb periglomerular layer	2.19603e-05	0.983162
1.3_MG	ACTE1	Telencephalon astrocytes, fibrous	Telencephalon	NA	Astrocytes	Telencephalon	1.59275e-05	0.983222
1.3_MG	ACTE2	Telencephalon astrocytes, protoplasmic	Telencephalon	NA	Astrocytes	Telencephalon	1.32473e-06	0.983232
1.3_MG	COP1	Committed oligodendrocytes cells (COP)	CNS	NA	Oligodendrocytes	CNS	0	0.983232
1.3_MG	CR	Cajal-Retzius cells, hippocampus	Dentate gyrus	Glutamate (VGLUT1),Glutamate (VGLUT2)	Di- and mesencephalon excitatory neurons	Dentate gyrus molecular layer	0	0.983232
1.3_MG	DGGRC1	Granule neuroblasts, dentate gyrus	Dentate gyrus	Glutamate (VGLUT1)	Dentate gyrus granule neurons	Dentate gyrus	0	0.983232
1.3_MG	DGGRC2	Granule neurons, dentate gyrus	Dentate gyrus	Glutamate (VGLUT1)	Dentate gyrus granule neurons	Dentate gyrus	0	0.983232
1.3_MG	DGNBL1	Granule neuroblasts, dentate gyrus	Dentate gyrus	Glutamate (VGLUT2)	Non-glutamatergic neuroblasts	Dentate gyrus	0	0.983232
1.3_MG	DGNBL2	Granule neuroblasts, dentate gyrus	Dentate gyrus	Glutamate (VGLUT1)	Non-glutamatergic neuroblasts	Dentate gyrus	0	0.983232
1.3_MG	EPEN	Ependymal cells	Brain	NA	Ependymal cells	Brain	0	0.983232
1.3_MG	MFOL1	Myelin forming oligodendrocytes (MFOL)	CNS	NA	Oligodendrocytes	Pons/medulla (possible batch effect)	0	0.983232
1.3_MG	MFOL2	Myelin forming oligodendrocytes (MFOL)	CNS	NA	Oligodendrocytes	CNS	0	0.983232
1.3_MG	MGL1	Microglia	CNS	NA	Microglia	CNS	0.00270577	0
1.3_MG	MGL2	Microglia, activated	CNS	NA	Microglia	CNS	0.00147773	1.0101e-05
1.3_MG	MGL3	Microglia, activated	CNS	NA	Microglia	CNS	0.00159275	1.0101e-05
1.3_MG	MOL1	Mature oligodendrocytes	CNS	NA	Oligodendrocytes	CNS	0	0.983232
1.3_MG	MSN1	D1 medium spiny neurons, striatum	Striatum dorsal	GABA	Telencephalon projecting inhibitory neurons	Striatum dorsal	0	0.983232
1.3_MG	MSN2	D2 medium spiny neurons, striatum	Striatum dorsal	GABA	Telencephalon projecting inhibitory neurons	Striatum dorsal	0	0.983232
1.3_MG	MSN3	D2 medium spiny neurons, striatum	Striatum ventral	GABA	Telencephalon projecting inhibitory neurons	Striatum ventral	0	0.983232
1.3_MG	MSN4	D1 medium spiny neurons, striatum	Striatum ventral	GABA	Telencephalon projecting inhibitory neurons	Striatum ventral	0	0.983232
1.3_MG	MSN5	Patch D1/D2 neurons, striatum	Striatum ventral	GABA	Telencephalon projecting inhibitory neurons	Striatum ventral	0	0.983232
1.3_MG	MSN6	Matrix D1 neurons, striatum	Striatum ventral	GABA	Telencephalon projecting inhibitory neurons	Striatum ventral	0	0.983232
1.3_MG	NFOL1	Newly formed oligodendrocytes (NFOL)	CNS	NA	Oligodendrocytes	CNS	0	0.983232
1.3_MG	OBDOP1	NA	NA	NA	NA	NA	0	0.983232
1.3_MG	OBDOP2	NA	NA	NA	NA	NA	0	0.983232
1.3_MG	OBINH1	Inhibitory neurons, olfactory bulb	Olfactory bulb	GABA	Olfactory inhibitory neurons	Main and accessory olfactory bulb granular layer	0	0.983232
1.3_MG	OBINH2	Inner horizontal cell, olfactory bulb	Olfactory bulb	GABA	Olfactory inhibitory neurons	Olfactory bulb, mitral cell layer	0	0.983232
1.3_MG	OBINH3	Inhibitory neurons, olfactory bulb	Olfactory bulb	GABA	Olfactory inhibitory neurons	Accessory olfactory bulb granular layer	0	0.983232
1.3_MG	OBINH4	Inhibitory neurons, olfactory bulb	Olfactory bulb	GABA	Olfactory inhibitory neurons	Olfactory bulb, inner granular layer	0	0.983232
1.3_MG	OBINH5	Inhibitory neurons, olfactory nulb	Olfactory bulb	GABA	Olfactory inhibitory neurons	Olfactory bulb	0	0.983232
1.3_MG	OBNBL1	Neuroblasts, olfactory	Olfactory bulb	Glutamate (VGLUT1),Glutamate (VGLUT2)	Glutamatergic neuroblasts	Main olfactory bulb mitral layer, Main olfactory bulb outer plexiform layer	0	0.983232
1.3_MG	OBNBL2	Neuroblasts, olfactory bulb	Olfactory bulb	Glutamate (VGLUT1),Glutamate (VGLUT2)	Glutamatergic neuroblasts	Main olfactory bulb mitral layer, Main olfactory bulb outer plexiform layer	0	0.983232
1.3_MG	OBNBL3	Neuroblasts, olfactory bulb	Olfactory bulb	GABA	Non-glutamatergic neuroblasts	Olfactory bulb	0	0.983232
1.3_MG	OBNBL4	Inhibitory neurons, olfactory bulb	Olfactory bulb	GABA	Olfactory inhibitory neurons	Main olfactory bulb, glomerular layer	0	0.983232
1.3_MG	OBNBL5	Inhibitory neurons, olfactory bulb	Olfactory bulb	GABA	Olfactory inhibitory neurons	Main olfactory bulb, glomerular layer and Accessory olfactory bulb, granular layer	0	0.983232
1.3_MG	OEC	Olfactory ensheathing cells	Olfactory bulb	NA	Olfactory ensheathing cells	Olfactory bulb	0	0.983232
1.3_MG	OPC	Oligodendrocytes precursor cells	CNS	NA	Oligodendrocyte precursor cells	CNS	0	0.983232
1.3_MG	PER1	Pericytes	CNS	NA	Pericytes	CNS	0	0.983232
1.3_MG	PER2	Pericytes, possibly mixed with VENC	CNS	NA	Pericytes	CNS	0	0.983232
1.3_MG	PER3	Pericytes	CNS	NA	Vascular smooth muscle cells	CNS	0	0.983232
1.3_MG	PVM1	Perivascular macrophages	CNS	NA	Perivascular macrophages	CNS	0.00456645	0
1.3_MG	PVM2	Perivascular macrophages, activated	CNS	NA	Perivascular macrophages	CNS	0.00388765	0
1.3_MG	RGDG	Dentate gyrus radial glia-like cells	Dentate gyrus	NA	Dentate gyrus radial glia-like cells	Dentate gyrus subgranular zone	0	0.983232
1.3_MG	RGSZ	Subventricular zone radial glia-like cells	Striatum dorsal,Striatum ventral	NA	Subventricular zone radial glia-like cells	Striatum, rostral migragtory stream, olfactory bulb	2.78474e-05	0.982586
1.3_MG	SEPNBL	Neuroblasts, septum	Pallidum	Glutamate (VGLUT1),Glutamate (VGLUT2)	Glutamatergic neuroblasts	Triangular nucleus of septum	0	0.983232
1.3_MG	SZNBL	Neuronal intermidate progenitor cells	Striatum dorsal, Striatum ventral, Dentate gyrus	GABA	Non-glutamatergic neuroblasts	Sub ventricular zone, Dentate gyrus	0	0.983232
1.3_MG	TECHO	Cholinergic interneurons, telencephalon	Striatum dorsal, Striatum ventral,Amygdala	Glutamate (VGLUT3),GABA,Acetylcholine,Nitric oxide	Cholinergic and monoaminergic neurons	Striatum,Amygdala	4.34972e-05	0.975313
1.3_MG	TEGLU1	Excitatory neurons, cerebral cortex	Cortex	Glutamate (VGLUT1),Glutamate (VGLUT2),Glutamate (VGLUT3)	Telencephalon projecting excitatory neurons	Cingulate/Retrosplenial area, layer 6	0	0.983232
1.3_MG	TEGLU10	Excitatory neurons, cerebral cortex	Cortex	Glutamate (VGLUT1)	Telencephalon projecting excitatory neurons	Cortical pyramidal layer 5	0	0.983232
1.3_MG	TEGLU11	Excitatory neurons, cerebral cortex	Cortex	Glutamate (VGLUT1)	Telencephalon projecting excitatory neurons	Cortical pyramidal (poor markers)	0	0.983232
1.3_MG	TEGLU12	Excitatory neurons, cerebral cortex	Cortex	Glutamate (VGLUT1),Glutamate (VGLUT2)	Telencephalon projecting excitatory neurons	Lateral cortex layer 6: gustatory, barrel field, auditory	0	0.983232
1.3_MG	TEGLU13	Excitatory neurons, cerebral cortex	Cortex	Glutamate (VGLUT1),Glutamate (VGLUT2),Nitric oxide	Telencephalon projecting excitatory neurons	Subiculum	0	0.983232
1.3_MG	TEGLU14	Excitatory neurons, cerebral cortex	Cortex	Glutamate (VGLUT1),Glutamate (VGLUT2)	Telencephalon projecting excitatory neurons	Subiculum	0	0.983232
1.3_MG	TEGLU15	Excitatory neurons, cerebral cortex	Cortex	Glutamate (VGLUT1),Glutamate (VGLUT2)	Telencephalon projecting excitatory neurons	Piriform pyramidal	0	0.983232
1.3_MG	TEGLU16	Excitatory neurons, cerebral cortex	Cortex	Glutamate (VGLUT1),Glutamate (VGLUT2),Nitric oxide	Telencephalon projecting excitatory neurons	Piriform pyramidal	0	0.983232
1.3_MG	TEGLU17	Excitatory neurons, cerebral cortex	Cortex	Glutamate (VGLUT1),Glutamate (VGLUT2)	Telencephalon projecting excitatory neurons	Piriform pyramidal	0	0.983232
1.3_MG	TEGLU18	Excitatory neurons, cerebral cortex	Cortex	Glutamate (VGLUT1),Glutamate (VGLUT2)	Telencephalon projecting excitatory neurons	Anterior olfactory nucleus, deep layer	0	0.983232
1.3_MG	TEGLU19	Excitatory neurons, cerebral cortex	Cortex	Glutamate (VGLUT1)	Telencephalon projecting excitatory neurons	Anterior olfactory nucleus and ventral striatum	0	0.983232
1.3_MG	TEGLU2	Excitatory neurons, cerebral cortex	Cortex	Glutamate (VGLUT1)	Telencephalon projecting excitatory neurons	Cortex pyramidal layer 6b	0	0.983232
1.3_MG	TEGLU20	Excitatory neurons, cerebral cortex	Cortex	Glutamate (VGLUT1)	Telencephalon projecting excitatory neurons	Cortex pyramidal layer 6	0	0.983232
1.3_MG	TEGLU21	Excitatory neurons, hippocampus CA1	Hippocampus	Glutamate (VGLUT1),Nitric oxide	Telencephalon projecting excitatory neurons	CA1 (posterior),subiculum,entorhinal	0	0.983232
1.3_MG	TEGLU22	Excitatory neurons, amygdala	Amygdala	Glutamate (VGLUT1),Glutamate (VGLUT2)	Telencephalon projecting excitatory neurons	Basolateral amygdala	0	0.983232
1.3_MG	TEGLU23	Excitatory neurons, hippocampus CA3	Hippocampus	Glutamate (VGLUT1),Nitric oxide	Telencephalon projecting excitatory neurons	CA3	0	0.983232
1.3_MG	TEGLU24	Excitatory neurons, hippocampus CA1	Hippocampus	Glutamate (VGLUT1),Nitric oxide	Telencephalon projecting excitatory neurons	CA1	0	0.983232
1.3_MG	TEGLU3	Excitatory neurons, cerebral cortex	Cortex	Glutamate (VGLUT1)	Telencephalon projecting excitatory neurons	Cortex pyramidal layer 6	0	0.983232
1.3_MG	TEGLU4	Excitatory neurons, cerebral cortex	Cortex	Glutamate (VGLUT1),Glutamate (VGLUT2)	Telencephalon projecting excitatory neurons	Cortex pyramidal layer 5, Cingulate/Retrosplenial area (superficial and deep)	0	0.983232
1.3_MG	TEGLU5	Excitatory neurons, cerebral cortex	Cortex	Glutamate (VGLUT1),Glutamate (VGLUT2)	Telencephalon projecting excitatory neurons	Entorhinal superficial layers	0	0.983232
1.3_MG	TEGLU6	Excitatory neurons, cerebral cortex	Cortex	Glutamate (VGLUT1),Glutamate (VGLUT2)	Telencephalon projecting excitatory neurons	Cingulate/Retrosplenial area, layer 2	0	0.983232
1.3_MG	TEGLU7	Excitatory neurons, cerebral cortex	Cortex	Glutamate (VGLUT1),Glutamate (VGLUT2)	Telencephalon projecting excitatory neurons	Cortical pyramidal layer 2/3	0	0.983232
1.3_MG	TEGLU8	Excitatory neurons, cerebral cortex	Cortex	Glutamate (VGLUT1),Glutamate (VGLUT2)	Telencephalon projecting excitatory neurons	Cortical pyramidal layer 4	0	0.983232
1.3_MG	TEGLU9	Excitatory neurons, cerebral cortex	Cortex	Glutamate (VGLUT1),Glutamate (VGLUT2)	Telencephalon projecting excitatory neurons	Cingulate/Retrosplenial area, layer 5	0	0.983232
1.3_MG	TEINH1	Inhibitory neurons, pallidum	Pallidum	GABA	Di- and mesencephalon inhibitory neurons	Medial septal nucleus and Magnocellular nucleus	0	0.983232
1.3_MG	TEINH10	R-LM border Cck interneurons, cortex/hippocampus	Hippocampus,Cortex	Glutamate (VGLUT3),GABA	Telencephalon inhibitory interneurons	Hippocampus (sr/slm),Cortex	0	0.983232
1.3_MG	TEINH11	R-LM border Cck interneurons, cortex/hippocampus	Hippocampus,Cortex	Glutamate (VGLUT3),GABA	Telencephalon inhibitory interneurons	Hippocampus (sr/slm),Cortex	0	0.983232
1.3_MG	TEINH12	Non-border Cck interneurons, cortex/hippocampus	Hippocampus,Cortex	Glutamate (VGLUT3),GABA	Telencephalon inhibitory interneurons	Hippocampus,Cortex	0	0.983232
1.3_MG	TEINH13	Trilaminar cells, hippocampus	Hippocampus	Glutamate (VGLUT3),GABA	Telencephalon inhibitory interneurons	Hippocampus	0	0.983232
1.3_MG	TEINH14	CGE-derived neurogliaform cells Cxcl14+, cortex/hippocampus	Hippocampus,Cortex	GABA	Telencephalon inhibitory interneurons	Hippocampus,Cortex	0	0.983232
1.3_MG	TEINH15	CGE-derived neurogliaform cells, cortex/hippocampus	Hippocampus,Cortex	GABA,Nitric oxide	Telencephalon inhibitory interneurons	Hippocampus,Cortex	0	0.983232
1.3_MG	TEINH16	Ivy and MGE-derived neurogliaform cells, cortex/hippocampus	Hippocampus,Cortex	GABA,Nitric oxide	Telencephalon inhibitory interneurons	Hippocampus,Cortex	0	0.983232
1.3_MG	TEINH17	Axo-axonic, cortex/hippocampus	Hippocampus,Cortex	GABA	Telencephalon inhibitory interneurons	Hippocampus,Cortex	0	0.983232
1.3_MG	TEINH18	Basket and bistratified cells, cortex/hippocampus	Hippocampus,Cortex	GABA,Nitric oxide	Telencephalon inhibitory interneurons	Hippocampus,Cortex	0	0.983232
1.3_MG	TEINH19	Hippocamposeptal projection, cortex/hippocampus	Hippocampus,Cortex	GABA	Telencephalon inhibitory interneurons	Hippocampus (so),Cortex	9.10931e-05	0.939222
1.3_MG	TEINH2	Inhibitory neurons, septal nucleus	Striatum dorsal, Striatum ventral	GABA	Peptidergic neurons	Septal nucleus	0	0.983232
1.3_MG	TEINH20	Inhibitory interneurons, hippocampus	Hippocampus	GABA	Telencephalon inhibitory interneurons	Hippocampus (sr/slm)	0	0.983232
1.3_MG	TEINH21	Sleep-active, long-range projection interneurons, cortex/hippocampus	Hippocampus,Cortex	GABA,Nitric oxide	Telencephalon inhibitory interneurons	Hippocampus,Cortex	1.36705e-05	0.983232
1.3_MG	TEINH3	Inhibitory neurons, telencephalon	Pallidum	GABA	Peptidergic neurons	Bed nuclei of the stria terminalis posterior division	0	0.983232
1.3_MG	TEINH4	Interneuron-selective interneurons, cortex/hippocampus	Hippocampus,Cortex	GABA	Telencephalon inhibitory interneurons	Hippocampus,Cortex	0	0.983232
1.3_MG	TEINH5	Interneuron-selective interneurons, cortex/hippocampus	Hippocampus,Cortex	GABA,Nitric oxide	Telencephalon inhibitory interneurons	Hippocampus,Cortex	0	0.983232
1.3_MG	TEINH6	Interneuron-selective interneurons, cortex/hippocampus	Hippocampus,Cortex	GABA	Telencephalon inhibitory interneurons	Hippocampus,Cortex	0	0.983232
1.3_MG	TEINH7	Interneuron-selective interneurons, hippocampus	Hippocampus	GABA	Telencephalon inhibitory interneurons	Hippocampus	0	0.983232
1.3_MG	TEINH8	Interneuron-selective interneurons, hippocampus	Hippocampus	GABA	Telencephalon inhibitory interneurons	Hippocampus	0	0.983232
1.3_MG	TEINH9	Non-border Cck interneurons, hippocampus	Hippocampus	GABA	Telencephalon inhibitory interneurons	Hippocampus	0	0.983232
1.3_MG	VECA	Vascular endothelial cells, arterial	CNS	NA	Vascular smooth muscle cells	CNS	0	0.983232
1.3_MG	VECC	Vascular endothelial cells, capillary	CNS	NA	Vascular endothelial cells	CNS	0	0.983232
1.3_MG	VECV	Vascular endothelial cells, venous	CNS	NA	Vascular endothelial cells	CNS	0	0.983232
1.3_MG	VLMC1	Vascular leptomeningeal cells	CNS	NA	Vascular and leptomeningeal cells	CNS	0	0.983232
1.3_MG	VLMC2	Vascular leptomeningeal cells	CNS	NA	Vascular and leptomeningeal cells	Olfactory bulb-enriched	0	0.983232
1.3_MG	VSMCA	Vascular smooth muscle cells, arterial	CNS	NA	Vascular smooth muscle cells	CNS	0	0.983232
10.1_Glut	ABC	Vascular leptomeningeal cells	CNS	NA	Vascular and leptomeningeal cells	Pia/meninges surface	0	0.999808
10.1_Glut	ACOB	Olfactory astrocytes	Olfactory bulb	NA	Astrocytes	Olfactory bulb periglomerular layer	9.42929e-07	0.999808
10.1_Glut	ACTE1	Telencephalon astrocytes, fibrous	Telencephalon	NA	Astrocytes	Telencephalon	2.05168e-06	0.999808
10.1_Glut	ACTE2	Telencephalon astrocytes, protoplasmic	Telencephalon	NA	Astrocytes	Telencephalon	2.21836e-06	0.999808
10.1_Glut	COP1	Committed oligodendrocytes cells (COP)	CNS	NA	Oligodendrocytes	CNS	4.8679e-06	0.999808
10.1_Glut	CR	Cajal-Retzius cells, hippocampus	Dentate gyrus	Glutamate (VGLUT1),Glutamate (VGLUT2)	Di- and mesencephalon excitatory neurons	Dentate gyrus molecular layer	1.22156e-05	0.999727
10.1_Glut	DGGRC1	Granule neuroblasts, dentate gyrus	Dentate gyrus	Glutamate (VGLUT1)	Dentate gyrus granule neurons	Dentate gyrus	0.000773833	0.000323232
10.1_Glut	DGGRC2	Granule neurons, dentate gyrus	Dentate gyrus	Glutamate (VGLUT1)	Dentate gyrus granule neurons	Dentate gyrus	0.00269945	0
10.1_Glut	DGNBL1	Granule neuroblasts, dentate gyrus	Dentate gyrus	Glutamate (VGLUT2)	Non-glutamatergic neuroblasts	Dentate gyrus	8.52788e-06	0.999808
10.1_Glut	DGNBL2	Granule neuroblasts, dentate gyrus	Dentate gyrus	Glutamate (VGLUT1)	Non-glutamatergic neuroblasts	Dentate gyrus	2.11131e-05	0.999242
10.1_Glut	EPEN	Ependymal cells	Brain	NA	Ependymal cells	Brain	0	0.999808
10.1_Glut	MFOL1	Myelin forming oligodendrocytes (MFOL)	CNS	NA	Oligodendrocytes	Pons/medulla (possible batch effect)	1.45384e-05	0.999657
10.1_Glut	MFOL2	Myelin forming oligodendrocytes (MFOL)	CNS	NA	Oligodendrocytes	CNS	3.93024e-06	0.999808
10.1_Glut	MGL1	Microglia	CNS	NA	Microglia	CNS	0	0.999808
10.1_Glut	MGL2	Microglia, activated	CNS	NA	Microglia	CNS	3.72509e-07	0.999808
10.1_Glut	MGL3	Microglia, activated	CNS	NA	Microglia	CNS	6.09408e-06	0.999808
10.1_Glut	MOL1	Mature oligodendrocytes	CNS	NA	Oligodendrocytes	CNS	4.18526e-05	0.997152
10.1_Glut	MSN1	D1 medium spiny neurons, striatum	Striatum dorsal	GABA	Telencephalon projecting inhibitory neurons	Striatum dorsal	4.83704e-05	0.996343
10.1_Glut	MSN2	D2 medium spiny neurons, striatum	Striatum dorsal	GABA	Telencephalon projecting inhibitory neurons	Striatum dorsal	3.65631e-05	0.998222
10.1_Glut	MSN3	D2 medium spiny neurons, striatum	Striatum ventral	GABA	Telencephalon projecting inhibitory neurons	Striatum ventral	4.73e-05	0.996616
10.1_Glut	MSN4	D1 medium spiny neurons, striatum	Striatum ventral	GABA	Telencephalon projecting inhibitory neurons	Striatum ventral	0.000115134	0.947909
10.1_Glut	MSN5	Patch D1/D2 neurons, striatum	Striatum ventral	GABA	Telencephalon projecting inhibitory neurons	Striatum ventral	2.91598e-05	0.998828
10.1_Glut	MSN6	Matrix D1 neurons, striatum	Striatum ventral	GABA	Telencephalon projecting inhibitory neurons	Striatum ventral	0.000140759	0.889848
10.1_Glut	NFOL1	Newly formed oligodendrocytes (NFOL)	CNS	NA	Oligodendrocytes	CNS	3.3646e-06	0.999808
10.1_Glut	OBDOP1	NA	NA	NA	NA	NA	0	0.999808
10.1_Glut	OBDOP2	NA	NA	NA	NA	NA	4.82538e-06	0.999808
10.1_Glut	OBINH1	Inhibitory neurons, olfactory bulb	Olfactory bulb	GABA	Olfactory inhibitory neurons	Main and accessory olfactory bulb granular layer	1.53647e-05	0.999636
10.1_Glut	OBINH2	Inner horizontal cell, olfactory bulb	Olfactory bulb	GABA	Olfactory inhibitory neurons	Olfactory bulb, mitral cell layer	3.38983e-06	0.999808
10.1_Glut	OBINH3	Inhibitory neurons, olfactory bulb	Olfactory bulb	GABA	Olfactory inhibitory neurons	Accessory olfactory bulb granular layer	4.31276e-06	0.999808
10.1_Glut	OBINH4	Inhibitory neurons, olfactory bulb	Olfactory bulb	GABA	Olfactory inhibitory neurons	Olfactory bulb, inner granular layer	0	0.999808
10.1_Glut	OBINH5	Inhibitory neurons, olfactory nulb	Olfactory bulb	GABA	Olfactory inhibitory neurons	Olfactory bulb	0	0.999808
10.1_Glut	OBNBL1	Neuroblasts, olfactory	Olfactory bulb	Glutamate (VGLUT1),Glutamate (VGLUT2)	Glutamatergic neuroblasts	Main olfactory bulb mitral layer, Main olfactory bulb outer plexiform layer	7.80393e-05	0.984162
10.1_Glut	OBNBL2	Neuroblasts, olfactory bulb	Olfactory bulb	Glutamate (VGLUT1),Glutamate (VGLUT2)	Glutamatergic neuroblasts	Main olfactory bulb mitral layer, Main olfactory bulb outer plexiform layer	0	0.999808
10.1_Glut	OBNBL3	Neuroblasts, olfactory bulb	Olfactory bulb	GABA	Non-glutamatergic neuroblasts	Olfactory bulb	1.21065e-06	0.999808
10.1_Glut	OBNBL4	Inhibitory neurons, olfactory bulb	Olfactory bulb	GABA	Olfactory inhibitory neurons	Main olfactory bulb, glomerular layer	0	0.999808
10.1_Glut	OBNBL5	Inhibitory neurons, olfactory bulb	Olfactory bulb	GABA	Olfactory inhibitory neurons	Main olfactory bulb, glomerular layer and Accessory olfactory bulb, granular layer	0	0.999808
10.1_Glut	OEC	Olfactory ensheathing cells	Olfactory bulb	NA	Olfactory ensheathing cells	Olfactory bulb	3.33809e-07	0.999808
10.1_Glut	OPC	Oligodendrocytes precursor cells	CNS	NA	Oligodendrocyte precursor cells	CNS	0	0.999808
10.1_Glut	PER1	Pericytes	CNS	NA	Pericytes	CNS	3.73061e-06	0.999808
10.1_Glut	PER2	Pericytes, possibly mixed with VENC	CNS	NA	Pericytes	CNS	5.5571e-06	0.999808
10.1_Glut	PER3	Pericytes	CNS	NA	Vascular smooth muscle cells	CNS	4.55011e-06	0.999808
10.1_Glut	PVM1	Perivascular macrophages	CNS	NA	Perivascular macrophages	CNS	0	0.999808
10.1_Glut	PVM2	Perivascular macrophages, activated	CNS	NA	Perivascular macrophages	CNS	7.42686e-06	0.999808
10.1_Glut	RGDG	Dentate gyrus radial glia-like cells	Dentate gyrus	NA	Dentate gyrus radial glia-like cells	Dentate gyrus subgranular zone	8.29316e-06	0.999808
10.1_Glut	RGSZ	Subventricular zone radial glia-like cells	Striatum dorsal,Striatum ventral	NA	Subventricular zone radial glia-like cells	Striatum, rostral migragtory stream, olfactory bulb	7.17424e-06	0.999808
10.1_Glut	SEPNBL	Neuroblasts, septum	Pallidum	Glutamate (VGLUT1),Glutamate (VGLUT2)	Glutamatergic neuroblasts	Triangular nucleus of septum	0.000115892	0.947434
10.1_Glut	SZNBL	Neuronal intermidate progenitor cells	Striatum dorsal, Striatum ventral, Dentate gyrus	GABA	Non-glutamatergic neuroblasts	Sub ventricular zone, Dentate gyrus	2.09464e-06	0.999808
10.1_Glut	TECHO	Cholinergic interneurons, telencephalon	Striatum dorsal, Striatum ventral,Amygdala	Glutamate (VGLUT3),GABA,Acetylcholine,Nitric oxide	Cholinergic and monoaminergic neurons	Striatum,Amygdala	5.60303e-06	0.999808
10.1_Glut	TEGLU1	Excitatory neurons, cerebral cortex	Cortex	Glutamate (VGLUT1),Glutamate (VGLUT2),Glutamate (VGLUT3)	Telencephalon projecting excitatory neurons	Cingulate/Retrosplenial area, layer 6	1.68648e-06	0.999808
10.1_Glut	TEGLU10	Excitatory neurons, cerebral cortex	Cortex	Glutamate (VGLUT1)	Telencephalon projecting excitatory neurons	Cortical pyramidal layer 5	8.29843e-05	0.981768
10.1_Glut	TEGLU11	Excitatory neurons, cerebral cortex	Cortex	Glutamate (VGLUT1)	Telencephalon projecting excitatory neurons	Cortical pyramidal (poor markers)	0.000405205	0.0103333
10.1_Glut	TEGLU12	Excitatory neurons, cerebral cortex	Cortex	Glutamate (VGLUT1),Glutamate (VGLUT2)	Telencephalon projecting excitatory neurons	Lateral cortex layer 6: gustatory, barrel field, auditory	0.000468956	0.00506061
10.1_Glut	TEGLU13	Excitatory neurons, cerebral cortex	Cortex	Glutamate (VGLUT1),Glutamate (VGLUT2),Nitric oxide	Telencephalon projecting excitatory neurons	Subiculum	0.00112105	5.05051e-05
10.1_Glut	TEGLU14	Excitatory neurons, cerebral cortex	Cortex	Glutamate (VGLUT1),Glutamate (VGLUT2)	Telencephalon projecting excitatory neurons	Subiculum	0.000174334	0.707838
10.1_Glut	TEGLU15	Excitatory neurons, cerebral cortex	Cortex	Glutamate (VGLUT1),Glutamate (VGLUT2)	Telencephalon projecting excitatory neurons	Piriform pyramidal	0.000543102	0.00259596
10.1_Glut	TEGLU16	Excitatory neurons, cerebral cortex	Cortex	Glutamate (VGLUT1),Glutamate (VGLUT2),Nitric oxide	Telencephalon projecting excitatory neurons	Piriform pyramidal	0.00364546	0
10.1_Glut	TEGLU17	Excitatory neurons, cerebral cortex	Cortex	Glutamate (VGLUT1),Glutamate (VGLUT2)	Telencephalon projecting excitatory neurons	Piriform pyramidal	0.000691802	0.000606061
10.1_Glut	TEGLU18	Excitatory neurons, cerebral cortex	Cortex	Glutamate (VGLUT1),Glutamate (VGLUT2)	Telencephalon projecting excitatory neurons	Anterior olfactory nucleus, deep layer	0.000152723	0.844646
10.1_Glut	TEGLU19	Excitatory neurons, cerebral cortex	Cortex	Glutamate (VGLUT1)	Telencephalon projecting excitatory neurons	Anterior olfactory nucleus and ventral striatum	0.000175205	0.69996
10.1_Glut	TEGLU2	Excitatory neurons, cerebral cortex	Cortex	Glutamate (VGLUT1)	Telencephalon projecting excitatory neurons	Cortex pyramidal layer 6b	4.94866e-05	0.995566
10.1_Glut	TEGLU20	Excitatory neurons, cerebral cortex	Cortex	Glutamate (VGLUT1)	Telencephalon projecting excitatory neurons	Cortex pyramidal layer 6	0.00115871	4.0404e-05
10.1_Glut	TEGLU21	Excitatory neurons, hippocampus CA1	Hippocampus	Glutamate (VGLUT1),Nitric oxide	Telencephalon projecting excitatory neurons	CA1 (posterior),subiculum,entorhinal	0.000612777	0.00127273
10.1_Glut	TEGLU22	Excitatory neurons, amygdala	Amygdala	Glutamate (VGLUT1),Glutamate (VGLUT2)	Telencephalon projecting excitatory neurons	Basolateral amygdala	0.000430275	0.00776768
10.1_Glut	TEGLU23	Excitatory neurons, hippocampus CA3	Hippocampus	Glutamate (VGLUT1),Nitric oxide	Telencephalon projecting excitatory neurons	CA3	0.000137274	0.899707
10.1_Glut	TEGLU24	Excitatory neurons, hippocampus CA1	Hippocampus	Glutamate (VGLUT1),Nitric oxide	Telencephalon projecting excitatory neurons	CA1	0.000355125	0.0195657
10.1_Glut	TEGLU3	Excitatory neurons, cerebral cortex	Cortex	Glutamate (VGLUT1)	Telencephalon projecting excitatory neurons	Cortex pyramidal layer 6	0.000493224	0.0040202
10.1_Glut	TEGLU4	Excitatory neurons, cerebral cortex	Cortex	Glutamate (VGLUT1),Glutamate (VGLUT2)	Telencephalon projecting excitatory neurons	Cortex pyramidal layer 5, Cingulate/Retrosplenial area (superficial and deep)	0.00017766	0.680838
10.1_Glut	TEGLU5	Excitatory neurons, cerebral cortex	Cortex	Glutamate (VGLUT1),Glutamate (VGLUT2)	Telencephalon projecting excitatory neurons	Entorhinal superficial layers	0.00454668	0
10.1_Glut	TEGLU6	Excitatory neurons, cerebral cortex	Cortex	Glutamate (VGLUT1),Glutamate (VGLUT2)	Telencephalon projecting excitatory neurons	Cingulate/Retrosplenial area, layer 2	0.000521512	0.00311111
10.1_Glut	TEGLU7	Excitatory neurons, cerebral cortex	Cortex	Glutamate (VGLUT1),Glutamate (VGLUT2)	Telencephalon projecting excitatory neurons	Cortical pyramidal layer 2/3	0.000902099	0.000131313
10.1_Glut	TEGLU8	Excitatory neurons, cerebral cortex	Cortex	Glutamate (VGLUT1),Glutamate (VGLUT2)	Telencephalon projecting excitatory neurons	Cortical pyramidal layer 4	0.000364261	0.0175657
10.1_Glut	TEGLU9	Excitatory neurons, cerebral cortex	Cortex	Glutamate (VGLUT1),Glutamate (VGLUT2)	Telencephalon projecting excitatory neurons	Cingulate/Retrosplenial area, layer 5	1.00688e-05	0.999808
10.1_Glut	TEINH1	Inhibitory neurons, pallidum	Pallidum	GABA	Di- and mesencephalon inhibitory neurons	Medial septal nucleus and Magnocellular nucleus	1.17702e-06	0.999808
10.1_Glut	TEINH10	R-LM border Cck interneurons, cortex/hippocampus	Hippocampus,Cortex	Glutamate (VGLUT3),GABA	Telencephalon inhibitory interneurons	Hippocampus (sr/slm),Cortex	5.83448e-06	0.999808
10.1_Glut	TEINH11	R-LM border Cck interneurons, cortex/hippocampus	Hippocampus,Cortex	Glutamate (VGLUT3),GABA	Telencephalon inhibitory interneurons	Hippocampus (sr/slm),Cortex	0	0.999808
10.1_Glut	TEINH12	Non-border Cck interneurons, cortex/hippocampus	Hippocampus,Cortex	Glutamate (VGLUT3),GABA	Telencephalon inhibitory interneurons	Hippocampus,Cortex	0	0.999808
10.1_Glut	TEINH13	Trilaminar cells, hippocampus	Hippocampus	Glutamate (VGLUT3),GABA	Telencephalon inhibitory interneurons	Hippocampus	4.1593e-05	0.997152
10.1_Glut	TEINH14	CGE-derived neurogliaform cells Cxcl14+, cortex/hippocampus	Hippocampus,Cortex	GABA	Telencephalon inhibitory interneurons	Hippocampus,Cortex	1.28524e-05	0.999657
10.1_Glut	TEINH15	CGE-derived neurogliaform cells, cortex/hippocampus	Hippocampus,Cortex	GABA,Nitric oxide	Telencephalon inhibitory interneurons	Hippocampus,Cortex	4.43944e-06	0.999808
10.1_Glut	TEINH16	Ivy and MGE-derived neurogliaform cells, cortex/hippocampus	Hippocampus,Cortex	GABA,Nitric oxide	Telencephalon inhibitory interneurons	Hippocampus,Cortex	7.3692e-06	0.999808
10.1_Glut	TEINH17	Axo-axonic, cortex/hippocampus	Hippocampus,Cortex	GABA	Telencephalon inhibitory interneurons	Hippocampus,Cortex	1.00439e-06	0.999808
10.1_Glut	TEINH18	Basket and bistratified cells, cortex/hippocampus	Hippocampus,Cortex	GABA,Nitric oxide	Telencephalon inhibitory interneurons	Hippocampus,Cortex	1.23943e-06	0.999808
10.1_Glut	TEINH19	Hippocamposeptal projection, cortex/hippocampus	Hippocampus,Cortex	GABA	Telencephalon inhibitory interneurons	Hippocampus (so),Cortex	6.5189e-07	0.999808
10.1_Glut	TEINH2	Inhibitory neurons, septal nucleus	Striatum dorsal, Striatum ventral	GABA	Peptidergic neurons	Septal nucleus	1.46834e-05	0.999657
10.1_Glut	TEINH20	Inhibitory interneurons, hippocampus	Hippocampus	GABA	Telencephalon inhibitory interneurons	Hippocampus (sr/slm)	0.000112181	0.951394
10.1_Glut	TEINH21	Sleep-active, long-range projection interneurons, cortex/hippocampus	Hippocampus,Cortex	GABA,Nitric oxide	Telencephalon inhibitory interneurons	Hippocampus,Cortex	0	0.999808
10.1_Glut	TEINH3	Inhibitory neurons, telencephalon	Pallidum	GABA	Peptidergic neurons	Bed nuclei of the stria terminalis posterior division	4.67563e-06	0.999808
10.1_Glut	TEINH4	Interneuron-selective interneurons, cortex/hippocampus	Hippocampus,Cortex	GABA	Telencephalon inhibitory interneurons	Hippocampus,Cortex	3.15333e-06	0.999808
10.1_Glut	TEINH5	Interneuron-selective interneurons, cortex/hippocampus	Hippocampus,Cortex	GABA,Nitric oxide	Telencephalon inhibitory interneurons	Hippocampus,Cortex	6.03979e-06	0.999808
10.1_Glut	TEINH6	Interneuron-selective interneurons, cortex/hippocampus	Hippocampus,Cortex	GABA	Telencephalon inhibitory interneurons	Hippocampus,Cortex	2.80538e-05	0.998828
10.1_Glut	TEINH7	Interneuron-selective interneurons, hippocampus	Hippocampus	GABA	Telencephalon inhibitory interneurons	Hippocampus	0	0.999808
10.1_Glut	TEINH8	Interneuron-selective interneurons, hippocampus	Hippocampus	GABA	Telencephalon inhibitory interneurons	Hippocampus	0	0.999808
10.1_Glut	TEINH9	Non-border Cck interneurons, hippocampus	Hippocampus	GABA	Telencephalon inhibitory interneurons	Hippocampus	0	0.999808
10.1_Glut	VECA	Vascular endothelial cells, arterial	CNS	NA	Vascular smooth muscle cells	CNS	1.86596e-05	0.999636
10.1_Glut	VECC	Vascular endothelial cells, capillary	CNS	NA	Vascular endothelial cells	CNS	1.98429e-06	0.999808
10.1_Glut	VECV	Vascular endothelial cells, venous	CNS	NA	Vascular endothelial cells	CNS	1.12181e-05	0.999808
10.1_Glut	VLMC1	Vascular leptomeningeal cells	CNS	NA	Vascular and leptomeningeal cells	CNS	0	0.999808
10.1_Glut	VLMC2	Vascular leptomeningeal cells	CNS	NA	Vascular and leptomeningeal cells	Olfactory bulb-enriched	6.14471e-06	0.999808
10.1_Glut	VSMCA	Vascular smooth muscle cells, arterial	CNS	NA	Vascular smooth muscle cells	CNS	9.43933e-06	0.999808
10.2_Glut	ABC	Vascular leptomeningeal cells	CNS	NA	Vascular and leptomeningeal cells	Pia/meninges surface	0.000236477	0.191172
10.2_Glut	ACOB	Olfactory astrocytes	Olfactory bulb	NA	Astrocytes	Olfactory bulb periglomerular layer	0	0.996899
10.2_Glut	ACTE1	Telencephalon astrocytes, fibrous	Telencephalon	NA	Astrocytes	Telencephalon	1.45247e-06	0.996899
10.2_Glut	ACTE2	Telencephalon astrocytes, protoplasmic	Telencephalon	NA	Astrocytes	Telencephalon	0	0.996899
10.2_Glut	COP1	Committed oligodendrocytes cells (COP)	CNS	NA	Oligodendrocytes	CNS	0	0.996899
10.2_Glut	CR	Cajal-Retzius cells, hippocampus	Dentate gyrus	Glutamate (VGLUT1),Glutamate (VGLUT2)	Di- and mesencephalon excitatory neurons	Dentate gyrus molecular layer	0	0.996899
10.2_Glut	DGGRC1	Granule neuroblasts, dentate gyrus	Dentate gyrus	Glutamate (VGLUT1)	Dentate gyrus granule neurons	Dentate gyrus	0.00092721	0.000171717
10.2_Glut	DGGRC2	Granule neurons, dentate gyrus	Dentate gyrus	Glutamate (VGLUT1)	Dentate gyrus granule neurons	Dentate gyrus	0.00117339	4.0404e-05
10.2_Glut	DGNBL1	Granule neuroblasts, dentate gyrus	Dentate gyrus	Glutamate (VGLUT2)	Non-glutamatergic neuroblasts	Dentate gyrus	9.50867e-05	0.95796
10.2_Glut	DGNBL2	Granule neuroblasts, dentate gyrus	Dentate gyrus	Glutamate (VGLUT1)	Non-glutamatergic neuroblasts	Dentate gyrus	0.000219719	0.286121
10.2_Glut	EPEN	Ependymal cells	Brain	NA	Ependymal cells	Brain	0	0.996899
10.2_Glut	MFOL1	Myelin forming oligodendrocytes (MFOL)	CNS	NA	Oligodendrocytes	Pons/medulla (possible batch effect)	3.75214e-05	0.993424
10.2_Glut	MFOL2	Myelin forming oligodendrocytes (MFOL)	CNS	NA	Oligodendrocytes	CNS	1.16264e-05	0.996899
10.2_Glut	MGL1	Microglia	CNS	NA	Microglia	CNS	3.80586e-06	0.996899
10.2_Glut	MGL2	Microglia, activated	CNS	NA	Microglia	CNS	4.74687e-06	0.996899
10.2_Glut	MGL3	Microglia, activated	CNS	NA	Microglia	CNS	0	0.996899
10.2_Glut	MOL1	Mature oligodendrocytes	CNS	NA	Oligodendrocytes	CNS	6.12137e-05	0.986121
10.2_Glut	MSN1	D1 medium spiny neurons, striatum	Striatum dorsal	GABA	Telencephalon projecting inhibitory neurons	Striatum dorsal	9.94167e-06	0.996899
10.2_Glut	MSN2	D2 medium spiny neurons, striatum	Striatum dorsal	GABA	Telencephalon projecting inhibitory neurons	Striatum dorsal	1.18455e-05	0.996899
10.2_Glut	MSN3	D2 medium spiny neurons, striatum	Striatum ventral	GABA	Telencephalon projecting inhibitory neurons	Striatum ventral	5.19606e-06	0.996899
10.2_Glut	MSN4	D1 medium spiny neurons, striatum	Striatum ventral	GABA	Telencephalon projecting inhibitory neurons	Striatum ventral	2.45435e-05	0.99598
10.2_Glut	MSN5	Patch D1/D2 neurons, striatum	Striatum ventral	GABA	Telencephalon projecting inhibitory neurons	Striatum ventral	5.80599e-06	0.996899
10.2_Glut	MSN6	Matrix D1 neurons, striatum	Striatum ventral	GABA	Telencephalon projecting inhibitory neurons	Striatum ventral	0	0.996899
10.2_Glut	NFOL1	Newly formed oligodendrocytes (NFOL)	CNS	NA	Oligodendrocytes	CNS	0	0.996899
10.2_Glut	OBDOP1	NA	NA	NA	NA	NA	0	0.996899
10.2_Glut	OBDOP2	NA	NA	NA	NA	NA	0	0.996899
10.2_Glut	OBINH1	Inhibitory neurons, olfactory bulb	Olfactory bulb	GABA	Olfactory inhibitory neurons	Main and accessory olfactory bulb granular layer	0	0.996899
10.2_Glut	OBINH2	Inner horizontal cell, olfactory bulb	Olfactory bulb	GABA	Olfactory inhibitory neurons	Olfactory bulb, mitral cell layer	0	0.996899
10.2_Glut	OBINH3	Inhibitory neurons, olfactory bulb	Olfactory bulb	GABA	Olfactory inhibitory neurons	Accessory olfactory bulb granular layer	0	0.996899
10.2_Glut	OBINH4	Inhibitory neurons, olfactory bulb	Olfactory bulb	GABA	Olfactory inhibitory neurons	Olfactory bulb, inner granular layer	0	0.996899
10.2_Glut	OBINH5	Inhibitory neurons, olfactory nulb	Olfactory bulb	GABA	Olfactory inhibitory neurons	Olfactory bulb	0	0.996899
10.2_Glut	OBNBL1	Neuroblasts, olfactory	Olfactory bulb	Glutamate (VGLUT1),Glutamate (VGLUT2)	Glutamatergic neuroblasts	Main olfactory bulb mitral layer, Main olfactory bulb outer plexiform layer	4.6615e-05	0.989485
10.2_Glut	OBNBL2	Neuroblasts, olfactory bulb	Olfactory bulb	Glutamate (VGLUT1),Glutamate (VGLUT2)	Glutamatergic neuroblasts	Main olfactory bulb mitral layer, Main olfactory bulb outer plexiform layer	0	0.996899
10.2_Glut	OBNBL3	Neuroblasts, olfactory bulb	Olfactory bulb	GABA	Non-glutamatergic neuroblasts	Olfactory bulb	0	0.996899
10.2_Glut	OBNBL4	Inhibitory neurons, olfactory bulb	Olfactory bulb	GABA	Olfactory inhibitory neurons	Main olfactory bulb, glomerular layer	0	0.996899
10.2_Glut	OBNBL5	Inhibitory neurons, olfactory bulb	Olfactory bulb	GABA	Olfactory inhibitory neurons	Main olfactory bulb, glomerular layer and Accessory olfactory bulb, granular layer	0	0.996899
10.2_Glut	OEC	Olfactory ensheathing cells	Olfactory bulb	NA	Olfactory ensheathing cells	Olfactory bulb	0	0.996899
10.2_Glut	OPC	Oligodendrocytes precursor cells	CNS	NA	Oligodendrocyte precursor cells	CNS	0	0.996899
10.2_Glut	PER1	Pericytes	CNS	NA	Pericytes	CNS	4.57106e-07	0.996899
10.2_Glut	PER2	Pericytes, possibly mixed with VENC	CNS	NA	Pericytes	CNS	0	0.996899
10.2_Glut	PER3	Pericytes	CNS	NA	Vascular smooth muscle cells	CNS	0	0.996899
10.2_Glut	PVM1	Perivascular macrophages	CNS	NA	Perivascular macrophages	CNS	0	0.996899
10.2_Glut	PVM2	Perivascular macrophages, activated	CNS	NA	Perivascular macrophages	CNS	0	0.996899
10.2_Glut	RGDG	Dentate gyrus radial glia-like cells	Dentate gyrus	NA	Dentate gyrus radial glia-like cells	Dentate gyrus subgranular zone	0	0.996899
10.2_Glut	RGSZ	Subventricular zone radial glia-like cells	Striatum dorsal,Striatum ventral	NA	Subventricular zone radial glia-like cells	Striatum, rostral migragtory stream, olfactory bulb	0	0.996899
10.2_Glut	SEPNBL	Neuroblasts, septum	Pallidum	Glutamate (VGLUT1),Glutamate (VGLUT2)	Glutamatergic neuroblasts	Triangular nucleus of septum	1.84601e-05	0.996525
10.2_Glut	SZNBL	Neuronal intermidate progenitor cells	Striatum dorsal, Striatum ventral, Dentate gyrus	GABA	Non-glutamatergic neuroblasts	Sub ventricular zone, Dentate gyrus	3.11407e-05	0.995646
10.2_Glut	TECHO	Cholinergic interneurons, telencephalon	Striatum dorsal, Striatum ventral,Amygdala	Glutamate (VGLUT3),GABA,Acetylcholine,Nitric oxide	Cholinergic and monoaminergic neurons	Striatum,Amygdala	0	0.996899
10.2_Glut	TEGLU1	Excitatory neurons, cerebral cortex	Cortex	Glutamate (VGLUT1),Glutamate (VGLUT2),Glutamate (VGLUT3)	Telencephalon projecting excitatory neurons	Cingulate/Retrosplenial area, layer 6	0	0.996899
10.2_Glut	TEGLU10	Excitatory neurons, cerebral cortex	Cortex	Glutamate (VGLUT1)	Telencephalon projecting excitatory neurons	Cortical pyramidal layer 5	0.000164606	0.751232
10.2_Glut	TEGLU11	Excitatory neurons, cerebral cortex	Cortex	Glutamate (VGLUT1)	Telencephalon projecting excitatory neurons	Cortical pyramidal (poor markers)	0.000970742	0.000171717
10.2_Glut	TEGLU12	Excitatory neurons, cerebral cortex	Cortex	Glutamate (VGLUT1),Glutamate (VGLUT2)	Telencephalon projecting excitatory neurons	Lateral cortex layer 6: gustatory, barrel field, auditory	0.000117504	0.927303
10.2_Glut	TEGLU13	Excitatory neurons, cerebral cortex	Cortex	Glutamate (VGLUT1),Glutamate (VGLUT2),Nitric oxide	Telencephalon projecting excitatory neurons	Subiculum	0.0060033	0
10.2_Glut	TEGLU14	Excitatory neurons, cerebral cortex	Cortex	Glutamate (VGLUT1),Glutamate (VGLUT2)	Telencephalon projecting excitatory neurons	Subiculum	0.000493675	0.00557576
10.2_Glut	TEGLU15	Excitatory neurons, cerebral cortex	Cortex	Glutamate (VGLUT1),Glutamate (VGLUT2)	Telencephalon projecting excitatory neurons	Piriform pyramidal	0.000255463	0.124404
10.2_Glut	TEGLU16	Excitatory neurons, cerebral cortex	Cortex	Glutamate (VGLUT1),Glutamate (VGLUT2),Nitric oxide	Telencephalon projecting excitatory neurons	Piriform pyramidal	0.00516942	0
10.2_Glut	TEGLU17	Excitatory neurons, cerebral cortex	Cortex	Glutamate (VGLUT1),Glutamate (VGLUT2)	Telencephalon projecting excitatory neurons	Piriform pyramidal	0.00104135	0.000111111
10.2_Glut	TEGLU18	Excitatory neurons, cerebral cortex	Cortex	Glutamate (VGLUT1),Glutamate (VGLUT2)	Telencephalon projecting excitatory neurons	Anterior olfactory nucleus, deep layer	0.000157796	0.790323
10.2_Glut	TEGLU19	Excitatory neurons, cerebral cortex	Cortex	Glutamate (VGLUT1)	Telencephalon projecting excitatory neurons	Anterior olfactory nucleus and ventral striatum	0.00031548	0.0424141
10.2_Glut	TEGLU2	Excitatory neurons, cerebral cortex	Cortex	Glutamate (VGLUT1)	Telencephalon projecting excitatory neurons	Cortex pyramidal layer 6b	0.000283773	0.0719293
10.2_Glut	TEGLU20	Excitatory neurons, cerebral cortex	Cortex	Glutamate (VGLUT1)	Telencephalon projecting excitatory neurons	Cortex pyramidal layer 6	0.00109955	9.09091e-05
10.2_Glut	TEGLU21	Excitatory neurons, hippocampus CA1	Hippocampus	Glutamate (VGLUT1),Nitric oxide	Telencephalon projecting excitatory neurons	CA1 (posterior),subiculum,entorhinal	0.00137066	1.0101e-05
10.2_Glut	TEGLU22	Excitatory neurons, amygdala	Amygdala	Glutamate (VGLUT1),Glutamate (VGLUT2)	Telencephalon projecting excitatory neurons	Basolateral amygdala	0.000392286	0.0157677
10.2_Glut	TEGLU23	Excitatory neurons, hippocampus CA3	Hippocampus	Glutamate (VGLUT1),Nitric oxide	Telencephalon projecting excitatory neurons	CA3	0.000513182	0.00445455
10.2_Glut	TEGLU24	Excitatory neurons, hippocampus CA1	Hippocampus	Glutamate (VGLUT1),Nitric oxide	Telencephalon projecting excitatory neurons	CA1	0.000794163	0.000414141
10.2_Glut	TEGLU3	Excitatory neurons, cerebral cortex	Cortex	Glutamate (VGLUT1)	Telencephalon projecting excitatory neurons	Cortex pyramidal layer 6	0.000570371	0.00263636
10.2_Glut	TEGLU4	Excitatory neurons, cerebral cortex	Cortex	Glutamate (VGLUT1),Glutamate (VGLUT2)	Telencephalon projecting excitatory neurons	Cortex pyramidal layer 5, Cingulate/Retrosplenial area (superficial and deep)	0.00039033	0.0160303
10.2_Glut	TEGLU5	Excitatory neurons, cerebral cortex	Cortex	Glutamate (VGLUT1),Glutamate (VGLUT2)	Telencephalon projecting excitatory neurons	Entorhinal superficial layers	0.00606809	0
10.2_Glut	TEGLU6	Excitatory neurons, cerebral cortex	Cortex	Glutamate (VGLUT1),Glutamate (VGLUT2)	Telencephalon projecting excitatory neurons	Cingulate/Retrosplenial area, layer 2	0.000650115	0.00128283
10.2_Glut	TEGLU7	Excitatory neurons, cerebral cortex	Cortex	Glutamate (VGLUT1),Glutamate (VGLUT2)	Telencephalon projecting excitatory neurons	Cortical pyramidal layer 2/3	0.00145378	0
10.2_Glut	TEGLU8	Excitatory neurons, cerebral cortex	Cortex	Glutamate (VGLUT1),Glutamate (VGLUT2)	Telencephalon projecting excitatory neurons	Cortical pyramidal layer 4	0.000279209	0.0780404
10.2_Glut	TEGLU9	Excitatory neurons, cerebral cortex	Cortex	Glutamate (VGLUT1),Glutamate (VGLUT2)	Telencephalon projecting excitatory neurons	Cingulate/Retrosplenial area, layer 5	3.20766e-05	0.994889
10.2_Glut	TEINH1	Inhibitory neurons, pallidum	Pallidum	GABA	Di- and mesencephalon inhibitory neurons	Medial septal nucleus and Magnocellular nucleus	0	0.996899
10.2_Glut	TEINH10	R-LM border Cck interneurons, cortex/hippocampus	Hippocampus,Cortex	Glutamate (VGLUT3),GABA	Telencephalon inhibitory interneurons	Hippocampus (sr/slm),Cortex	0	0.996899
10.2_Glut	TEINH11	R-LM border Cck interneurons, cortex/hippocampus	Hippocampus,Cortex	Glutamate (VGLUT3),GABA	Telencephalon inhibitory interneurons	Hippocampus (sr/slm),Cortex	3.27247e-06	0.996899
10.2_Glut	TEINH12	Non-border Cck interneurons, cortex/hippocampus	Hippocampus,Cortex	Glutamate (VGLUT3),GABA	Telencephalon inhibitory interneurons	Hippocampus,Cortex	5.39957e-05	0.987697
10.2_Glut	TEINH13	Trilaminar cells, hippocampus	Hippocampus	Glutamate (VGLUT3),GABA	Telencephalon inhibitory interneurons	Hippocampus	3.97514e-05	0.990505
10.2_Glut	TEINH14	CGE-derived neurogliaform cells Cxcl14+, cortex/hippocampus	Hippocampus,Cortex	GABA	Telencephalon inhibitory interneurons	Hippocampus,Cortex	4.09446e-05	0.990434
10.2_Glut	TEINH15	CGE-derived neurogliaform cells, cortex/hippocampus	Hippocampus,Cortex	GABA,Nitric oxide	Telencephalon inhibitory interneurons	Hippocampus,Cortex	8.08167e-06	0.996899
10.2_Glut	TEINH16	Ivy and MGE-derived neurogliaform cells, cortex/hippocampus	Hippocampus,Cortex	GABA,Nitric oxide	Telencephalon inhibitory interneurons	Hippocampus,Cortex	2.68302e-05	0.995949
10.2_Glut	TEINH17	Axo-axonic, cortex/hippocampus	Hippocampus,Cortex	GABA	Telencephalon inhibitory interneurons	Hippocampus,Cortex	6.39949e-06	0.996899
10.2_Glut	TEINH18	Basket and bistratified cells, cortex/hippocampus	Hippocampus,Cortex	GABA,Nitric oxide	Telencephalon inhibitory interneurons	Hippocampus,Cortex	1.18455e-05	0.996899
10.2_Glut	TEINH19	Hippocamposeptal projection, cortex/hippocampus	Hippocampus,Cortex	GABA	Telencephalon inhibitory interneurons	Hippocampus (so),Cortex	2.49211e-05	0.99598
10.2_Glut	TEINH2	Inhibitory neurons, septal nucleus	Striatum dorsal, Striatum ventral	GABA	Peptidergic neurons	Septal nucleus	2.41952e-05	0.996212
10.2_Glut	TEINH20	Inhibitory interneurons, hippocampus	Hippocampus	GABA	Telencephalon inhibitory interneurons	Hippocampus (sr/slm)	7.76916e-05	0.972182
10.2_Glut	TEINH21	Sleep-active, long-range projection interneurons, cortex/hippocampus	Hippocampus,Cortex	GABA,Nitric oxide	Telencephalon inhibitory interneurons	Hippocampus,Cortex	0	0.996899
10.2_Glut	TEINH3	Inhibitory neurons, telencephalon	Pallidum	GABA	Peptidergic neurons	Bed nuclei of the stria terminalis posterior division	0	0.996899
10.2_Glut	TEINH4	Interneuron-selective interneurons, cortex/hippocampus	Hippocampus,Cortex	GABA	Telencephalon inhibitory interneurons	Hippocampus,Cortex	3.01371e-05	0.995818
10.2_Glut	TEINH5	Interneuron-selective interneurons, cortex/hippocampus	Hippocampus,Cortex	GABA,Nitric oxide	Telencephalon inhibitory interneurons	Hippocampus,Cortex	9.13958e-05	0.963232
10.2_Glut	TEINH6	Interneuron-selective interneurons, cortex/hippocampus	Hippocampus,Cortex	GABA	Telencephalon inhibitory interneurons	Hippocampus,Cortex	0.000744768	0.000585859
10.2_Glut	TEINH7	Interneuron-selective interneurons, hippocampus	Hippocampus	GABA	Telencephalon inhibitory interneurons	Hippocampus	0	0.996899
10.2_Glut	TEINH8	Interneuron-selective interneurons, hippocampus	Hippocampus	GABA	Telencephalon inhibitory interneurons	Hippocampus	0	0.996899
10.2_Glut	TEINH9	Non-border Cck interneurons, hippocampus	Hippocampus	GABA	Telencephalon inhibitory interneurons	Hippocampus	0	0.996899
10.2_Glut	VECA	Vascular endothelial cells, arterial	CNS	NA	Vascular smooth muscle cells	CNS	0	0.996899
10.2_Glut	VECC	Vascular endothelial cells, capillary	CNS	NA	Vascular endothelial cells	CNS	0	0.996899
10.2_Glut	VECV	Vascular endothelial cells, venous	CNS	NA	Vascular endothelial cells	CNS	0	0.996899
10.2_Glut	VLMC1	Vascular leptomeningeal cells	CNS	NA	Vascular and leptomeningeal cells	CNS	0	0.996899
10.2_Glut	VLMC2	Vascular leptomeningeal cells	CNS	NA	Vascular and leptomeningeal cells	Olfactory bulb-enriched	9.78774e-06	0.996899
10.2_Glut	VSMCA	Vascular smooth muscle cells, arterial	CNS	NA	Vascular smooth muscle cells	CNS	0	0.996899
11.1_Glut	ABC	Vascular leptomeningeal cells	CNS	NA	Vascular and leptomeningeal cells	Pia/meninges surface	2.25286e-05	0.998444
11.1_Glut	ACOB	Olfactory astrocytes	Olfactory bulb	NA	Astrocytes	Olfactory bulb periglomerular layer	1.00162e-05	0.999323
11.1_Glut	ACTE1	Telencephalon astrocytes, fibrous	Telencephalon	NA	Astrocytes	Telencephalon	4.1512e-06	0.999354
11.1_Glut	ACTE2	Telencephalon astrocytes, protoplasmic	Telencephalon	NA	Astrocytes	Telencephalon	1.5537e-06	0.999354
11.1_Glut	COP1	Committed oligodendrocytes cells (COP)	CNS	NA	Oligodendrocytes	CNS	0	0.999354
11.1_Glut	CR	Cajal-Retzius cells, hippocampus	Dentate gyrus	Glutamate (VGLUT1),Glutamate (VGLUT2)	Di- and mesencephalon excitatory neurons	Dentate gyrus molecular layer	0.000180736	0.644717
11.1_Glut	DGGRC1	Granule neuroblasts, dentate gyrus	Dentate gyrus	Glutamate (VGLUT1)	Dentate gyrus granule neurons	Dentate gyrus	0.000192574	0.52504
11.1_Glut	DGGRC2	Granule neurons, dentate gyrus	Dentate gyrus	Glutamate (VGLUT1)	Dentate gyrus granule neurons	Dentate gyrus	0.0003711	0.0170505
11.1_Glut	DGNBL1	Granule neuroblasts, dentate gyrus	Dentate gyrus	Glutamate (VGLUT2)	Non-glutamatergic neuroblasts	Dentate gyrus	0.000148821	0.853879
11.1_Glut	DGNBL2	Granule neuroblasts, dentate gyrus	Dentate gyrus	Glutamate (VGLUT1)	Non-glutamatergic neuroblasts	Dentate gyrus	0.000151651	0.840556
11.1_Glut	EPEN	Ependymal cells	Brain	NA	Ependymal cells	Brain	0	0.999354
11.1_Glut	MFOL1	Myelin forming oligodendrocytes (MFOL)	CNS	NA	Oligodendrocytes	Pons/medulla (possible batch effect)	8.09864e-06	0.999343
11.1_Glut	MFOL2	Myelin forming oligodendrocytes (MFOL)	CNS	NA	Oligodendrocytes	CNS	1.02242e-05	0.999323
11.1_Glut	MGL1	Microglia	CNS	NA	Microglia	CNS	1.0424e-05	0.999323
11.1_Glut	MGL2	Microglia, activated	CNS	NA	Microglia	CNS	2.82639e-06	0.999354
11.1_Glut	MGL3	Microglia, activated	CNS	NA	Microglia	CNS	4.62385e-06	0.999354
11.1_Glut	MOL1	Mature oligodendrocytes	CNS	NA	Oligodendrocytes	CNS	4.92269e-05	0.994616
11.1_Glut	MSN1	D1 medium spiny neurons, striatum	Striatum dorsal	GABA	Telencephalon projecting inhibitory neurons	Striatum dorsal	6.27465e-05	0.989172
11.1_Glut	MSN2	D2 medium spiny neurons, striatum	Striatum dorsal	GABA	Telencephalon projecting inhibitory neurons	Striatum dorsal	2.63314e-05	0.998384
11.1_Glut	MSN3	D2 medium spiny neurons, striatum	Striatum ventral	GABA	Telencephalon projecting inhibitory neurons	Striatum ventral	8.66277e-05	0.975919
11.1_Glut	MSN4	D1 medium spiny neurons, striatum	Striatum ventral	GABA	Telencephalon projecting inhibitory neurons	Striatum ventral	0.00033709	0.0265657
11.1_Glut	MSN5	Patch D1/D2 neurons, striatum	Striatum ventral	GABA	Telencephalon projecting inhibitory neurons	Striatum ventral	0.000102328	0.960535
11.1_Glut	MSN6	Matrix D1 neurons, striatum	Striatum ventral	GABA	Telencephalon projecting inhibitory neurons	Striatum ventral	7.83853e-05	0.980899
11.1_Glut	NFOL1	Newly formed oligodendrocytes (NFOL)	CNS	NA	Oligodendrocytes	CNS	0	0.999354
11.1_Glut	OBDOP1	NA	NA	NA	NA	NA	5.54613e-06	0.999354
11.1_Glut	OBDOP2	NA	NA	NA	NA	NA	0	0.999354
11.1_Glut	OBINH1	Inhibitory neurons, olfactory bulb	Olfactory bulb	GABA	Olfactory inhibitory neurons	Main and accessory olfactory bulb granular layer	0	0.999354
11.1_Glut	OBINH2	Inner horizontal cell, olfactory bulb	Olfactory bulb	GABA	Olfactory inhibitory neurons	Olfactory bulb, mitral cell layer	1.71468e-06	0.999354
11.1_Glut	OBINH3	Inhibitory neurons, olfactory bulb	Olfactory bulb	GABA	Olfactory inhibitory neurons	Accessory olfactory bulb granular layer	1.30891e-06	0.999354
11.1_Glut	OBINH4	Inhibitory neurons, olfactory bulb	Olfactory bulb	GABA	Olfactory inhibitory neurons	Olfactory bulb, inner granular layer	2.21249e-06	0.999354
11.1_Glut	OBINH5	Inhibitory neurons, olfactory nulb	Olfactory bulb	GABA	Olfactory inhibitory neurons	Olfactory bulb	0	0.999354
11.1_Glut	OBNBL1	Neuroblasts, olfactory	Olfactory bulb	Glutamate (VGLUT1),Glutamate (VGLUT2)	Glutamatergic neuroblasts	Main olfactory bulb mitral layer, Main olfactory bulb outer plexiform layer	0.00210202	0
11.1_Glut	OBNBL2	Neuroblasts, olfactory bulb	Olfactory bulb	Glutamate (VGLUT1),Glutamate (VGLUT2)	Glutamatergic neuroblasts	Main olfactory bulb mitral layer, Main olfactory bulb outer plexiform layer	1.82899e-05	0.998889
11.1_Glut	OBNBL3	Neuroblasts, olfactory bulb	Olfactory bulb	GABA	Non-glutamatergic neuroblasts	Olfactory bulb	1.10229e-05	0.999323
11.1_Glut	OBNBL4	Inhibitory neurons, olfactory bulb	Olfactory bulb	GABA	Olfactory inhibitory neurons	Main olfactory bulb, glomerular layer	0	0.999354
11.1_Glut	OBNBL5	Inhibitory neurons, olfactory bulb	Olfactory bulb	GABA	Olfactory inhibitory neurons	Main olfactory bulb, glomerular layer and Accessory olfactory bulb, granular layer	0	0.999354
11.1_Glut	OEC	Olfactory ensheathing cells	Olfactory bulb	NA	Olfactory ensheathing cells	Olfactory bulb	2.53276e-06	0.999354
11.1_Glut	OPC	Oligodendrocytes precursor cells	CNS	NA	Oligodendrocyte precursor cells	CNS	2.38382e-05	0.998414
11.1_Glut	PER1	Pericytes	CNS	NA	Pericytes	CNS	1.26287e-05	0.999303
11.1_Glut	PER2	Pericytes, possibly mixed with VENC	CNS	NA	Pericytes	CNS	1.47575e-05	0.999303
11.1_Glut	PER3	Pericytes	CNS	NA	Vascular smooth muscle cells	CNS	2.07142e-05	0.998465
11.1_Glut	PVM1	Perivascular macrophages	CNS	NA	Perivascular macrophages	CNS	7.40149e-07	0.999354
11.1_Glut	PVM2	Perivascular macrophages, activated	CNS	NA	Perivascular macrophages	CNS	0	0.999354
11.1_Glut	RGDG	Dentate gyrus radial glia-like cells	Dentate gyrus	NA	Dentate gyrus radial glia-like cells	Dentate gyrus subgranular zone	0	0.999354
11.1_Glut	RGSZ	Subventricular zone radial glia-like cells	Striatum dorsal,Striatum ventral	NA	Subventricular zone radial glia-like cells	Striatum, rostral migragtory stream, olfactory bulb	0	0.999354
11.1_Glut	SEPNBL	Neuroblasts, septum	Pallidum	Glutamate (VGLUT1),Glutamate (VGLUT2)	Glutamatergic neuroblasts	Triangular nucleus of septum	0.00426471	0
11.1_Glut	SZNBL	Neuronal intermidate progenitor cells	Striatum dorsal, Striatum ventral, Dentate gyrus	GABA	Non-glutamatergic neuroblasts	Sub ventricular zone, Dentate gyrus	3.28455e-05	0.997222
11.1_Glut	TECHO	Cholinergic interneurons, telencephalon	Striatum dorsal, Striatum ventral,Amygdala	Glutamate (VGLUT3),GABA,Acetylcholine,Nitric oxide	Cholinergic and monoaminergic neurons	Striatum,Amygdala	2.55076e-05	0.998394
11.1_Glut	TEGLU1	Excitatory neurons, cerebral cortex	Cortex	Glutamate (VGLUT1),Glutamate (VGLUT2),Glutamate (VGLUT3)	Telencephalon projecting excitatory neurons	Cingulate/Retrosplenial area, layer 6	0.000127961	0.91804
11.1_Glut	TEGLU10	Excitatory neurons, cerebral cortex	Cortex	Glutamate (VGLUT1)	Telencephalon projecting excitatory neurons	Cortical pyramidal layer 5	0.000301752	0.0449697
11.1_Glut	TEGLU11	Excitatory neurons, cerebral cortex	Cortex	Glutamate (VGLUT1)	Telencephalon projecting excitatory neurons	Cortical pyramidal (poor markers)	0.000363315	0.0187172
11.1_Glut	TEGLU12	Excitatory neurons, cerebral cortex	Cortex	Glutamate (VGLUT1),Glutamate (VGLUT2)	Telencephalon projecting excitatory neurons	Lateral cortex layer 6: gustatory, barrel field, auditory	0.000346489	0.0238687
11.1_Glut	TEGLU13	Excitatory neurons, cerebral cortex	Cortex	Glutamate (VGLUT1),Glutamate (VGLUT2),Nitric oxide	Telencephalon projecting excitatory neurons	Subiculum	0.00346716	0
11.1_Glut	TEGLU14	Excitatory neurons, cerebral cortex	Cortex	Glutamate (VGLUT1),Glutamate (VGLUT2)	Telencephalon projecting excitatory neurons	Subiculum	0.00144033	0
11.1_Glut	TEGLU15	Excitatory neurons, cerebral cortex	Cortex	Glutamate (VGLUT1),Glutamate (VGLUT2)	Telencephalon projecting excitatory neurons	Piriform pyramidal	0.00472919	0
11.1_Glut	TEGLU16	Excitatory neurons, cerebral cortex	Cortex	Glutamate (VGLUT1),Glutamate (VGLUT2),Nitric oxide	Telencephalon projecting excitatory neurons	Piriform pyramidal	0.00658502	0
11.1_Glut	TEGLU17	Excitatory neurons, cerebral cortex	Cortex	Glutamate (VGLUT1),Glutamate (VGLUT2)	Telencephalon projecting excitatory neurons	Piriform pyramidal	0.00137655	1.0101e-05
11.1_Glut	TEGLU18	Excitatory neurons, cerebral cortex	Cortex	Glutamate (VGLUT1),Glutamate (VGLUT2)	Telencephalon projecting excitatory neurons	Anterior olfactory nucleus, deep layer	0.0006248	0.00122222
11.1_Glut	TEGLU19	Excitatory neurons, cerebral cortex	Cortex	Glutamate (VGLUT1)	Telencephalon projecting excitatory neurons	Anterior olfactory nucleus and ventral striatum	0.000265871	0.088202
11.1_Glut	TEGLU2	Excitatory neurons, cerebral cortex	Cortex	Glutamate (VGLUT1)	Telencephalon projecting excitatory neurons	Cortex pyramidal layer 6b	7.50954e-05	0.982596
11.1_Glut	TEGLU20	Excitatory neurons, cerebral cortex	Cortex	Glutamate (VGLUT1)	Telencephalon projecting excitatory neurons	Cortex pyramidal layer 6	0.00108492	5.05051e-05
11.1_Glut	TEGLU21	Excitatory neurons, hippocampus CA1	Hippocampus	Glutamate (VGLUT1),Nitric oxide	Telencephalon projecting excitatory neurons	CA1 (posterior),subiculum,entorhinal	0.000435264	0.00819192
11.1_Glut	TEGLU22	Excitatory neurons, amygdala	Amygdala	Glutamate (VGLUT1),Glutamate (VGLUT2)	Telencephalon projecting excitatory neurons	Basolateral amygdala	0.000607834	0.00139394
11.1_Glut	TEGLU23	Excitatory neurons, hippocampus CA3	Hippocampus	Glutamate (VGLUT1),Nitric oxide	Telencephalon projecting excitatory neurons	CA3	8.07741e-05	0.98004
11.1_Glut	TEGLU24	Excitatory neurons, hippocampus CA1	Hippocampus	Glutamate (VGLUT1),Nitric oxide	Telencephalon projecting excitatory neurons	CA1	0.000229297	0.209232
11.1_Glut	TEGLU3	Excitatory neurons, cerebral cortex	Cortex	Glutamate (VGLUT1)	Telencephalon projecting excitatory neurons	Cortex pyramidal layer 6	0.000333779	0.027899
11.1_Glut	TEGLU4	Excitatory neurons, cerebral cortex	Cortex	Glutamate (VGLUT1),Glutamate (VGLUT2)	Telencephalon projecting excitatory neurons	Cortex pyramidal layer 5, Cingulate/Retrosplenial area (superficial and deep)	0.00108459	5.05051e-05
11.1_Glut	TEGLU5	Excitatory neurons, cerebral cortex	Cortex	Glutamate (VGLUT1),Glutamate (VGLUT2)	Telencephalon projecting excitatory neurons	Entorhinal superficial layers	0.00658502	0
11.1_Glut	TEGLU6	Excitatory neurons, cerebral cortex	Cortex	Glutamate (VGLUT1),Glutamate (VGLUT2)	Telencephalon projecting excitatory neurons	Cingulate/Retrosplenial area, layer 2	0.00285072	0
11.1_Glut	TEGLU7	Excitatory neurons, cerebral cortex	Cortex	Glutamate (VGLUT1),Glutamate (VGLUT2)	Telencephalon projecting excitatory neurons	Cortical pyramidal layer 2/3	0.00103261	6.06061e-05
11.1_Glut	TEGLU8	Excitatory neurons, cerebral cortex	Cortex	Glutamate (VGLUT1),Glutamate (VGLUT2)	Telencephalon projecting excitatory neurons	Cortical pyramidal layer 4	0.000763481	0.000373737
11.1_Glut	TEGLU9	Excitatory neurons, cerebral cortex	Cortex	Glutamate (VGLUT1),Glutamate (VGLUT2)	Telencephalon projecting excitatory neurons	Cingulate/Retrosplenial area, layer 5	0.000697755	0.00059596
11.1_Glut	TEINH1	Inhibitory neurons, pallidum	Pallidum	GABA	Di- and mesencephalon inhibitory neurons	Medial septal nucleus and Magnocellular nucleus	2.14335e-05	0.998465
11.1_Glut	TEINH10	R-LM border Cck interneurons, cortex/hippocampus	Hippocampus,Cortex	Glutamate (VGLUT3),GABA	Telencephalon inhibitory interneurons	Hippocampus (sr/slm),Cortex	1.06245e-05	0.999323
11.1_Glut	TEINH11	R-LM border Cck interneurons, cortex/hippocampus	Hippocampus,Cortex	Glutamate (VGLUT3),GABA	Telencephalon inhibitory interneurons	Hippocampus (sr/slm),Cortex	4.20875e-05	0.995424
11.1_Glut	TEINH12	Non-border Cck interneurons, cortex/hippocampus	Hippocampus,Cortex	Glutamate (VGLUT3),GABA	Telencephalon inhibitory interneurons	Hippocampus,Cortex	0.000257202	0.105616
11.1_Glut	TEINH13	Trilaminar cells, hippocampus	Hippocampus	Glutamate (VGLUT3),GABA	Telencephalon inhibitory interneurons	Hippocampus	0.000208286	0.362525
11.1_Glut	TEINH14	CGE-derived neurogliaform cells Cxcl14+, cortex/hippocampus	Hippocampus,Cortex	GABA	Telencephalon inhibitory interneurons	Hippocampus,Cortex	5.11965e-05	0.99404
11.1_Glut	TEINH15	CGE-derived neurogliaform cells, cortex/hippocampus	Hippocampus,Cortex	GABA,Nitric oxide	Telencephalon inhibitory interneurons	Hippocampus,Cortex	1.63608e-05	0.999242
11.1_Glut	TEINH16	Ivy and MGE-derived neurogliaform cells, cortex/hippocampus	Hippocampus,Cortex	GABA,Nitric oxide	Telencephalon inhibitory interneurons	Hippocampus,Cortex	0.000164545	0.773657
11.1_Glut	TEINH17	Axo-axonic, cortex/hippocampus	Hippocampus,Cortex	GABA	Telencephalon inhibitory interneurons	Hippocampus,Cortex	1.98141e-05	0.998465
11.1_Glut	TEINH18	Basket and bistratified cells, cortex/hippocampus	Hippocampus,Cortex	GABA,Nitric oxide	Telencephalon inhibitory interneurons	Hippocampus,Cortex	1.69273e-05	0.999081
11.1_Glut	TEINH19	Hippocamposeptal projection, cortex/hippocampus	Hippocampus,Cortex	GABA	Telencephalon inhibitory interneurons	Hippocampus (so),Cortex	1.58278e-05	0.999263
11.1_Glut	TEINH2	Inhibitory neurons, septal nucleus	Striatum dorsal, Striatum ventral	GABA	Peptidergic neurons	Septal nucleus	8.68224e-05	0.975919
11.1_Glut	TEINH20	Inhibitory interneurons, hippocampus	Hippocampus	GABA	Telencephalon inhibitory interneurons	Hippocampus (sr/slm)	0.000325665	0.0308586
11.1_Glut	TEINH21	Sleep-active, long-range projection interneurons, cortex/hippocampus	Hippocampus,Cortex	GABA,Nitric oxide	Telencephalon inhibitory interneurons	Hippocampus,Cortex	4.54278e-05	0.994919
11.1_Glut	TEINH3	Inhibitory neurons, telencephalon	Pallidum	GABA	Peptidergic neurons	Bed nuclei of the stria terminalis posterior division	6.3857e-05	0.988768
11.1_Glut	TEINH4	Interneuron-selective interneurons, cortex/hippocampus	Hippocampus,Cortex	GABA	Telencephalon inhibitory interneurons	Hippocampus,Cortex	0.000100488	0.962747
11.1_Glut	TEINH5	Interneuron-selective interneurons, cortex/hippocampus	Hippocampus,Cortex	GABA,Nitric oxide	Telencephalon inhibitory interneurons	Hippocampus,Cortex	7.10312e-05	0.985848
11.1_Glut	TEINH6	Interneuron-selective interneurons, cortex/hippocampus	Hippocampus,Cortex	GABA	Telencephalon inhibitory interneurons	Hippocampus,Cortex	0.000255428	0.110566
11.1_Glut	TEINH7	Interneuron-selective interneurons, hippocampus	Hippocampus	GABA	Telencephalon inhibitory interneurons	Hippocampus	0	0.999354
11.1_Glut	TEINH8	Interneuron-selective interneurons, hippocampus	Hippocampus	GABA	Telencephalon inhibitory interneurons	Hippocampus	0	0.999354
11.1_Glut	TEINH9	Non-border Cck interneurons, hippocampus	Hippocampus	GABA	Telencephalon inhibitory interneurons	Hippocampus	3.81039e-05	0.995596
11.1_Glut	VECA	Vascular endothelial cells, arterial	CNS	NA	Vascular smooth muscle cells	CNS	0	0.999354
11.1_Glut	VECC	Vascular endothelial cells, capillary	CNS	NA	Vascular endothelial cells	CNS	1.80668e-05	0.998889
11.1_Glut	VECV	Vascular endothelial cells, venous	CNS	NA	Vascular endothelial cells	CNS	1.73935e-05	0.999081
11.1_Glut	VLMC1	Vascular leptomeningeal cells	CNS	NA	Vascular and leptomeningeal cells	CNS	5.86215e-06	0.999354
11.1_Glut	VLMC2	Vascular leptomeningeal cells	CNS	NA	Vascular and leptomeningeal cells	Olfactory bulb-enriched	3.26359e-05	0.997253
11.1_Glut	VSMCA	Vascular smooth muscle cells, arterial	CNS	NA	Vascular smooth muscle cells	CNS	4.21297e-06	0.999354
11.2_Glut	ABC	Vascular leptomeningeal cells	CNS	NA	Vascular and leptomeningeal cells	Pia/meninges surface	0	0.99404
11.2_Glut	ACOB	Olfactory astrocytes	Olfactory bulb	NA	Astrocytes	Olfactory bulb periglomerular layer	0	0.99404
11.2_Glut	ACTE1	Telencephalon astrocytes, fibrous	Telencephalon	NA	Astrocytes	Telencephalon	1.91594e-05	0.993899
11.2_Glut	ACTE2	Telencephalon astrocytes, protoplasmic	Telencephalon	NA	Astrocytes	Telencephalon	0	0.99404
11.2_Glut	COP1	Committed oligodendrocytes cells (COP)	CNS	NA	Oligodendrocytes	CNS	8.36848e-05	0.96201
11.2_Glut	CR	Cajal-Retzius cells, hippocampus	Dentate gyrus	Glutamate (VGLUT1),Glutamate (VGLUT2)	Di- and mesencephalon excitatory neurons	Dentate gyrus molecular layer	0.0001155	0.917818
11.2_Glut	DGGRC1	Granule neuroblasts, dentate gyrus	Dentate gyrus	Glutamate (VGLUT1)	Dentate gyrus granule neurons	Dentate gyrus	0.000683993	0.00124242
11.2_Glut	DGGRC2	Granule neurons, dentate gyrus	Dentate gyrus	Glutamate (VGLUT1)	Dentate gyrus granule neurons	Dentate gyrus	0.00106974	7.07071e-05
11.2_Glut	DGNBL1	Granule neuroblasts, dentate gyrus	Dentate gyrus	Glutamate (VGLUT2)	Non-glutamatergic neuroblasts	Dentate gyrus	0.000125428	0.897667
11.2_Glut	DGNBL2	Granule neuroblasts, dentate gyrus	Dentate gyrus	Glutamate (VGLUT1)	Non-glutamatergic neuroblasts	Dentate gyrus	0.000139986	0.859677
11.2_Glut	EPEN	Ependymal cells	Brain	NA	Ependymal cells	Brain	7.36176e-06	0.99404
11.2_Glut	MFOL1	Myelin forming oligodendrocytes (MFOL)	CNS	NA	Oligodendrocytes	Pons/medulla (possible batch effect)	0.000100535	0.94304
11.2_Glut	MFOL2	Myelin forming oligodendrocytes (MFOL)	CNS	NA	Oligodendrocytes	CNS	0.000119151	0.91301
11.2_Glut	MGL1	Microglia	CNS	NA	Microglia	CNS	1.25507e-06	0.99404
11.2_Glut	MGL2	Microglia, activated	CNS	NA	Microglia	CNS	1.09577e-05	0.99404
11.2_Glut	MGL3	Microglia, activated	CNS	NA	Microglia	CNS	2.13408e-05	0.993545
11.2_Glut	MOL1	Mature oligodendrocytes	CNS	NA	Oligodendrocytes	CNS	0.000301736	0.0569899
11.2_Glut	MSN1	D1 medium spiny neurons, striatum	Striatum dorsal	GABA	Telencephalon projecting inhibitory neurons	Striatum dorsal	3.60633e-05	0.991354
11.2_Glut	MSN2	D2 medium spiny neurons, striatum	Striatum dorsal	GABA	Telencephalon projecting inhibitory neurons	Striatum dorsal	2.60421e-06	0.99404
11.2_Glut	MSN3	D2 medium spiny neurons, striatum	Striatum ventral	GABA	Telencephalon projecting inhibitory neurons	Striatum ventral	9.13874e-06	0.99404
11.2_Glut	MSN4	D1 medium spiny neurons, striatum	Striatum ventral	GABA	Telencephalon projecting inhibitory neurons	Striatum ventral	5.93542e-05	0.978434
11.2_Glut	MSN5	Patch D1/D2 neurons, striatum	Striatum ventral	GABA	Telencephalon projecting inhibitory neurons	Striatum ventral	1.53172e-05	0.99399
11.2_Glut	MSN6	Matrix D1 neurons, striatum	Striatum ventral	GABA	Telencephalon projecting inhibitory neurons	Striatum ventral	2.71334e-05	0.992525
11.2_Glut	NFOL1	Newly formed oligodendrocytes (NFOL)	CNS	NA	Oligodendrocytes	CNS	1.76737e-06	0.99404
11.2_Glut	OBDOP1	NA	NA	NA	NA	NA	1.53585e-05	0.99399
11.2_Glut	OBDOP2	NA	NA	NA	NA	NA	0	0.99404
11.2_Glut	OBINH1	Inhibitory neurons, olfactory bulb	Olfactory bulb	GABA	Olfactory inhibitory neurons	Main and accessory olfactory bulb granular layer	0	0.99404
11.2_Glut	OBINH2	Inner horizontal cell, olfactory bulb	Olfactory bulb	GABA	Olfactory inhibitory neurons	Olfactory bulb, mitral cell layer	0	0.99404
11.2_Glut	OBINH3	Inhibitory neurons, olfactory bulb	Olfactory bulb	GABA	Olfactory inhibitory neurons	Accessory olfactory bulb granular layer	0	0.99404
11.2_Glut	OBINH4	Inhibitory neurons, olfactory bulb	Olfactory bulb	GABA	Olfactory inhibitory neurons	Olfactory bulb, inner granular layer	0	0.99404
11.2_Glut	OBINH5	Inhibitory neurons, olfactory nulb	Olfactory bulb	GABA	Olfactory inhibitory neurons	Olfactory bulb	0	0.99404
11.2_Glut	OBNBL1	Neuroblasts, olfactory	Olfactory bulb	Glutamate (VGLUT1),Glutamate (VGLUT2)	Glutamatergic neuroblasts	Main olfactory bulb mitral layer, Main olfactory bulb outer plexiform layer	0.00106581	7.07071e-05
11.2_Glut	OBNBL2	Neuroblasts, olfactory bulb	Olfactory bulb	Glutamate (VGLUT1),Glutamate (VGLUT2)	Glutamatergic neuroblasts	Main olfactory bulb mitral layer, Main olfactory bulb outer plexiform layer	0	0.99404
11.2_Glut	OBNBL3	Neuroblasts, olfactory bulb	Olfactory bulb	GABA	Non-glutamatergic neuroblasts	Olfactory bulb	6.35938e-06	0.99404
11.2_Glut	OBNBL4	Inhibitory neurons, olfactory bulb	Olfactory bulb	GABA	Olfactory inhibitory neurons	Main olfactory bulb, glomerular layer	0	0.99404
11.2_Glut	OBNBL5	Inhibitory neurons, olfactory bulb	Olfactory bulb	GABA	Olfactory inhibitory neurons	Main olfactory bulb, glomerular layer and Accessory olfactory bulb, granular layer	0	0.99404
11.2_Glut	OEC	Olfactory ensheathing cells	Olfactory bulb	NA	Olfactory ensheathing cells	Olfactory bulb	0	0.99404
11.2_Glut	OPC	Oligodendrocytes precursor cells	CNS	NA	Oligodendrocyte precursor cells	CNS	6.94879e-05	0.974505
11.2_Glut	PER1	Pericytes	CNS	NA	Pericytes	CNS	9.64742e-06	0.99404
11.2_Glut	PER2	Pericytes, possibly mixed with VENC	CNS	NA	Pericytes	CNS	2.33525e-05	0.993283
11.2_Glut	PER3	Pericytes	CNS	NA	Vascular smooth muscle cells	CNS	1.91208e-05	0.993899
11.2_Glut	PVM1	Perivascular macrophages	CNS	NA	Perivascular macrophages	CNS	4.09928e-06	0.99404
11.2_Glut	PVM2	Perivascular macrophages, activated	CNS	NA	Perivascular macrophages	CNS	8.91707e-06	0.99404
11.2_Glut	RGDG	Dentate gyrus radial glia-like cells	Dentate gyrus	NA	Dentate gyrus radial glia-like cells	Dentate gyrus subgranular zone	0	0.99404
11.2_Glut	RGSZ	Subventricular zone radial glia-like cells	Striatum dorsal,Striatum ventral	NA	Subventricular zone radial glia-like cells	Striatum, rostral migragtory stream, olfactory bulb	3.76852e-06	0.99404
11.2_Glut	SEPNBL	Neuroblasts, septum	Pallidum	Glutamate (VGLUT1),Glutamate (VGLUT2)	Glutamatergic neuroblasts	Triangular nucleus of septum	4.87009e-05	0.986212
11.2_Glut	SZNBL	Neuronal intermidate progenitor cells	Striatum dorsal, Striatum ventral, Dentate gyrus	GABA	Non-glutamatergic neuroblasts	Sub ventricular zone, Dentate gyrus	1.76045e-05	0.993939
11.2_Glut	TECHO	Cholinergic interneurons, telencephalon	Striatum dorsal, Striatum ventral,Amygdala	Glutamate (VGLUT3),GABA,Acetylcholine,Nitric oxide	Cholinergic and monoaminergic neurons	Striatum,Amygdala	0.000164818	0.734919
11.2_Glut	TEGLU1	Excitatory neurons, cerebral cortex	Cortex	Glutamate (VGLUT1),Glutamate (VGLUT2),Glutamate (VGLUT3)	Telencephalon projecting excitatory neurons	Cingulate/Retrosplenial area, layer 6	0.000269309	0.0988485
11.2_Glut	TEGLU10	Excitatory neurons, cerebral cortex	Cortex	Glutamate (VGLUT1)	Telencephalon projecting excitatory neurons	Cortical pyramidal layer 5	0.000250028	0.146455
11.2_Glut	TEGLU11	Excitatory neurons, cerebral cortex	Cortex	Glutamate (VGLUT1)	Telencephalon projecting excitatory neurons	Cortical pyramidal (poor markers)	0.000836797	0.000363636
11.2_Glut	TEGLU12	Excitatory neurons, cerebral cortex	Cortex	Glutamate (VGLUT1),Glutamate (VGLUT2)	Telencephalon projecting excitatory neurons	Lateral cortex layer 6: gustatory, barrel field, auditory	0.00026571	0.10701
11.2_Glut	TEGLU13	Excitatory neurons, cerebral cortex	Cortex	Glutamate (VGLUT1),Glutamate (VGLUT2),Nitric oxide	Telencephalon projecting excitatory neurons	Subiculum	0.00545124	0
11.2_Glut	TEGLU14	Excitatory neurons, cerebral cortex	Cortex	Glutamate (VGLUT1),Glutamate (VGLUT2)	Telencephalon projecting excitatory neurons	Subiculum	0	0.99404
11.2_Glut	TEGLU15	Excitatory neurons, cerebral cortex	Cortex	Glutamate (VGLUT1),Glutamate (VGLUT2)	Telencephalon projecting excitatory neurons	Piriform pyramidal	0.000245076	0.164192
11.2_Glut	TEGLU16	Excitatory neurons, cerebral cortex	Cortex	Glutamate (VGLUT1),Glutamate (VGLUT2),Nitric oxide	Telencephalon projecting excitatory neurons	Piriform pyramidal	0.00350287	0
11.2_Glut	TEGLU17	Excitatory neurons, cerebral cortex	Cortex	Glutamate (VGLUT1),Glutamate (VGLUT2)	Telencephalon projecting excitatory neurons	Piriform pyramidal	0.000283447	0.0771818
11.2_Glut	TEGLU18	Excitatory neurons, cerebral cortex	Cortex	Glutamate (VGLUT1),Glutamate (VGLUT2)	Telencephalon projecting excitatory neurons	Anterior olfactory nucleus, deep layer	0.000169119	0.710293
11.2_Glut	TEGLU19	Excitatory neurons, cerebral cortex	Cortex	Glutamate (VGLUT1)	Telencephalon projecting excitatory neurons	Anterior olfactory nucleus and ventral striatum	0.000192068	0.52403
11.2_Glut	TEGLU2	Excitatory neurons, cerebral cortex	Cortex	Glutamate (VGLUT1)	Telencephalon projecting excitatory neurons	Cortex pyramidal layer 6b	0.000353526	0.0283333
11.2_Glut	TEGLU20	Excitatory neurons, cerebral cortex	Cortex	Glutamate (VGLUT1)	Telencephalon projecting excitatory neurons	Cortex pyramidal layer 6	0.0003626	0.0247576
11.2_Glut	TEGLU21	Excitatory neurons, hippocampus CA1	Hippocampus	Glutamate (VGLUT1),Nitric oxide	Telencephalon projecting excitatory neurons	CA1 (posterior),subiculum,entorhinal	0.000849222	0.000323232
11.2_Glut	TEGLU22	Excitatory neurons, amygdala	Amygdala	Glutamate (VGLUT1),Glutamate (VGLUT2)	Telencephalon projecting excitatory neurons	Basolateral amygdala	0.00187654	0
11.2_Glut	TEGLU23	Excitatory neurons, hippocampus CA3	Hippocampus	Glutamate (VGLUT1),Nitric oxide	Telencephalon projecting excitatory neurons	CA3	4.12046e-05	0.990424
11.2_Glut	TEGLU24	Excitatory neurons, hippocampus CA1	Hippocampus	Glutamate (VGLUT1),Nitric oxide	Telencephalon projecting excitatory neurons	CA1	8.81135e-05	0.958495
11.2_Glut	TEGLU3	Excitatory neurons, cerebral cortex	Cortex	Glutamate (VGLUT1)	Telencephalon projecting excitatory neurons	Cortex pyramidal layer 6	0.000321998	0.042798
11.2_Glut	TEGLU4	Excitatory neurons, cerebral cortex	Cortex	Glutamate (VGLUT1),Glutamate (VGLUT2)	Telencephalon projecting excitatory neurons	Cortex pyramidal layer 5, Cingulate/Retrosplenial area (superficial and deep)	0.00038616	0.0190707
11.2_Glut	TEGLU5	Excitatory neurons, cerebral cortex	Cortex	Glutamate (VGLUT1),Glutamate (VGLUT2)	Telencephalon projecting excitatory neurons	Entorhinal superficial layers	0.00658502	0
11.2_Glut	TEGLU6	Excitatory neurons, cerebral cortex	Cortex	Glutamate (VGLUT1),Glutamate (VGLUT2)	Telencephalon projecting excitatory neurons	Cingulate/Retrosplenial area, layer 2	0.00289665	0
11.2_Glut	TEGLU7	Excitatory neurons, cerebral cortex	Cortex	Glutamate (VGLUT1),Glutamate (VGLUT2)	Telencephalon projecting excitatory neurons	Cortical pyramidal layer 2/3	0.000417698	0.0129192
11.2_Glut	TEGLU8	Excitatory neurons, cerebral cortex	Cortex	Glutamate (VGLUT1),Glutamate (VGLUT2)	Telencephalon projecting excitatory neurons	Cortical pyramidal layer 4	0.000268109	0.101212
11.2_Glut	TEGLU9	Excitatory neurons, cerebral cortex	Cortex	Glutamate (VGLUT1),Glutamate (VGLUT2)	Telencephalon projecting excitatory neurons	Cingulate/Retrosplenial area, layer 5	0.00156554	0
11.2_Glut	TEINH1	Inhibitory neurons, pallidum	Pallidum	GABA	Di- and mesencephalon inhibitory neurons	Medial septal nucleus and Magnocellular nucleus	2.96771e-05	0.992131
11.2_Glut	TEINH10	R-LM border Cck interneurons, cortex/hippocampus	Hippocampus,Cortex	Glutamate (VGLUT3),GABA	Telencephalon inhibitory interneurons	Hippocampus (sr/slm),Cortex	1.96145e-05	0.993899
11.2_Glut	TEINH11	R-LM border Cck interneurons, cortex/hippocampus	Hippocampus,Cortex	Glutamate (VGLUT3),GABA	Telencephalon inhibitory interneurons	Hippocampus (sr/slm),Cortex	4.31667e-06	0.99404
11.2_Glut	TEINH12	Non-border Cck interneurons, cortex/hippocampus	Hippocampus,Cortex	Glutamate (VGLUT3),GABA	Telencephalon inhibitory interneurons	Hippocampus,Cortex	0	0.99404
11.2_Glut	TEINH13	Trilaminar cells, hippocampus	Hippocampus	Glutamate (VGLUT3),GABA	Telencephalon inhibitory interneurons	Hippocampus	0	0.99404
11.2_Glut	TEINH14	CGE-derived neurogliaform cells Cxcl14+, cortex/hippocampus	Hippocampus,Cortex	GABA	Telencephalon inhibitory interneurons	Hippocampus,Cortex	1.35024e-05	0.99404
11.2_Glut	TEINH15	CGE-derived neurogliaform cells, cortex/hippocampus	Hippocampus,Cortex	GABA,Nitric oxide	Telencephalon inhibitory interneurons	Hippocampus,Cortex	7.99533e-06	0.99404
11.2_Glut	TEINH16	Ivy and MGE-derived neurogliaform cells, cortex/hippocampus	Hippocampus,Cortex	GABA,Nitric oxide	Telencephalon inhibitory interneurons	Hippocampus,Cortex	9.29023e-05	0.953727
11.2_Glut	TEINH17	Axo-axonic, cortex/hippocampus	Hippocampus,Cortex	GABA	Telencephalon inhibitory interneurons	Hippocampus,Cortex	2.11037e-05	0.993545
11.2_Glut	TEINH18	Basket and bistratified cells, cortex/hippocampus	Hippocampus,Cortex	GABA,Nitric oxide	Telencephalon inhibitory interneurons	Hippocampus,Cortex	2.08337e-05	0.993545
11.2_Glut	TEINH19	Hippocamposeptal projection, cortex/hippocampus	Hippocampus,Cortex	GABA	Telencephalon inhibitory interneurons	Hippocampus (so),Cortex	1.09577e-05	0.99404
11.2_Glut	TEINH2	Inhibitory neurons, septal nucleus	Striatum dorsal, Striatum ventral	GABA	Peptidergic neurons	Septal nucleus	7.87252e-05	0.968121
11.2_Glut	TEINH20	Inhibitory interneurons, hippocampus	Hippocampus	GABA	Telencephalon inhibitory interneurons	Hippocampus (sr/slm)	4.09928e-05	0.990535
11.2_Glut	TEINH21	Sleep-active, long-range projection interneurons, cortex/hippocampus	Hippocampus,Cortex	GABA,Nitric oxide	Telencephalon inhibitory interneurons	Hippocampus,Cortex	1.48e-05	0.99401
11.2_Glut	TEINH3	Inhibitory neurons, telencephalon	Pallidum	GABA	Peptidergic neurons	Bed nuclei of the stria terminalis posterior division	1.96483e-05	0.993798
11.2_Glut	TEINH4	Interneuron-selective interneurons, cortex/hippocampus	Hippocampus,Cortex	GABA	Telencephalon inhibitory interneurons	Hippocampus,Cortex	5.74218e-05	0.979212
11.2_Glut	TEINH5	Interneuron-selective interneurons, cortex/hippocampus	Hippocampus,Cortex	GABA,Nitric oxide	Telencephalon inhibitory interneurons	Hippocampus,Cortex	1.90357e-05	0.993899
11.2_Glut	TEINH6	Interneuron-selective interneurons, cortex/hippocampus	Hippocampus,Cortex	GABA	Telencephalon inhibitory interneurons	Hippocampus,Cortex	0.000137538	0.867303
11.2_Glut	TEINH7	Interneuron-selective interneurons, hippocampus	Hippocampus	GABA	Telencephalon inhibitory interneurons	Hippocampus	8.37942e-05	0.960455
11.2_Glut	TEINH8	Interneuron-selective interneurons, hippocampus	Hippocampus	GABA	Telencephalon inhibitory interneurons	Hippocampus	0	0.99404
11.2_Glut	TEINH9	Non-border Cck interneurons, hippocampus	Hippocampus	GABA	Telencephalon inhibitory interneurons	Hippocampus	0	0.99404
11.2_Glut	VECA	Vascular endothelial cells, arterial	CNS	NA	Vascular smooth muscle cells	CNS	2.61376e-05	0.992525
11.2_Glut	VECC	Vascular endothelial cells, capillary	CNS	NA	Vascular endothelial cells	CNS	3.61337e-05	0.991354
11.2_Glut	VECV	Vascular endothelial cells, venous	CNS	NA	Vascular endothelial cells	CNS	2.04964e-06	0.99404
11.2_Glut	VLMC1	Vascular leptomeningeal cells	CNS	NA	Vascular and leptomeningeal cells	CNS	0	0.99404
11.2_Glut	VLMC2	Vascular leptomeningeal cells	CNS	NA	Vascular and leptomeningeal cells	Olfactory bulb-enriched	3.4429e-05	0.991596
11.2_Glut	VSMCA	Vascular smooth muscle cells, arterial	CNS	NA	Vascular smooth muscle cells	CNS	0	0.99404
11.3_Glut	ABC	Vascular leptomeningeal cells	CNS	NA	Vascular and leptomeningeal cells	Pia/meninges surface	0.000135172	0.858222
11.3_Glut	ACOB	Olfactory astrocytes	Olfactory bulb	NA	Astrocytes	Olfactory bulb periglomerular layer	0	0.990273
11.3_Glut	ACTE1	Telencephalon astrocytes, fibrous	Telencephalon	NA	Astrocytes	Telencephalon	6.22681e-06	0.990273
11.3_Glut	ACTE2	Telencephalon astrocytes, protoplasmic	Telencephalon	NA	Astrocytes	Telencephalon	1.77121e-05	0.990253
11.3_Glut	COP1	Committed oligodendrocytes cells (COP)	CNS	NA	Oligodendrocytes	CNS	0	0.990273
11.3_Glut	CR	Cajal-Retzius cells, hippocampus	Dentate gyrus	Glutamate (VGLUT1),Glutamate (VGLUT2)	Di- and mesencephalon excitatory neurons	Dentate gyrus molecular layer	5.00501e-05	0.983364
11.3_Glut	DGGRC1	Granule neuroblasts, dentate gyrus	Dentate gyrus	Glutamate (VGLUT1)	Dentate gyrus granule neurons	Dentate gyrus	0.000297653	0.0661212
11.3_Glut	DGGRC2	Granule neurons, dentate gyrus	Dentate gyrus	Glutamate (VGLUT1)	Dentate gyrus granule neurons	Dentate gyrus	0.000369823	0.0254747
11.3_Glut	DGNBL1	Granule neuroblasts, dentate gyrus	Dentate gyrus	Glutamate (VGLUT2)	Non-glutamatergic neuroblasts	Dentate gyrus	0.000885162	0.000323232
11.3_Glut	DGNBL2	Granule neuroblasts, dentate gyrus	Dentate gyrus	Glutamate (VGLUT1)	Non-glutamatergic neuroblasts	Dentate gyrus	0.000338331	0.0363737
11.3_Glut	EPEN	Ependymal cells	Brain	NA	Ependymal cells	Brain	0	0.990273
11.3_Glut	MFOL1	Myelin forming oligodendrocytes (MFOL)	CNS	NA	Oligodendrocytes	Pons/medulla (possible batch effect)	3.82032e-05	0.985828
11.3_Glut	MFOL2	Myelin forming oligodendrocytes (MFOL)	CNS	NA	Oligodendrocytes	CNS	3.37397e-05	0.987141
11.3_Glut	MGL1	Microglia	CNS	NA	Microglia	CNS	0	0.990273
11.3_Glut	MGL2	Microglia, activated	CNS	NA	Microglia	CNS	0	0.990273
11.3_Glut	MGL3	Microglia, activated	CNS	NA	Microglia	CNS	0	0.990273
11.3_Glut	MOL1	Mature oligodendrocytes	CNS	NA	Oligodendrocytes	CNS	0.000128344	0.882121
11.3_Glut	MSN1	D1 medium spiny neurons, striatum	Striatum dorsal	GABA	Telencephalon projecting inhibitory neurons	Striatum dorsal	1.70481e-05	0.990253
11.3_Glut	MSN2	D2 medium spiny neurons, striatum	Striatum dorsal	GABA	Telencephalon projecting inhibitory neurons	Striatum dorsal	3.38547e-06	0.990273
11.3_Glut	MSN3	D2 medium spiny neurons, striatum	Striatum ventral	GABA	Telencephalon projecting inhibitory neurons	Striatum ventral	3.56411e-05	0.985929
11.3_Glut	MSN4	D1 medium spiny neurons, striatum	Striatum ventral	GABA	Telencephalon projecting inhibitory neurons	Striatum ventral	5.14403e-05	0.982626
11.3_Glut	MSN5	Patch D1/D2 neurons, striatum	Striatum ventral	GABA	Telencephalon projecting inhibitory neurons	Striatum ventral	3.98248e-05	0.985657
11.3_Glut	MSN6	Matrix D1 neurons, striatum	Striatum ventral	GABA	Telencephalon projecting inhibitory neurons	Striatum ventral	1.41093e-05	0.990273
11.3_Glut	NFOL1	Newly formed oligodendrocytes (NFOL)	CNS	NA	Oligodendrocytes	CNS	0	0.990273
11.3_Glut	OBDOP1	NA	NA	NA	NA	NA	9.98303e-06	0.990273
11.3_Glut	OBDOP2	NA	NA	NA	NA	NA	2.63609e-05	0.989495
11.3_Glut	OBINH1	Inhibitory neurons, olfactory bulb	Olfactory bulb	GABA	Olfactory inhibitory neurons	Main and accessory olfactory bulb granular layer	1.04921e-05	0.990273
11.3_Glut	OBINH2	Inner horizontal cell, olfactory bulb	Olfactory bulb	GABA	Olfactory inhibitory neurons	Olfactory bulb, mitral cell layer	0	0.990273
11.3_Glut	OBINH3	Inhibitory neurons, olfactory bulb	Olfactory bulb	GABA	Olfactory inhibitory neurons	Accessory olfactory bulb granular layer	0	0.990273
11.3_Glut	OBINH4	Inhibitory neurons, olfactory bulb	Olfactory bulb	GABA	Olfactory inhibitory neurons	Olfactory bulb, inner granular layer	0	0.990273
11.3_Glut	OBINH5	Inhibitory neurons, olfactory nulb	Olfactory bulb	GABA	Olfactory inhibitory neurons	Olfactory bulb	0	0.990273
11.3_Glut	OBNBL1	Neuroblasts, olfactory	Olfactory bulb	Glutamate (VGLUT1),Glutamate (VGLUT2)	Glutamatergic neuroblasts	Main olfactory bulb mitral layer, Main olfactory bulb outer plexiform layer	0.00202505	0
11.3_Glut	OBNBL2	Neuroblasts, olfactory bulb	Olfactory bulb	Glutamate (VGLUT1),Glutamate (VGLUT2)	Glutamatergic neuroblasts	Main olfactory bulb mitral layer, Main olfactory bulb outer plexiform layer	0	0.990273
11.3_Glut	OBNBL3	Neuroblasts, olfactory bulb	Olfactory bulb	GABA	Non-glutamatergic neuroblasts	Olfactory bulb	6.61376e-06	0.990273
11.3_Glut	OBNBL4	Inhibitory neurons, olfactory bulb	Olfactory bulb	GABA	Olfactory inhibitory neurons	Main olfactory bulb, glomerular layer	0	0.990273
11.3_Glut	OBNBL5	Inhibitory neurons, olfactory bulb	Olfactory bulb	GABA	Olfactory inhibitory neurons	Main olfactory bulb, glomerular layer and Accessory olfactory bulb, granular layer	0	0.990273
11.3_Glut	OEC	Olfactory ensheathing cells	Olfactory bulb	NA	Olfactory ensheathing cells	Olfactory bulb	0	0.990273
11.3_Glut	OPC	Oligodendrocytes precursor cells	CNS	NA	Oligodendrocyte precursor cells	CNS	4.51671e-06	0.990273
11.3_Glut	PER1	Pericytes	CNS	NA	Pericytes	CNS	4.54635e-05	0.984384
11.3_Glut	PER2	Pericytes, possibly mixed with VENC	CNS	NA	Pericytes	CNS	6.8306e-05	0.96499
11.3_Glut	PER3	Pericytes	CNS	NA	Vascular smooth muscle cells	CNS	0	0.990273
11.3_Glut	PVM1	Perivascular macrophages	CNS	NA	Perivascular macrophages	CNS	0	0.990273
11.3_Glut	PVM2	Perivascular macrophages, activated	CNS	NA	Perivascular macrophages	CNS	0	0.990273
11.3_Glut	RGDG	Dentate gyrus radial glia-like cells	Dentate gyrus	NA	Dentate gyrus radial glia-like cells	Dentate gyrus subgranular zone	0	0.990273
11.3_Glut	RGSZ	Subventricular zone radial glia-like cells	Striatum dorsal,Striatum ventral	NA	Subventricular zone radial glia-like cells	Striatum, rostral migragtory stream, olfactory bulb	0	0.990273
11.3_Glut	SEPNBL	Neuroblasts, septum	Pallidum	Glutamate (VGLUT1),Glutamate (VGLUT2)	Glutamatergic neuroblasts	Triangular nucleus of septum	0.000601456	0.00254545
11.3_Glut	SZNBL	Neuronal intermidate progenitor cells	Striatum dorsal, Striatum ventral, Dentate gyrus	GABA	Non-glutamatergic neuroblasts	Sub ventricular zone, Dentate gyrus	7.62864e-05	0.961343
11.3_Glut	TECHO	Cholinergic interneurons, telencephalon	Striatum dorsal, Striatum ventral,Amygdala	Glutamate (VGLUT3),GABA,Acetylcholine,Nitric oxide	Cholinergic and monoaminergic neurons	Striatum,Amygdala	0.000214264	0.331162
11.3_Glut	TEGLU1	Excitatory neurons, cerebral cortex	Cortex	Glutamate (VGLUT1),Glutamate (VGLUT2),Glutamate (VGLUT3)	Telencephalon projecting excitatory neurons	Cingulate/Retrosplenial area, layer 6	0.000147411	0.816253
11.3_Glut	TEGLU10	Excitatory neurons, cerebral cortex	Cortex	Glutamate (VGLUT1)	Telencephalon projecting excitatory neurons	Cortical pyramidal layer 5	0.000337867	0.0368384
11.3_Glut	TEGLU11	Excitatory neurons, cerebral cortex	Cortex	Glutamate (VGLUT1)	Telencephalon projecting excitatory neurons	Cortical pyramidal (poor markers)	0.00126746	6.06061e-05
11.3_Glut	TEGLU12	Excitatory neurons, cerebral cortex	Cortex	Glutamate (VGLUT1),Glutamate (VGLUT2)	Telencephalon projecting excitatory neurons	Lateral cortex layer 6: gustatory, barrel field, auditory	0.00138169	3.0303e-05
11.3_Glut	TEGLU13	Excitatory neurons, cerebral cortex	Cortex	Glutamate (VGLUT1),Glutamate (VGLUT2),Nitric oxide	Telencephalon projecting excitatory neurons	Subiculum	0.00294547	0
11.3_Glut	TEGLU14	Excitatory neurons, cerebral cortex	Cortex	Glutamate (VGLUT1),Glutamate (VGLUT2)	Telencephalon projecting excitatory neurons	Subiculum	0.00116402	7.07071e-05
11.3_Glut	TEGLU15	Excitatory neurons, cerebral cortex	Cortex	Glutamate (VGLUT1),Glutamate (VGLUT2)	Telencephalon projecting excitatory neurons	Piriform pyramidal	0.00364397	0
11.3_Glut	TEGLU16	Excitatory neurons, cerebral cortex	Cortex	Glutamate (VGLUT1),Glutamate (VGLUT2),Nitric oxide	Telencephalon projecting excitatory neurons	Piriform pyramidal	0.00540376	0
11.3_Glut	TEGLU17	Excitatory neurons, cerebral cortex	Cortex	Glutamate (VGLUT1),Glutamate (VGLUT2)	Telencephalon projecting excitatory neurons	Piriform pyramidal	0.000439342	0.0115859
11.3_Glut	TEGLU18	Excitatory neurons, cerebral cortex	Cortex	Glutamate (VGLUT1),Glutamate (VGLUT2)	Telencephalon projecting excitatory neurons	Anterior olfactory nucleus, deep layer	0.000445346	0.0108182
11.3_Glut	TEGLU19	Excitatory neurons, cerebral cortex	Cortex	Glutamate (VGLUT1)	Telencephalon projecting excitatory neurons	Anterior olfactory nucleus and ventral striatum	0.000582605	0.00312121
11.3_Glut	TEGLU2	Excitatory neurons, cerebral cortex	Cortex	Glutamate (VGLUT1)	Telencephalon projecting excitatory neurons	Cortex pyramidal layer 6b	0.000446067	0.010798
11.3_Glut	TEGLU20	Excitatory neurons, cerebral cortex	Cortex	Glutamate (VGLUT1)	Telencephalon projecting excitatory neurons	Cortex pyramidal layer 6	0.00161616	1.0101e-05
11.3_Glut	TEGLU21	Excitatory neurons, hippocampus CA1	Hippocampus	Glutamate (VGLUT1),Nitric oxide	Telencephalon projecting excitatory neurons	CA1 (posterior),subiculum,entorhinal	0.000997151	0.000191919
11.3_Glut	TEGLU22	Excitatory neurons, amygdala	Amygdala	Glutamate (VGLUT1),Glutamate (VGLUT2)	Telencephalon projecting excitatory neurons	Basolateral amygdala	0.00118302	6.06061e-05
11.3_Glut	TEGLU23	Excitatory neurons, hippocampus CA3	Hippocampus	Glutamate (VGLUT1),Nitric oxide	Telencephalon projecting excitatory neurons	CA3	0.000130089	0.875667
11.3_Glut	TEGLU24	Excitatory neurons, hippocampus CA1	Hippocampus	Glutamate (VGLUT1),Nitric oxide	Telencephalon projecting excitatory neurons	CA1	0.000107275	0.924434
11.3_Glut	TEGLU3	Excitatory neurons, cerebral cortex	Cortex	Glutamate (VGLUT1)	Telencephalon projecting excitatory neurons	Cortex pyramidal layer 6	0.000604189	0.00254545
11.3_Glut	TEGLU4	Excitatory neurons, cerebral cortex	Cortex	Glutamate (VGLUT1),Glutamate (VGLUT2)	Telencephalon projecting excitatory neurons	Cortex pyramidal layer 5, Cingulate/Retrosplenial area (superficial and deep)	0.00116577	7.07071e-05
11.3_Glut	TEGLU5	Excitatory neurons, cerebral cortex	Cortex	Glutamate (VGLUT1),Glutamate (VGLUT2)	Telencephalon projecting excitatory neurons	Entorhinal superficial layers	0.00658436	0
11.3_Glut	TEGLU6	Excitatory neurons, cerebral cortex	Cortex	Glutamate (VGLUT1),Glutamate (VGLUT2)	Telencephalon projecting excitatory neurons	Cingulate/Retrosplenial area, layer 2	0.00101573	0.000171717
11.3_Glut	TEGLU7	Excitatory neurons, cerebral cortex	Cortex	Glutamate (VGLUT1),Glutamate (VGLUT2)	Telencephalon projecting excitatory neurons	Cortical pyramidal layer 2/3	0.000781809	0.000626263
11.3_Glut	TEGLU8	Excitatory neurons, cerebral cortex	Cortex	Glutamate (VGLUT1),Glutamate (VGLUT2)	Telencephalon projecting excitatory neurons	Cortical pyramidal layer 4	0.000809243	0.000494949
11.3_Glut	TEGLU9	Excitatory neurons, cerebral cortex	Cortex	Glutamate (VGLUT1),Glutamate (VGLUT2)	Telencephalon projecting excitatory neurons	Cingulate/Retrosplenial area, layer 5	0.000238357	0.201222
11.3_Glut	TEINH1	Inhibitory neurons, pallidum	Pallidum	GABA	Di- and mesencephalon inhibitory neurons	Medial septal nucleus and Magnocellular nucleus	1.28601e-05	0.990273
11.3_Glut	TEINH10	R-LM border Cck interneurons, cortex/hippocampus	Hippocampus,Cortex	Glutamate (VGLUT3),GABA	Telencephalon inhibitory interneurons	Hippocampus (sr/slm),Cortex	0	0.990273
11.3_Glut	TEINH11	R-LM border Cck interneurons, cortex/hippocampus	Hippocampus,Cortex	Glutamate (VGLUT3),GABA	Telencephalon inhibitory interneurons	Hippocampus (sr/slm),Cortex	0	0.990273
11.3_Glut	TEINH12	Non-border Cck interneurons, cortex/hippocampus	Hippocampus,Cortex	Glutamate (VGLUT3),GABA	Telencephalon inhibitory interneurons	Hippocampus,Cortex	2.6455e-05	0.989475
11.3_Glut	TEINH13	Trilaminar cells, hippocampus	Hippocampus	Glutamate (VGLUT3),GABA	Telencephalon inhibitory interneurons	Hippocampus	6.81663e-05	0.96501
11.3_Glut	TEINH14	CGE-derived neurogliaform cells Cxcl14+, cortex/hippocampus	Hippocampus,Cortex	GABA	Telencephalon inhibitory interneurons	Hippocampus,Cortex	2.63296e-05	0.989505
11.3_Glut	TEINH15	CGE-derived neurogliaform cells, cortex/hippocampus	Hippocampus,Cortex	GABA,Nitric oxide	Telencephalon inhibitory interneurons	Hippocampus,Cortex	2.07879e-05	0.990121
11.3_Glut	TEINH16	Ivy and MGE-derived neurogliaform cells, cortex/hippocampus	Hippocampus,Cortex	GABA,Nitric oxide	Telencephalon inhibitory interneurons	Hippocampus,Cortex	8.62664e-05	0.953182
11.3_Glut	TEINH17	Axo-axonic, cortex/hippocampus	Hippocampus,Cortex	GABA	Telencephalon inhibitory interneurons	Hippocampus,Cortex	0	0.990273
11.3_Glut	TEINH18	Basket and bistratified cells, cortex/hippocampus	Hippocampus,Cortex	GABA,Nitric oxide	Telencephalon inhibitory interneurons	Hippocampus,Cortex	0	0.990273
11.3_Glut	TEINH19	Hippocamposeptal projection, cortex/hippocampus	Hippocampus,Cortex	GABA	Telencephalon inhibitory interneurons	Hippocampus (so),Cortex	7.12251e-06	0.990273
11.3_Glut	TEINH2	Inhibitory neurons, septal nucleus	Striatum dorsal, Striatum ventral	GABA	Peptidergic neurons	Septal nucleus	0.000157663	0.776222
11.3_Glut	TEINH20	Inhibitory interneurons, hippocampus	Hippocampus	GABA	Telencephalon inhibitory interneurons	Hippocampus (sr/slm)	0.000106581	0.926808
11.3_Glut	TEINH21	Sleep-active, long-range projection interneurons, cortex/hippocampus	Hippocampus,Cortex	GABA,Nitric oxide	Telencephalon inhibitory interneurons	Hippocampus,Cortex	5.77201e-05	0.978798
11.3_Glut	TEINH3	Inhibitory neurons, telencephalon	Pallidum	GABA	Peptidergic neurons	Bed nuclei of the stria terminalis posterior division	0	0.990273
11.3_Glut	TEINH4	Interneuron-selective interneurons, cortex/hippocampus	Hippocampus,Cortex	GABA	Telencephalon inhibitory interneurons	Hippocampus,Cortex	4.01952e-05	0.985646
11.3_Glut	TEINH5	Interneuron-selective interneurons, cortex/hippocampus	Hippocampus,Cortex	GABA,Nitric oxide	Telencephalon inhibitory interneurons	Hippocampus,Cortex	4.12439e-05	0.985616
11.3_Glut	TEINH6	Interneuron-selective interneurons, cortex/hippocampus	Hippocampus,Cortex	GABA	Telencephalon inhibitory interneurons	Hippocampus,Cortex	0.000153257	0.792212
11.3_Glut	TEINH7	Interneuron-selective interneurons, hippocampus	Hippocampus	GABA	Telencephalon inhibitory interneurons	Hippocampus	0	0.990273
11.3_Glut	TEINH8	Interneuron-selective interneurons, hippocampus	Hippocampus	GABA	Telencephalon inhibitory interneurons	Hippocampus	0	0.990273
11.3_Glut	TEINH9	Non-border Cck interneurons, hippocampus	Hippocampus	GABA	Telencephalon inhibitory interneurons	Hippocampus	0	0.990273
11.3_Glut	VECA	Vascular endothelial cells, arterial	CNS	NA	Vascular smooth muscle cells	CNS	0	0.990273
11.3_Glut	VECC	Vascular endothelial cells, capillary	CNS	NA	Vascular endothelial cells	CNS	7.22674e-06	0.990273
11.3_Glut	VECV	Vascular endothelial cells, venous	CNS	NA	Vascular endothelial cells	CNS	3.73035e-05	0.985828
11.3_Glut	VLMC1	Vascular leptomeningeal cells	CNS	NA	Vascular and leptomeningeal cells	CNS	0	0.990273
11.3_Glut	VLMC2	Vascular leptomeningeal cells	CNS	NA	Vascular and leptomeningeal cells	Olfactory bulb-enriched	5.59472e-05	0.978879
11.3_Glut	VSMCA	Vascular smooth muscle cells, arterial	CNS	NA	Vascular smooth muscle cells	CNS	0	0.990273
12_Glut	ABC	Vascular leptomeningeal cells	CNS	NA	Vascular and leptomeningeal cells	Pia/meninges surface	0.000149985	0.837202
12_Glut	ACOB	Olfactory astrocytes	Olfactory bulb	NA	Astrocytes	Olfactory bulb periglomerular layer	0	0.998202
12_Glut	ACTE1	Telencephalon astrocytes, fibrous	Telencephalon	NA	Astrocytes	Telencephalon	0	0.998202
12_Glut	ACTE2	Telencephalon astrocytes, protoplasmic	Telencephalon	NA	Astrocytes	Telencephalon	0	0.998202
12_Glut	COP1	Committed oligodendrocytes cells (COP)	CNS	NA	Oligodendrocytes	CNS	1.11771e-06	0.998202
12_Glut	CR	Cajal-Retzius cells, hippocampus	Dentate gyrus	Glutamate (VGLUT1),Glutamate (VGLUT2)	Di- and mesencephalon excitatory neurons	Dentate gyrus molecular layer	6.94187e-05	0.98099
12_Glut	DGGRC1	Granule neuroblasts, dentate gyrus	Dentate gyrus	Glutamate (VGLUT1)	Dentate gyrus granule neurons	Dentate gyrus	3.48388e-05	0.994343
12_Glut	DGGRC2	Granule neurons, dentate gyrus	Dentate gyrus	Glutamate (VGLUT1)	Dentate gyrus granule neurons	Dentate gyrus	0.000104207	0.950424
12_Glut	DGNBL1	Granule neuroblasts, dentate gyrus	Dentate gyrus	Glutamate (VGLUT2)	Non-glutamatergic neuroblasts	Dentate gyrus	0	0.998202
12_Glut	DGNBL2	Granule neuroblasts, dentate gyrus	Dentate gyrus	Glutamate (VGLUT1)	Non-glutamatergic neuroblasts	Dentate gyrus	1.185e-06	0.998202
12_Glut	EPEN	Ependymal cells	Brain	NA	Ependymal cells	Brain	0	0.998202
12_Glut	MFOL1	Myelin forming oligodendrocytes (MFOL)	CNS	NA	Oligodendrocytes	Pons/medulla (possible batch effect)	2.88177e-05	0.996636
12_Glut	MFOL2	Myelin forming oligodendrocytes (MFOL)	CNS	NA	Oligodendrocytes	CNS	9.2175e-06	0.998202
12_Glut	MGL1	Microglia	CNS	NA	Microglia	CNS	0	0.998202
12_Glut	MGL2	Microglia, activated	CNS	NA	Microglia	CNS	0	0.998202
12_Glut	MGL3	Microglia, activated	CNS	NA	Microglia	CNS	0	0.998202
12_Glut	MOL1	Mature oligodendrocytes	CNS	NA	Oligodendrocytes	CNS	6.34632e-05	0.982556
12_Glut	MSN1	D1 medium spiny neurons, striatum	Striatum dorsal	GABA	Telencephalon projecting inhibitory neurons	Striatum dorsal	9.85229e-06	0.998202
12_Glut	MSN2	D2 medium spiny neurons, striatum	Striatum dorsal	GABA	Telencephalon projecting inhibitory neurons	Striatum dorsal	6.10428e-05	0.985808
12_Glut	MSN3	D2 medium spiny neurons, striatum	Striatum ventral	GABA	Telencephalon projecting inhibitory neurons	Striatum ventral	0.000167525	0.740495
12_Glut	MSN4	D1 medium spiny neurons, striatum	Striatum ventral	GABA	Telencephalon projecting inhibitory neurons	Striatum ventral	6.8104e-05	0.981152
12_Glut	MSN5	Patch D1/D2 neurons, striatum	Striatum ventral	GABA	Telencephalon projecting inhibitory neurons	Striatum ventral	3.68243e-05	0.994253
12_Glut	MSN6	Matrix D1 neurons, striatum	Striatum ventral	GABA	Telencephalon projecting inhibitory neurons	Striatum ventral	0	0.998202
12_Glut	NFOL1	Newly formed oligodendrocytes (NFOL)	CNS	NA	Oligodendrocytes	CNS	0	0.998202
12_Glut	OBDOP1	NA	NA	NA	NA	NA	1.38463e-05	0.998091
12_Glut	OBDOP2	NA	NA	NA	NA	NA	2.43748e-05	0.997758
12_Glut	OBINH1	Inhibitory neurons, olfactory bulb	Olfactory bulb	GABA	Olfactory inhibitory neurons	Main and accessory olfactory bulb granular layer	2.42539e-05	0.997758
12_Glut	OBINH2	Inner horizontal cell, olfactory bulb	Olfactory bulb	GABA	Olfactory inhibitory neurons	Olfactory bulb, mitral cell layer	2.85388e-05	0.996636
12_Glut	OBINH3	Inhibitory neurons, olfactory bulb	Olfactory bulb	GABA	Olfactory inhibitory neurons	Accessory olfactory bulb granular layer	6.53561e-06	0.998202
12_Glut	OBINH4	Inhibitory neurons, olfactory bulb	Olfactory bulb	GABA	Olfactory inhibitory neurons	Olfactory bulb, inner granular layer	7.36485e-05	0.979444
12_Glut	OBINH5	Inhibitory neurons, olfactory nulb	Olfactory bulb	GABA	Olfactory inhibitory neurons	Olfactory bulb	0	0.998202
12_Glut	OBNBL1	Neuroblasts, olfactory	Olfactory bulb	Glutamate (VGLUT1),Glutamate (VGLUT2)	Glutamatergic neuroblasts	Main olfactory bulb mitral layer, Main olfactory bulb outer plexiform layer	7.39135e-05	0.978949
12_Glut	OBNBL2	Neuroblasts, olfactory bulb	Olfactory bulb	Glutamate (VGLUT1),Glutamate (VGLUT2)	Glutamatergic neuroblasts	Main olfactory bulb mitral layer, Main olfactory bulb outer plexiform layer	0	0.998202
12_Glut	OBNBL3	Neuroblasts, olfactory bulb	Olfactory bulb	GABA	Non-glutamatergic neuroblasts	Olfactory bulb	7.64432e-07	0.998202
12_Glut	OBNBL4	Inhibitory neurons, olfactory bulb	Olfactory bulb	GABA	Olfactory inhibitory neurons	Main olfactory bulb, glomerular layer	0	0.998202
12_Glut	OBNBL5	Inhibitory neurons, olfactory bulb	Olfactory bulb	GABA	Olfactory inhibitory neurons	Main olfactory bulb, glomerular layer and Accessory olfactory bulb, granular layer	0	0.998202
12_Glut	OEC	Olfactory ensheathing cells	Olfactory bulb	NA	Olfactory ensheathing cells	Olfactory bulb	4.21548e-06	0.998202
12_Glut	OPC	Oligodendrocytes precursor cells	CNS	NA	Oligodendrocyte precursor cells	CNS	0	0.998202
12_Glut	PER1	Pericytes	CNS	NA	Pericytes	CNS	6.16076e-06	0.998202
12_Glut	PER2	Pericytes, possibly mixed with VENC	CNS	NA	Pericytes	CNS	3.50887e-06	0.998202
12_Glut	PER3	Pericytes	CNS	NA	Vascular smooth muscle cells	CNS	0	0.998202
12_Glut	PVM1	Perivascular macrophages	CNS	NA	Perivascular macrophages	CNS	1.23189e-06	0.998202
12_Glut	PVM2	Perivascular macrophages, activated	CNS	NA	Perivascular macrophages	CNS	5.09143e-05	0.989616
12_Glut	RGDG	Dentate gyrus radial glia-like cells	Dentate gyrus	NA	Dentate gyrus radial glia-like cells	Dentate gyrus subgranular zone	0	0.998202
12_Glut	RGSZ	Subventricular zone radial glia-like cells	Striatum dorsal,Striatum ventral	NA	Subventricular zone radial glia-like cells	Striatum, rostral migragtory stream, olfactory bulb	0	0.998202
12_Glut	SEPNBL	Neuroblasts, septum	Pallidum	Glutamate (VGLUT1),Glutamate (VGLUT2)	Glutamatergic neuroblasts	Triangular nucleus of septum	0	0.998202
12_Glut	SZNBL	Neuronal intermidate progenitor cells	Striatum dorsal, Striatum ventral, Dentate gyrus	GABA	Non-glutamatergic neuroblasts	Sub ventricular zone, Dentate gyrus	0	0.998202
12_Glut	TECHO	Cholinergic interneurons, telencephalon	Striatum dorsal, Striatum ventral,Amygdala	Glutamate (VGLUT3),GABA,Acetylcholine,Nitric oxide	Cholinergic and monoaminergic neurons	Striatum,Amygdala	2.8303e-05	0.996636
12_Glut	TEGLU1	Excitatory neurons, cerebral cortex	Cortex	Glutamate (VGLUT1),Glutamate (VGLUT2),Glutamate (VGLUT3)	Telencephalon projecting excitatory neurons	Cingulate/Retrosplenial area, layer 6	0.00235552	0
12_Glut	TEGLU10	Excitatory neurons, cerebral cortex	Cortex	Glutamate (VGLUT1)	Telencephalon projecting excitatory neurons	Cortical pyramidal layer 5	0.000482458	0.00575758
12_Glut	TEGLU11	Excitatory neurons, cerebral cortex	Cortex	Glutamate (VGLUT1)	Telencephalon projecting excitatory neurons	Cortical pyramidal (poor markers)	0.00031112	0.0434747
12_Glut	TEGLU12	Excitatory neurons, cerebral cortex	Cortex	Glutamate (VGLUT1),Glutamate (VGLUT2)	Telencephalon projecting excitatory neurons	Lateral cortex layer 6: gustatory, barrel field, auditory	0.000133083	0.896091
12_Glut	TEGLU13	Excitatory neurons, cerebral cortex	Cortex	Glutamate (VGLUT1),Glutamate (VGLUT2),Nitric oxide	Telencephalon projecting excitatory neurons	Subiculum	0.00658502	0
12_Glut	TEGLU14	Excitatory neurons, cerebral cortex	Cortex	Glutamate (VGLUT1),Glutamate (VGLUT2)	Telencephalon projecting excitatory neurons	Subiculum	0.000146771	0.851505
12_Glut	TEGLU15	Excitatory neurons, cerebral cortex	Cortex	Glutamate (VGLUT1),Glutamate (VGLUT2)	Telencephalon projecting excitatory neurons	Piriform pyramidal	2.76182e-05	0.997232
12_Glut	TEGLU16	Excitatory neurons, cerebral cortex	Cortex	Glutamate (VGLUT1),Glutamate (VGLUT2),Nitric oxide	Telencephalon projecting excitatory neurons	Piriform pyramidal	0.000392993	0.0147677
12_Glut	TEGLU17	Excitatory neurons, cerebral cortex	Cortex	Glutamate (VGLUT1),Glutamate (VGLUT2)	Telencephalon projecting excitatory neurons	Piriform pyramidal	0.000273012	0.0834444
12_Glut	TEGLU18	Excitatory neurons, cerebral cortex	Cortex	Glutamate (VGLUT1),Glutamate (VGLUT2)	Telencephalon projecting excitatory neurons	Anterior olfactory nucleus, deep layer	0.000153771	0.818404
12_Glut	TEGLU19	Excitatory neurons, cerebral cortex	Cortex	Glutamate (VGLUT1)	Telencephalon projecting excitatory neurons	Anterior olfactory nucleus and ventral striatum	0	0.998202
12_Glut	TEGLU2	Excitatory neurons, cerebral cortex	Cortex	Glutamate (VGLUT1)	Telencephalon projecting excitatory neurons	Cortex pyramidal layer 6b	0.00114989	4.0404e-05
12_Glut	TEGLU20	Excitatory neurons, cerebral cortex	Cortex	Glutamate (VGLUT1)	Telencephalon projecting excitatory neurons	Cortex pyramidal layer 6	6.22665e-05	0.983384
12_Glut	TEGLU21	Excitatory neurons, hippocampus CA1	Hippocampus	Glutamate (VGLUT1),Nitric oxide	Telencephalon projecting excitatory neurons	CA1 (posterior),subiculum,entorhinal	0.000164647	0.758222
12_Glut	TEGLU22	Excitatory neurons, amygdala	Amygdala	Glutamate (VGLUT1),Glutamate (VGLUT2)	Telencephalon projecting excitatory neurons	Basolateral amygdala	0.000375354	0.0187273
12_Glut	TEGLU23	Excitatory neurons, hippocampus CA3	Hippocampus	Glutamate (VGLUT1),Nitric oxide	Telencephalon projecting excitatory neurons	CA3	3.18408e-05	0.994455
12_Glut	TEGLU24	Excitatory neurons, hippocampus CA1	Hippocampus	Glutamate (VGLUT1),Nitric oxide	Telencephalon projecting excitatory neurons	CA1	6.7249e-06	0.998202
12_Glut	TEGLU3	Excitatory neurons, cerebral cortex	Cortex	Glutamate (VGLUT1)	Telencephalon projecting excitatory neurons	Cortex pyramidal layer 6	0.00040898	0.0122727
12_Glut	TEGLU4	Excitatory neurons, cerebral cortex	Cortex	Glutamate (VGLUT1),Glutamate (VGLUT2)	Telencephalon projecting excitatory neurons	Cortex pyramidal layer 5, Cingulate/Retrosplenial area (superficial and deep)	0.00015215	0.82703
12_Glut	TEGLU5	Excitatory neurons, cerebral cortex	Cortex	Glutamate (VGLUT1),Glutamate (VGLUT2)	Telencephalon projecting excitatory neurons	Entorhinal superficial layers	0.000407697	0.0124545
12_Glut	TEGLU6	Excitatory neurons, cerebral cortex	Cortex	Glutamate (VGLUT1),Glutamate (VGLUT2)	Telencephalon projecting excitatory neurons	Cingulate/Retrosplenial area, layer 2	0.00658502	0
12_Glut	TEGLU7	Excitatory neurons, cerebral cortex	Cortex	Glutamate (VGLUT1),Glutamate (VGLUT2)	Telencephalon projecting excitatory neurons	Cortical pyramidal layer 2/3	0.000748924	0.000555556
12_Glut	TEGLU8	Excitatory neurons, cerebral cortex	Cortex	Glutamate (VGLUT1),Glutamate (VGLUT2)	Telencephalon projecting excitatory neurons	Cortical pyramidal layer 4	0.000816855	0.000313131
12_Glut	TEGLU9	Excitatory neurons, cerebral cortex	Cortex	Glutamate (VGLUT1),Glutamate (VGLUT2)	Telencephalon projecting excitatory neurons	Cingulate/Retrosplenial area, layer 5	0.00499288	0
12_Glut	TEINH1	Inhibitory neurons, pallidum	Pallidum	GABA	Di- and mesencephalon inhibitory neurons	Medial septal nucleus and Magnocellular nucleus	5.94559e-06	0.998202
12_Glut	TEINH10	R-LM border Cck interneurons, cortex/hippocampus	Hippocampus,Cortex	Glutamate (VGLUT3),GABA	Telencephalon inhibitory interneurons	Hippocampus (sr/slm),Cortex	0	0.998202
12_Glut	TEINH11	R-LM border Cck interneurons, cortex/hippocampus	Hippocampus,Cortex	Glutamate (VGLUT3),GABA	Telencephalon inhibitory interneurons	Hippocampus (sr/slm),Cortex	0	0.998202
12_Glut	TEINH12	Non-border Cck interneurons, cortex/hippocampus	Hippocampus,Cortex	Glutamate (VGLUT3),GABA	Telencephalon inhibitory interneurons	Hippocampus,Cortex	0	0.998202
12_Glut	TEINH13	Trilaminar cells, hippocampus	Hippocampus	Glutamate (VGLUT3),GABA	Telencephalon inhibitory interneurons	Hippocampus	0	0.998202
12_Glut	TEINH14	CGE-derived neurogliaform cells Cxcl14+, cortex/hippocampus	Hippocampus,Cortex	GABA	Telencephalon inhibitory interneurons	Hippocampus,Cortex	0	0.998202
12_Glut	TEINH15	CGE-derived neurogliaform cells, cortex/hippocampus	Hippocampus,Cortex	GABA,Nitric oxide	Telencephalon inhibitory interneurons	Hippocampus,Cortex	0	0.998202
12_Glut	TEINH16	Ivy and MGE-derived neurogliaform cells, cortex/hippocampus	Hippocampus,Cortex	GABA,Nitric oxide	Telencephalon inhibitory interneurons	Hippocampus,Cortex	2.6589e-06	0.998202
12_Glut	TEINH17	Axo-axonic, cortex/hippocampus	Hippocampus,Cortex	GABA	Telencephalon inhibitory interneurons	Hippocampus,Cortex	1.77575e-05	0.997929
12_Glut	TEINH18	Basket and bistratified cells, cortex/hippocampus	Hippocampus,Cortex	GABA,Nitric oxide	Telencephalon inhibitory interneurons	Hippocampus,Cortex	3.1304e-06	0.998202
12_Glut	TEINH19	Hippocamposeptal projection, cortex/hippocampus	Hippocampus,Cortex	GABA	Telencephalon inhibitory interneurons	Hippocampus (so),Cortex	2.14041e-05	0.997808
12_Glut	TEINH2	Inhibitory neurons, septal nucleus	Striatum dorsal, Striatum ventral	GABA	Peptidergic neurons	Septal nucleus	2.6855e-05	0.997343
12_Glut	TEINH20	Inhibitory interneurons, hippocampus	Hippocampus	GABA	Telencephalon inhibitory interneurons	Hippocampus (sr/slm)	0	0.998202
12_Glut	TEINH21	Sleep-active, long-range projection interneurons, cortex/hippocampus	Hippocampus,Cortex	GABA,Nitric oxide	Telencephalon inhibitory interneurons	Hippocampus,Cortex	0	0.998202
12_Glut	TEINH3	Inhibitory neurons, telencephalon	Pallidum	GABA	Peptidergic neurons	Bed nuclei of the stria terminalis posterior division	0	0.998202
12_Glut	TEINH4	Interneuron-selective interneurons, cortex/hippocampus	Hippocampus,Cortex	GABA	Telencephalon inhibitory interneurons	Hippocampus,Cortex	2.65477e-06	0.998202
12_Glut	TEINH5	Interneuron-selective interneurons, cortex/hippocampus	Hippocampus,Cortex	GABA,Nitric oxide	Telencephalon inhibitory interneurons	Hippocampus,Cortex	3.81365e-06	0.998202
12_Glut	TEINH6	Interneuron-selective interneurons, cortex/hippocampus	Hippocampus,Cortex	GABA	Telencephalon inhibitory interneurons	Hippocampus,Cortex	0	0.998202
12_Glut	TEINH7	Interneuron-selective interneurons, hippocampus	Hippocampus	GABA	Telencephalon inhibitory interneurons	Hippocampus	0	0.998202
12_Glut	TEINH8	Interneuron-selective interneurons, hippocampus	Hippocampus	GABA	Telencephalon inhibitory interneurons	Hippocampus	0	0.998202
12_Glut	TEINH9	Non-border Cck interneurons, hippocampus	Hippocampus	GABA	Telencephalon inhibitory interneurons	Hippocampus	0	0.998202
12_Glut	VECA	Vascular endothelial cells, arterial	CNS	NA	Vascular smooth muscle cells	CNS	0	0.998202
12_Glut	VECC	Vascular endothelial cells, capillary	CNS	NA	Vascular endothelial cells	CNS	0	0.998202
12_Glut	VECV	Vascular endothelial cells, venous	CNS	NA	Vascular endothelial cells	CNS	1.23189e-06	0.998202
12_Glut	VLMC1	Vascular leptomeningeal cells	CNS	NA	Vascular and leptomeningeal cells	CNS	0	0.998202
12_Glut	VLMC2	Vascular leptomeningeal cells	CNS	NA	Vascular and leptomeningeal cells	Olfactory bulb-enriched	1.55196e-05	0.998051
12_Glut	VSMCA	Vascular smooth muscle cells, arterial	CNS	NA	Vascular smooth muscle cells	CNS	0	0.998202
13_Glut	ABC	Vascular leptomeningeal cells	CNS	NA	Vascular and leptomeningeal cells	Pia/meninges surface	4.66407e-05	0.986788
13_Glut	ACOB	Olfactory astrocytes	Olfactory bulb	NA	Astrocytes	Olfactory bulb periglomerular layer	0	0.992424
13_Glut	ACTE1	Telencephalon astrocytes, fibrous	Telencephalon	NA	Astrocytes	Telencephalon	0	0.992424
13_Glut	ACTE2	Telencephalon astrocytes, protoplasmic	Telencephalon	NA	Astrocytes	Telencephalon	0	0.992424
13_Glut	COP1	Committed oligodendrocytes cells (COP)	CNS	NA	Oligodendrocytes	CNS	4.17087e-06	0.992424
13_Glut	CR	Cajal-Retzius cells, hippocampus	Dentate gyrus	Glutamate (VGLUT1),Glutamate (VGLUT2)	Di- and mesencephalon excitatory neurons	Dentate gyrus molecular layer	0.000115131	0.915828
13_Glut	DGGRC1	Granule neuroblasts, dentate gyrus	Dentate gyrus	Glutamate (VGLUT1)	Dentate gyrus granule neurons	Dentate gyrus	0.000656528	0.00179798
13_Glut	DGGRC2	Granule neurons, dentate gyrus	Dentate gyrus	Glutamate (VGLUT1)	Dentate gyrus granule neurons	Dentate gyrus	0.00058046	0.0029899
13_Glut	DGNBL1	Granule neuroblasts, dentate gyrus	Dentate gyrus	Glutamate (VGLUT2)	Non-glutamatergic neuroblasts	Dentate gyrus	0.000180843	0.623485
13_Glut	DGNBL2	Granule neuroblasts, dentate gyrus	Dentate gyrus	Glutamate (VGLUT1)	Non-glutamatergic neuroblasts	Dentate gyrus	0.000448832	0.0107172
13_Glut	EPEN	Ependymal cells	Brain	NA	Ependymal cells	Brain	6.60442e-05	0.973434
13_Glut	MFOL1	Myelin forming oligodendrocytes (MFOL)	CNS	NA	Oligodendrocytes	Pons/medulla (possible batch effect)	9.45285e-05	0.947606
13_Glut	MFOL2	Myelin forming oligodendrocytes (MFOL)	CNS	NA	Oligodendrocytes	CNS	3.83651e-05	0.989182
13_Glut	MGL1	Microglia	CNS	NA	Microglia	CNS	2.81488e-06	0.992424
13_Glut	MGL2	Microglia, activated	CNS	NA	Microglia	CNS	0	0.992424
13_Glut	MGL3	Microglia, activated	CNS	NA	Microglia	CNS	2.39317e-06	0.992424
13_Glut	MOL1	Mature oligodendrocytes	CNS	NA	Oligodendrocytes	CNS	0.000256251	0.135222
13_Glut	MSN1	D1 medium spiny neurons, striatum	Striatum dorsal	GABA	Telencephalon projecting inhibitory neurons	Striatum dorsal	2.57356e-05	0.991172
13_Glut	MSN2	D2 medium spiny neurons, striatum	Striatum dorsal	GABA	Telencephalon projecting inhibitory neurons	Striatum dorsal	1.16815e-05	0.992424
13_Glut	MSN3	D2 medium spiny neurons, striatum	Striatum ventral	GABA	Telencephalon projecting inhibitory neurons	Striatum ventral	2.04965e-05	0.992192
13_Glut	MSN4	D1 medium spiny neurons, striatum	Striatum ventral	GABA	Telencephalon projecting inhibitory neurons	Striatum ventral	5.44583e-05	0.982263
13_Glut	MSN5	Patch D1/D2 neurons, striatum	Striatum ventral	GABA	Telencephalon projecting inhibitory neurons	Striatum ventral	2.57652e-05	0.991172
13_Glut	MSN6	Matrix D1 neurons, striatum	Striatum ventral	GABA	Telencephalon projecting inhibitory neurons	Striatum ventral	2.4342e-05	0.991556
13_Glut	NFOL1	Newly formed oligodendrocytes (NFOL)	CNS	NA	Oligodendrocytes	CNS	0	0.992424
13_Glut	OBDOP1	NA	NA	NA	NA	NA	4.30578e-05	0.988495
13_Glut	OBDOP2	NA	NA	NA	NA	NA	6.82183e-05	0.972222
13_Glut	OBINH1	Inhibitory neurons, olfactory bulb	Olfactory bulb	GABA	Olfactory inhibitory neurons	Main and accessory olfactory bulb granular layer	2.7152e-05	0.990949
13_Glut	OBINH2	Inner horizontal cell, olfactory bulb	Olfactory bulb	GABA	Olfactory inhibitory neurons	Olfactory bulb, mitral cell layer	5.32481e-06	0.992424
13_Glut	OBINH3	Inhibitory neurons, olfactory bulb	Olfactory bulb	GABA	Olfactory inhibitory neurons	Accessory olfactory bulb granular layer	4.06474e-06	0.992424
13_Glut	OBINH4	Inhibitory neurons, olfactory bulb	Olfactory bulb	GABA	Olfactory inhibitory neurons	Olfactory bulb, inner granular layer	0	0.992424
13_Glut	OBINH5	Inhibitory neurons, olfactory nulb	Olfactory bulb	GABA	Olfactory inhibitory neurons	Olfactory bulb	5.70516e-05	0.978162
13_Glut	OBNBL1	Neuroblasts, olfactory	Olfactory bulb	Glutamate (VGLUT1),Glutamate (VGLUT2)	Glutamatergic neuroblasts	Main olfactory bulb mitral layer, Main olfactory bulb outer plexiform layer	6.89544e-05	0.970879
13_Glut	OBNBL2	Neuroblasts, olfactory bulb	Olfactory bulb	Glutamate (VGLUT1),Glutamate (VGLUT2)	Glutamatergic neuroblasts	Main olfactory bulb mitral layer, Main olfactory bulb outer plexiform layer	0	0.992424
13_Glut	OBNBL3	Neuroblasts, olfactory bulb	Olfactory bulb	GABA	Non-glutamatergic neuroblasts	Olfactory bulb	4.13624e-05	0.988596
13_Glut	OBNBL4	Inhibitory neurons, olfactory bulb	Olfactory bulb	GABA	Olfactory inhibitory neurons	Main olfactory bulb, glomerular layer	0	0.992424
13_Glut	OBNBL5	Inhibitory neurons, olfactory bulb	Olfactory bulb	GABA	Olfactory inhibitory neurons	Main olfactory bulb, glomerular layer and Accessory olfactory bulb, granular layer	7.33614e-06	0.992424
13_Glut	OEC	Olfactory ensheathing cells	Olfactory bulb	NA	Olfactory ensheathing cells	Olfactory bulb	4.71918e-06	0.992424
13_Glut	OPC	Oligodendrocytes precursor cells	CNS	NA	Oligodendrocyte precursor cells	CNS	1.16886e-05	0.992424
13_Glut	PER1	Pericytes	CNS	NA	Pericytes	CNS	1.6228e-05	0.992394
13_Glut	PER2	Pericytes, possibly mixed with VENC	CNS	NA	Pericytes	CNS	1.30938e-05	0.992424
13_Glut	PER3	Pericytes	CNS	NA	Vascular smooth muscle cells	CNS	0	0.992424
13_Glut	PVM1	Perivascular macrophages	CNS	NA	Perivascular macrophages	CNS	2.29848e-06	0.992424
13_Glut	PVM2	Perivascular macrophages, activated	CNS	NA	Perivascular macrophages	CNS	4.99983e-06	0.992424
13_Glut	RGDG	Dentate gyrus radial glia-like cells	Dentate gyrus	NA	Dentate gyrus radial glia-like cells	Dentate gyrus subgranular zone	9.7703e-06	0.992424
13_Glut	RGSZ	Subventricular zone radial glia-like cells	Striatum dorsal,Striatum ventral	NA	Subventricular zone radial glia-like cells	Striatum, rostral migragtory stream, olfactory bulb	0	0.992424
13_Glut	SEPNBL	Neuroblasts, septum	Pallidum	Glutamate (VGLUT1),Glutamate (VGLUT2)	Glutamatergic neuroblasts	Triangular nucleus of septum	0.000546135	0.00426263
13_Glut	SZNBL	Neuronal intermidate progenitor cells	Striatum dorsal, Striatum ventral, Dentate gyrus	GABA	Non-glutamatergic neuroblasts	Sub ventricular zone, Dentate gyrus	2.96128e-05	0.990404
13_Glut	TECHO	Cholinergic interneurons, telencephalon	Striatum dorsal, Striatum ventral,Amygdala	Glutamate (VGLUT3),GABA,Acetylcholine,Nitric oxide	Cholinergic and monoaminergic neurons	Striatum,Amygdala	0.00142582	1.0101e-05
13_Glut	TEGLU1	Excitatory neurons, cerebral cortex	Cortex	Glutamate (VGLUT1),Glutamate (VGLUT2),Glutamate (VGLUT3)	Telencephalon projecting excitatory neurons	Cingulate/Retrosplenial area, layer 6	0.000460954	0.00919192
13_Glut	TEGLU10	Excitatory neurons, cerebral cortex	Cortex	Glutamate (VGLUT1)	Telencephalon projecting excitatory neurons	Cortical pyramidal layer 5	0.00078581	0.000676768
13_Glut	TEGLU11	Excitatory neurons, cerebral cortex	Cortex	Glutamate (VGLUT1)	Telencephalon projecting excitatory neurons	Cortical pyramidal (poor markers)	0.0010235	0.000131313
13_Glut	TEGLU12	Excitatory neurons, cerebral cortex	Cortex	Glutamate (VGLUT1),Glutamate (VGLUT2)	Telencephalon projecting excitatory neurons	Lateral cortex layer 6: gustatory, barrel field, auditory	4.96615e-05	0.985404
13_Glut	TEGLU13	Excitatory neurons, cerebral cortex	Cortex	Glutamate (VGLUT1),Glutamate (VGLUT2),Nitric oxide	Telencephalon projecting excitatory neurons	Subiculum	7.54698e-05	0.967535
13_Glut	TEGLU14	Excitatory neurons, cerebral cortex	Cortex	Glutamate (VGLUT1),Glutamate (VGLUT2)	Telencephalon projecting excitatory neurons	Subiculum	0	0.992424
13_Glut	TEGLU15	Excitatory neurons, cerebral cortex	Cortex	Glutamate (VGLUT1),Glutamate (VGLUT2)	Telencephalon projecting excitatory neurons	Piriform pyramidal	0.000395067	0.0184343
13_Glut	TEGLU16	Excitatory neurons, cerebral cortex	Cortex	Glutamate (VGLUT1),Glutamate (VGLUT2),Nitric oxide	Telencephalon projecting excitatory neurons	Piriform pyramidal	0.00010475	0.935828
13_Glut	TEGLU17	Excitatory neurons, cerebral cortex	Cortex	Glutamate (VGLUT1),Glutamate (VGLUT2)	Telencephalon projecting excitatory neurons	Piriform pyramidal	0.000281183	0.0844848
13_Glut	TEGLU18	Excitatory neurons, cerebral cortex	Cortex	Glutamate (VGLUT1),Glutamate (VGLUT2)	Telencephalon projecting excitatory neurons	Anterior olfactory nucleus, deep layer	0.000121571	0.901919
13_Glut	TEGLU19	Excitatory neurons, cerebral cortex	Cortex	Glutamate (VGLUT1)	Telencephalon projecting excitatory neurons	Anterior olfactory nucleus and ventral striatum	0.000251283	0.148323
13_Glut	TEGLU2	Excitatory neurons, cerebral cortex	Cortex	Glutamate (VGLUT1)	Telencephalon projecting excitatory neurons	Cortex pyramidal layer 6b	0.00178401	0
13_Glut	TEGLU20	Excitatory neurons, cerebral cortex	Cortex	Glutamate (VGLUT1)	Telencephalon projecting excitatory neurons	Cortex pyramidal layer 6	0.000813244	0.000535354
13_Glut	TEGLU21	Excitatory neurons, hippocampus CA1	Hippocampus	Glutamate (VGLUT1),Nitric oxide	Telencephalon projecting excitatory neurons	CA1 (posterior),subiculum,entorhinal	0.000276481	0.091596
13_Glut	TEGLU22	Excitatory neurons, amygdala	Amygdala	Glutamate (VGLUT1),Glutamate (VGLUT2)	Telencephalon projecting excitatory neurons	Basolateral amygdala	0.000483569	0.00706061
13_Glut	TEGLU23	Excitatory neurons, hippocampus CA3	Hippocampus	Glutamate (VGLUT1),Nitric oxide	Telencephalon projecting excitatory neurons	CA3	0.000666702	0.00171717
13_Glut	TEGLU24	Excitatory neurons, hippocampus CA1	Hippocampus	Glutamate (VGLUT1),Nitric oxide	Telencephalon projecting excitatory neurons	CA1	0.000326233	0.0444545
13_Glut	TEGLU3	Excitatory neurons, cerebral cortex	Cortex	Glutamate (VGLUT1)	Telencephalon projecting excitatory neurons	Cortex pyramidal layer 6	0.00145838	1.0101e-05
13_Glut	TEGLU4	Excitatory neurons, cerebral cortex	Cortex	Glutamate (VGLUT1),Glutamate (VGLUT2)	Telencephalon projecting excitatory neurons	Cortex pyramidal layer 5, Cingulate/Retrosplenial area (superficial and deep)	0.000173217	0.684838
13_Glut	TEGLU5	Excitatory neurons, cerebral cortex	Cortex	Glutamate (VGLUT1),Glutamate (VGLUT2)	Telencephalon projecting excitatory neurons	Entorhinal superficial layers	0	0.992424
13_Glut	TEGLU6	Excitatory neurons, cerebral cortex	Cortex	Glutamate (VGLUT1),Glutamate (VGLUT2)	Telencephalon projecting excitatory neurons	Cingulate/Retrosplenial area, layer 2	0.000678513	0.00157576
13_Glut	TEGLU7	Excitatory neurons, cerebral cortex	Cortex	Glutamate (VGLUT1),Glutamate (VGLUT2)	Telencephalon projecting excitatory neurons	Cortical pyramidal layer 2/3	0.000258478	0.127717
13_Glut	TEGLU8	Excitatory neurons, cerebral cortex	Cortex	Glutamate (VGLUT1),Glutamate (VGLUT2)	Telencephalon projecting excitatory neurons	Cortical pyramidal layer 4	0.000756328	0.000717172
13_Glut	TEGLU9	Excitatory neurons, cerebral cortex	Cortex	Glutamate (VGLUT1),Glutamate (VGLUT2)	Telencephalon projecting excitatory neurons	Cingulate/Retrosplenial area, layer 5	0.000142347	0.845101
13_Glut	TEINH1	Inhibitory neurons, pallidum	Pallidum	GABA	Di- and mesencephalon inhibitory neurons	Medial septal nucleus and Magnocellular nucleus	7.21069e-05	0.968586
13_Glut	TEINH10	R-LM border Cck interneurons, cortex/hippocampus	Hippocampus,Cortex	Glutamate (VGLUT3),GABA	Telencephalon inhibitory interneurons	Hippocampus (sr/slm),Cortex	5.49895e-06	0.992424
13_Glut	TEINH11	R-LM border Cck interneurons, cortex/hippocampus	Hippocampus,Cortex	Glutamate (VGLUT3),GABA	Telencephalon inhibitory interneurons	Hippocampus (sr/slm),Cortex	9.68148e-05	0.946495
13_Glut	TEINH12	Non-border Cck interneurons, cortex/hippocampus	Hippocampus,Cortex	Glutamate (VGLUT3),GABA	Telencephalon inhibitory interneurons	Hippocampus,Cortex	0.000125513	0.894828
13_Glut	TEINH13	Trilaminar cells, hippocampus	Hippocampus	Glutamate (VGLUT3),GABA	Telencephalon inhibitory interneurons	Hippocampus	7.84022e-05	0.965939
13_Glut	TEINH14	CGE-derived neurogliaform cells Cxcl14+, cortex/hippocampus	Hippocampus,Cortex	GABA	Telencephalon inhibitory interneurons	Hippocampus,Cortex	9.08499e-05	0.957354
13_Glut	TEINH15	CGE-derived neurogliaform cells, cortex/hippocampus	Hippocampus,Cortex	GABA,Nitric oxide	Telencephalon inhibitory interneurons	Hippocampus,Cortex	1.49433e-05	0.992404
13_Glut	TEINH16	Ivy and MGE-derived neurogliaform cells, cortex/hippocampus	Hippocampus,Cortex	GABA,Nitric oxide	Telencephalon inhibitory interneurons	Hippocampus,Cortex	1.4883e-05	0.992404
13_Glut	TEINH17	Axo-axonic, cortex/hippocampus	Hippocampus,Cortex	GABA	Telencephalon inhibitory interneurons	Hippocampus,Cortex	9.46634e-06	0.992424
13_Glut	TEINH18	Basket and bistratified cells, cortex/hippocampus	Hippocampus,Cortex	GABA,Nitric oxide	Telencephalon inhibitory interneurons	Hippocampus,Cortex	0.000116815	0.91102
13_Glut	TEINH19	Hippocamposeptal projection, cortex/hippocampus	Hippocampus,Cortex	GABA	Telencephalon inhibitory interneurons	Hippocampus (so),Cortex	0.000156672	0.786232
13_Glut	TEINH2	Inhibitory neurons, septal nucleus	Striatum dorsal, Striatum ventral	GABA	Peptidergic neurons	Septal nucleus	0.000128845	0.885354
13_Glut	TEINH20	Inhibitory interneurons, hippocampus	Hippocampus	GABA	Telencephalon inhibitory interneurons	Hippocampus (sr/slm)	0	0.992424
13_Glut	TEINH21	Sleep-active, long-range projection interneurons, cortex/hippocampus	Hippocampus,Cortex	GABA,Nitric oxide	Telencephalon inhibitory interneurons	Hippocampus,Cortex	0	0.992424
13_Glut	TEINH3	Inhibitory neurons, telencephalon	Pallidum	GABA	Peptidergic neurons	Bed nuclei of the stria terminalis posterior division	6.61011e-05	0.972354
13_Glut	TEINH4	Interneuron-selective interneurons, cortex/hippocampus	Hippocampus,Cortex	GABA	Telencephalon inhibitory interneurons	Hippocampus,Cortex	9.90663e-05	0.944727
13_Glut	TEINH5	Interneuron-selective interneurons, cortex/hippocampus	Hippocampus,Cortex	GABA,Nitric oxide	Telencephalon inhibitory interneurons	Hippocampus,Cortex	0.000241929	0.180566
13_Glut	TEINH6	Interneuron-selective interneurons, cortex/hippocampus	Hippocampus,Cortex	GABA	Telencephalon inhibitory interneurons	Hippocampus,Cortex	0.000242371	0.177576
13_Glut	TEINH7	Interneuron-selective interneurons, hippocampus	Hippocampus	GABA	Telencephalon inhibitory interneurons	Hippocampus	0	0.992424
13_Glut	TEINH8	Interneuron-selective interneurons, hippocampus	Hippocampus	GABA	Telencephalon inhibitory interneurons	Hippocampus	0	0.992424
13_Glut	TEINH9	Non-border Cck interneurons, hippocampus	Hippocampus	GABA	Telencephalon inhibitory interneurons	Hippocampus	0	0.992424
13_Glut	VECA	Vascular endothelial cells, arterial	CNS	NA	Vascular smooth muscle cells	CNS	0	0.992424
13_Glut	VECC	Vascular endothelial cells, capillary	CNS	NA	Vascular endothelial cells	CNS	5.29884e-05	0.982313
13_Glut	VECV	Vascular endothelial cells, venous	CNS	NA	Vascular endothelial cells	CNS	1.14924e-06	0.992424
13_Glut	VLMC1	Vascular leptomeningeal cells	CNS	NA	Vascular and leptomeningeal cells	CNS	0	0.992424
13_Glut	VLMC2	Vascular leptomeningeal cells	CNS	NA	Vascular and leptomeningeal cells	Olfactory bulb-enriched	1.93045e-05	0.992343
13_Glut	VSMCA	Vascular smooth muscle cells, arterial	CNS	NA	Vascular smooth muscle cells	CNS	1.04665e-05	0.992424
14_Glut	ABC	Vascular leptomeningeal cells	CNS	NA	Vascular and leptomeningeal cells	Pia/meninges surface	7.25093e-05	0.967545
14_Glut	ACOB	Olfactory astrocytes	Olfactory bulb	NA	Astrocytes	Olfactory bulb periglomerular layer	1.61188e-05	0.992364
14_Glut	ACTE1	Telencephalon astrocytes, fibrous	Telencephalon	NA	Astrocytes	Telencephalon	2.11546e-05	0.992081
14_Glut	ACTE2	Telencephalon astrocytes, protoplasmic	Telencephalon	NA	Astrocytes	Telencephalon	4.00051e-05	0.988374
14_Glut	COP1	Committed oligodendrocytes cells (COP)	CNS	NA	Oligodendrocytes	CNS	6.70033e-05	0.971293
14_Glut	CR	Cajal-Retzius cells, hippocampus	Dentate gyrus	Glutamate (VGLUT1),Glutamate (VGLUT2)	Di- and mesencephalon excitatory neurons	Dentate gyrus molecular layer	0.00658502	0
14_Glut	DGGRC1	Granule neuroblasts, dentate gyrus	Dentate gyrus	Glutamate (VGLUT1)	Dentate gyrus granule neurons	Dentate gyrus	3.36852e-06	0.992394
14_Glut	DGGRC2	Granule neurons, dentate gyrus	Dentate gyrus	Glutamate (VGLUT1)	Dentate gyrus granule neurons	Dentate gyrus	0	0.992394
14_Glut	DGNBL1	Granule neuroblasts, dentate gyrus	Dentate gyrus	Glutamate (VGLUT2)	Non-glutamatergic neuroblasts	Dentate gyrus	0	0.992394
14_Glut	DGNBL2	Granule neuroblasts, dentate gyrus	Dentate gyrus	Glutamate (VGLUT1)	Non-glutamatergic neuroblasts	Dentate gyrus	0	0.992394
14_Glut	EPEN	Ependymal cells	Brain	NA	Ependymal cells	Brain	7.27279e-05	0.967525
14_Glut	MFOL1	Myelin forming oligodendrocytes (MFOL)	CNS	NA	Oligodendrocytes	Pons/medulla (possible batch effect)	9.79715e-05	0.942828
14_Glut	MFOL2	Myelin forming oligodendrocytes (MFOL)	CNS	NA	Oligodendrocytes	CNS	2.19379e-05	0.992081
14_Glut	MGL1	Microglia	CNS	NA	Microglia	CNS	0.000533886	0.00472727
14_Glut	MGL2	Microglia, activated	CNS	NA	Microglia	CNS	0.000498508	0.0060303
14_Glut	MGL3	Microglia, activated	CNS	NA	Microglia	CNS	0.000394375	0.0181212
14_Glut	MOL1	Mature oligodendrocytes	CNS	NA	Oligodendrocytes	CNS	0.000114365	0.918869
14_Glut	MSN1	D1 medium spiny neurons, striatum	Striatum dorsal	GABA	Telencephalon projecting inhibitory neurons	Striatum dorsal	0	0.992394
14_Glut	MSN2	D2 medium spiny neurons, striatum	Striatum dorsal	GABA	Telencephalon projecting inhibitory neurons	Striatum dorsal	0	0.992394
14_Glut	MSN3	D2 medium spiny neurons, striatum	Striatum ventral	GABA	Telencephalon projecting inhibitory neurons	Striatum ventral	7.96614e-06	0.992394
14_Glut	MSN4	D1 medium spiny neurons, striatum	Striatum ventral	GABA	Telencephalon projecting inhibitory neurons	Striatum ventral	6.27132e-06	0.992394
14_Glut	MSN5	Patch D1/D2 neurons, striatum	Striatum ventral	GABA	Telencephalon projecting inhibitory neurons	Striatum ventral	0	0.992394
14_Glut	MSN6	Matrix D1 neurons, striatum	Striatum ventral	GABA	Telencephalon projecting inhibitory neurons	Striatum ventral	0	0.992394
14_Glut	NFOL1	Newly formed oligodendrocytes (NFOL)	CNS	NA	Oligodendrocytes	CNS	1.02707e-05	0.992394
14_Glut	OBDOP1	NA	NA	NA	NA	NA	0	0.992394
14_Glut	OBDOP2	NA	NA	NA	NA	NA	0	0.992394
14_Glut	OBINH1	Inhibitory neurons, olfactory bulb	Olfactory bulb	GABA	Olfactory inhibitory neurons	Main and accessory olfactory bulb granular layer	0	0.992394
14_Glut	OBINH2	Inner horizontal cell, olfactory bulb	Olfactory bulb	GABA	Olfactory inhibitory neurons	Olfactory bulb, mitral cell layer	0	0.992394
14_Glut	OBINH3	Inhibitory neurons, olfactory bulb	Olfactory bulb	GABA	Olfactory inhibitory neurons	Accessory olfactory bulb granular layer	0	0.992394
14_Glut	OBINH4	Inhibitory neurons, olfactory bulb	Olfactory bulb	GABA	Olfactory inhibitory neurons	Olfactory bulb, inner granular layer	0	0.992394
14_Glut	OBINH5	Inhibitory neurons, olfactory nulb	Olfactory bulb	GABA	Olfactory inhibitory neurons	Olfactory bulb	5.91296e-05	0.977152
14_Glut	OBNBL1	Neuroblasts, olfactory	Olfactory bulb	Glutamate (VGLUT1),Glutamate (VGLUT2)	Glutamatergic neuroblasts	Main olfactory bulb mitral layer, Main olfactory bulb outer plexiform layer	0.00011911	0.907273
14_Glut	OBNBL2	Neuroblasts, olfactory bulb	Olfactory bulb	Glutamate (VGLUT1),Glutamate (VGLUT2)	Glutamatergic neuroblasts	Main olfactory bulb mitral layer, Main olfactory bulb outer plexiform layer	0	0.992394
14_Glut	OBNBL3	Neuroblasts, olfactory bulb	Olfactory bulb	GABA	Non-glutamatergic neuroblasts	Olfactory bulb	0	0.992394
14_Glut	OBNBL4	Inhibitory neurons, olfactory bulb	Olfactory bulb	GABA	Olfactory inhibitory neurons	Main olfactory bulb, glomerular layer	3.1839e-05	0.989384
14_Glut	OBNBL5	Inhibitory neurons, olfactory bulb	Olfactory bulb	GABA	Olfactory inhibitory neurons	Main olfactory bulb, glomerular layer and Accessory olfactory bulb, granular layer	0	0.992394
14_Glut	OEC	Olfactory ensheathing cells	Olfactory bulb	NA	Olfactory ensheathing cells	Olfactory bulb	2.44554e-05	0.991374
14_Glut	OPC	Oligodendrocytes precursor cells	CNS	NA	Oligodendrocyte precursor cells	CNS	2.82668e-05	0.990616
14_Glut	PER1	Pericytes	CNS	NA	Pericytes	CNS	0.000197624	0.472253
14_Glut	PER2	Pericytes, possibly mixed with VENC	CNS	NA	Pericytes	CNS	0.000142493	0.844929
14_Glut	PER3	Pericytes	CNS	NA	Vascular smooth muscle cells	CNS	0.00181119	0
14_Glut	PVM1	Perivascular macrophages	CNS	NA	Perivascular macrophages	CNS	0.000500262	0.00583838
14_Glut	PVM2	Perivascular macrophages, activated	CNS	NA	Perivascular macrophages	CNS	0.000264279	0.116465
14_Glut	RGDG	Dentate gyrus radial glia-like cells	Dentate gyrus	NA	Dentate gyrus radial glia-like cells	Dentate gyrus subgranular zone	2.02523e-05	0.992303
14_Glut	RGSZ	Subventricular zone radial glia-like cells	Striatum dorsal,Striatum ventral	NA	Subventricular zone radial glia-like cells	Striatum, rostral migragtory stream, olfactory bulb	8.75994e-05	0.958253
14_Glut	SEPNBL	Neuroblasts, septum	Pallidum	Glutamate (VGLUT1),Glutamate (VGLUT2)	Glutamatergic neuroblasts	Triangular nucleus of septum	0.00658502	0
14_Glut	SZNBL	Neuronal intermidate progenitor cells	Striatum dorsal, Striatum ventral, Dentate gyrus	GABA	Non-glutamatergic neuroblasts	Sub ventricular zone, Dentate gyrus	2.38711e-05	0.991535
14_Glut	TECHO	Cholinergic interneurons, telencephalon	Striatum dorsal, Striatum ventral,Amygdala	Glutamate (VGLUT3),GABA,Acetylcholine,Nitric oxide	Cholinergic and monoaminergic neurons	Striatum,Amygdala	0	0.992394
14_Glut	TEGLU1	Excitatory neurons, cerebral cortex	Cortex	Glutamate (VGLUT1),Glutamate (VGLUT2),Glutamate (VGLUT3)	Telencephalon projecting excitatory neurons	Cingulate/Retrosplenial area, layer 6	0	0.992394
14_Glut	TEGLU10	Excitatory neurons, cerebral cortex	Cortex	Glutamate (VGLUT1)	Telencephalon projecting excitatory neurons	Cortical pyramidal layer 5	0	0.992394
14_Glut	TEGLU11	Excitatory neurons, cerebral cortex	Cortex	Glutamate (VGLUT1)	Telencephalon projecting excitatory neurons	Cortical pyramidal (poor markers)	0	0.992394
14_Glut	TEGLU12	Excitatory neurons, cerebral cortex	Cortex	Glutamate (VGLUT1),Glutamate (VGLUT2)	Telencephalon projecting excitatory neurons	Lateral cortex layer 6: gustatory, barrel field, auditory	0	0.992394
14_Glut	TEGLU13	Excitatory neurons, cerebral cortex	Cortex	Glutamate (VGLUT1),Glutamate (VGLUT2),Nitric oxide	Telencephalon projecting excitatory neurons	Subiculum	0	0.992394
14_Glut	TEGLU14	Excitatory neurons, cerebral cortex	Cortex	Glutamate (VGLUT1),Glutamate (VGLUT2)	Telencephalon projecting excitatory neurons	Subiculum	0	0.992394
14_Glut	TEGLU15	Excitatory neurons, cerebral cortex	Cortex	Glutamate (VGLUT1),Glutamate (VGLUT2)	Telencephalon projecting excitatory neurons	Piriform pyramidal	0	0.992394
14_Glut	TEGLU16	Excitatory neurons, cerebral cortex	Cortex	Glutamate (VGLUT1),Glutamate (VGLUT2),Nitric oxide	Telencephalon projecting excitatory neurons	Piriform pyramidal	0.000271415	0.101131
14_Glut	TEGLU17	Excitatory neurons, cerebral cortex	Cortex	Glutamate (VGLUT1),Glutamate (VGLUT2)	Telencephalon projecting excitatory neurons	Piriform pyramidal	4.22354e-06	0.992394
14_Glut	TEGLU18	Excitatory neurons, cerebral cortex	Cortex	Glutamate (VGLUT1),Glutamate (VGLUT2)	Telencephalon projecting excitatory neurons	Anterior olfactory nucleus, deep layer	0	0.992394
14_Glut	TEGLU19	Excitatory neurons, cerebral cortex	Cortex	Glutamate (VGLUT1)	Telencephalon projecting excitatory neurons	Anterior olfactory nucleus and ventral striatum	0	0.992394
14_Glut	TEGLU2	Excitatory neurons, cerebral cortex	Cortex	Glutamate (VGLUT1)	Telencephalon projecting excitatory neurons	Cortex pyramidal layer 6b	0	0.992394
14_Glut	TEGLU20	Excitatory neurons, cerebral cortex	Cortex	Glutamate (VGLUT1)	Telencephalon projecting excitatory neurons	Cortex pyramidal layer 6	0	0.992394
14_Glut	TEGLU21	Excitatory neurons, hippocampus CA1	Hippocampus	Glutamate (VGLUT1),Nitric oxide	Telencephalon projecting excitatory neurons	CA1 (posterior),subiculum,entorhinal	0	0.992394
14_Glut	TEGLU22	Excitatory neurons, amygdala	Amygdala	Glutamate (VGLUT1),Glutamate (VGLUT2)	Telencephalon projecting excitatory neurons	Basolateral amygdala	0	0.992394
14_Glut	TEGLU23	Excitatory neurons, hippocampus CA3	Hippocampus	Glutamate (VGLUT1),Nitric oxide	Telencephalon projecting excitatory neurons	CA3	0	0.992394
14_Glut	TEGLU24	Excitatory neurons, hippocampus CA1	Hippocampus	Glutamate (VGLUT1),Nitric oxide	Telencephalon projecting excitatory neurons	CA1	1.62556e-06	0.992394
14_Glut	TEGLU3	Excitatory neurons, cerebral cortex	Cortex	Glutamate (VGLUT1)	Telencephalon projecting excitatory neurons	Cortex pyramidal layer 6	0	0.992394
14_Glut	TEGLU4	Excitatory neurons, cerebral cortex	Cortex	Glutamate (VGLUT1),Glutamate (VGLUT2)	Telencephalon projecting excitatory neurons	Cortex pyramidal layer 5, Cingulate/Retrosplenial area (superficial and deep)	0	0.992394
14_Glut	TEGLU5	Excitatory neurons, cerebral cortex	Cortex	Glutamate (VGLUT1),Glutamate (VGLUT2)	Telencephalon projecting excitatory neurons	Entorhinal superficial layers	0	0.992394
14_Glut	TEGLU6	Excitatory neurons, cerebral cortex	Cortex	Glutamate (VGLUT1),Glutamate (VGLUT2)	Telencephalon projecting excitatory neurons	Cingulate/Retrosplenial area, layer 2	0	0.992394
14_Glut	TEGLU7	Excitatory neurons, cerebral cortex	Cortex	Glutamate (VGLUT1),Glutamate (VGLUT2)	Telencephalon projecting excitatory neurons	Cortical pyramidal layer 2/3	8.15916e-06	0.992394
14_Glut	TEGLU8	Excitatory neurons, cerebral cortex	Cortex	Glutamate (VGLUT1),Glutamate (VGLUT2)	Telencephalon projecting excitatory neurons	Cortical pyramidal layer 4	8.62588e-06	0.992394
14_Glut	TEGLU9	Excitatory neurons, cerebral cortex	Cortex	Glutamate (VGLUT1),Glutamate (VGLUT2)	Telencephalon projecting excitatory neurons	Cingulate/Retrosplenial area, layer 5	0	0.992394
14_Glut	TEINH1	Inhibitory neurons, pallidum	Pallidum	GABA	Di- and mesencephalon inhibitory neurons	Medial septal nucleus and Magnocellular nucleus	9.77281e-05	0.94298
14_Glut	TEINH10	R-LM border Cck interneurons, cortex/hippocampus	Hippocampus,Cortex	Glutamate (VGLUT3),GABA	Telencephalon inhibitory interneurons	Hippocampus (sr/slm),Cortex	0	0.992394
14_Glut	TEINH11	R-LM border Cck interneurons, cortex/hippocampus	Hippocampus,Cortex	Glutamate (VGLUT3),GABA	Telencephalon inhibitory interneurons	Hippocampus (sr/slm),Cortex	0	0.992394
14_Glut	TEINH12	Non-border Cck interneurons, cortex/hippocampus	Hippocampus,Cortex	Glutamate (VGLUT3),GABA	Telencephalon inhibitory interneurons	Hippocampus,Cortex	0	0.992394
14_Glut	TEINH13	Trilaminar cells, hippocampus	Hippocampus	Glutamate (VGLUT3),GABA	Telencephalon inhibitory interneurons	Hippocampus	0	0.992394
14_Glut	TEINH14	CGE-derived neurogliaform cells Cxcl14+, cortex/hippocampus	Hippocampus,Cortex	GABA	Telencephalon inhibitory interneurons	Hippocampus,Cortex	7.84658e-06	0.992394
14_Glut	TEINH15	CGE-derived neurogliaform cells, cortex/hippocampus	Hippocampus,Cortex	GABA,Nitric oxide	Telencephalon inhibitory interneurons	Hippocampus,Cortex	0	0.992394
14_Glut	TEINH16	Ivy and MGE-derived neurogliaform cells, cortex/hippocampus	Hippocampus,Cortex	GABA,Nitric oxide	Telencephalon inhibitory interneurons	Hippocampus,Cortex	5.14171e-06	0.992394
14_Glut	TEINH17	Axo-axonic, cortex/hippocampus	Hippocampus,Cortex	GABA	Telencephalon inhibitory interneurons	Hippocampus,Cortex	2.45278e-05	0.991374
14_Glut	TEINH18	Basket and bistratified cells, cortex/hippocampus	Hippocampus,Cortex	GABA,Nitric oxide	Telencephalon inhibitory interneurons	Hippocampus,Cortex	6.05349e-05	0.97499
14_Glut	TEINH19	Hippocamposeptal projection, cortex/hippocampus	Hippocampus,Cortex	GABA	Telencephalon inhibitory interneurons	Hippocampus (so),Cortex	3.1839e-06	0.992394
14_Glut	TEINH2	Inhibitory neurons, septal nucleus	Striatum dorsal, Striatum ventral	GABA	Peptidergic neurons	Septal nucleus	5.68775e-05	0.980727
14_Glut	TEINH20	Inhibitory interneurons, hippocampus	Hippocampus	GABA	Telencephalon inhibitory interneurons	Hippocampus (sr/slm)	0	0.992394
14_Glut	TEINH21	Sleep-active, long-range projection interneurons, cortex/hippocampus	Hippocampus,Cortex	GABA,Nitric oxide	Telencephalon inhibitory interneurons	Hippocampus,Cortex	1.72013e-05	0.992333
14_Glut	TEINH3	Inhibitory neurons, telencephalon	Pallidum	GABA	Peptidergic neurons	Bed nuclei of the stria terminalis posterior division	0.000137018	0.862131
14_Glut	TEINH4	Interneuron-selective interneurons, cortex/hippocampus	Hippocampus,Cortex	GABA	Telencephalon inhibitory interneurons	Hippocampus,Cortex	0	0.992394
14_Glut	TEINH5	Interneuron-selective interneurons, cortex/hippocampus	Hippocampus,Cortex	GABA,Nitric oxide	Telencephalon inhibitory interneurons	Hippocampus,Cortex	0	0.992394
14_Glut	TEINH6	Interneuron-selective interneurons, cortex/hippocampus	Hippocampus,Cortex	GABA	Telencephalon inhibitory interneurons	Hippocampus,Cortex	2.28363e-05	0.991869
14_Glut	TEINH7	Interneuron-selective interneurons, hippocampus	Hippocampus	GABA	Telencephalon inhibitory interneurons	Hippocampus	0	0.992394
14_Glut	TEINH8	Interneuron-selective interneurons, hippocampus	Hippocampus	GABA	Telencephalon inhibitory interneurons	Hippocampus	0	0.992394
14_Glut	TEINH9	Non-border Cck interneurons, hippocampus	Hippocampus	GABA	Telencephalon inhibitory interneurons	Hippocampus	0	0.992394
14_Glut	VECA	Vascular endothelial cells, arterial	CNS	NA	Vascular smooth muscle cells	CNS	0.000668327	0.00142424
14_Glut	VECC	Vascular endothelial cells, capillary	CNS	NA	Vascular endothelial cells	CNS	5.81489e-05	0.979101
14_Glut	VECV	Vascular endothelial cells, venous	CNS	NA	Vascular endothelial cells	CNS	4.04974e-05	0.988374
14_Glut	VLMC1	Vascular leptomeningeal cells	CNS	NA	Vascular and leptomeningeal cells	CNS	0.00266976	0
14_Glut	VLMC2	Vascular leptomeningeal cells	CNS	NA	Vascular and leptomeningeal cells	Olfactory bulb-enriched	0.000890338	0.000242424
14_Glut	VSMCA	Vascular smooth muscle cells, arterial	CNS	NA	Vascular smooth muscle cells	CNS	0.000713236	0.000979798
15.1_GABA/Glut	ABC	Vascular leptomeningeal cells	CNS	NA	Vascular and leptomeningeal cells	Pia/meninges surface	0.0013533	1.0101e-05
15.1_GABA/Glut	ACOB	Olfactory astrocytes	Olfactory bulb	NA	Astrocytes	Olfactory bulb periglomerular layer	6.04043e-05	0.992495
15.1_GABA/Glut	ACTE1	Telencephalon astrocytes, fibrous	Telencephalon	NA	Astrocytes	Telencephalon	2.25801e-05	0.99904
15.1_GABA/Glut	ACTE2	Telencephalon astrocytes, protoplasmic	Telencephalon	NA	Astrocytes	Telencephalon	4.59305e-06	0.999747
15.1_GABA/Glut	COP1	Committed oligodendrocytes cells (COP)	CNS	NA	Oligodendrocytes	CNS	7.2421e-05	0.987424
15.1_GABA/Glut	CR	Cajal-Retzius cells, hippocampus	Dentate gyrus	Glutamate (VGLUT1),Glutamate (VGLUT2)	Di- and mesencephalon excitatory neurons	Dentate gyrus molecular layer	0.000318932	0.0335152
15.1_GABA/Glut	DGGRC1	Granule neuroblasts, dentate gyrus	Dentate gyrus	Glutamate (VGLUT1)	Dentate gyrus granule neurons	Dentate gyrus	2.82169e-05	0.998444
15.1_GABA/Glut	DGGRC2	Granule neurons, dentate gyrus	Dentate gyrus	Glutamate (VGLUT1)	Dentate gyrus granule neurons	Dentate gyrus	6.68471e-06	0.999747
15.1_GABA/Glut	DGNBL1	Granule neuroblasts, dentate gyrus	Dentate gyrus	Glutamate (VGLUT2)	Non-glutamatergic neuroblasts	Dentate gyrus	4.59074e-05	0.996101
15.1_GABA/Glut	DGNBL2	Granule neuroblasts, dentate gyrus	Dentate gyrus	Glutamate (VGLUT1)	Non-glutamatergic neuroblasts	Dentate gyrus	0.000116182	0.945838
15.1_GABA/Glut	EPEN	Ependymal cells	Brain	NA	Ependymal cells	Brain	2.82917e-06	0.999747
15.1_GABA/Glut	MFOL1	Myelin forming oligodendrocytes (MFOL)	CNS	NA	Oligodendrocytes	Pons/medulla (possible batch effect)	1.82284e-05	0.999515
15.1_GABA/Glut	MFOL2	Myelin forming oligodendrocytes (MFOL)	CNS	NA	Oligodendrocytes	CNS	1.11831e-05	0.999717
15.1_GABA/Glut	MGL1	Microglia	CNS	NA	Microglia	CNS	2.3795e-05	0.99903
15.1_GABA/Glut	MGL2	Microglia, activated	CNS	NA	Microglia	CNS	5.65493e-05	0.993515
15.1_GABA/Glut	MGL3	Microglia, activated	CNS	NA	Microglia	CNS	4.15539e-05	0.997273
15.1_GABA/Glut	MOL1	Mature oligodendrocytes	CNS	NA	Oligodendrocytes	CNS	0.000130239	0.918626
15.1_GABA/Glut	MSN1	D1 medium spiny neurons, striatum	Striatum dorsal	GABA	Telencephalon projecting inhibitory neurons	Striatum dorsal	3.10786e-05	0.998424
15.1_GABA/Glut	MSN2	D2 medium spiny neurons, striatum	Striatum dorsal	GABA	Telencephalon projecting inhibitory neurons	Striatum dorsal	7.20586e-05	0.987596
15.1_GABA/Glut	MSN3	D2 medium spiny neurons, striatum	Striatum ventral	GABA	Telencephalon projecting inhibitory neurons	Striatum ventral	0.000166238	0.768111
15.1_GABA/Glut	MSN4	D1 medium spiny neurons, striatum	Striatum ventral	GABA	Telencephalon projecting inhibitory neurons	Striatum ventral	6.31313e-05	0.991444
15.1_GABA/Glut	MSN5	Patch D1/D2 neurons, striatum	Striatum ventral	GABA	Telencephalon projecting inhibitory neurons	Striatum ventral	0.000178557	0.671121
15.1_GABA/Glut	MSN6	Matrix D1 neurons, striatum	Striatum ventral	GABA	Telencephalon projecting inhibitory neurons	Striatum ventral	8.62009e-05	0.978848
15.1_GABA/Glut	NFOL1	Newly formed oligodendrocytes (NFOL)	CNS	NA	Oligodendrocytes	CNS	3.62247e-06	0.999747
15.1_GABA/Glut	OBDOP1	NA	NA	NA	NA	NA	0.000637456	0.000929293
15.1_GABA/Glut	OBDOP2	NA	NA	NA	NA	NA	8.05258e-05	0.982808
15.1_GABA/Glut	OBINH1	Inhibitory neurons, olfactory bulb	Olfactory bulb	GABA	Olfactory inhibitory neurons	Main and accessory olfactory bulb granular layer	7.03046e-05	0.988212
15.1_GABA/Glut	OBINH2	Inner horizontal cell, olfactory bulb	Olfactory bulb	GABA	Olfactory inhibitory neurons	Olfactory bulb, mitral cell layer	6.89376e-06	0.999747
15.1_GABA/Glut	OBINH3	Inhibitory neurons, olfactory bulb	Olfactory bulb	GABA	Olfactory inhibitory neurons	Accessory olfactory bulb granular layer	4.6433e-06	0.999747
15.1_GABA/Glut	OBINH4	Inhibitory neurons, olfactory bulb	Olfactory bulb	GABA	Olfactory inhibitory neurons	Olfactory bulb, inner granular layer	2.9825e-05	0.998434
15.1_GABA/Glut	OBINH5	Inhibitory neurons, olfactory nulb	Olfactory bulb	GABA	Olfactory inhibitory neurons	Olfactory bulb	6.51721e-05	0.99003
15.1_GABA/Glut	OBNBL1	Neuroblasts, olfactory	Olfactory bulb	Glutamate (VGLUT1),Glutamate (VGLUT2)	Glutamatergic neuroblasts	Main olfactory bulb mitral layer, Main olfactory bulb outer plexiform layer	0.000252061	0.115616
15.1_GABA/Glut	OBNBL2	Neuroblasts, olfactory bulb	Olfactory bulb	Glutamate (VGLUT1),Glutamate (VGLUT2)	Glutamatergic neuroblasts	Main olfactory bulb mitral layer, Main olfactory bulb outer plexiform layer	0.000308191	0.039
15.1_GABA/Glut	OBNBL3	Neuroblasts, olfactory bulb	Olfactory bulb	GABA	Non-glutamatergic neuroblasts	Olfactory bulb	0.000187044	0.587404
15.1_GABA/Glut	OBNBL4	Inhibitory neurons, olfactory bulb	Olfactory bulb	GABA	Olfactory inhibitory neurons	Main olfactory bulb, glomerular layer	3.86019e-05	0.997828
15.1_GABA/Glut	OBNBL5	Inhibitory neurons, olfactory bulb	Olfactory bulb	GABA	Olfactory inhibitory neurons	Main olfactory bulb, glomerular layer and Accessory olfactory bulb, granular layer	4.77679e-05	0.995919
15.1_GABA/Glut	OEC	Olfactory ensheathing cells	Olfactory bulb	NA	Olfactory ensheathing cells	Olfactory bulb	0.000137288	0.899687
15.1_GABA/Glut	OPC	Oligodendrocytes precursor cells	CNS	NA	Oligodendrocyte precursor cells	CNS	0.000389888	0.012899
15.1_GABA/Glut	PER1	Pericytes	CNS	NA	Pericytes	CNS	0.000130228	0.918626
15.1_GABA/Glut	PER2	Pericytes, possibly mixed with VENC	CNS	NA	Pericytes	CNS	6.13258e-05	0.992424
15.1_GABA/Glut	PER3	Pericytes	CNS	NA	Vascular smooth muscle cells	CNS	7.83814e-05	0.984293
15.1_GABA/Glut	PVM1	Perivascular macrophages	CNS	NA	Perivascular macrophages	CNS	4.77866e-05	0.995919
15.1_GABA/Glut	PVM2	Perivascular macrophages, activated	CNS	NA	Perivascular macrophages	CNS	1.59921e-05	0.999515
15.1_GABA/Glut	RGDG	Dentate gyrus radial glia-like cells	Dentate gyrus	NA	Dentate gyrus radial glia-like cells	Dentate gyrus subgranular zone	1.33932e-05	0.999515
15.1_GABA/Glut	RGSZ	Subventricular zone radial glia-like cells	Striatum dorsal,Striatum ventral	NA	Subventricular zone radial glia-like cells	Striatum, rostral migragtory stream, olfactory bulb	5.40687e-05	0.993727
15.1_GABA/Glut	SEPNBL	Neuroblasts, septum	Pallidum	Glutamate (VGLUT1),Glutamate (VGLUT2)	Glutamatergic neuroblasts	Triangular nucleus of septum	0.00103562	6.06061e-05
15.1_GABA/Glut	SZNBL	Neuronal intermidate progenitor cells	Striatum dorsal, Striatum ventral, Dentate gyrus	GABA	Non-glutamatergic neuroblasts	Sub ventricular zone, Dentate gyrus	7.29175e-05	0.987424
15.1_GABA/Glut	TECHO	Cholinergic interneurons, telencephalon	Striatum dorsal, Striatum ventral,Amygdala	Glutamate (VGLUT3),GABA,Acetylcholine,Nitric oxide	Cholinergic and monoaminergic neurons	Striatum,Amygdala	0.000941063	9.09091e-05
15.1_GABA/Glut	TEGLU1	Excitatory neurons, cerebral cortex	Cortex	Glutamate (VGLUT1),Glutamate (VGLUT2),Glutamate (VGLUT3)	Telencephalon projecting excitatory neurons	Cingulate/Retrosplenial area, layer 6	2.72361e-05	0.998444
15.1_GABA/Glut	TEGLU10	Excitatory neurons, cerebral cortex	Cortex	Glutamate (VGLUT1)	Telencephalon projecting excitatory neurons	Cortical pyramidal layer 5	6.74297e-06	0.999747
15.1_GABA/Glut	TEGLU11	Excitatory neurons, cerebral cortex	Cortex	Glutamate (VGLUT1)	Telencephalon projecting excitatory neurons	Cortical pyramidal (poor markers)	9.4731e-06	0.999747
15.1_GABA/Glut	TEGLU12	Excitatory neurons, cerebral cortex	Cortex	Glutamate (VGLUT1),Glutamate (VGLUT2)	Telencephalon projecting excitatory neurons	Lateral cortex layer 6: gustatory, barrel field, auditory	3.0256e-05	0.998424
15.1_GABA/Glut	TEGLU13	Excitatory neurons, cerebral cortex	Cortex	Glutamate (VGLUT1),Glutamate (VGLUT2),Nitric oxide	Telencephalon projecting excitatory neurons	Subiculum	1.72424e-05	0.999515
15.1_GABA/Glut	TEGLU14	Excitatory neurons, cerebral cortex	Cortex	Glutamate (VGLUT1),Glutamate (VGLUT2)	Telencephalon projecting excitatory neurons	Subiculum	4.17101e-05	0.996525
15.1_GABA/Glut	TEGLU15	Excitatory neurons, cerebral cortex	Cortex	Glutamate (VGLUT1),Glutamate (VGLUT2)	Telencephalon projecting excitatory neurons	Piriform pyramidal	5.88651e-05	0.993111
15.1_GABA/Glut	TEGLU16	Excitatory neurons, cerebral cortex	Cortex	Glutamate (VGLUT1),Glutamate (VGLUT2),Nitric oxide	Telencephalon projecting excitatory neurons	Piriform pyramidal	0.000191456	0.539444
15.1_GABA/Glut	TEGLU17	Excitatory neurons, cerebral cortex	Cortex	Glutamate (VGLUT1),Glutamate (VGLUT2)	Telencephalon projecting excitatory neurons	Piriform pyramidal	2.69999e-05	0.998444
15.1_GABA/Glut	TEGLU18	Excitatory neurons, cerebral cortex	Cortex	Glutamate (VGLUT1),Glutamate (VGLUT2)	Telencephalon projecting excitatory neurons	Anterior olfactory nucleus, deep layer	3.7774e-05	0.99797
15.1_GABA/Glut	TEGLU19	Excitatory neurons, cerebral cortex	Cortex	Glutamate (VGLUT1)	Telencephalon projecting excitatory neurons	Anterior olfactory nucleus and ventral striatum	8.20143e-06	0.999747
15.1_GABA/Glut	TEGLU2	Excitatory neurons, cerebral cortex	Cortex	Glutamate (VGLUT1)	Telencephalon projecting excitatory neurons	Cortex pyramidal layer 6b	2.66397e-05	0.998455
15.1_GABA/Glut	TEGLU20	Excitatory neurons, cerebral cortex	Cortex	Glutamate (VGLUT1)	Telencephalon projecting excitatory neurons	Cortex pyramidal layer 6	2.65428e-05	0.998455
15.1_GABA/Glut	TEGLU21	Excitatory neurons, hippocampus CA1	Hippocampus	Glutamate (VGLUT1),Nitric oxide	Telencephalon projecting excitatory neurons	CA1 (posterior),subiculum,entorhinal	7.01853e-06	0.999747
15.1_GABA/Glut	TEGLU22	Excitatory neurons, amygdala	Amygdala	Glutamate (VGLUT1),Glutamate (VGLUT2)	Telencephalon projecting excitatory neurons	Basolateral amygdala	8.00024e-05	0.983101
15.1_GABA/Glut	TEGLU23	Excitatory neurons, hippocampus CA3	Hippocampus	Glutamate (VGLUT1),Nitric oxide	Telencephalon projecting excitatory neurons	CA3	3.9211e-05	0.997616
15.1_GABA/Glut	TEGLU24	Excitatory neurons, hippocampus CA1	Hippocampus	Glutamate (VGLUT1),Nitric oxide	Telencephalon projecting excitatory neurons	CA1	1.93501e-05	0.999515
15.1_GABA/Glut	TEGLU3	Excitatory neurons, cerebral cortex	Cortex	Glutamate (VGLUT1)	Telencephalon projecting excitatory neurons	Cortex pyramidal layer 6	4.2717e-06	0.999747
15.1_GABA/Glut	TEGLU4	Excitatory neurons, cerebral cortex	Cortex	Glutamate (VGLUT1),Glutamate (VGLUT2)	Telencephalon projecting excitatory neurons	Cortex pyramidal layer 5, Cingulate/Retrosplenial area (superficial and deep)	0.00012422	0.931747
15.1_GABA/Glut	TEGLU5	Excitatory neurons, cerebral cortex	Cortex	Glutamate (VGLUT1),Glutamate (VGLUT2)	Telencephalon projecting excitatory neurons	Entorhinal superficial layers	0.000139034	0.894677
15.1_GABA/Glut	TEGLU6	Excitatory neurons, cerebral cortex	Cortex	Glutamate (VGLUT1),Glutamate (VGLUT2)	Telencephalon projecting excitatory neurons	Cingulate/Retrosplenial area, layer 2	1.83092e-05	0.999515
15.1_GABA/Glut	TEGLU7	Excitatory neurons, cerebral cortex	Cortex	Glutamate (VGLUT1),Glutamate (VGLUT2)	Telencephalon projecting excitatory neurons	Cortical pyramidal layer 2/3	4.49647e-06	0.999747
15.1_GABA/Glut	TEGLU8	Excitatory neurons, cerebral cortex	Cortex	Glutamate (VGLUT1),Glutamate (VGLUT2)	Telencephalon projecting excitatory neurons	Cortical pyramidal layer 4	6.17978e-06	0.999747
15.1_GABA/Glut	TEGLU9	Excitatory neurons, cerebral cortex	Cortex	Glutamate (VGLUT1),Glutamate (VGLUT2)	Telencephalon projecting excitatory neurons	Cingulate/Retrosplenial area, layer 5	3.6135e-06	0.999747
15.1_GABA/Glut	TEINH1	Inhibitory neurons, pallidum	Pallidum	GABA	Di- and mesencephalon inhibitory neurons	Medial septal nucleus and Magnocellular nucleus	0.00262571	0
15.1_GABA/Glut	TEINH10	R-LM border Cck interneurons, cortex/hippocampus	Hippocampus,Cortex	Glutamate (VGLUT3),GABA	Telencephalon inhibitory interneurons	Hippocampus (sr/slm),Cortex	0.000349259	0.0216061
15.1_GABA/Glut	TEINH11	R-LM border Cck interneurons, cortex/hippocampus	Hippocampus,Cortex	Glutamate (VGLUT3),GABA	Telencephalon inhibitory interneurons	Hippocampus (sr/slm),Cortex	0.000335103	0.0260707
15.1_GABA/Glut	TEINH12	Non-border Cck interneurons, cortex/hippocampus	Hippocampus,Cortex	Glutamate (VGLUT3),GABA	Telencephalon inhibitory interneurons	Hippocampus,Cortex	0.000164234	0.780596
15.1_GABA/Glut	TEINH13	Trilaminar cells, hippocampus	Hippocampus	Glutamate (VGLUT3),GABA	Telencephalon inhibitory interneurons	Hippocampus	0.000268685	0.079697
15.1_GABA/Glut	TEINH14	CGE-derived neurogliaform cells Cxcl14+, cortex/hippocampus	Hippocampus,Cortex	GABA	Telencephalon inhibitory interneurons	Hippocampus,Cortex	9.8592e-05	0.968242
15.1_GABA/Glut	TEINH15	CGE-derived neurogliaform cells, cortex/hippocampus	Hippocampus,Cortex	GABA,Nitric oxide	Telencephalon inhibitory interneurons	Hippocampus,Cortex	4.37e-05	0.996172
15.1_GABA/Glut	TEINH16	Ivy and MGE-derived neurogliaform cells, cortex/hippocampus	Hippocampus,Cortex	GABA,Nitric oxide	Telencephalon inhibitory interneurons	Hippocampus,Cortex	7.48062e-05	0.986535
15.1_GABA/Glut	TEINH17	Axo-axonic, cortex/hippocampus	Hippocampus,Cortex	GABA	Telencephalon inhibitory interneurons	Hippocampus,Cortex	0.000340633	0.0243939
15.1_GABA/Glut	TEINH18	Basket and bistratified cells, cortex/hippocampus	Hippocampus,Cortex	GABA,Nitric oxide	Telencephalon inhibitory interneurons	Hippocampus,Cortex	0.000520423	0.00328283
15.1_GABA/Glut	TEINH19	Hippocamposeptal projection, cortex/hippocampus	Hippocampus,Cortex	GABA	Telencephalon inhibitory interneurons	Hippocampus (so),Cortex	0.000630264	0.000989899
15.1_GABA/Glut	TEINH2	Inhibitory neurons, septal nucleus	Striatum dorsal, Striatum ventral	GABA	Peptidergic neurons	Septal nucleus	0.00523541	0
15.1_GABA/Glut	TEINH20	Inhibitory interneurons, hippocampus	Hippocampus	GABA	Telencephalon inhibitory interneurons	Hippocampus (sr/slm)	0.000409599	0.0101818
15.1_GABA/Glut	TEINH21	Sleep-active, long-range projection interneurons, cortex/hippocampus	Hippocampus,Cortex	GABA,Nitric oxide	Telencephalon inhibitory interneurons	Hippocampus,Cortex	0.000381079	0.0142222
15.1_GABA/Glut	TEINH3	Inhibitory neurons, telencephalon	Pallidum	GABA	Peptidergic neurons	Bed nuclei of the stria terminalis posterior division	0.00658502	0
15.1_GABA/Glut	TEINH4	Interneuron-selective interneurons, cortex/hippocampus	Hippocampus,Cortex	GABA	Telencephalon inhibitory interneurons	Hippocampus,Cortex	0.00050812	0.00368687
15.1_GABA/Glut	TEINH5	Interneuron-selective interneurons, cortex/hippocampus	Hippocampus,Cortex	GABA,Nitric oxide	Telencephalon inhibitory interneurons	Hippocampus,Cortex	0.000861606	0.000141414
15.1_GABA/Glut	TEINH6	Interneuron-selective interneurons, cortex/hippocampus	Hippocampus,Cortex	GABA	Telencephalon inhibitory interneurons	Hippocampus,Cortex	0.00113265	3.0303e-05
15.1_GABA/Glut	TEINH7	Interneuron-selective interneurons, hippocampus	Hippocampus	GABA	Telencephalon inhibitory interneurons	Hippocampus	0.000429369	0.00810101
15.1_GABA/Glut	TEINH8	Interneuron-selective interneurons, hippocampus	Hippocampus	GABA	Telencephalon inhibitory interneurons	Hippocampus	0.000473812	0.00511111
15.1_GABA/Glut	TEINH9	Non-border Cck interneurons, hippocampus	Hippocampus	GABA	Telencephalon inhibitory interneurons	Hippocampus	0.000545192	0.00246465
15.1_GABA/Glut	VECA	Vascular endothelial cells, arterial	CNS	NA	Vascular smooth muscle cells	CNS	0.000147325	0.864798
15.1_GABA/Glut	VECC	Vascular endothelial cells, capillary	CNS	NA	Vascular endothelial cells	CNS	4.98487e-05	0.995394
15.1_GABA/Glut	VECV	Vascular endothelial cells, venous	CNS	NA	Vascular endothelial cells	CNS	0.000114478	0.950253
15.1_GABA/Glut	VLMC1	Vascular leptomeningeal cells	CNS	NA	Vascular and leptomeningeal cells	CNS	3.95117e-05	0.997616
15.1_GABA/Glut	VLMC2	Vascular leptomeningeal cells	CNS	NA	Vascular and leptomeningeal cells	Olfactory bulb-enriched	0.000117979	0.943101
15.1_GABA/Glut	VSMCA	Vascular smooth muscle cells, arterial	CNS	NA	Vascular smooth muscle cells	CNS	0.000129725	0.920121
15.2_GABA	ABC	Vascular leptomeningeal cells	CNS	NA	Vascular and leptomeningeal cells	Pia/meninges surface	0.000383805	0.0146869
15.2_GABA	ACOB	Olfactory astrocytes	Olfactory bulb	NA	Astrocytes	Olfactory bulb periglomerular layer	0	0.999515
15.2_GABA	ACTE1	Telencephalon astrocytes, fibrous	Telencephalon	NA	Astrocytes	Telencephalon	3.2146e-07	0.999515
15.2_GABA	ACTE2	Telencephalon astrocytes, protoplasmic	Telencephalon	NA	Astrocytes	Telencephalon	4.8126e-07	0.999515
15.2_GABA	COP1	Committed oligodendrocytes cells (COP)	CNS	NA	Oligodendrocytes	CNS	7.61324e-05	0.983485
15.2_GABA	CR	Cajal-Retzius cells, hippocampus	Dentate gyrus	Glutamate (VGLUT1),Glutamate (VGLUT2)	Di- and mesencephalon excitatory neurons	Dentate gyrus molecular layer	7.3209e-05	0.984636
15.2_GABA	DGGRC1	Granule neuroblasts, dentate gyrus	Dentate gyrus	Glutamate (VGLUT1)	Dentate gyrus granule neurons	Dentate gyrus	3.89023e-06	0.999515
15.2_GABA	DGGRC2	Granule neurons, dentate gyrus	Dentate gyrus	Glutamate (VGLUT1)	Dentate gyrus granule neurons	Dentate gyrus	1.69458e-06	0.999515
15.2_GABA	DGNBL1	Granule neuroblasts, dentate gyrus	Dentate gyrus	Glutamate (VGLUT2)	Non-glutamatergic neuroblasts	Dentate gyrus	3.00636e-05	0.99802
15.2_GABA	DGNBL2	Granule neuroblasts, dentate gyrus	Dentate gyrus	Glutamate (VGLUT1)	Non-glutamatergic neuroblasts	Dentate gyrus	2.31563e-05	0.998859
15.2_GABA	EPEN	Ependymal cells	Brain	NA	Ependymal cells	Brain	0	0.999515
15.2_GABA	MFOL1	Myelin forming oligodendrocytes (MFOL)	CNS	NA	Oligodendrocytes	Pons/medulla (possible batch effect)	4.93063e-06	0.999515
15.2_GABA	MFOL2	Myelin forming oligodendrocytes (MFOL)	CNS	NA	Oligodendrocytes	CNS	7.52151e-06	0.999515
15.2_GABA	MGL1	Microglia	CNS	NA	Microglia	CNS	4.21155e-07	0.999515
15.2_GABA	MGL2	Microglia, activated	CNS	NA	Microglia	CNS	0	0.999515
15.2_GABA	MGL3	Microglia, activated	CNS	NA	Microglia	CNS	0	0.999515
15.2_GABA	MOL1	Mature oligodendrocytes	CNS	NA	Oligodendrocytes	CNS	4.78286e-05	0.995091
15.2_GABA	MSN1	D1 medium spiny neurons, striatum	Striatum dorsal	GABA	Telencephalon projecting inhibitory neurons	Striatum dorsal	0.000133117	0.907929
15.2_GABA	MSN2	D2 medium spiny neurons, striatum	Striatum dorsal	GABA	Telencephalon projecting inhibitory neurons	Striatum dorsal	9.87483e-05	0.965808
15.2_GABA	MSN3	D2 medium spiny neurons, striatum	Striatum ventral	GABA	Telencephalon projecting inhibitory neurons	Striatum ventral	0.000321997	0.0331111
15.2_GABA	MSN4	D1 medium spiny neurons, striatum	Striatum ventral	GABA	Telencephalon projecting inhibitory neurons	Striatum ventral	0.000289704	0.0554545
15.2_GABA	MSN5	Patch D1/D2 neurons, striatum	Striatum ventral	GABA	Telencephalon projecting inhibitory neurons	Striatum ventral	0.000860935	0.000151515
15.2_GABA	MSN6	Matrix D1 neurons, striatum	Striatum ventral	GABA	Telencephalon projecting inhibitory neurons	Striatum ventral	0.000101976	0.963061
15.2_GABA	NFOL1	Newly formed oligodendrocytes (NFOL)	CNS	NA	Oligodendrocytes	CNS	5.3376e-06	0.999515
15.2_GABA	OBDOP1	NA	NA	NA	NA	NA	0.00160797	0
15.2_GABA	OBDOP2	NA	NA	NA	NA	NA	0.000170111	0.735919
15.2_GABA	OBINH1	Inhibitory neurons, olfactory bulb	Olfactory bulb	GABA	Olfactory inhibitory neurons	Main and accessory olfactory bulb granular layer	0.000352076	0.0216263
15.2_GABA	OBINH2	Inner horizontal cell, olfactory bulb	Olfactory bulb	GABA	Olfactory inhibitory neurons	Olfactory bulb, mitral cell layer	0.000115785	0.943242
15.2_GABA	OBINH3	Inhibitory neurons, olfactory bulb	Olfactory bulb	GABA	Olfactory inhibitory neurons	Accessory olfactory bulb granular layer	8.02767e-05	0.981556
15.2_GABA	OBINH4	Inhibitory neurons, olfactory bulb	Olfactory bulb	GABA	Olfactory inhibitory neurons	Olfactory bulb, inner granular layer	5.5511e-05	0.991727
15.2_GABA	OBINH5	Inhibitory neurons, olfactory nulb	Olfactory bulb	GABA	Olfactory inhibitory neurons	Olfactory bulb	0.000102431	0.962081
15.2_GABA	OBNBL1	Neuroblasts, olfactory	Olfactory bulb	Glutamate (VGLUT1),Glutamate (VGLUT2)	Glutamatergic neuroblasts	Main olfactory bulb mitral layer, Main olfactory bulb outer plexiform layer	3.43893e-05	0.996949
15.2_GABA	OBNBL2	Neuroblasts, olfactory bulb	Olfactory bulb	Glutamate (VGLUT1),Glutamate (VGLUT2)	Glutamatergic neuroblasts	Main olfactory bulb mitral layer, Main olfactory bulb outer plexiform layer	2.1245e-05	0.998909
15.2_GABA	OBNBL3	Neuroblasts, olfactory bulb	Olfactory bulb	GABA	Non-glutamatergic neuroblasts	Olfactory bulb	0.000320951	0.0335354
15.2_GABA	OBNBL4	Inhibitory neurons, olfactory bulb	Olfactory bulb	GABA	Olfactory inhibitory neurons	Main olfactory bulb, glomerular layer	5.97514e-05	0.990899
15.2_GABA	OBNBL5	Inhibitory neurons, olfactory bulb	Olfactory bulb	GABA	Olfactory inhibitory neurons	Main olfactory bulb, glomerular layer and Accessory olfactory bulb, granular layer	6.58569e-05	0.988828
15.2_GABA	OEC	Olfactory ensheathing cells	Olfactory bulb	NA	Olfactory ensheathing cells	Olfactory bulb	1.83579e-05	0.998919
15.2_GABA	OPC	Oligodendrocytes precursor cells	CNS	NA	Oligodendrocyte precursor cells	CNS	0.000145735	0.867646
15.2_GABA	PER1	Pericytes	CNS	NA	Pericytes	CNS	3.31826e-05	0.997556
15.2_GABA	PER2	Pericytes, possibly mixed with VENC	CNS	NA	Pericytes	CNS	1.37134e-05	0.999505
15.2_GABA	PER3	Pericytes	CNS	NA	Vascular smooth muscle cells	CNS	1.28325e-05	0.999505
15.2_GABA	PVM1	Perivascular macrophages	CNS	NA	Perivascular macrophages	CNS	0	0.999515
15.2_GABA	PVM2	Perivascular macrophages, activated	CNS	NA	Perivascular macrophages	CNS	0	0.999515
15.2_GABA	RGDG	Dentate gyrus radial glia-like cells	Dentate gyrus	NA	Dentate gyrus radial glia-like cells	Dentate gyrus subgranular zone	0	0.999515
15.2_GABA	RGSZ	Subventricular zone radial glia-like cells	Striatum dorsal,Striatum ventral	NA	Subventricular zone radial glia-like cells	Striatum, rostral migragtory stream, olfactory bulb	2.52916e-06	0.999515
15.2_GABA	SEPNBL	Neuroblasts, septum	Pallidum	Glutamate (VGLUT1),Glutamate (VGLUT2)	Glutamatergic neuroblasts	Triangular nucleus of septum	0.000114396	0.944313
15.2_GABA	SZNBL	Neuronal intermidate progenitor cells	Striatum dorsal, Striatum ventral, Dentate gyrus	GABA	Non-glutamatergic neuroblasts	Sub ventricular zone, Dentate gyrus	2.06761e-05	0.998909
15.2_GABA	TECHO	Cholinergic interneurons, telencephalon	Striatum dorsal, Striatum ventral,Amygdala	Glutamate (VGLUT3),GABA,Acetylcholine,Nitric oxide	Cholinergic and monoaminergic neurons	Striatum,Amygdala	0.00141428	2.0202e-05
15.2_GABA	TEGLU1	Excitatory neurons, cerebral cortex	Cortex	Glutamate (VGLUT1),Glutamate (VGLUT2),Glutamate (VGLUT3)	Telencephalon projecting excitatory neurons	Cingulate/Retrosplenial area, layer 6	2.14035e-05	0.998909
15.2_GABA	TEGLU10	Excitatory neurons, cerebral cortex	Cortex	Glutamate (VGLUT1)	Telencephalon projecting excitatory neurons	Cortical pyramidal layer 5	5.51976e-06	0.999515
15.2_GABA	TEGLU11	Excitatory neurons, cerebral cortex	Cortex	Glutamate (VGLUT1)	Telencephalon projecting excitatory neurons	Cortical pyramidal (poor markers)	9.1423e-06	0.999515
15.2_GABA	TEGLU12	Excitatory neurons, cerebral cortex	Cortex	Glutamate (VGLUT1),Glutamate (VGLUT2)	Telencephalon projecting excitatory neurons	Lateral cortex layer 6: gustatory, barrel field, auditory	1.23837e-05	0.999505
15.2_GABA	TEGLU13	Excitatory neurons, cerebral cortex	Cortex	Glutamate (VGLUT1),Glutamate (VGLUT2),Nitric oxide	Telencephalon projecting excitatory neurons	Subiculum	0	0.999515
15.2_GABA	TEGLU14	Excitatory neurons, cerebral cortex	Cortex	Glutamate (VGLUT1),Glutamate (VGLUT2)	Telencephalon projecting excitatory neurons	Subiculum	0	0.999515
15.2_GABA	TEGLU15	Excitatory neurons, cerebral cortex	Cortex	Glutamate (VGLUT1),Glutamate (VGLUT2)	Telencephalon projecting excitatory neurons	Piriform pyramidal	1.54197e-05	0.999485
15.2_GABA	TEGLU16	Excitatory neurons, cerebral cortex	Cortex	Glutamate (VGLUT1),Glutamate (VGLUT2),Nitric oxide	Telencephalon projecting excitatory neurons	Piriform pyramidal	0	0.999515
15.2_GABA	TEGLU17	Excitatory neurons, cerebral cortex	Cortex	Glutamate (VGLUT1),Glutamate (VGLUT2)	Telencephalon projecting excitatory neurons	Piriform pyramidal	1.4633e-05	0.999485
15.2_GABA	TEGLU18	Excitatory neurons, cerebral cortex	Cortex	Glutamate (VGLUT1),Glutamate (VGLUT2)	Telencephalon projecting excitatory neurons	Anterior olfactory nucleus, deep layer	3.05578e-05	0.99801
15.2_GABA	TEGLU19	Excitatory neurons, cerebral cortex	Cortex	Glutamate (VGLUT1)	Telencephalon projecting excitatory neurons	Anterior olfactory nucleus and ventral striatum	0	0.999515
15.2_GABA	TEGLU2	Excitatory neurons, cerebral cortex	Cortex	Glutamate (VGLUT1)	Telencephalon projecting excitatory neurons	Cortex pyramidal layer 6b	1.74457e-05	0.998919
15.2_GABA	TEGLU20	Excitatory neurons, cerebral cortex	Cortex	Glutamate (VGLUT1)	Telencephalon projecting excitatory neurons	Cortex pyramidal layer 6	0	0.999515
15.2_GABA	TEGLU21	Excitatory neurons, hippocampus CA1	Hippocampus	Glutamate (VGLUT1),Nitric oxide	Telencephalon projecting excitatory neurons	CA1 (posterior),subiculum,entorhinal	1.83851e-05	0.998909
15.2_GABA	TEGLU22	Excitatory neurons, amygdala	Amygdala	Glutamate (VGLUT1),Glutamate (VGLUT2)	Telencephalon projecting excitatory neurons	Basolateral amygdala	1.99587e-05	0.998909
15.2_GABA	TEGLU23	Excitatory neurons, hippocampus CA3	Hippocampus	Glutamate (VGLUT1),Nitric oxide	Telencephalon projecting excitatory neurons	CA3	5.92576e-06	0.999515
15.2_GABA	TEGLU24	Excitatory neurons, hippocampus CA1	Hippocampus	Glutamate (VGLUT1),Nitric oxide	Telencephalon projecting excitatory neurons	CA1	5.16262e-06	0.999515
15.2_GABA	TEGLU3	Excitatory neurons, cerebral cortex	Cortex	Glutamate (VGLUT1)	Telencephalon projecting excitatory neurons	Cortex pyramidal layer 6	1.71343e-05	0.999071
15.2_GABA	TEGLU4	Excitatory neurons, cerebral cortex	Cortex	Glutamate (VGLUT1),Glutamate (VGLUT2)	Telencephalon projecting excitatory neurons	Cortex pyramidal layer 5, Cingulate/Retrosplenial area (superficial and deep)	3.31153e-05	0.997556
15.2_GABA	TEGLU5	Excitatory neurons, cerebral cortex	Cortex	Glutamate (VGLUT1),Glutamate (VGLUT2)	Telencephalon projecting excitatory neurons	Entorhinal superficial layers	0	0.999515
15.2_GABA	TEGLU6	Excitatory neurons, cerebral cortex	Cortex	Glutamate (VGLUT1),Glutamate (VGLUT2)	Telencephalon projecting excitatory neurons	Cingulate/Retrosplenial area, layer 2	2.71779e-05	0.998828
15.2_GABA	TEGLU7	Excitatory neurons, cerebral cortex	Cortex	Glutamate (VGLUT1),Glutamate (VGLUT2)	Telencephalon projecting excitatory neurons	Cortical pyramidal layer 2/3	8.63758e-06	0.999515
15.2_GABA	TEGLU8	Excitatory neurons, cerebral cortex	Cortex	Glutamate (VGLUT1),Glutamate (VGLUT2)	Telencephalon projecting excitatory neurons	Cortical pyramidal layer 4	9.3392e-06	0.999515
15.2_GABA	TEGLU9	Excitatory neurons, cerebral cortex	Cortex	Glutamate (VGLUT1),Glutamate (VGLUT2)	Telencephalon projecting excitatory neurons	Cingulate/Retrosplenial area, layer 5	1.41984e-05	0.999485
15.2_GABA	TEINH1	Inhibitory neurons, pallidum	Pallidum	GABA	Di- and mesencephalon inhibitory neurons	Medial septal nucleus and Magnocellular nucleus	0.00272035	0
15.2_GABA	TEINH10	R-LM border Cck interneurons, cortex/hippocampus	Hippocampus,Cortex	Glutamate (VGLUT3),GABA	Telencephalon inhibitory interneurons	Hippocampus (sr/slm),Cortex	0.000245176	0.139495
15.2_GABA	TEINH11	R-LM border Cck interneurons, cortex/hippocampus	Hippocampus,Cortex	Glutamate (VGLUT3),GABA	Telencephalon inhibitory interneurons	Hippocampus (sr/slm),Cortex	0.000279564	0.0667273
15.2_GABA	TEINH12	Non-border Cck interneurons, cortex/hippocampus	Hippocampus,Cortex	Glutamate (VGLUT3),GABA	Telencephalon inhibitory interneurons	Hippocampus,Cortex	0.00018779	0.577626
15.2_GABA	TEINH13	Trilaminar cells, hippocampus	Hippocampus	Glutamate (VGLUT3),GABA	Telencephalon inhibitory interneurons	Hippocampus	0.000263933	0.0911515
15.2_GABA	TEINH14	CGE-derived neurogliaform cells Cxcl14+, cortex/hippocampus	Hippocampus,Cortex	GABA	Telencephalon inhibitory interneurons	Hippocampus,Cortex	0.000294509	0.0512929
15.2_GABA	TEINH15	CGE-derived neurogliaform cells, cortex/hippocampus	Hippocampus,Cortex	GABA,Nitric oxide	Telencephalon inhibitory interneurons	Hippocampus,Cortex	0.000106424	0.956424
15.2_GABA	TEINH16	Ivy and MGE-derived neurogliaform cells, cortex/hippocampus	Hippocampus,Cortex	GABA,Nitric oxide	Telencephalon inhibitory interneurons	Hippocampus,Cortex	0.000319169	0.0338182
15.2_GABA	TEINH17	Axo-axonic, cortex/hippocampus	Hippocampus,Cortex	GABA	Telencephalon inhibitory interneurons	Hippocampus,Cortex	0.000890872	0.00010101
15.2_GABA	TEINH18	Basket and bistratified cells, cortex/hippocampus	Hippocampus,Cortex	GABA,Nitric oxide	Telencephalon inhibitory interneurons	Hippocampus,Cortex	0.00107137	4.0404e-05
15.2_GABA	TEINH19	Hippocamposeptal projection, cortex/hippocampus	Hippocampus,Cortex	GABA	Telencephalon inhibitory interneurons	Hippocampus (so),Cortex	0.00114355	4.0404e-05
15.2_GABA	TEINH2	Inhibitory neurons, septal nucleus	Striatum dorsal, Striatum ventral	GABA	Peptidergic neurons	Septal nucleus	0.00658502	0
15.2_GABA	TEINH20	Inhibitory interneurons, hippocampus	Hippocampus	GABA	Telencephalon inhibitory interneurons	Hippocampus (sr/slm)	0.000178824	0.664586
15.2_GABA	TEINH21	Sleep-active, long-range projection interneurons, cortex/hippocampus	Hippocampus,Cortex	GABA,Nitric oxide	Telencephalon inhibitory interneurons	Hippocampus,Cortex	0.000243351	0.145657
15.2_GABA	TEINH3	Inhibitory neurons, telencephalon	Pallidum	GABA	Peptidergic neurons	Bed nuclei of the stria terminalis posterior division	0.0042065	0
15.2_GABA	TEINH4	Interneuron-selective interneurons, cortex/hippocampus	Hippocampus,Cortex	GABA	Telencephalon inhibitory interneurons	Hippocampus,Cortex	0.000253457	0.115101
15.2_GABA	TEINH5	Interneuron-selective interneurons, cortex/hippocampus	Hippocampus,Cortex	GABA,Nitric oxide	Telencephalon inhibitory interneurons	Hippocampus,Cortex	0.000559987	0.00229293
15.2_GABA	TEINH6	Interneuron-selective interneurons, cortex/hippocampus	Hippocampus,Cortex	GABA	Telencephalon inhibitory interneurons	Hippocampus,Cortex	0.00064614	0.001
15.2_GABA	TEINH7	Interneuron-selective interneurons, hippocampus	Hippocampus	GABA	Telencephalon inhibitory interneurons	Hippocampus	0.000239006	0.160586
15.2_GABA	TEINH8	Interneuron-selective interneurons, hippocampus	Hippocampus	GABA	Telencephalon inhibitory interneurons	Hippocampus	0.000251585	0.120394
15.2_GABA	TEINH9	Non-border Cck interneurons, hippocampus	Hippocampus	GABA	Telencephalon inhibitory interneurons	Hippocampus	0.000182943	0.625747
15.2_GABA	VECA	Vascular endothelial cells, arterial	CNS	NA	Vascular smooth muscle cells	CNS	2.63126e-05	0.998828
15.2_GABA	VECC	Vascular endothelial cells, capillary	CNS	NA	Vascular endothelial cells	CNS	3.91736e-05	0.996495
15.2_GABA	VECV	Vascular endothelial cells, venous	CNS	NA	Vascular endothelial cells	CNS	4.43622e-05	0.995818
15.2_GABA	VLMC1	Vascular leptomeningeal cells	CNS	NA	Vascular and leptomeningeal cells	CNS	9.53299e-06	0.999515
15.2_GABA	VLMC2	Vascular leptomeningeal cells	CNS	NA	Vascular and leptomeningeal cells	Olfactory bulb-enriched	5.19892e-05	0.994081
15.2_GABA	VSMCA	Vascular smooth muscle cells, arterial	CNS	NA	Vascular smooth muscle cells	CNS	3.36683e-05	0.997313
15.3_GABA	ABC	Vascular leptomeningeal cells	CNS	NA	Vascular and leptomeningeal cells	Pia/meninges surface	0	0.994758
15.3_GABA	ACOB	Olfactory astrocytes	Olfactory bulb	NA	Astrocytes	Olfactory bulb periglomerular layer	0	0.994758
15.3_GABA	ACTE1	Telencephalon astrocytes, fibrous	Telencephalon	NA	Astrocytes	Telencephalon	0	0.994758
15.3_GABA	ACTE2	Telencephalon astrocytes, protoplasmic	Telencephalon	NA	Astrocytes	Telencephalon	0	0.994758
15.3_GABA	COP1	Committed oligodendrocytes cells (COP)	CNS	NA	Oligodendrocytes	CNS	8.79706e-06	0.994758
15.3_GABA	CR	Cajal-Retzius cells, hippocampus	Dentate gyrus	Glutamate (VGLUT1),Glutamate (VGLUT2)	Di- and mesencephalon excitatory neurons	Dentate gyrus molecular layer	0	0.994758
15.3_GABA	DGGRC1	Granule neuroblasts, dentate gyrus	Dentate gyrus	Glutamate (VGLUT1)	Dentate gyrus granule neurons	Dentate gyrus	0	0.994758
15.3_GABA	DGGRC2	Granule neurons, dentate gyrus	Dentate gyrus	Glutamate (VGLUT1)	Dentate gyrus granule neurons	Dentate gyrus	0	0.994758
15.3_GABA	DGNBL1	Granule neuroblasts, dentate gyrus	Dentate gyrus	Glutamate (VGLUT2)	Non-glutamatergic neuroblasts	Dentate gyrus	0	0.994758
15.3_GABA	DGNBL2	Granule neuroblasts, dentate gyrus	Dentate gyrus	Glutamate (VGLUT1)	Non-glutamatergic neuroblasts	Dentate gyrus	0	0.994758
15.3_GABA	EPEN	Ependymal cells	Brain	NA	Ependymal cells	Brain	0	0.994758
15.3_GABA	MFOL1	Myelin forming oligodendrocytes (MFOL)	CNS	NA	Oligodendrocytes	Pons/medulla (possible batch effect)	0	0.994758
15.3_GABA	MFOL2	Myelin forming oligodendrocytes (MFOL)	CNS	NA	Oligodendrocytes	CNS	0	0.994758
15.3_GABA	MGL1	Microglia	CNS	NA	Microglia	CNS	0	0.994758
15.3_GABA	MGL2	Microglia, activated	CNS	NA	Microglia	CNS	0	0.994758
15.3_GABA	MGL3	Microglia, activated	CNS	NA	Microglia	CNS	0	0.994758
15.3_GABA	MOL1	Mature oligodendrocytes	CNS	NA	Oligodendrocytes	CNS	1.23714e-05	0.994747
15.3_GABA	MSN1	D1 medium spiny neurons, striatum	Striatum dorsal	GABA	Telencephalon projecting inhibitory neurons	Striatum dorsal	0	0.994758
15.3_GABA	MSN2	D2 medium spiny neurons, striatum	Striatum dorsal	GABA	Telencephalon projecting inhibitory neurons	Striatum dorsal	0	0.994758
15.3_GABA	MSN3	D2 medium spiny neurons, striatum	Striatum ventral	GABA	Telencephalon projecting inhibitory neurons	Striatum ventral	0	0.994758
15.3_GABA	MSN4	D1 medium spiny neurons, striatum	Striatum ventral	GABA	Telencephalon projecting inhibitory neurons	Striatum ventral	0	0.994758
15.3_GABA	MSN5	Patch D1/D2 neurons, striatum	Striatum ventral	GABA	Telencephalon projecting inhibitory neurons	Striatum ventral	0	0.994758
15.3_GABA	MSN6	Matrix D1 neurons, striatum	Striatum ventral	GABA	Telencephalon projecting inhibitory neurons	Striatum ventral	0	0.994758
15.3_GABA	NFOL1	Newly formed oligodendrocytes (NFOL)	CNS	NA	Oligodendrocytes	CNS	0	0.994758
15.3_GABA	OBDOP1	NA	NA	NA	NA	NA	4.35917e-05	0.989929
15.3_GABA	OBDOP2	NA	NA	NA	NA	NA	0	0.994758
15.3_GABA	OBINH1	Inhibitory neurons, olfactory bulb	Olfactory bulb	GABA	Olfactory inhibitory neurons	Main and accessory olfactory bulb granular layer	7.63574e-06	0.994758
15.3_GABA	OBINH2	Inner horizontal cell, olfactory bulb	Olfactory bulb	GABA	Olfactory inhibitory neurons	Olfactory bulb, mitral cell layer	0	0.994758
15.3_GABA	OBINH3	Inhibitory neurons, olfactory bulb	Olfactory bulb	GABA	Olfactory inhibitory neurons	Accessory olfactory bulb granular layer	0	0.994758
15.3_GABA	OBINH4	Inhibitory neurons, olfactory bulb	Olfactory bulb	GABA	Olfactory inhibitory neurons	Olfactory bulb, inner granular layer	0	0.994758
15.3_GABA	OBINH5	Inhibitory neurons, olfactory nulb	Olfactory bulb	GABA	Olfactory inhibitory neurons	Olfactory bulb	9.62649e-05	0.950202
15.3_GABA	OBNBL1	Neuroblasts, olfactory	Olfactory bulb	Glutamate (VGLUT1),Glutamate (VGLUT2)	Glutamatergic neuroblasts	Main olfactory bulb mitral layer, Main olfactory bulb outer plexiform layer	0	0.994758
15.3_GABA	OBNBL2	Neuroblasts, olfactory bulb	Olfactory bulb	Glutamate (VGLUT1),Glutamate (VGLUT2)	Glutamatergic neuroblasts	Main olfactory bulb mitral layer, Main olfactory bulb outer plexiform layer	0	0.994758
15.3_GABA	OBNBL3	Neuroblasts, olfactory bulb	Olfactory bulb	GABA	Non-glutamatergic neuroblasts	Olfactory bulb	0.000330911	0.0379798
15.3_GABA	OBNBL4	Inhibitory neurons, olfactory bulb	Olfactory bulb	GABA	Olfactory inhibitory neurons	Main olfactory bulb, glomerular layer	7.77524e-05	0.968313
15.3_GABA	OBNBL5	Inhibitory neurons, olfactory bulb	Olfactory bulb	GABA	Olfactory inhibitory neurons	Main olfactory bulb, glomerular layer and Accessory olfactory bulb, granular layer	8.97441e-05	0.958939
15.3_GABA	OEC	Olfactory ensheathing cells	Olfactory bulb	NA	Olfactory ensheathing cells	Olfactory bulb	2.65428e-05	0.993283
15.3_GABA	OPC	Oligodendrocytes precursor cells	CNS	NA	Oligodendrocyte precursor cells	CNS	1.31484e-05	0.994747
15.3_GABA	PER1	Pericytes	CNS	NA	Pericytes	CNS	2.05365e-05	0.994283
15.3_GABA	PER2	Pericytes, possibly mixed with VENC	CNS	NA	Pericytes	CNS	0	0.994758
15.3_GABA	PER3	Pericytes	CNS	NA	Vascular smooth muscle cells	CNS	0	0.994758
15.3_GABA	PVM1	Perivascular macrophages	CNS	NA	Perivascular macrophages	CNS	0	0.994758
15.3_GABA	PVM2	Perivascular macrophages, activated	CNS	NA	Perivascular macrophages	CNS	0	0.994758
15.3_GABA	RGDG	Dentate gyrus radial glia-like cells	Dentate gyrus	NA	Dentate gyrus radial glia-like cells	Dentate gyrus subgranular zone	0	0.994758
15.3_GABA	RGSZ	Subventricular zone radial glia-like cells	Striatum dorsal,Striatum ventral	NA	Subventricular zone radial glia-like cells	Striatum, rostral migragtory stream, olfactory bulb	3.56537e-06	0.994758
15.3_GABA	SEPNBL	Neuroblasts, septum	Pallidum	Glutamate (VGLUT1),Glutamate (VGLUT2)	Glutamatergic neuroblasts	Triangular nucleus of septum	0	0.994758
15.3_GABA	SZNBL	Neuronal intermidate progenitor cells	Striatum dorsal, Striatum ventral, Dentate gyrus	GABA	Non-glutamatergic neuroblasts	Sub ventricular zone, Dentate gyrus	7.49498e-05	0.973303
15.3_GABA	TECHO	Cholinergic interneurons, telencephalon	Striatum dorsal, Striatum ventral,Amygdala	Glutamate (VGLUT3),GABA,Acetylcholine,Nitric oxide	Cholinergic and monoaminergic neurons	Striatum,Amygdala	2.22762e-05	0.99402
15.3_GABA	TEGLU1	Excitatory neurons, cerebral cortex	Cortex	Glutamate (VGLUT1),Glutamate (VGLUT2),Glutamate (VGLUT3)	Telencephalon projecting excitatory neurons	Cingulate/Retrosplenial area, layer 6	0	0.994758
15.3_GABA	TEGLU10	Excitatory neurons, cerebral cortex	Cortex	Glutamate (VGLUT1)	Telencephalon projecting excitatory neurons	Cortical pyramidal layer 5	0	0.994758
15.3_GABA	TEGLU11	Excitatory neurons, cerebral cortex	Cortex	Glutamate (VGLUT1)	Telencephalon projecting excitatory neurons	Cortical pyramidal (poor markers)	0	0.994758
15.3_GABA	TEGLU12	Excitatory neurons, cerebral cortex	Cortex	Glutamate (VGLUT1),Glutamate (VGLUT2)	Telencephalon projecting excitatory neurons	Lateral cortex layer 6: gustatory, barrel field, auditory	0	0.994758
15.3_GABA	TEGLU13	Excitatory neurons, cerebral cortex	Cortex	Glutamate (VGLUT1),Glutamate (VGLUT2),Nitric oxide	Telencephalon projecting excitatory neurons	Subiculum	0	0.994758
15.3_GABA	TEGLU14	Excitatory neurons, cerebral cortex	Cortex	Glutamate (VGLUT1),Glutamate (VGLUT2)	Telencephalon projecting excitatory neurons	Subiculum	0	0.994758
15.3_GABA	TEGLU15	Excitatory neurons, cerebral cortex	Cortex	Glutamate (VGLUT1),Glutamate (VGLUT2)	Telencephalon projecting excitatory neurons	Piriform pyramidal	0	0.994758
15.3_GABA	TEGLU16	Excitatory neurons, cerebral cortex	Cortex	Glutamate (VGLUT1),Glutamate (VGLUT2),Nitric oxide	Telencephalon projecting excitatory neurons	Piriform pyramidal	0	0.994758
15.3_GABA	TEGLU17	Excitatory neurons, cerebral cortex	Cortex	Glutamate (VGLUT1),Glutamate (VGLUT2)	Telencephalon projecting excitatory neurons	Piriform pyramidal	0	0.994758
15.3_GABA	TEGLU18	Excitatory neurons, cerebral cortex	Cortex	Glutamate (VGLUT1),Glutamate (VGLUT2)	Telencephalon projecting excitatory neurons	Anterior olfactory nucleus, deep layer	0	0.994758
15.3_GABA	TEGLU19	Excitatory neurons, cerebral cortex	Cortex	Glutamate (VGLUT1)	Telencephalon projecting excitatory neurons	Anterior olfactory nucleus and ventral striatum	0	0.994758
15.3_GABA	TEGLU2	Excitatory neurons, cerebral cortex	Cortex	Glutamate (VGLUT1)	Telencephalon projecting excitatory neurons	Cortex pyramidal layer 6b	0	0.994758
15.3_GABA	TEGLU20	Excitatory neurons, cerebral cortex	Cortex	Glutamate (VGLUT1)	Telencephalon projecting excitatory neurons	Cortex pyramidal layer 6	0	0.994758
15.3_GABA	TEGLU21	Excitatory neurons, hippocampus CA1	Hippocampus	Glutamate (VGLUT1),Nitric oxide	Telencephalon projecting excitatory neurons	CA1 (posterior),subiculum,entorhinal	0	0.994758
15.3_GABA	TEGLU22	Excitatory neurons, amygdala	Amygdala	Glutamate (VGLUT1),Glutamate (VGLUT2)	Telencephalon projecting excitatory neurons	Basolateral amygdala	0	0.994758
15.3_GABA	TEGLU23	Excitatory neurons, hippocampus CA3	Hippocampus	Glutamate (VGLUT1),Nitric oxide	Telencephalon projecting excitatory neurons	CA3	0	0.994758
15.3_GABA	TEGLU24	Excitatory neurons, hippocampus CA1	Hippocampus	Glutamate (VGLUT1),Nitric oxide	Telencephalon projecting excitatory neurons	CA1	0	0.994758
15.3_GABA	TEGLU3	Excitatory neurons, cerebral cortex	Cortex	Glutamate (VGLUT1)	Telencephalon projecting excitatory neurons	Cortex pyramidal layer 6	0	0.994758
15.3_GABA	TEGLU4	Excitatory neurons, cerebral cortex	Cortex	Glutamate (VGLUT1),Glutamate (VGLUT2)	Telencephalon projecting excitatory neurons	Cortex pyramidal layer 5, Cingulate/Retrosplenial area (superficial and deep)	0	0.994758
15.3_GABA	TEGLU5	Excitatory neurons, cerebral cortex	Cortex	Glutamate (VGLUT1),Glutamate (VGLUT2)	Telencephalon projecting excitatory neurons	Entorhinal superficial layers	0	0.994758
15.3_GABA	TEGLU6	Excitatory neurons, cerebral cortex	Cortex	Glutamate (VGLUT1),Glutamate (VGLUT2)	Telencephalon projecting excitatory neurons	Cingulate/Retrosplenial area, layer 2	0	0.994758
15.3_GABA	TEGLU7	Excitatory neurons, cerebral cortex	Cortex	Glutamate (VGLUT1),Glutamate (VGLUT2)	Telencephalon projecting excitatory neurons	Cortical pyramidal layer 2/3	0	0.994758
15.3_GABA	TEGLU8	Excitatory neurons, cerebral cortex	Cortex	Glutamate (VGLUT1),Glutamate (VGLUT2)	Telencephalon projecting excitatory neurons	Cortical pyramidal layer 4	0	0.994758
15.3_GABA	TEGLU9	Excitatory neurons, cerebral cortex	Cortex	Glutamate (VGLUT1),Glutamate (VGLUT2)	Telencephalon projecting excitatory neurons	Cingulate/Retrosplenial area, layer 5	0	0.994758
15.3_GABA	TEINH1	Inhibitory neurons, pallidum	Pallidum	GABA	Di- and mesencephalon inhibitory neurons	Medial septal nucleus and Magnocellular nucleus	0.000233977	0.208374
15.3_GABA	TEINH10	R-LM border Cck interneurons, cortex/hippocampus	Hippocampus,Cortex	Glutamate (VGLUT3),GABA	Telencephalon inhibitory interneurons	Hippocampus (sr/slm),Cortex	0	0.994758
15.3_GABA	TEINH11	R-LM border Cck interneurons, cortex/hippocampus	Hippocampus,Cortex	Glutamate (VGLUT3),GABA	Telencephalon inhibitory interneurons	Hippocampus (sr/slm),Cortex	4.08397e-06	0.994758
15.3_GABA	TEINH12	Non-border Cck interneurons, cortex/hippocampus	Hippocampus,Cortex	Glutamate (VGLUT3),GABA	Telencephalon inhibitory interneurons	Hippocampus,Cortex	4.81325e-05	0.985394
15.3_GABA	TEINH13	Trilaminar cells, hippocampus	Hippocampus	Glutamate (VGLUT3),GABA	Telencephalon inhibitory interneurons	Hippocampus	8.26815e-05	0.965465
15.3_GABA	TEINH14	CGE-derived neurogliaform cells Cxcl14+, cortex/hippocampus	Hippocampus,Cortex	GABA	Telencephalon inhibitory interneurons	Hippocampus,Cortex	5.1098e-05	0.98299
15.3_GABA	TEINH15	CGE-derived neurogliaform cells, cortex/hippocampus	Hippocampus,Cortex	GABA,Nitric oxide	Telencephalon inhibitory interneurons	Hippocampus,Cortex	2.52144e-05	0.993455
15.3_GABA	TEINH16	Ivy and MGE-derived neurogliaform cells, cortex/hippocampus	Hippocampus,Cortex	GABA,Nitric oxide	Telencephalon inhibitory interneurons	Hippocampus,Cortex	0.000472954	0.00716162
15.3_GABA	TEINH17	Axo-axonic, cortex/hippocampus	Hippocampus,Cortex	GABA	Telencephalon inhibitory interneurons	Hippocampus,Cortex	0.000131776	0.887414
15.3_GABA	TEINH18	Basket and bistratified cells, cortex/hippocampus	Hippocampus,Cortex	GABA,Nitric oxide	Telencephalon inhibitory interneurons	Hippocampus,Cortex	0.000113336	0.928253
15.3_GABA	TEINH19	Hippocamposeptal projection, cortex/hippocampus	Hippocampus,Cortex	GABA	Telencephalon inhibitory interneurons	Hippocampus (so),Cortex	0.0035792	0
15.3_GABA	TEINH2	Inhibitory neurons, septal nucleus	Striatum dorsal, Striatum ventral	GABA	Peptidergic neurons	Septal nucleus	7.64943e-05	0.973202
15.3_GABA	TEINH20	Inhibitory interneurons, hippocampus	Hippocampus	GABA	Telencephalon inhibitory interneurons	Hippocampus (sr/slm)	1.93915e-05	0.994333
15.3_GABA	TEINH21	Sleep-active, long-range projection interneurons, cortex/hippocampus	Hippocampus,Cortex	GABA,Nitric oxide	Telencephalon inhibitory interneurons	Hippocampus,Cortex	0.00658502	0
15.3_GABA	TEINH3	Inhibitory neurons, telencephalon	Pallidum	GABA	Peptidergic neurons	Bed nuclei of the stria terminalis posterior division	1.85891e-05	0.994505
15.3_GABA	TEINH4	Interneuron-selective interneurons, cortex/hippocampus	Hippocampus,Cortex	GABA	Telencephalon inhibitory interneurons	Hippocampus,Cortex	8.35788e-06	0.994758
15.3_GABA	TEINH5	Interneuron-selective interneurons, cortex/hippocampus	Hippocampus,Cortex	GABA,Nitric oxide	Telencephalon inhibitory interneurons	Hippocampus,Cortex	3.60189e-05	0.992465
15.3_GABA	TEINH6	Interneuron-selective interneurons, cortex/hippocampus	Hippocampus,Cortex	GABA	Telencephalon inhibitory interneurons	Hippocampus,Cortex	0.000185891	0.580596
15.3_GABA	TEINH7	Interneuron-selective interneurons, hippocampus	Hippocampus	GABA	Telencephalon inhibitory interneurons	Hippocampus	0	0.994758
15.3_GABA	TEINH8	Interneuron-selective interneurons, hippocampus	Hippocampus	GABA	Telencephalon inhibitory interneurons	Hippocampus	4.7288e-05	0.986758
15.3_GABA	TEINH9	Non-border Cck interneurons, hippocampus	Hippocampus	GABA	Telencephalon inhibitory interneurons	Hippocampus	0	0.994758
15.3_GABA	VECA	Vascular endothelial cells, arterial	CNS	NA	Vascular smooth muscle cells	CNS	0	0.994758
15.3_GABA	VECC	Vascular endothelial cells, capillary	CNS	NA	Vascular endothelial cells	CNS	2.62968e-06	0.994758
15.3_GABA	VECV	Vascular endothelial cells, venous	CNS	NA	Vascular endothelial cells	CNS	2.90872e-06	0.994758
15.3_GABA	VLMC1	Vascular leptomeningeal cells	CNS	NA	Vascular and leptomeningeal cells	CNS	0	0.994758
15.3_GABA	VLMC2	Vascular leptomeningeal cells	CNS	NA	Vascular and leptomeningeal cells	Olfactory bulb-enriched	0	0.994758
15.3_GABA	VSMCA	Vascular smooth muscle cells, arterial	CNS	NA	Vascular smooth muscle cells	CNS	0	0.994758
15.4_GABA	ABC	Vascular leptomeningeal cells	CNS	NA	Vascular and leptomeningeal cells	Pia/meninges surface	0	0.993677
15.4_GABA	ACOB	Olfactory astrocytes	Olfactory bulb	NA	Astrocytes	Olfactory bulb periglomerular layer	0	0.993677
15.4_GABA	ACTE1	Telencephalon astrocytes, fibrous	Telencephalon	NA	Astrocytes	Telencephalon	0	0.993677
15.4_GABA	ACTE2	Telencephalon astrocytes, protoplasmic	Telencephalon	NA	Astrocytes	Telencephalon	0	0.993677
15.4_GABA	COP1	Committed oligodendrocytes cells (COP)	CNS	NA	Oligodendrocytes	CNS	0	0.993677
15.4_GABA	CR	Cajal-Retzius cells, hippocampus	Dentate gyrus	Glutamate (VGLUT1),Glutamate (VGLUT2)	Di- and mesencephalon excitatory neurons	Dentate gyrus molecular layer	7.8796e-05	0.968455
15.4_GABA	DGGRC1	Granule neuroblasts, dentate gyrus	Dentate gyrus	Glutamate (VGLUT1)	Dentate gyrus granule neurons	Dentate gyrus	0	0.993677
15.4_GABA	DGGRC2	Granule neurons, dentate gyrus	Dentate gyrus	Glutamate (VGLUT1)	Dentate gyrus granule neurons	Dentate gyrus	0	0.993677
15.4_GABA	DGNBL1	Granule neuroblasts, dentate gyrus	Dentate gyrus	Glutamate (VGLUT2)	Non-glutamatergic neuroblasts	Dentate gyrus	1.83362e-05	0.993515
15.4_GABA	DGNBL2	Granule neuroblasts, dentate gyrus	Dentate gyrus	Glutamate (VGLUT1)	Non-glutamatergic neuroblasts	Dentate gyrus	4.03523e-06	0.993677
15.4_GABA	EPEN	Ependymal cells	Brain	NA	Ependymal cells	Brain	0	0.993677
15.4_GABA	MFOL1	Myelin forming oligodendrocytes (MFOL)	CNS	NA	Oligodendrocytes	Pons/medulla (possible batch effect)	1.58276e-06	0.993677
15.4_GABA	MFOL2	Myelin forming oligodendrocytes (MFOL)	CNS	NA	Oligodendrocytes	CNS	0	0.993677
15.4_GABA	MGL1	Microglia	CNS	NA	Microglia	CNS	0	0.993677
15.4_GABA	MGL2	Microglia, activated	CNS	NA	Microglia	CNS	0	0.993677
15.4_GABA	MGL3	Microglia, activated	CNS	NA	Microglia	CNS	0	0.993677
15.4_GABA	MOL1	Mature oligodendrocytes	CNS	NA	Oligodendrocytes	CNS	3.24497e-05	0.991737
15.4_GABA	MSN1	D1 medium spiny neurons, striatum	Striatum dorsal	GABA	Telencephalon projecting inhibitory neurons	Striatum dorsal	0	0.993677
15.4_GABA	MSN2	D2 medium spiny neurons, striatum	Striatum dorsal	GABA	Telencephalon projecting inhibitory neurons	Striatum dorsal	0	0.993677
15.4_GABA	MSN3	D2 medium spiny neurons, striatum	Striatum ventral	GABA	Telencephalon projecting inhibitory neurons	Striatum ventral	1.16899e-05	0.993677
15.4_GABA	MSN4	D1 medium spiny neurons, striatum	Striatum ventral	GABA	Telencephalon projecting inhibitory neurons	Striatum ventral	0	0.993677
15.4_GABA	MSN5	Patch D1/D2 neurons, striatum	Striatum ventral	GABA	Telencephalon projecting inhibitory neurons	Striatum ventral	3.13489e-05	0.991737
15.4_GABA	MSN6	Matrix D1 neurons, striatum	Striatum ventral	GABA	Telencephalon projecting inhibitory neurons	Striatum ventral	2.2213e-05	0.993101
15.4_GABA	NFOL1	Newly formed oligodendrocytes (NFOL)	CNS	NA	Oligodendrocytes	CNS	0	0.993677
15.4_GABA	OBDOP1	NA	NA	NA	NA	NA	0.000227892	0.243677
15.4_GABA	OBDOP2	NA	NA	NA	NA	NA	6.22516e-05	0.977374
15.4_GABA	OBINH1	Inhibitory neurons, olfactory bulb	Olfactory bulb	GABA	Olfactory inhibitory neurons	Main and accessory olfactory bulb granular layer	8.25907e-05	0.966273
15.4_GABA	OBINH2	Inner horizontal cell, olfactory bulb	Olfactory bulb	GABA	Olfactory inhibitory neurons	Olfactory bulb, mitral cell layer	4.85909e-06	0.993677
15.4_GABA	OBINH3	Inhibitory neurons, olfactory bulb	Olfactory bulb	GABA	Olfactory inhibitory neurons	Accessory olfactory bulb granular layer	3.70923e-06	0.993677
15.4_GABA	OBINH4	Inhibitory neurons, olfactory bulb	Olfactory bulb	GABA	Olfactory inhibitory neurons	Olfactory bulb, inner granular layer	0	0.993677
15.4_GABA	OBINH5	Inhibitory neurons, olfactory nulb	Olfactory bulb	GABA	Olfactory inhibitory neurons	Olfactory bulb	5.20616e-05	0.982202
15.4_GABA	OBNBL1	Neuroblasts, olfactory	Olfactory bulb	Glutamate (VGLUT1),Glutamate (VGLUT2)	Glutamatergic neuroblasts	Main olfactory bulb mitral layer, Main olfactory bulb outer plexiform layer	2.09745e-05	0.993182
15.4_GABA	OBNBL2	Neuroblasts, olfactory bulb	Olfactory bulb	Glutamate (VGLUT1),Glutamate (VGLUT2)	Glutamatergic neuroblasts	Main olfactory bulb mitral layer, Main olfactory bulb outer plexiform layer	0.000103661	0.939394
15.4_GABA	OBNBL3	Neuroblasts, olfactory bulb	Olfactory bulb	GABA	Non-glutamatergic neuroblasts	Olfactory bulb	0.000268117	0.103758
15.4_GABA	OBNBL4	Inhibitory neurons, olfactory bulb	Olfactory bulb	GABA	Olfactory inhibitory neurons	Main olfactory bulb, glomerular layer	0.000252299	0.142444
15.4_GABA	OBNBL5	Inhibitory neurons, olfactory bulb	Olfactory bulb	GABA	Olfactory inhibitory neurons	Main olfactory bulb, glomerular layer and Accessory olfactory bulb, granular layer	8.70284e-05	0.958
15.4_GABA	OEC	Olfactory ensheathing cells	Olfactory bulb	NA	Olfactory ensheathing cells	Olfactory bulb	0	0.993677
15.4_GABA	OPC	Oligodendrocytes precursor cells	CNS	NA	Oligodendrocyte precursor cells	CNS	3.55543e-06	0.993677
15.4_GABA	PER1	Pericytes	CNS	NA	Pericytes	CNS	1.72768e-05	0.993616
15.4_GABA	PER2	Pericytes, possibly mixed with VENC	CNS	NA	Pericytes	CNS	1.19486e-05	0.993677
15.4_GABA	PER3	Pericytes	CNS	NA	Vascular smooth muscle cells	CNS	0	0.993677
15.4_GABA	PVM1	Perivascular macrophages	CNS	NA	Perivascular macrophages	CNS	0	0.993677
15.4_GABA	PVM2	Perivascular macrophages, activated	CNS	NA	Perivascular macrophages	CNS	0	0.993677
15.4_GABA	RGDG	Dentate gyrus radial glia-like cells	Dentate gyrus	NA	Dentate gyrus radial glia-like cells	Dentate gyrus subgranular zone	0	0.993677
15.4_GABA	RGSZ	Subventricular zone radial glia-like cells	Striatum dorsal,Striatum ventral	NA	Subventricular zone radial glia-like cells	Striatum, rostral migragtory stream, olfactory bulb	0	0.993677
15.4_GABA	SEPNBL	Neuroblasts, septum	Pallidum	Glutamate (VGLUT1),Glutamate (VGLUT2)	Glutamatergic neuroblasts	Triangular nucleus of septum	2.49184e-05	0.992485
15.4_GABA	SZNBL	Neuronal intermidate progenitor cells	Striatum dorsal, Striatum ventral, Dentate gyrus	GABA	Non-glutamatergic neuroblasts	Sub ventricular zone, Dentate gyrus	3.00253e-06	0.993677
15.4_GABA	TECHO	Cholinergic interneurons, telencephalon	Striatum dorsal, Striatum ventral,Amygdala	Glutamate (VGLUT3),GABA,Acetylcholine,Nitric oxide	Cholinergic and monoaminergic neurons	Striatum,Amygdala	0.00658502	0
15.4_GABA	TEGLU1	Excitatory neurons, cerebral cortex	Cortex	Glutamate (VGLUT1),Glutamate (VGLUT2),Glutamate (VGLUT3)	Telencephalon projecting excitatory neurons	Cingulate/Retrosplenial area, layer 6	7.25237e-06	0.993677
15.4_GABA	TEGLU10	Excitatory neurons, cerebral cortex	Cortex	Glutamate (VGLUT1)	Telencephalon projecting excitatory neurons	Cortical pyramidal layer 5	3.36657e-06	0.993677
15.4_GABA	TEGLU11	Excitatory neurons, cerebral cortex	Cortex	Glutamate (VGLUT1)	Telencephalon projecting excitatory neurons	Cortical pyramidal (poor markers)	1.99143e-06	0.993677
15.4_GABA	TEGLU12	Excitatory neurons, cerebral cortex	Cortex	Glutamate (VGLUT1),Glutamate (VGLUT2)	Telencephalon projecting excitatory neurons	Lateral cortex layer 6: gustatory, barrel field, auditory	7.55298e-06	0.993677
15.4_GABA	TEGLU13	Excitatory neurons, cerebral cortex	Cortex	Glutamate (VGLUT1),Glutamate (VGLUT2),Nitric oxide	Telencephalon projecting excitatory neurons	Subiculum	0	0.993677
15.4_GABA	TEGLU14	Excitatory neurons, cerebral cortex	Cortex	Glutamate (VGLUT1),Glutamate (VGLUT2)	Telencephalon projecting excitatory neurons	Subiculum	0	0.993677
15.4_GABA	TEGLU15	Excitatory neurons, cerebral cortex	Cortex	Glutamate (VGLUT1),Glutamate (VGLUT2)	Telencephalon projecting excitatory neurons	Piriform pyramidal	0	0.993677
15.4_GABA	TEGLU16	Excitatory neurons, cerebral cortex	Cortex	Glutamate (VGLUT1),Glutamate (VGLUT2),Nitric oxide	Telencephalon projecting excitatory neurons	Piriform pyramidal	0	0.993677
15.4_GABA	TEGLU17	Excitatory neurons, cerebral cortex	Cortex	Glutamate (VGLUT1),Glutamate (VGLUT2)	Telencephalon projecting excitatory neurons	Piriform pyramidal	0	0.993677
15.4_GABA	TEGLU18	Excitatory neurons, cerebral cortex	Cortex	Glutamate (VGLUT1),Glutamate (VGLUT2)	Telencephalon projecting excitatory neurons	Anterior olfactory nucleus, deep layer	4.43752e-06	0.993677
15.4_GABA	TEGLU19	Excitatory neurons, cerebral cortex	Cortex	Glutamate (VGLUT1)	Telencephalon projecting excitatory neurons	Anterior olfactory nucleus and ventral striatum	0	0.993677
15.4_GABA	TEGLU2	Excitatory neurons, cerebral cortex	Cortex	Glutamate (VGLUT1)	Telencephalon projecting excitatory neurons	Cortex pyramidal layer 6b	0	0.993677
15.4_GABA	TEGLU20	Excitatory neurons, cerebral cortex	Cortex	Glutamate (VGLUT1)	Telencephalon projecting excitatory neurons	Cortex pyramidal layer 6	0	0.993677
15.4_GABA	TEGLU21	Excitatory neurons, hippocampus CA1	Hippocampus	Glutamate (VGLUT1),Nitric oxide	Telencephalon projecting excitatory neurons	CA1 (posterior),subiculum,entorhinal	0	0.993677
15.4_GABA	TEGLU22	Excitatory neurons, amygdala	Amygdala	Glutamate (VGLUT1),Glutamate (VGLUT2)	Telencephalon projecting excitatory neurons	Basolateral amygdala	6.08654e-06	0.993677
15.4_GABA	TEGLU23	Excitatory neurons, hippocampus CA3	Hippocampus	Glutamate (VGLUT1),Nitric oxide	Telencephalon projecting excitatory neurons	CA3	6.02366e-06	0.993677
15.4_GABA	TEGLU24	Excitatory neurons, hippocampus CA1	Hippocampus	Glutamate (VGLUT1),Nitric oxide	Telencephalon projecting excitatory neurons	CA1	0	0.993677
15.4_GABA	TEGLU3	Excitatory neurons, cerebral cortex	Cortex	Glutamate (VGLUT1)	Telencephalon projecting excitatory neurons	Cortex pyramidal layer 6	0	0.993677
15.4_GABA	TEGLU4	Excitatory neurons, cerebral cortex	Cortex	Glutamate (VGLUT1),Glutamate (VGLUT2)	Telencephalon projecting excitatory neurons	Cortex pyramidal layer 5, Cingulate/Retrosplenial area (superficial and deep)	0	0.993677
15.4_GABA	TEGLU5	Excitatory neurons, cerebral cortex	Cortex	Glutamate (VGLUT1),Glutamate (VGLUT2)	Telencephalon projecting excitatory neurons	Entorhinal superficial layers	2.31385e-05	0.992848
15.4_GABA	TEGLU6	Excitatory neurons, cerebral cortex	Cortex	Glutamate (VGLUT1),Glutamate (VGLUT2)	Telencephalon projecting excitatory neurons	Cingulate/Retrosplenial area, layer 2	4.87534e-06	0.993677
15.4_GABA	TEGLU7	Excitatory neurons, cerebral cortex	Cortex	Glutamate (VGLUT1),Glutamate (VGLUT2)	Telencephalon projecting excitatory neurons	Cortical pyramidal layer 2/3	0	0.993677
15.4_GABA	TEGLU8	Excitatory neurons, cerebral cortex	Cortex	Glutamate (VGLUT1),Glutamate (VGLUT2)	Telencephalon projecting excitatory neurons	Cortical pyramidal layer 4	9.49349e-07	0.993677
15.4_GABA	TEGLU9	Excitatory neurons, cerebral cortex	Cortex	Glutamate (VGLUT1),Glutamate (VGLUT2)	Telencephalon projecting excitatory neurons	Cingulate/Retrosplenial area, layer 5	0	0.993677
15.4_GABA	TEINH1	Inhibitory neurons, pallidum	Pallidum	GABA	Di- and mesencephalon inhibitory neurons	Medial septal nucleus and Magnocellular nucleus	0.00658502	0
15.4_GABA	TEINH10	R-LM border Cck interneurons, cortex/hippocampus	Hippocampus,Cortex	Glutamate (VGLUT3),GABA	Telencephalon inhibitory interneurons	Hippocampus (sr/slm),Cortex	0.000270971	0.0990202
15.4_GABA	TEINH11	R-LM border Cck interneurons, cortex/hippocampus	Hippocampus,Cortex	Glutamate (VGLUT3),GABA	Telencephalon inhibitory interneurons	Hippocampus (sr/slm),Cortex	0.000428483	0.0114242
15.4_GABA	TEINH12	Non-border Cck interneurons, cortex/hippocampus	Hippocampus,Cortex	Glutamate (VGLUT3),GABA	Telencephalon inhibitory interneurons	Hippocampus,Cortex	0.000124948	0.901576
15.4_GABA	TEINH13	Trilaminar cells, hippocampus	Hippocampus	Glutamate (VGLUT3),GABA	Telencephalon inhibitory interneurons	Hippocampus	0.0014309	1.0101e-05
15.4_GABA	TEINH14	CGE-derived neurogliaform cells Cxcl14+, cortex/hippocampus	Hippocampus,Cortex	GABA	Telencephalon inhibitory interneurons	Hippocampus,Cortex	0.00025562	0.134242
15.4_GABA	TEINH15	CGE-derived neurogliaform cells, cortex/hippocampus	Hippocampus,Cortex	GABA,Nitric oxide	Telencephalon inhibitory interneurons	Hippocampus,Cortex	2.72727e-05	0.992222
15.4_GABA	TEINH16	Ivy and MGE-derived neurogliaform cells, cortex/hippocampus	Hippocampus,Cortex	GABA,Nitric oxide	Telencephalon inhibitory interneurons	Hippocampus,Cortex	0.00103218	0.000131313
15.4_GABA	TEINH17	Axo-axonic, cortex/hippocampus	Hippocampus,Cortex	GABA	Telencephalon inhibitory interneurons	Hippocampus,Cortex	0.000816327	0.000474747
15.4_GABA	TEINH18	Basket and bistratified cells, cortex/hippocampus	Hippocampus,Cortex	GABA,Nitric oxide	Telencephalon inhibitory interneurons	Hippocampus,Cortex	0.000415732	0.0145354
15.4_GABA	TEINH19	Hippocamposeptal projection, cortex/hippocampus	Hippocampus,Cortex	GABA	Telencephalon inhibitory interneurons	Hippocampus (so),Cortex	0.00217538	0
15.4_GABA	TEINH2	Inhibitory neurons, septal nucleus	Striatum dorsal, Striatum ventral	GABA	Peptidergic neurons	Septal nucleus	0.00138696	1.0101e-05
15.4_GABA	TEINH20	Inhibitory interneurons, hippocampus	Hippocampus	GABA	Telencephalon inhibitory interneurons	Hippocampus (sr/slm)	0.0018038	0
15.4_GABA	TEINH21	Sleep-active, long-range projection interneurons, cortex/hippocampus	Hippocampus,Cortex	GABA,Nitric oxide	Telencephalon inhibitory interneurons	Hippocampus,Cortex	0.00440725	0
15.4_GABA	TEINH3	Inhibitory neurons, telencephalon	Pallidum	GABA	Peptidergic neurons	Bed nuclei of the stria terminalis posterior division	0.000361918	0.0251111
15.4_GABA	TEINH4	Interneuron-selective interneurons, cortex/hippocampus	Hippocampus,Cortex	GABA	Telencephalon inhibitory interneurons	Hippocampus,Cortex	0.000284765	0.0782727
15.4_GABA	TEINH5	Interneuron-selective interneurons, cortex/hippocampus	Hippocampus,Cortex	GABA,Nitric oxide	Telencephalon inhibitory interneurons	Hippocampus,Cortex	0.00126618	2.0202e-05
15.4_GABA	TEINH6	Interneuron-selective interneurons, cortex/hippocampus	Hippocampus,Cortex	GABA	Telencephalon inhibitory interneurons	Hippocampus,Cortex	0.00168895	0
15.4_GABA	TEINH7	Interneuron-selective interneurons, hippocampus	Hippocampus	GABA	Telencephalon inhibitory interneurons	Hippocampus	0.000428743	0.0112323
15.4_GABA	TEINH8	Interneuron-selective interneurons, hippocampus	Hippocampus	GABA	Telencephalon inhibitory interneurons	Hippocampus	0.000920669	0.000232323
15.4_GABA	TEINH9	Non-border Cck interneurons, hippocampus	Hippocampus	GABA	Telencephalon inhibitory interneurons	Hippocampus	0.00016197	0.756051
15.4_GABA	VECA	Vascular endothelial cells, arterial	CNS	NA	Vascular smooth muscle cells	CNS	0	0.993677
15.4_GABA	VECC	Vascular endothelial cells, capillary	CNS	NA	Vascular endothelial cells	CNS	1.42217e-05	0.993626
15.4_GABA	VECV	Vascular endothelial cells, venous	CNS	NA	Vascular endothelial cells	CNS	5.24362e-06	0.993677
15.4_GABA	VLMC1	Vascular leptomeningeal cells	CNS	NA	Vascular and leptomeningeal cells	CNS	0	0.993677
15.4_GABA	VLMC2	Vascular leptomeningeal cells	CNS	NA	Vascular and leptomeningeal cells	Olfactory bulb-enriched	8.80801e-06	0.993677
15.4_GABA	VSMCA	Vascular smooth muscle cells, arterial	CNS	NA	Vascular smooth muscle cells	CNS	4.77551e-06	0.993677
15.5_GABA/Glut	ABC	Vascular leptomeningeal cells	CNS	NA	Vascular and leptomeningeal cells	Pia/meninges surface	0.000172968	0.663162
15.5_GABA/Glut	ACOB	Olfactory astrocytes	Olfactory bulb	NA	Astrocytes	Olfactory bulb periglomerular layer	3.29578e-06	0.985838
15.5_GABA/Glut	ACTE1	Telencephalon astrocytes, fibrous	Telencephalon	NA	Astrocytes	Telencephalon	1.59359e-05	0.985808
15.5_GABA/Glut	ACTE2	Telencephalon astrocytes, protoplasmic	Telencephalon	NA	Astrocytes	Telencephalon	4.1751e-05	0.979333
15.5_GABA/Glut	COP1	Committed oligodendrocytes cells (COP)	CNS	NA	Oligodendrocytes	CNS	1.54678e-05	0.985818
15.5_GABA/Glut	CR	Cajal-Retzius cells, hippocampus	Dentate gyrus	Glutamate (VGLUT1),Glutamate (VGLUT2)	Di- and mesencephalon excitatory neurons	Dentate gyrus molecular layer	0.000939328	0.000424242
15.5_GABA/Glut	DGGRC1	Granule neuroblasts, dentate gyrus	Dentate gyrus	Glutamate (VGLUT1)	Dentate gyrus granule neurons	Dentate gyrus	5.30343e-05	0.975606
15.5_GABA/Glut	DGGRC2	Granule neurons, dentate gyrus	Dentate gyrus	Glutamate (VGLUT1)	Dentate gyrus granule neurons	Dentate gyrus	4.06029e-05	0.979354
15.5_GABA/Glut	DGNBL1	Granule neuroblasts, dentate gyrus	Dentate gyrus	Glutamate (VGLUT2)	Non-glutamatergic neuroblasts	Dentate gyrus	0.00020865	0.382222
15.5_GABA/Glut	DGNBL2	Granule neuroblasts, dentate gyrus	Dentate gyrus	Glutamate (VGLUT1)	Non-glutamatergic neuroblasts	Dentate gyrus	0.000144312	0.820192
15.5_GABA/Glut	EPEN	Ependymal cells	Brain	NA	Ependymal cells	Brain	6.12317e-06	0.985838
15.5_GABA/Glut	MFOL1	Myelin forming oligodendrocytes (MFOL)	CNS	NA	Oligodendrocytes	Pons/medulla (possible batch effect)	2.31564e-05	0.985596
15.5_GABA/Glut	MFOL2	Myelin forming oligodendrocytes (MFOL)	CNS	NA	Oligodendrocytes	CNS	1.37372e-05	0.985828
15.5_GABA/Glut	MGL1	Microglia	CNS	NA	Microglia	CNS	2.08781e-06	0.985838
15.5_GABA/Glut	MGL2	Microglia, activated	CNS	NA	Microglia	CNS	5.20806e-05	0.975616
15.5_GABA/Glut	MGL3	Microglia, activated	CNS	NA	Microglia	CNS	2.84005e-05	0.985354
15.5_GABA/Glut	MOL1	Mature oligodendrocytes	CNS	NA	Oligodendrocytes	CNS	9.46236e-05	0.93299
15.5_GABA/Glut	MSN1	D1 medium spiny neurons, striatum	Striatum dorsal	GABA	Telencephalon projecting inhibitory neurons	Striatum dorsal	0.000196336	0.482556
15.5_GABA/Glut	MSN2	D2 medium spiny neurons, striatum	Striatum dorsal	GABA	Telencephalon projecting inhibitory neurons	Striatum dorsal	0.000229602	0.252707
15.5_GABA/Glut	MSN3	D2 medium spiny neurons, striatum	Striatum ventral	GABA	Telencephalon projecting inhibitory neurons	Striatum ventral	0.000741115	0.00163636
15.5_GABA/Glut	MSN4	D1 medium spiny neurons, striatum	Striatum ventral	GABA	Telencephalon projecting inhibitory neurons	Striatum ventral	0.000586433	0.00439394
15.5_GABA/Glut	MSN5	Patch D1/D2 neurons, striatum	Striatum ventral	GABA	Telencephalon projecting inhibitory neurons	Striatum ventral	0.000687968	0.00216162
15.5_GABA/Glut	MSN6	Matrix D1 neurons, striatum	Striatum ventral	GABA	Telencephalon projecting inhibitory neurons	Striatum ventral	0.000171519	0.673212
15.5_GABA/Glut	NFOL1	Newly formed oligodendrocytes (NFOL)	CNS	NA	Oligodendrocytes	CNS	0	0.985838
15.5_GABA/Glut	OBDOP1	NA	NA	NA	NA	NA	6.38725e-05	0.971192
15.5_GABA/Glut	OBDOP2	NA	NA	NA	NA	NA	1.6866e-05	0.985808
15.5_GABA/Glut	OBINH1	Inhibitory neurons, olfactory bulb	Olfactory bulb	GABA	Olfactory inhibitory neurons	Main and accessory olfactory bulb granular layer	8.05553e-05	0.954717
15.5_GABA/Glut	OBINH2	Inner horizontal cell, olfactory bulb	Olfactory bulb	GABA	Olfactory inhibitory neurons	Olfactory bulb, mitral cell layer	3.42285e-05	0.982616
15.5_GABA/Glut	OBINH3	Inhibitory neurons, olfactory bulb	Olfactory bulb	GABA	Olfactory inhibitory neurons	Accessory olfactory bulb granular layer	1.20594e-05	0.985838
15.5_GABA/Glut	OBINH4	Inhibitory neurons, olfactory bulb	Olfactory bulb	GABA	Olfactory inhibitory neurons	Olfactory bulb, inner granular layer	2.03842e-05	0.985788
15.5_GABA/Glut	OBINH5	Inhibitory neurons, olfactory nulb	Olfactory bulb	GABA	Olfactory inhibitory neurons	Olfactory bulb	8.4631e-05	0.946657
15.5_GABA/Glut	OBNBL1	Neuroblasts, olfactory	Olfactory bulb	Glutamate (VGLUT1),Glutamate (VGLUT2)	Glutamatergic neuroblasts	Main olfactory bulb mitral layer, Main olfactory bulb outer plexiform layer	0.000443247	0.0131616
15.5_GABA/Glut	OBNBL2	Neuroblasts, olfactory bulb	Olfactory bulb	Glutamate (VGLUT1),Glutamate (VGLUT2)	Glutamatergic neuroblasts	Main olfactory bulb mitral layer, Main olfactory bulb outer plexiform layer	0.000800421	0.0010404
15.5_GABA/Glut	OBNBL3	Neuroblasts, olfactory bulb	Olfactory bulb	GABA	Non-glutamatergic neuroblasts	Olfactory bulb	0.00120388	0.000111111
15.5_GABA/Glut	OBNBL4	Inhibitory neurons, olfactory bulb	Olfactory bulb	GABA	Olfactory inhibitory neurons	Main olfactory bulb, glomerular layer	0	0.985838
15.5_GABA/Glut	OBNBL5	Inhibitory neurons, olfactory bulb	Olfactory bulb	GABA	Olfactory inhibitory neurons	Main olfactory bulb, glomerular layer and Accessory olfactory bulb, granular layer	4.89713e-05	0.976394
15.5_GABA/Glut	OEC	Olfactory ensheathing cells	Olfactory bulb	NA	Olfactory ensheathing cells	Olfactory bulb	3.50025e-05	0.98201
15.5_GABA/Glut	OPC	Oligodendrocytes precursor cells	CNS	NA	Oligodendrocyte precursor cells	CNS	6.93561e-05	0.965263
15.5_GABA/Glut	PER1	Pericytes	CNS	NA	Pericytes	CNS	0.00018857	0.545717
15.5_GABA/Glut	PER2	Pericytes, possibly mixed with VENC	CNS	NA	Pericytes	CNS	0.000155388	0.77
15.5_GABA/Glut	PER3	Pericytes	CNS	NA	Vascular smooth muscle cells	CNS	0.000159038	0.75201
15.5_GABA/Glut	PVM1	Perivascular macrophages	CNS	NA	Perivascular macrophages	CNS	7.84207e-05	0.955364
15.5_GABA/Glut	PVM2	Perivascular macrophages, activated	CNS	NA	Perivascular macrophages	CNS	6.67512e-05	0.969182
15.5_GABA/Glut	RGDG	Dentate gyrus radial glia-like cells	Dentate gyrus	NA	Dentate gyrus radial glia-like cells	Dentate gyrus subgranular zone	1.44934e-05	0.985818
15.5_GABA/Glut	RGSZ	Subventricular zone radial glia-like cells	Striatum dorsal,Striatum ventral	NA	Subventricular zone radial glia-like cells	Striatum, rostral migragtory stream, olfactory bulb	6.26896e-06	0.985838
15.5_GABA/Glut	SEPNBL	Neuroblasts, septum	Pallidum	Glutamate (VGLUT1),Glutamate (VGLUT2)	Glutamatergic neuroblasts	Triangular nucleus of septum	0.0011342	0.000171717
15.5_GABA/Glut	SZNBL	Neuronal intermidate progenitor cells	Striatum dorsal, Striatum ventral, Dentate gyrus	GABA	Non-glutamatergic neuroblasts	Sub ventricular zone, Dentate gyrus	0.000244044	0.186798
15.5_GABA/Glut	TECHO	Cholinergic interneurons, telencephalon	Striatum dorsal, Striatum ventral,Amygdala	Glutamate (VGLUT3),GABA,Acetylcholine,Nitric oxide	Cholinergic and monoaminergic neurons	Striatum,Amygdala	0.000430849	0.014202
15.5_GABA/Glut	TEGLU1	Excitatory neurons, cerebral cortex	Cortex	Glutamate (VGLUT1),Glutamate (VGLUT2),Glutamate (VGLUT3)	Telencephalon projecting excitatory neurons	Cingulate/Retrosplenial area, layer 6	7.07364e-05	0.962707
15.5_GABA/Glut	TEGLU10	Excitatory neurons, cerebral cortex	Cortex	Glutamate (VGLUT1)	Telencephalon projecting excitatory neurons	Cortical pyramidal layer 5	0.000120399	0.890535
15.5_GABA/Glut	TEGLU11	Excitatory neurons, cerebral cortex	Cortex	Glutamate (VGLUT1)	Telencephalon projecting excitatory neurons	Cortical pyramidal (poor markers)	0.000106829	0.914444
15.5_GABA/Glut	TEGLU12	Excitatory neurons, cerebral cortex	Cortex	Glutamate (VGLUT1),Glutamate (VGLUT2)	Telencephalon projecting excitatory neurons	Lateral cortex layer 6: gustatory, barrel field, auditory	0.000208727	0.381545
15.5_GABA/Glut	TEGLU13	Excitatory neurons, cerebral cortex	Cortex	Glutamate (VGLUT1),Glutamate (VGLUT2),Nitric oxide	Telencephalon projecting excitatory neurons	Subiculum	0.00014927	0.797434
15.5_GABA/Glut	TEGLU14	Excitatory neurons, cerebral cortex	Cortex	Glutamate (VGLUT1),Glutamate (VGLUT2)	Telencephalon projecting excitatory neurons	Subiculum	0.00013541	0.850707
15.5_GABA/Glut	TEGLU15	Excitatory neurons, cerebral cortex	Cortex	Glutamate (VGLUT1),Glutamate (VGLUT2)	Telencephalon projecting excitatory neurons	Piriform pyramidal	0.000254803	0.152707
15.5_GABA/Glut	TEGLU16	Excitatory neurons, cerebral cortex	Cortex	Glutamate (VGLUT1),Glutamate (VGLUT2),Nitric oxide	Telencephalon projecting excitatory neurons	Piriform pyramidal	0.00116541	0.000131313
15.5_GABA/Glut	TEGLU17	Excitatory neurons, cerebral cortex	Cortex	Glutamate (VGLUT1),Glutamate (VGLUT2)	Telencephalon projecting excitatory neurons	Piriform pyramidal	0.000320389	0.0527576
15.5_GABA/Glut	TEGLU18	Excitatory neurons, cerebral cortex	Cortex	Glutamate (VGLUT1),Glutamate (VGLUT2)	Telencephalon projecting excitatory neurons	Anterior olfactory nucleus, deep layer	0.000447243	0.0127071
15.5_GABA/Glut	TEGLU19	Excitatory neurons, cerebral cortex	Cortex	Glutamate (VGLUT1)	Telencephalon projecting excitatory neurons	Anterior olfactory nucleus and ventral striatum	0.000319506	0.0537677
15.5_GABA/Glut	TEGLU2	Excitatory neurons, cerebral cortex	Cortex	Glutamate (VGLUT1)	Telencephalon projecting excitatory neurons	Cortex pyramidal layer 6b	0.000224859	0.279141
15.5_GABA/Glut	TEGLU20	Excitatory neurons, cerebral cortex	Cortex	Glutamate (VGLUT1)	Telencephalon projecting excitatory neurons	Cortex pyramidal layer 6	0.000603188	0.00379798
15.5_GABA/Glut	TEGLU21	Excitatory neurons, hippocampus CA1	Hippocampus	Glutamate (VGLUT1),Nitric oxide	Telencephalon projecting excitatory neurons	CA1 (posterior),subiculum,entorhinal	9.11411e-05	0.934848
15.5_GABA/Glut	TEGLU22	Excitatory neurons, amygdala	Amygdala	Glutamate (VGLUT1),Glutamate (VGLUT2)	Telencephalon projecting excitatory neurons	Basolateral amygdala	0.000450187	0.0121818
15.5_GABA/Glut	TEGLU23	Excitatory neurons, hippocampus CA3	Hippocampus	Glutamate (VGLUT1),Nitric oxide	Telencephalon projecting excitatory neurons	CA3	0.000117504	0.895162
15.5_GABA/Glut	TEGLU24	Excitatory neurons, hippocampus CA1	Hippocampus	Glutamate (VGLUT1),Nitric oxide	Telencephalon projecting excitatory neurons	CA1	7.67786e-05	0.958869
15.5_GABA/Glut	TEGLU3	Excitatory neurons, cerebral cortex	Cortex	Glutamate (VGLUT1)	Telencephalon projecting excitatory neurons	Cortex pyramidal layer 6	6.24053e-05	0.971859
15.5_GABA/Glut	TEGLU4	Excitatory neurons, cerebral cortex	Cortex	Glutamate (VGLUT1),Glutamate (VGLUT2)	Telencephalon projecting excitatory neurons	Cortex pyramidal layer 5, Cingulate/Retrosplenial area (superficial and deep)	0.000421116	0.0166162
15.5_GABA/Glut	TEGLU5	Excitatory neurons, cerebral cortex	Cortex	Glutamate (VGLUT1),Glutamate (VGLUT2)	Telencephalon projecting excitatory neurons	Entorhinal superficial layers	7.52276e-05	0.959869
15.5_GABA/Glut	TEGLU6	Excitatory neurons, cerebral cortex	Cortex	Glutamate (VGLUT1),Glutamate (VGLUT2)	Telencephalon projecting excitatory neurons	Cingulate/Retrosplenial area, layer 2	0.000237759	0.211475
15.5_GABA/Glut	TEGLU7	Excitatory neurons, cerebral cortex	Cortex	Glutamate (VGLUT1),Glutamate (VGLUT2)	Telencephalon projecting excitatory neurons	Cortical pyramidal layer 2/3	0.00010121	0.926818
15.5_GABA/Glut	TEGLU8	Excitatory neurons, cerebral cortex	Cortex	Glutamate (VGLUT1),Glutamate (VGLUT2)	Telencephalon projecting excitatory neurons	Cortical pyramidal layer 4	0.000222229	0.295354
15.5_GABA/Glut	TEGLU9	Excitatory neurons, cerebral cortex	Cortex	Glutamate (VGLUT1),Glutamate (VGLUT2)	Telencephalon projecting excitatory neurons	Cingulate/Retrosplenial area, layer 5	4.69241e-05	0.976485
15.5_GABA/Glut	TEINH1	Inhibitory neurons, pallidum	Pallidum	GABA	Di- and mesencephalon inhibitory neurons	Medial septal nucleus and Magnocellular nucleus	0.000724065	0.00168687
15.5_GABA/Glut	TEINH10	R-LM border Cck interneurons, cortex/hippocampus	Hippocampus,Cortex	Glutamate (VGLUT3),GABA	Telencephalon inhibitory interneurons	Hippocampus (sr/slm),Cortex	0.000179459	0.614859
15.5_GABA/Glut	TEINH11	R-LM border Cck interneurons, cortex/hippocampus	Hippocampus,Cortex	Glutamate (VGLUT3),GABA	Telencephalon inhibitory interneurons	Hippocampus (sr/slm),Cortex	0.000136435	0.846111
15.5_GABA/Glut	TEINH12	Non-border Cck interneurons, cortex/hippocampus	Hippocampus,Cortex	Glutamate (VGLUT3),GABA	Telencephalon inhibitory interneurons	Hippocampus,Cortex	0.000626269	0.00339394
15.5_GABA/Glut	TEINH13	Trilaminar cells, hippocampus	Hippocampus	Glutamate (VGLUT3),GABA	Telencephalon inhibitory interneurons	Hippocampus	0.000436135	0.0136263
15.5_GABA/Glut	TEINH14	CGE-derived neurogliaform cells Cxcl14+, cortex/hippocampus	Hippocampus,Cortex	GABA	Telencephalon inhibitory interneurons	Hippocampus,Cortex	4.49226e-05	0.978162
15.5_GABA/Glut	TEINH15	CGE-derived neurogliaform cells, cortex/hippocampus	Hippocampus,Cortex	GABA,Nitric oxide	Telencephalon inhibitory interneurons	Hippocampus,Cortex	1.33003e-05	0.985838
15.5_GABA/Glut	TEINH16	Ivy and MGE-derived neurogliaform cells, cortex/hippocampus	Hippocampus,Cortex	GABA,Nitric oxide	Telencephalon inhibitory interneurons	Hippocampus,Cortex	0.000147184	0.809
15.5_GABA/Glut	TEINH17	Axo-axonic, cortex/hippocampus	Hippocampus,Cortex	GABA	Telencephalon inhibitory interneurons	Hippocampus,Cortex	0.000126382	0.878192
15.5_GABA/Glut	TEINH18	Basket and bistratified cells, cortex/hippocampus	Hippocampus,Cortex	GABA,Nitric oxide	Telencephalon inhibitory interneurons	Hippocampus,Cortex	0.00022527	0.27701
15.5_GABA/Glut	TEINH19	Hippocamposeptal projection, cortex/hippocampus	Hippocampus,Cortex	GABA	Telencephalon inhibitory interneurons	Hippocampus (so),Cortex	0.000305323	0.0664949
15.5_GABA/Glut	TEINH2	Inhibitory neurons, septal nucleus	Striatum dorsal, Striatum ventral	GABA	Peptidergic neurons	Septal nucleus	0.00242099	0
15.5_GABA/Glut	TEINH20	Inhibitory interneurons, hippocampus	Hippocampus	GABA	Telencephalon inhibitory interneurons	Hippocampus (sr/slm)	0.000238672	0.205424
15.5_GABA/Glut	TEINH21	Sleep-active, long-range projection interneurons, cortex/hippocampus	Hippocampus,Cortex	GABA,Nitric oxide	Telencephalon inhibitory interneurons	Hippocampus,Cortex	0.000332369	0.0464747
15.5_GABA/Glut	TEINH3	Inhibitory neurons, telencephalon	Pallidum	GABA	Peptidergic neurons	Bed nuclei of the stria terminalis posterior division	0.00104592	0.000232323
15.5_GABA/Glut	TEINH4	Interneuron-selective interneurons, cortex/hippocampus	Hippocampus,Cortex	GABA	Telencephalon inhibitory interneurons	Hippocampus,Cortex	0.000661303	0.0030303
15.5_GABA/Glut	TEINH5	Interneuron-selective interneurons, cortex/hippocampus	Hippocampus,Cortex	GABA,Nitric oxide	Telencephalon inhibitory interneurons	Hippocampus,Cortex	0.00156219	2.0202e-05
15.5_GABA/Glut	TEINH6	Interneuron-selective interneurons, cortex/hippocampus	Hippocampus,Cortex	GABA	Telencephalon inhibitory interneurons	Hippocampus,Cortex	0.0013074	5.05051e-05
15.5_GABA/Glut	TEINH7	Interneuron-selective interneurons, hippocampus	Hippocampus	GABA	Telencephalon inhibitory interneurons	Hippocampus	0.000836353	0.000737374
15.5_GABA/Glut	TEINH8	Interneuron-selective interneurons, hippocampus	Hippocampus	GABA	Telencephalon inhibitory interneurons	Hippocampus	0.000332585	0.0454242
15.5_GABA/Glut	TEINH9	Non-border Cck interneurons, hippocampus	Hippocampus	GABA	Telencephalon inhibitory interneurons	Hippocampus	0.000146276	0.812566
15.5_GABA/Glut	VECA	Vascular endothelial cells, arterial	CNS	NA	Vascular smooth muscle cells	CNS	0	0.985838
15.5_GABA/Glut	VECC	Vascular endothelial cells, capillary	CNS	NA	Vascular endothelial cells	CNS	0.000212692	0.356818
15.5_GABA/Glut	VECV	Vascular endothelial cells, venous	CNS	NA	Vascular endothelial cells	CNS	0.000114221	0.904889
15.5_GABA/Glut	VLMC1	Vascular leptomeningeal cells	CNS	NA	Vascular and leptomeningeal cells	CNS	0.00016878	0.694545
15.5_GABA/Glut	VLMC2	Vascular leptomeningeal cells	CNS	NA	Vascular and leptomeningeal cells	Olfactory bulb-enriched	2.86365e-05	0.985354
15.5_GABA/Glut	VSMCA	Vascular smooth muscle cells, arterial	CNS	NA	Vascular smooth muscle cells	CNS	7.76304e-06	0.985838
15.6_Glut	ABC	Vascular leptomeningeal cells	CNS	NA	Vascular and leptomeningeal cells	Pia/meninges surface	9.86388e-05	0.91598
15.6_Glut	ACOB	Olfactory astrocytes	Olfactory bulb	NA	Astrocytes	Olfactory bulb periglomerular layer	0	0.974879
15.6_Glut	ACTE1	Telencephalon astrocytes, fibrous	Telencephalon	NA	Astrocytes	Telencephalon	0	0.974879
15.6_Glut	ACTE2	Telencephalon astrocytes, protoplasmic	Telencephalon	NA	Astrocytes	Telencephalon	0	0.974879
15.6_Glut	COP1	Committed oligodendrocytes cells (COP)	CNS	NA	Oligodendrocytes	CNS	0.000189648	0.533586
15.6_Glut	CR	Cajal-Retzius cells, hippocampus	Dentate gyrus	Glutamate (VGLUT1),Glutamate (VGLUT2)	Di- and mesencephalon excitatory neurons	Dentate gyrus molecular layer	0.000213051	0.361394
15.6_Glut	DGGRC1	Granule neuroblasts, dentate gyrus	Dentate gyrus	Glutamate (VGLUT1)	Dentate gyrus granule neurons	Dentate gyrus	0	0.974879
15.6_Glut	DGGRC2	Granule neurons, dentate gyrus	Dentate gyrus	Glutamate (VGLUT1)	Dentate gyrus granule neurons	Dentate gyrus	1.99609e-06	0.974879
15.6_Glut	DGNBL1	Granule neuroblasts, dentate gyrus	Dentate gyrus	Glutamate (VGLUT2)	Non-glutamatergic neuroblasts	Dentate gyrus	0.000722421	0.00224242
15.6_Glut	DGNBL2	Granule neuroblasts, dentate gyrus	Dentate gyrus	Glutamate (VGLUT1)	Non-glutamatergic neuroblasts	Dentate gyrus	7.94913e-05	0.943192
15.6_Glut	EPEN	Ependymal cells	Brain	NA	Ependymal cells	Brain	0.000174593	0.637646
15.6_Glut	MFOL1	Myelin forming oligodendrocytes (MFOL)	CNS	NA	Oligodendrocytes	Pons/medulla (possible batch effect)	0.00013022	0.838273
15.6_Glut	MFOL2	Myelin forming oligodendrocytes (MFOL)	CNS	NA	Oligodendrocytes	CNS	2.79783e-05	0.974444
15.6_Glut	MGL1	Microglia	CNS	NA	Microglia	CNS	8.33433e-05	0.940495
15.6_Glut	MGL2	Microglia, activated	CNS	NA	Microglia	CNS	3.7125e-05	0.972424
15.6_Glut	MGL3	Microglia, activated	CNS	NA	Microglia	CNS	5.06124e-06	0.974879
15.6_Glut	MOL1	Mature oligodendrocytes	CNS	NA	Oligodendrocytes	CNS	0.000234141	0.24597
15.6_Glut	MSN1	D1 medium spiny neurons, striatum	Striatum dorsal	GABA	Telencephalon projecting inhibitory neurons	Striatum dorsal	2.3326e-05	0.974697
15.6_Glut	MSN2	D2 medium spiny neurons, striatum	Striatum dorsal	GABA	Telencephalon projecting inhibitory neurons	Striatum dorsal	2.47048e-05	0.974444
15.6_Glut	MSN3	D2 medium spiny neurons, striatum	Striatum ventral	GABA	Telencephalon projecting inhibitory neurons	Striatum ventral	4.33473e-05	0.970091
15.6_Glut	MSN4	D1 medium spiny neurons, striatum	Striatum ventral	GABA	Telencephalon projecting inhibitory neurons	Striatum ventral	0.000260203	0.149768
15.6_Glut	MSN5	Patch D1/D2 neurons, striatum	Striatum ventral	GABA	Telencephalon projecting inhibitory neurons	Striatum ventral	0.000181633	0.591535
15.6_Glut	MSN6	Matrix D1 neurons, striatum	Striatum ventral	GABA	Telencephalon projecting inhibitory neurons	Striatum ventral	0.0001287	0.843889
15.6_Glut	NFOL1	Newly formed oligodendrocytes (NFOL)	CNS	NA	Oligodendrocytes	CNS	2.93408e-05	0.974434
15.6_Glut	OBDOP1	NA	NA	NA	NA	NA	9.10614e-05	0.932323
15.6_Glut	OBDOP2	NA	NA	NA	NA	NA	0.000264499	0.142283
15.6_Glut	OBINH1	Inhibitory neurons, olfactory bulb	Olfactory bulb	GABA	Olfactory inhibitory neurons	Main and accessory olfactory bulb granular layer	9.57048e-05	0.926182
15.6_Glut	OBINH2	Inner horizontal cell, olfactory bulb	Olfactory bulb	GABA	Olfactory inhibitory neurons	Olfactory bulb, mitral cell layer	7.50751e-06	0.974879
15.6_Glut	OBINH3	Inhibitory neurons, olfactory bulb	Olfactory bulb	GABA	Olfactory inhibitory neurons	Accessory olfactory bulb granular layer	8.59638e-06	0.974879
15.6_Glut	OBINH4	Inhibitory neurons, olfactory bulb	Olfactory bulb	GABA	Olfactory inhibitory neurons	Olfactory bulb, inner granular layer	7.26533e-05	0.947293
15.6_Glut	OBINH5	Inhibitory neurons, olfactory nulb	Olfactory bulb	GABA	Olfactory inhibitory neurons	Olfactory bulb	0	0.974879
15.6_Glut	OBNBL1	Neuroblasts, olfactory	Olfactory bulb	Glutamate (VGLUT1),Glutamate (VGLUT2)	Glutamatergic neuroblasts	Main olfactory bulb mitral layer, Main olfactory bulb outer plexiform layer	0.00658502	0
15.6_Glut	OBNBL2	Neuroblasts, olfactory bulb	Olfactory bulb	Glutamate (VGLUT1),Glutamate (VGLUT2)	Glutamatergic neuroblasts	Main olfactory bulb mitral layer, Main olfactory bulb outer plexiform layer	0.00658502	0
15.6_Glut	OBNBL3	Neuroblasts, olfactory bulb	Olfactory bulb	GABA	Non-glutamatergic neuroblasts	Olfactory bulb	0.000389117	0.0271818
15.6_Glut	OBNBL4	Inhibitory neurons, olfactory bulb	Olfactory bulb	GABA	Olfactory inhibitory neurons	Main olfactory bulb, glomerular layer	6.49688e-05	0.951879
15.6_Glut	OBNBL5	Inhibitory neurons, olfactory bulb	Olfactory bulb	GABA	Olfactory inhibitory neurons	Main olfactory bulb, glomerular layer and Accessory olfactory bulb, granular layer	4.65448e-05	0.96997
15.6_Glut	OEC	Olfactory ensheathing cells	Olfactory bulb	NA	Olfactory ensheathing cells	Olfactory bulb	6.65363e-06	0.974879
15.6_Glut	OPC	Oligodendrocytes precursor cells	CNS	NA	Oligodendrocyte precursor cells	CNS	0.000271918	0.125323
15.6_Glut	PER1	Pericytes	CNS	NA	Pericytes	CNS	0.00014014	0.810162
15.6_Glut	PER2	Pericytes, possibly mixed with VENC	CNS	NA	Pericytes	CNS	0.000443066	0.0169293
15.6_Glut	PER3	Pericytes	CNS	NA	Vascular smooth muscle cells	CNS	4.53474e-05	0.96998
15.6_Glut	PVM1	Perivascular macrophages	CNS	NA	Perivascular macrophages	CNS	7.77756e-05	0.943283
15.6_Glut	PVM2	Perivascular macrophages, activated	CNS	NA	Perivascular macrophages	CNS	4.22958e-05	0.970657
15.6_Glut	RGDG	Dentate gyrus radial glia-like cells	Dentate gyrus	NA	Dentate gyrus radial glia-like cells	Dentate gyrus subgranular zone	0	0.974879
15.6_Glut	RGSZ	Subventricular zone radial glia-like cells	Striatum dorsal,Striatum ventral	NA	Subventricular zone radial glia-like cells	Striatum, rostral migragtory stream, olfactory bulb	0	0.974879
15.6_Glut	SEPNBL	Neuroblasts, septum	Pallidum	Glutamate (VGLUT1),Glutamate (VGLUT2)	Glutamatergic neuroblasts	Triangular nucleus of septum	0.000808501	0.00107071
15.6_Glut	SZNBL	Neuronal intermidate progenitor cells	Striatum dorsal, Striatum ventral, Dentate gyrus	GABA	Non-glutamatergic neuroblasts	Sub ventricular zone, Dentate gyrus	5.56684e-05	0.96097
15.6_Glut	TECHO	Cholinergic interneurons, telencephalon	Striatum dorsal, Striatum ventral,Amygdala	Glutamate (VGLUT3),GABA,Acetylcholine,Nitric oxide	Cholinergic and monoaminergic neurons	Striatum,Amygdala	0.00117266	0.000121212
15.6_Glut	TEGLU1	Excitatory neurons, cerebral cortex	Cortex	Glutamate (VGLUT1),Glutamate (VGLUT2),Glutamate (VGLUT3)	Telencephalon projecting excitatory neurons	Cingulate/Retrosplenial area, layer 6	0.000285733	0.105111
15.6_Glut	TEGLU10	Excitatory neurons, cerebral cortex	Cortex	Glutamate (VGLUT1)	Telencephalon projecting excitatory neurons	Cortical pyramidal layer 5	7.80226e-06	0.974879
15.6_Glut	TEGLU11	Excitatory neurons, cerebral cortex	Cortex	Glutamate (VGLUT1)	Telencephalon projecting excitatory neurons	Cortical pyramidal (poor markers)	9.23054e-06	0.974879
15.6_Glut	TEGLU12	Excitatory neurons, cerebral cortex	Cortex	Glutamate (VGLUT1),Glutamate (VGLUT2)	Telencephalon projecting excitatory neurons	Lateral cortex layer 6: gustatory, barrel field, auditory	3.50091e-05	0.973091
15.6_Glut	TEGLU13	Excitatory neurons, cerebral cortex	Cortex	Glutamate (VGLUT1),Glutamate (VGLUT2),Nitric oxide	Telencephalon projecting excitatory neurons	Subiculum	0.000159608	0.730071
15.6_Glut	TEGLU14	Excitatory neurons, cerebral cortex	Cortex	Glutamate (VGLUT1),Glutamate (VGLUT2)	Telencephalon projecting excitatory neurons	Subiculum	0	0.974879
15.6_Glut	TEGLU15	Excitatory neurons, cerebral cortex	Cortex	Glutamate (VGLUT1),Glutamate (VGLUT2)	Telencephalon projecting excitatory neurons	Piriform pyramidal	0.00468614	0
15.6_Glut	TEGLU16	Excitatory neurons, cerebral cortex	Cortex	Glutamate (VGLUT1),Glutamate (VGLUT2),Nitric oxide	Telencephalon projecting excitatory neurons	Piriform pyramidal	0.000775366	0.00128283
15.6_Glut	TEGLU17	Excitatory neurons, cerebral cortex	Cortex	Glutamate (VGLUT1),Glutamate (VGLUT2)	Telencephalon projecting excitatory neurons	Piriform pyramidal	0.000465389	0.0144242
15.6_Glut	TEGLU18	Excitatory neurons, cerebral cortex	Cortex	Glutamate (VGLUT1),Glutamate (VGLUT2)	Telencephalon projecting excitatory neurons	Anterior olfactory nucleus, deep layer	0.000370233	0.0358384
15.6_Glut	TEGLU19	Excitatory neurons, cerebral cortex	Cortex	Glutamate (VGLUT1)	Telencephalon projecting excitatory neurons	Anterior olfactory nucleus and ventral striatum	7.59186e-05	0.943838
15.6_Glut	TEGLU2	Excitatory neurons, cerebral cortex	Cortex	Glutamate (VGLUT1)	Telencephalon projecting excitatory neurons	Cortex pyramidal layer 6b	0	0.974879
15.6_Glut	TEGLU20	Excitatory neurons, cerebral cortex	Cortex	Glutamate (VGLUT1)	Telencephalon projecting excitatory neurons	Cortex pyramidal layer 6	0	0.974879
15.6_Glut	TEGLU21	Excitatory neurons, hippocampus CA1	Hippocampus	Glutamate (VGLUT1),Nitric oxide	Telencephalon projecting excitatory neurons	CA1 (posterior),subiculum,entorhinal	0	0.974879
15.6_Glut	TEGLU22	Excitatory neurons, amygdala	Amygdala	Glutamate (VGLUT1),Glutamate (VGLUT2)	Telencephalon projecting excitatory neurons	Basolateral amygdala	1.4106e-05	0.974869
15.6_Glut	TEGLU23	Excitatory neurons, hippocampus CA3	Hippocampus	Glutamate (VGLUT1),Nitric oxide	Telencephalon projecting excitatory neurons	CA3	1.39602e-05	0.974869
15.6_Glut	TEGLU24	Excitatory neurons, hippocampus CA1	Hippocampus	Glutamate (VGLUT1),Nitric oxide	Telencephalon projecting excitatory neurons	CA1	3.31701e-06	0.974879
15.6_Glut	TEGLU3	Excitatory neurons, cerebral cortex	Cortex	Glutamate (VGLUT1)	Telencephalon projecting excitatory neurons	Cortex pyramidal layer 6	3.2128e-05	0.973879
15.6_Glut	TEGLU4	Excitatory neurons, cerebral cortex	Cortex	Glutamate (VGLUT1),Glutamate (VGLUT2)	Telencephalon projecting excitatory neurons	Cortex pyramidal layer 5, Cingulate/Retrosplenial area (superficial and deep)	8.14067e-05	0.942667
15.6_Glut	TEGLU5	Excitatory neurons, cerebral cortex	Cortex	Glutamate (VGLUT1),Glutamate (VGLUT2)	Telencephalon projecting excitatory neurons	Entorhinal superficial layers	0.000482625	0.0119091
15.6_Glut	TEGLU6	Excitatory neurons, cerebral cortex	Cortex	Glutamate (VGLUT1),Glutamate (VGLUT2)	Telencephalon projecting excitatory neurons	Cingulate/Retrosplenial area, layer 2	0.000395462	0.0247374
15.6_Glut	TEGLU7	Excitatory neurons, cerebral cortex	Cortex	Glutamate (VGLUT1),Glutamate (VGLUT2)	Telencephalon projecting excitatory neurons	Cortical pyramidal layer 2/3	4.43976e-05	0.970091
15.6_Glut	TEGLU8	Excitatory neurons, cerebral cortex	Cortex	Glutamate (VGLUT1),Glutamate (VGLUT2)	Telencephalon projecting excitatory neurons	Cortical pyramidal layer 4	0.000211217	0.373838
15.6_Glut	TEGLU9	Excitatory neurons, cerebral cortex	Cortex	Glutamate (VGLUT1),Glutamate (VGLUT2)	Telencephalon projecting excitatory neurons	Cingulate/Retrosplenial area, layer 5	3.34493e-05	0.973192
15.6_Glut	TEINH1	Inhibitory neurons, pallidum	Pallidum	GABA	Di- and mesencephalon inhibitory neurons	Medial septal nucleus and Magnocellular nucleus	0.00114959	0.000212121
15.6_Glut	TEINH10	R-LM border Cck interneurons, cortex/hippocampus	Hippocampus,Cortex	Glutamate (VGLUT3),GABA	Telencephalon inhibitory interneurons	Hippocampus (sr/slm),Cortex	4.65181e-05	0.96997
15.6_Glut	TEINH11	R-LM border Cck interneurons, cortex/hippocampus	Hippocampus,Cortex	Glutamate (VGLUT3),GABA	Telencephalon inhibitory interneurons	Hippocampus (sr/slm),Cortex	0.000133088	0.832424
15.6_Glut	TEINH12	Non-border Cck interneurons, cortex/hippocampus	Hippocampus,Cortex	Glutamate (VGLUT3),GABA	Telencephalon inhibitory interneurons	Hippocampus,Cortex	0.000168919	0.672283
15.6_Glut	TEINH13	Trilaminar cells, hippocampus	Hippocampus	Glutamate (VGLUT3),GABA	Telencephalon inhibitory interneurons	Hippocampus	4.14525e-05	0.971495
15.6_Glut	TEINH14	CGE-derived neurogliaform cells Cxcl14+, cortex/hippocampus	Hippocampus,Cortex	GABA	Telencephalon inhibitory interneurons	Hippocampus,Cortex	4.80338e-05	0.968101
15.6_Glut	TEINH15	CGE-derived neurogliaform cells, cortex/hippocampus	Hippocampus,Cortex	GABA,Nitric oxide	Telencephalon inhibitory interneurons	Hippocampus,Cortex	1.26413e-05	0.974869
15.6_Glut	TEINH16	Ivy and MGE-derived neurogliaform cells, cortex/hippocampus	Hippocampus,Cortex	GABA,Nitric oxide	Telencephalon inhibitory interneurons	Hippocampus,Cortex	4.19674e-05	0.970657
15.6_Glut	TEINH17	Axo-axonic, cortex/hippocampus	Hippocampus,Cortex	GABA	Telencephalon inhibitory interneurons	Hippocampus,Cortex	0.000900901	0.000626263
15.6_Glut	TEINH18	Basket and bistratified cells, cortex/hippocampus	Hippocampus,Cortex	GABA,Nitric oxide	Telencephalon inhibitory interneurons	Hippocampus,Cortex	0.000111172	0.89402
15.6_Glut	TEINH19	Hippocamposeptal projection, cortex/hippocampus	Hippocampus,Cortex	GABA	Telencephalon inhibitory interneurons	Hippocampus (so),Cortex	0.0004158	0.0214646
15.6_Glut	TEINH2	Inhibitory neurons, septal nucleus	Striatum dorsal, Striatum ventral	GABA	Peptidergic neurons	Septal nucleus	0.000272491	0.122848
15.6_Glut	TEINH20	Inhibitory interneurons, hippocampus	Hippocampus	GABA	Telencephalon inhibitory interneurons	Hippocampus (sr/slm)	0.000145829	0.787364
15.6_Glut	TEINH21	Sleep-active, long-range projection interneurons, cortex/hippocampus	Hippocampus,Cortex	GABA,Nitric oxide	Telencephalon inhibitory interneurons	Hippocampus,Cortex	3.51e-05	0.973051
15.6_Glut	TEINH3	Inhibitory neurons, telencephalon	Pallidum	GABA	Peptidergic neurons	Bed nuclei of the stria terminalis posterior division	0.000326188	0.0594848
15.6_Glut	TEINH4	Interneuron-selective interneurons, cortex/hippocampus	Hippocampus,Cortex	GABA	Telencephalon inhibitory interneurons	Hippocampus,Cortex	0.000188561	0.544566
15.6_Glut	TEINH5	Interneuron-selective interneurons, cortex/hippocampus	Hippocampus,Cortex	GABA,Nitric oxide	Telencephalon inhibitory interneurons	Hippocampus,Cortex	0.000827665	0.00107071
15.6_Glut	TEINH6	Interneuron-selective interneurons, cortex/hippocampus	Hippocampus,Cortex	GABA	Telencephalon inhibitory interneurons	Hippocampus,Cortex	0.000326188	0.0594848
15.6_Glut	TEINH7	Interneuron-selective interneurons, hippocampus	Hippocampus	GABA	Telencephalon inhibitory interneurons	Hippocampus	9.93641e-05	0.912586
15.6_Glut	TEINH8	Interneuron-selective interneurons, hippocampus	Hippocampus	GABA	Telencephalon inhibitory interneurons	Hippocampus	0.000355619	0.0422929
15.6_Glut	TEINH9	Non-border Cck interneurons, hippocampus	Hippocampus	GABA	Telencephalon inhibitory interneurons	Hippocampus	0	0.974879
15.6_Glut	VECA	Vascular endothelial cells, arterial	CNS	NA	Vascular smooth muscle cells	CNS	0	0.974879
15.6_Glut	VECC	Vascular endothelial cells, capillary	CNS	NA	Vascular endothelial cells	CNS	6.59196e-06	0.974879
15.6_Glut	VECV	Vascular endothelial cells, venous	CNS	NA	Vascular endothelial cells	CNS	7.04842e-05	0.949616
15.6_Glut	VLMC1	Vascular leptomeningeal cells	CNS	NA	Vascular and leptomeningeal cells	CNS	0	0.974879
15.6_Glut	VLMC2	Vascular leptomeningeal cells	CNS	NA	Vascular and leptomeningeal cells	Olfactory bulb-enriched	5.10329e-05	0.964152
15.6_Glut	VSMCA	Vascular smooth muscle cells, arterial	CNS	NA	Vascular smooth muscle cells	CNS	1.10676e-05	0.974879
15.7_Glut	ABC	Vascular leptomeningeal cells	CNS	NA	Vascular and leptomeningeal cells	Pia/meninges surface	0.00023546	0.285889
15.7_Glut	ACOB	Olfactory astrocytes	Olfactory bulb	NA	Astrocytes	Olfactory bulb periglomerular layer	0	0.921283
15.7_Glut	ACTE1	Telencephalon astrocytes, fibrous	Telencephalon	NA	Astrocytes	Telencephalon	8.67735e-05	0.875737
15.7_Glut	ACTE2	Telencephalon astrocytes, protoplasmic	Telencephalon	NA	Astrocytes	Telencephalon	1.62386e-05	0.921283
15.7_Glut	COP1	Committed oligodendrocytes cells (COP)	CNS	NA	Oligodendrocytes	CNS	0	0.921283
15.7_Glut	CR	Cajal-Retzius cells, hippocampus	Dentate gyrus	Glutamate (VGLUT1),Glutamate (VGLUT2)	Di- and mesencephalon excitatory neurons	Dentate gyrus molecular layer	0.00658502	0
15.7_Glut	DGGRC1	Granule neuroblasts, dentate gyrus	Dentate gyrus	Glutamate (VGLUT1)	Dentate gyrus granule neurons	Dentate gyrus	0	0.921283
15.7_Glut	DGGRC2	Granule neurons, dentate gyrus	Dentate gyrus	Glutamate (VGLUT1)	Dentate gyrus granule neurons	Dentate gyrus	0	0.921283
15.7_Glut	DGNBL1	Granule neuroblasts, dentate gyrus	Dentate gyrus	Glutamate (VGLUT2)	Non-glutamatergic neuroblasts	Dentate gyrus	0.00010144	0.848465
15.7_Glut	DGNBL2	Granule neuroblasts, dentate gyrus	Dentate gyrus	Glutamate (VGLUT1)	Non-glutamatergic neuroblasts	Dentate gyrus	2.23239e-05	0.921121
15.7_Glut	EPEN	Ependymal cells	Brain	NA	Ependymal cells	Brain	0	0.921283
15.7_Glut	MFOL1	Myelin forming oligodendrocytes (MFOL)	CNS	NA	Oligodendrocytes	Pons/medulla (possible batch effect)	0.000284578	0.152182
15.7_Glut	MFOL2	Myelin forming oligodendrocytes (MFOL)	CNS	NA	Oligodendrocytes	CNS	5.34295e-05	0.911768
15.7_Glut	MGL1	Microglia	CNS	NA	Microglia	CNS	0.000284212	0.152626
15.7_Glut	MGL2	Microglia, activated	CNS	NA	Microglia	CNS	0.000194966	0.486212
15.7_Glut	MGL3	Microglia, activated	CNS	NA	Microglia	CNS	0.000241633	0.262465
15.7_Glut	MOL1	Mature oligodendrocytes	CNS	NA	Oligodendrocytes	CNS	0.000458979	0.0326667
15.7_Glut	MSN1	D1 medium spiny neurons, striatum	Striatum dorsal	GABA	Telencephalon projecting inhibitory neurons	Striatum dorsal	0	0.921283
15.7_Glut	MSN2	D2 medium spiny neurons, striatum	Striatum dorsal	GABA	Telencephalon projecting inhibitory neurons	Striatum dorsal	0	0.921283
15.7_Glut	MSN3	D2 medium spiny neurons, striatum	Striatum ventral	GABA	Telencephalon projecting inhibitory neurons	Striatum ventral	0	0.921283
15.7_Glut	MSN4	D1 medium spiny neurons, striatum	Striatum ventral	GABA	Telencephalon projecting inhibitory neurons	Striatum ventral	0	0.921283
15.7_Glut	MSN5	Patch D1/D2 neurons, striatum	Striatum ventral	GABA	Telencephalon projecting inhibitory neurons	Striatum ventral	0	0.921283
15.7_Glut	MSN6	Matrix D1 neurons, striatum	Striatum ventral	GABA	Telencephalon projecting inhibitory neurons	Striatum ventral	0	0.921283
15.7_Glut	NFOL1	Newly formed oligodendrocytes (NFOL)	CNS	NA	Oligodendrocytes	CNS	8.00448e-05	0.886051
15.7_Glut	OBDOP1	NA	NA	NA	NA	NA	4.34745e-05	0.914919
15.7_Glut	OBDOP2	NA	NA	NA	NA	NA	0	0.921283
15.7_Glut	OBINH1	Inhibitory neurons, olfactory bulb	Olfactory bulb	GABA	Olfactory inhibitory neurons	Main and accessory olfactory bulb granular layer	0	0.921283
15.7_Glut	OBINH2	Inner horizontal cell, olfactory bulb	Olfactory bulb	GABA	Olfactory inhibitory neurons	Olfactory bulb, mitral cell layer	0	0.921283
15.7_Glut	OBINH3	Inhibitory neurons, olfactory bulb	Olfactory bulb	GABA	Olfactory inhibitory neurons	Accessory olfactory bulb granular layer	0	0.921283
15.7_Glut	OBINH4	Inhibitory neurons, olfactory bulb	Olfactory bulb	GABA	Olfactory inhibitory neurons	Olfactory bulb, inner granular layer	0	0.921283
15.7_Glut	OBINH5	Inhibitory neurons, olfactory nulb	Olfactory bulb	GABA	Olfactory inhibitory neurons	Olfactory bulb	0	0.921283
15.7_Glut	OBNBL1	Neuroblasts, olfactory	Olfactory bulb	Glutamate (VGLUT1),Glutamate (VGLUT2)	Glutamatergic neuroblasts	Main olfactory bulb mitral layer, Main olfactory bulb outer plexiform layer	0.000348109	0.0693333
15.7_Glut	OBNBL2	Neuroblasts, olfactory bulb	Olfactory bulb	Glutamate (VGLUT1),Glutamate (VGLUT2)	Glutamatergic neuroblasts	Main olfactory bulb mitral layer, Main olfactory bulb outer plexiform layer	0	0.921283
15.7_Glut	OBNBL3	Neuroblasts, olfactory bulb	Olfactory bulb	GABA	Non-glutamatergic neuroblasts	Olfactory bulb	0.000144009	0.725141
15.7_Glut	OBNBL4	Inhibitory neurons, olfactory bulb	Olfactory bulb	GABA	Olfactory inhibitory neurons	Main olfactory bulb, glomerular layer	0	0.921283
15.7_Glut	OBNBL5	Inhibitory neurons, olfactory bulb	Olfactory bulb	GABA	Olfactory inhibitory neurons	Main olfactory bulb, glomerular layer and Accessory olfactory bulb, granular layer	0	0.921283
15.7_Glut	OEC	Olfactory ensheathing cells	Olfactory bulb	NA	Olfactory ensheathing cells	Olfactory bulb	0	0.921283
15.7_Glut	OPC	Oligodendrocytes precursor cells	CNS	NA	Oligodendrocyte precursor cells	CNS	0	0.921283
15.7_Glut	PER1	Pericytes	CNS	NA	Pericytes	CNS	0.000484724	0.0233333
15.7_Glut	PER2	Pericytes, possibly mixed with VENC	CNS	NA	Pericytes	CNS	0.000429667	0.0385859
15.7_Glut	PER3	Pericytes	CNS	NA	Vascular smooth muscle cells	CNS	0.000541243	0.0168283
15.7_Glut	PVM1	Perivascular macrophages	CNS	NA	Perivascular macrophages	CNS	0	0.921283
15.7_Glut	PVM2	Perivascular macrophages, activated	CNS	NA	Perivascular macrophages	CNS	0	0.921283
15.7_Glut	RGDG	Dentate gyrus radial glia-like cells	Dentate gyrus	NA	Dentate gyrus radial glia-like cells	Dentate gyrus subgranular zone	0	0.921283
15.7_Glut	RGSZ	Subventricular zone radial glia-like cells	Striatum dorsal,Striatum ventral	NA	Subventricular zone radial glia-like cells	Striatum, rostral migragtory stream, olfactory bulb	0	0.921283
15.7_Glut	SEPNBL	Neuroblasts, septum	Pallidum	Glutamate (VGLUT1),Glutamate (VGLUT2)	Glutamatergic neuroblasts	Triangular nucleus of septum	0.00658502	0
15.7_Glut	SZNBL	Neuronal intermidate progenitor cells	Striatum dorsal, Striatum ventral, Dentate gyrus	GABA	Non-glutamatergic neuroblasts	Sub ventricular zone, Dentate gyrus	9.96645e-05	0.855333
15.7_Glut	TECHO	Cholinergic interneurons, telencephalon	Striatum dorsal, Striatum ventral,Amygdala	Glutamate (VGLUT3),GABA,Acetylcholine,Nitric oxide	Cholinergic and monoaminergic neurons	Striatum,Amygdala	0.000266596	0.188475
15.7_Glut	TEGLU1	Excitatory neurons, cerebral cortex	Cortex	Glutamate (VGLUT1),Glutamate (VGLUT2),Glutamate (VGLUT3)	Telencephalon projecting excitatory neurons	Cingulate/Retrosplenial area, layer 6	0	0.921283
15.7_Glut	TEGLU10	Excitatory neurons, cerebral cortex	Cortex	Glutamate (VGLUT1)	Telencephalon projecting excitatory neurons	Cortical pyramidal layer 5	0	0.921283
15.7_Glut	TEGLU11	Excitatory neurons, cerebral cortex	Cortex	Glutamate (VGLUT1)	Telencephalon projecting excitatory neurons	Cortical pyramidal (poor markers)	0	0.921283
15.7_Glut	TEGLU12	Excitatory neurons, cerebral cortex	Cortex	Glutamate (VGLUT1),Glutamate (VGLUT2)	Telencephalon projecting excitatory neurons	Lateral cortex layer 6: gustatory, barrel field, auditory	0	0.921283
15.7_Glut	TEGLU13	Excitatory neurons, cerebral cortex	Cortex	Glutamate (VGLUT1),Glutamate (VGLUT2),Nitric oxide	Telencephalon projecting excitatory neurons	Subiculum	0	0.921283
15.7_Glut	TEGLU14	Excitatory neurons, cerebral cortex	Cortex	Glutamate (VGLUT1),Glutamate (VGLUT2)	Telencephalon projecting excitatory neurons	Subiculum	0	0.921283
15.7_Glut	TEGLU15	Excitatory neurons, cerebral cortex	Cortex	Glutamate (VGLUT1),Glutamate (VGLUT2)	Telencephalon projecting excitatory neurons	Piriform pyramidal	0	0.921283
15.7_Glut	TEGLU16	Excitatory neurons, cerebral cortex	Cortex	Glutamate (VGLUT1),Glutamate (VGLUT2),Nitric oxide	Telencephalon projecting excitatory neurons	Piriform pyramidal	0	0.921283
15.7_Glut	TEGLU17	Excitatory neurons, cerebral cortex	Cortex	Glutamate (VGLUT1),Glutamate (VGLUT2)	Telencephalon projecting excitatory neurons	Piriform pyramidal	0	0.921283
15.7_Glut	TEGLU18	Excitatory neurons, cerebral cortex	Cortex	Glutamate (VGLUT1),Glutamate (VGLUT2)	Telencephalon projecting excitatory neurons	Anterior olfactory nucleus, deep layer	0	0.921283
15.7_Glut	TEGLU19	Excitatory neurons, cerebral cortex	Cortex	Glutamate (VGLUT1)	Telencephalon projecting excitatory neurons	Anterior olfactory nucleus and ventral striatum	0	0.921283
15.7_Glut	TEGLU2	Excitatory neurons, cerebral cortex	Cortex	Glutamate (VGLUT1)	Telencephalon projecting excitatory neurons	Cortex pyramidal layer 6b	0	0.921283
15.7_Glut	TEGLU20	Excitatory neurons, cerebral cortex	Cortex	Glutamate (VGLUT1)	Telencephalon projecting excitatory neurons	Cortex pyramidal layer 6	0	0.921283
15.7_Glut	TEGLU21	Excitatory neurons, hippocampus CA1	Hippocampus	Glutamate (VGLUT1),Nitric oxide	Telencephalon projecting excitatory neurons	CA1 (posterior),subiculum,entorhinal	0	0.921283
15.7_Glut	TEGLU22	Excitatory neurons, amygdala	Amygdala	Glutamate (VGLUT1),Glutamate (VGLUT2)	Telencephalon projecting excitatory neurons	Basolateral amygdala	0	0.921283
15.7_Glut	TEGLU23	Excitatory neurons, hippocampus CA3	Hippocampus	Glutamate (VGLUT1),Nitric oxide	Telencephalon projecting excitatory neurons	CA3	0	0.921283
15.7_Glut	TEGLU24	Excitatory neurons, hippocampus CA1	Hippocampus	Glutamate (VGLUT1),Nitric oxide	Telencephalon projecting excitatory neurons	CA1	0	0.921283
15.7_Glut	TEGLU3	Excitatory neurons, cerebral cortex	Cortex	Glutamate (VGLUT1)	Telencephalon projecting excitatory neurons	Cortex pyramidal layer 6	0	0.921283
15.7_Glut	TEGLU4	Excitatory neurons, cerebral cortex	Cortex	Glutamate (VGLUT1),Glutamate (VGLUT2)	Telencephalon projecting excitatory neurons	Cortex pyramidal layer 5, Cingulate/Retrosplenial area (superficial and deep)	0	0.921283
15.7_Glut	TEGLU5	Excitatory neurons, cerebral cortex	Cortex	Glutamate (VGLUT1),Glutamate (VGLUT2)	Telencephalon projecting excitatory neurons	Entorhinal superficial layers	0	0.921283
15.7_Glut	TEGLU6	Excitatory neurons, cerebral cortex	Cortex	Glutamate (VGLUT1),Glutamate (VGLUT2)	Telencephalon projecting excitatory neurons	Cingulate/Retrosplenial area, layer 2	0	0.921283
15.7_Glut	TEGLU7	Excitatory neurons, cerebral cortex	Cortex	Glutamate (VGLUT1),Glutamate (VGLUT2)	Telencephalon projecting excitatory neurons	Cortical pyramidal layer 2/3	0	0.921283
15.7_Glut	TEGLU8	Excitatory neurons, cerebral cortex	Cortex	Glutamate (VGLUT1),Glutamate (VGLUT2)	Telencephalon projecting excitatory neurons	Cortical pyramidal layer 4	0	0.921283
15.7_Glut	TEGLU9	Excitatory neurons, cerebral cortex	Cortex	Glutamate (VGLUT1),Glutamate (VGLUT2)	Telencephalon projecting excitatory neurons	Cingulate/Retrosplenial area, layer 5	0	0.921283
15.7_Glut	TEINH1	Inhibitory neurons, pallidum	Pallidum	GABA	Di- and mesencephalon inhibitory neurons	Medial septal nucleus and Magnocellular nucleus	0	0.921283
15.7_Glut	TEINH10	R-LM border Cck interneurons, cortex/hippocampus	Hippocampus,Cortex	Glutamate (VGLUT3),GABA	Telencephalon inhibitory interneurons	Hippocampus (sr/slm),Cortex	0	0.921283
15.7_Glut	TEINH11	R-LM border Cck interneurons, cortex/hippocampus	Hippocampus,Cortex	Glutamate (VGLUT3),GABA	Telencephalon inhibitory interneurons	Hippocampus (sr/slm),Cortex	2.44379e-05	0.92099
15.7_Glut	TEINH12	Non-border Cck interneurons, cortex/hippocampus	Hippocampus,Cortex	Glutamate (VGLUT3),GABA	Telencephalon inhibitory interneurons	Hippocampus,Cortex	0	0.921283
15.7_Glut	TEINH13	Trilaminar cells, hippocampus	Hippocampus	Glutamate (VGLUT3),GABA	Telencephalon inhibitory interneurons	Hippocampus	0	0.921283
15.7_Glut	TEINH14	CGE-derived neurogliaform cells Cxcl14+, cortex/hippocampus	Hippocampus,Cortex	GABA	Telencephalon inhibitory interneurons	Hippocampus,Cortex	0	0.921283
15.7_Glut	TEINH15	CGE-derived neurogliaform cells, cortex/hippocampus	Hippocampus,Cortex	GABA,Nitric oxide	Telencephalon inhibitory interneurons	Hippocampus,Cortex	0	0.921283
15.7_Glut	TEINH16	Ivy and MGE-derived neurogliaform cells, cortex/hippocampus	Hippocampus,Cortex	GABA,Nitric oxide	Telencephalon inhibitory interneurons	Hippocampus,Cortex	2.50451e-05	0.920808
15.7_Glut	TEINH17	Axo-axonic, cortex/hippocampus	Hippocampus,Cortex	GABA	Telencephalon inhibitory interneurons	Hippocampus,Cortex	2.38949e-05	0.921081
15.7_Glut	TEINH18	Basket and bistratified cells, cortex/hippocampus	Hippocampus,Cortex	GABA,Nitric oxide	Telencephalon inhibitory interneurons	Hippocampus,Cortex	0	0.921283
15.7_Glut	TEINH19	Hippocamposeptal projection, cortex/hippocampus	Hippocampus,Cortex	GABA	Telencephalon inhibitory interneurons	Hippocampus (so),Cortex	3.10174e-05	0.920101
15.7_Glut	TEINH2	Inhibitory neurons, septal nucleus	Striatum dorsal, Striatum ventral	GABA	Peptidergic neurons	Septal nucleus	3.61367e-05	0.918889
15.7_Glut	TEINH20	Inhibitory interneurons, hippocampus	Hippocampus	GABA	Telencephalon inhibitory interneurons	Hippocampus (sr/slm)	0	0.921283
15.7_Glut	TEINH21	Sleep-active, long-range projection interneurons, cortex/hippocampus	Hippocampus,Cortex	GABA,Nitric oxide	Telencephalon inhibitory interneurons	Hippocampus,Cortex	0	0.921283
15.7_Glut	TEINH3	Inhibitory neurons, telencephalon	Pallidum	GABA	Peptidergic neurons	Bed nuclei of the stria terminalis posterior division	0	0.921283
15.7_Glut	TEINH4	Interneuron-selective interneurons, cortex/hippocampus	Hippocampus,Cortex	GABA	Telencephalon inhibitory interneurons	Hippocampus,Cortex	0.000100025	0.853697
15.7_Glut	TEINH5	Interneuron-selective interneurons, cortex/hippocampus	Hippocampus,Cortex	GABA,Nitric oxide	Telencephalon inhibitory interneurons	Hippocampus,Cortex	0.000323299	0.091798
15.7_Glut	TEINH6	Interneuron-selective interneurons, cortex/hippocampus	Hippocampus,Cortex	GABA	Telencephalon inhibitory interneurons	Hippocampus,Cortex	0.000222469	0.342374
15.7_Glut	TEINH7	Interneuron-selective interneurons, hippocampus	Hippocampus	GABA	Telencephalon inhibitory interneurons	Hippocampus	0	0.921283
15.7_Glut	TEINH8	Interneuron-selective interneurons, hippocampus	Hippocampus	GABA	Telencephalon inhibitory interneurons	Hippocampus	0	0.921283
15.7_Glut	TEINH9	Non-border Cck interneurons, hippocampus	Hippocampus	GABA	Telencephalon inhibitory interneurons	Hippocampus	0	0.921283
15.7_Glut	VECA	Vascular endothelial cells, arterial	CNS	NA	Vascular smooth muscle cells	CNS	0.00133175	0.000383838
15.7_Glut	VECC	Vascular endothelial cells, capillary	CNS	NA	Vascular endothelial cells	CNS	6.29426e-05	0.903152
15.7_Glut	VECV	Vascular endothelial cells, venous	CNS	NA	Vascular endothelial cells	CNS	0.000116036	0.813889
15.7_Glut	VLMC1	Vascular leptomeningeal cells	CNS	NA	Vascular and leptomeningeal cells	CNS	0.00225163	0
15.7_Glut	VLMC2	Vascular leptomeningeal cells	CNS	NA	Vascular and leptomeningeal cells	Olfactory bulb-enriched	0.000584738	0.0113535
15.7_Glut	VSMCA	Vascular smooth muscle cells, arterial	CNS	NA	Vascular smooth muscle cells	CNS	0.00128134	0.000444444
2.1_OPC	ABC	Vascular leptomeningeal cells	CNS	NA	Vascular and leptomeningeal cells	Pia/meninges surface	0	0.995889
2.1_OPC	ACOB	Olfactory astrocytes	Olfactory bulb	NA	Astrocytes	Olfactory bulb periglomerular layer	3.38831e-05	0.994141
2.1_OPC	ACTE1	Telencephalon astrocytes, fibrous	Telencephalon	NA	Astrocytes	Telencephalon	3.90078e-05	0.992152
2.1_OPC	ACTE2	Telencephalon astrocytes, protoplasmic	Telencephalon	NA	Astrocytes	Telencephalon	2.91994e-06	0.995889
2.1_OPC	COP1	Committed oligodendrocytes cells (COP)	CNS	NA	Oligodendrocytes	CNS	0.00658502	0
2.1_OPC	CR	Cajal-Retzius cells, hippocampus	Dentate gyrus	Glutamate (VGLUT1),Glutamate (VGLUT2)	Di- and mesencephalon excitatory neurons	Dentate gyrus molecular layer	1.04513e-05	0.995889
2.1_OPC	DGGRC1	Granule neuroblasts, dentate gyrus	Dentate gyrus	Glutamate (VGLUT1)	Dentate gyrus granule neurons	Dentate gyrus	2.36031e-06	0.995889
2.1_OPC	DGGRC2	Granule neurons, dentate gyrus	Dentate gyrus	Glutamate (VGLUT1)	Dentate gyrus granule neurons	Dentate gyrus	1.37086e-06	0.995889
2.1_OPC	DGNBL1	Granule neuroblasts, dentate gyrus	Dentate gyrus	Glutamate (VGLUT2)	Non-glutamatergic neuroblasts	Dentate gyrus	0	0.995889
2.1_OPC	DGNBL2	Granule neuroblasts, dentate gyrus	Dentate gyrus	Glutamate (VGLUT1)	Non-glutamatergic neuroblasts	Dentate gyrus	1.60566e-06	0.995889
2.1_OPC	EPEN	Ependymal cells	Brain	NA	Ependymal cells	Brain	0	0.995889
2.1_OPC	MFOL1	Myelin forming oligodendrocytes (MFOL)	CNS	NA	Oligodendrocytes	Pons/medulla (possible batch effect)	0.000148633	0.834556
2.1_OPC	MFOL2	Myelin forming oligodendrocytes (MFOL)	CNS	NA	Oligodendrocytes	CNS	4.70762e-05	0.987768
2.1_OPC	MGL1	Microglia	CNS	NA	Microglia	CNS	0	0.995889
2.1_OPC	MGL2	Microglia, activated	CNS	NA	Microglia	CNS	0	0.995889
2.1_OPC	MGL3	Microglia, activated	CNS	NA	Microglia	CNS	0	0.995889
2.1_OPC	MOL1	Mature oligodendrocytes	CNS	NA	Oligodendrocytes	CNS	0.000145095	0.845242
2.1_OPC	MSN1	D1 medium spiny neurons, striatum	Striatum dorsal	GABA	Telencephalon projecting inhibitory neurons	Striatum dorsal	0	0.995889
2.1_OPC	MSN2	D2 medium spiny neurons, striatum	Striatum dorsal	GABA	Telencephalon projecting inhibitory neurons	Striatum dorsal	0	0.995889
2.1_OPC	MSN3	D2 medium spiny neurons, striatum	Striatum ventral	GABA	Telencephalon projecting inhibitory neurons	Striatum ventral	0	0.995889
2.1_OPC	MSN4	D1 medium spiny neurons, striatum	Striatum ventral	GABA	Telencephalon projecting inhibitory neurons	Striatum ventral	0	0.995889
2.1_OPC	MSN5	Patch D1/D2 neurons, striatum	Striatum ventral	GABA	Telencephalon projecting inhibitory neurons	Striatum ventral	0	0.995889
2.1_OPC	MSN6	Matrix D1 neurons, striatum	Striatum ventral	GABA	Telencephalon projecting inhibitory neurons	Striatum ventral	0	0.995889
2.1_OPC	NFOL1	Newly formed oligodendrocytes (NFOL)	CNS	NA	Oligodendrocytes	CNS	0.000221655	0.273455
2.1_OPC	OBDOP1	NA	NA	NA	NA	NA	7.50464e-05	0.974253
2.1_OPC	OBDOP2	NA	NA	NA	NA	NA	1.65138e-05	0.995788
2.1_OPC	OBINH1	Inhibitory neurons, olfactory bulb	Olfactory bulb	GABA	Olfactory inhibitory neurons	Main and accessory olfactory bulb granular layer	0	0.995889
2.1_OPC	OBINH2	Inner horizontal cell, olfactory bulb	Olfactory bulb	GABA	Olfactory inhibitory neurons	Olfactory bulb, mitral cell layer	0	0.995889
2.1_OPC	OBINH3	Inhibitory neurons, olfactory bulb	Olfactory bulb	GABA	Olfactory inhibitory neurons	Accessory olfactory bulb granular layer	0	0.995889
2.1_OPC	OBINH4	Inhibitory neurons, olfactory bulb	Olfactory bulb	GABA	Olfactory inhibitory neurons	Olfactory bulb, inner granular layer	0	0.995889
2.1_OPC	OBINH5	Inhibitory neurons, olfactory nulb	Olfactory bulb	GABA	Olfactory inhibitory neurons	Olfactory bulb	0	0.995889
2.1_OPC	OBNBL1	Neuroblasts, olfactory	Olfactory bulb	Glutamate (VGLUT1),Glutamate (VGLUT2)	Glutamatergic neuroblasts	Main olfactory bulb mitral layer, Main olfactory bulb outer plexiform layer	0	0.995889
2.1_OPC	OBNBL2	Neuroblasts, olfactory bulb	Olfactory bulb	Glutamate (VGLUT1),Glutamate (VGLUT2)	Glutamatergic neuroblasts	Main olfactory bulb mitral layer, Main olfactory bulb outer plexiform layer	0	0.995889
2.1_OPC	OBNBL3	Neuroblasts, olfactory bulb	Olfactory bulb	GABA	Non-glutamatergic neuroblasts	Olfactory bulb	1.0358e-06	0.995889
2.1_OPC	OBNBL4	Inhibitory neurons, olfactory bulb	Olfactory bulb	GABA	Olfactory inhibitory neurons	Main olfactory bulb, glomerular layer	0	0.995889
2.1_OPC	OBNBL5	Inhibitory neurons, olfactory bulb	Olfactory bulb	GABA	Olfactory inhibitory neurons	Main olfactory bulb, glomerular layer and Accessory olfactory bulb, granular layer	1.33191e-05	0.995879
2.1_OPC	OEC	Olfactory ensheathing cells	Olfactory bulb	NA	Olfactory ensheathing cells	Olfactory bulb	0	0.995889
2.1_OPC	OPC	Oligodendrocytes precursor cells	CNS	NA	Oligodendrocyte precursor cells	CNS	0.00614849	0
2.1_OPC	PER1	Pericytes	CNS	NA	Pericytes	CNS	9.32985e-06	0.995889
2.1_OPC	PER2	Pericytes, possibly mixed with VENC	CNS	NA	Pericytes	CNS	0	0.995889
2.1_OPC	PER3	Pericytes	CNS	NA	Vascular smooth muscle cells	CNS	0	0.995889
2.1_OPC	PVM1	Perivascular macrophages	CNS	NA	Perivascular macrophages	CNS	0	0.995889
2.1_OPC	PVM2	Perivascular macrophages, activated	CNS	NA	Perivascular macrophages	CNS	0	0.995889
2.1_OPC	RGDG	Dentate gyrus radial glia-like cells	Dentate gyrus	NA	Dentate gyrus radial glia-like cells	Dentate gyrus subgranular zone	7.09537e-06	0.995889
2.1_OPC	RGSZ	Subventricular zone radial glia-like cells	Striatum dorsal,Striatum ventral	NA	Subventricular zone radial glia-like cells	Striatum, rostral migragtory stream, olfactory bulb	3.06903e-06	0.995889
2.1_OPC	SEPNBL	Neuroblasts, septum	Pallidum	Glutamate (VGLUT1),Glutamate (VGLUT2)	Glutamatergic neuroblasts	Triangular nucleus of septum	0	0.995889
2.1_OPC	SZNBL	Neuronal intermidate progenitor cells	Striatum dorsal, Striatum ventral, Dentate gyrus	GABA	Non-glutamatergic neuroblasts	Sub ventricular zone, Dentate gyrus	0	0.995889
2.1_OPC	TECHO	Cholinergic interneurons, telencephalon	Striatum dorsal, Striatum ventral,Amygdala	Glutamate (VGLUT3),GABA,Acetylcholine,Nitric oxide	Cholinergic and monoaminergic neurons	Striatum,Amygdala	0	0.995889
2.1_OPC	TEGLU1	Excitatory neurons, cerebral cortex	Cortex	Glutamate (VGLUT1),Glutamate (VGLUT2),Glutamate (VGLUT3)	Telencephalon projecting excitatory neurons	Cingulate/Retrosplenial area, layer 6	5.77161e-06	0.995889
2.1_OPC	TEGLU10	Excitatory neurons, cerebral cortex	Cortex	Glutamate (VGLUT1)	Telencephalon projecting excitatory neurons	Cortical pyramidal layer 5	0	0.995889
2.1_OPC	TEGLU11	Excitatory neurons, cerebral cortex	Cortex	Glutamate (VGLUT1)	Telencephalon projecting excitatory neurons	Cortical pyramidal (poor markers)	0	0.995889
2.1_OPC	TEGLU12	Excitatory neurons, cerebral cortex	Cortex	Glutamate (VGLUT1),Glutamate (VGLUT2)	Telencephalon projecting excitatory neurons	Lateral cortex layer 6: gustatory, barrel field, auditory	0	0.995889
2.1_OPC	TEGLU13	Excitatory neurons, cerebral cortex	Cortex	Glutamate (VGLUT1),Glutamate (VGLUT2),Nitric oxide	Telencephalon projecting excitatory neurons	Subiculum	0	0.995889
2.1_OPC	TEGLU14	Excitatory neurons, cerebral cortex	Cortex	Glutamate (VGLUT1),Glutamate (VGLUT2)	Telencephalon projecting excitatory neurons	Subiculum	0	0.995889
2.1_OPC	TEGLU15	Excitatory neurons, cerebral cortex	Cortex	Glutamate (VGLUT1),Glutamate (VGLUT2)	Telencephalon projecting excitatory neurons	Piriform pyramidal	0	0.995889
2.1_OPC	TEGLU16	Excitatory neurons, cerebral cortex	Cortex	Glutamate (VGLUT1),Glutamate (VGLUT2),Nitric oxide	Telencephalon projecting excitatory neurons	Piriform pyramidal	0	0.995889
2.1_OPC	TEGLU17	Excitatory neurons, cerebral cortex	Cortex	Glutamate (VGLUT1),Glutamate (VGLUT2)	Telencephalon projecting excitatory neurons	Piriform pyramidal	0	0.995889
2.1_OPC	TEGLU18	Excitatory neurons, cerebral cortex	Cortex	Glutamate (VGLUT1),Glutamate (VGLUT2)	Telencephalon projecting excitatory neurons	Anterior olfactory nucleus, deep layer	7.06297e-06	0.995889
2.1_OPC	TEGLU19	Excitatory neurons, cerebral cortex	Cortex	Glutamate (VGLUT1)	Telencephalon projecting excitatory neurons	Anterior olfactory nucleus and ventral striatum	0	0.995889
2.1_OPC	TEGLU2	Excitatory neurons, cerebral cortex	Cortex	Glutamate (VGLUT1)	Telencephalon projecting excitatory neurons	Cortex pyramidal layer 6b	8.46783e-06	0.995889
2.1_OPC	TEGLU20	Excitatory neurons, cerebral cortex	Cortex	Glutamate (VGLUT1)	Telencephalon projecting excitatory neurons	Cortex pyramidal layer 6	0	0.995889
2.1_OPC	TEGLU21	Excitatory neurons, hippocampus CA1	Hippocampus	Glutamate (VGLUT1),Nitric oxide	Telencephalon projecting excitatory neurons	CA1 (posterior),subiculum,entorhinal	0	0.995889
2.1_OPC	TEGLU22	Excitatory neurons, amygdala	Amygdala	Glutamate (VGLUT1),Glutamate (VGLUT2)	Telencephalon projecting excitatory neurons	Basolateral amygdala	0	0.995889
2.1_OPC	TEGLU23	Excitatory neurons, hippocampus CA3	Hippocampus	Glutamate (VGLUT1),Nitric oxide	Telencephalon projecting excitatory neurons	CA3	0	0.995889
2.1_OPC	TEGLU24	Excitatory neurons, hippocampus CA1	Hippocampus	Glutamate (VGLUT1),Nitric oxide	Telencephalon projecting excitatory neurons	CA1	2.27804e-06	0.995889
2.1_OPC	TEGLU3	Excitatory neurons, cerebral cortex	Cortex	Glutamate (VGLUT1)	Telencephalon projecting excitatory neurons	Cortex pyramidal layer 6	0	0.995889
2.1_OPC	TEGLU4	Excitatory neurons, cerebral cortex	Cortex	Glutamate (VGLUT1),Glutamate (VGLUT2)	Telencephalon projecting excitatory neurons	Cortex pyramidal layer 5, Cingulate/Retrosplenial area (superficial and deep)	0	0.995889
2.1_OPC	TEGLU5	Excitatory neurons, cerebral cortex	Cortex	Glutamate (VGLUT1),Glutamate (VGLUT2)	Telencephalon projecting excitatory neurons	Entorhinal superficial layers	1.84142e-05	0.995586
2.1_OPC	TEGLU6	Excitatory neurons, cerebral cortex	Cortex	Glutamate (VGLUT1),Glutamate (VGLUT2)	Telencephalon projecting excitatory neurons	Cingulate/Retrosplenial area, layer 2	1.16397e-05	0.995889
2.1_OPC	TEGLU7	Excitatory neurons, cerebral cortex	Cortex	Glutamate (VGLUT1),Glutamate (VGLUT2)	Telencephalon projecting excitatory neurons	Cortical pyramidal layer 2/3	9.52848e-07	0.995889
2.1_OPC	TEGLU8	Excitatory neurons, cerebral cortex	Cortex	Glutamate (VGLUT1),Glutamate (VGLUT2)	Telencephalon projecting excitatory neurons	Cortical pyramidal layer 4	2.26654e-06	0.995889
2.1_OPC	TEGLU9	Excitatory neurons, cerebral cortex	Cortex	Glutamate (VGLUT1),Glutamate (VGLUT2)	Telencephalon projecting excitatory neurons	Cingulate/Retrosplenial area, layer 5	0	0.995889
2.1_OPC	TEINH1	Inhibitory neurons, pallidum	Pallidum	GABA	Di- and mesencephalon inhibitory neurons	Medial septal nucleus and Magnocellular nucleus	0	0.995889
2.1_OPC	TEINH10	R-LM border Cck interneurons, cortex/hippocampus	Hippocampus,Cortex	Glutamate (VGLUT3),GABA	Telencephalon inhibitory interneurons	Hippocampus (sr/slm),Cortex	0	0.995889
2.1_OPC	TEINH11	R-LM border Cck interneurons, cortex/hippocampus	Hippocampus,Cortex	Glutamate (VGLUT3),GABA	Telencephalon inhibitory interneurons	Hippocampus (sr/slm),Cortex	0	0.995889
2.1_OPC	TEINH12	Non-border Cck interneurons, cortex/hippocampus	Hippocampus,Cortex	Glutamate (VGLUT3),GABA	Telencephalon inhibitory interneurons	Hippocampus,Cortex	0	0.995889
2.1_OPC	TEINH13	Trilaminar cells, hippocampus	Hippocampus	Glutamate (VGLUT3),GABA	Telencephalon inhibitory interneurons	Hippocampus	0	0.995889
2.1_OPC	TEINH14	CGE-derived neurogliaform cells Cxcl14+, cortex/hippocampus	Hippocampus,Cortex	GABA	Telencephalon inhibitory interneurons	Hippocampus,Cortex	0	0.995889
2.1_OPC	TEINH15	CGE-derived neurogliaform cells, cortex/hippocampus	Hippocampus,Cortex	GABA,Nitric oxide	Telencephalon inhibitory interneurons	Hippocampus,Cortex	0	0.995889
2.1_OPC	TEINH16	Ivy and MGE-derived neurogliaform cells, cortex/hippocampus	Hippocampus,Cortex	GABA,Nitric oxide	Telencephalon inhibitory interneurons	Hippocampus,Cortex	0	0.995889
2.1_OPC	TEINH17	Axo-axonic, cortex/hippocampus	Hippocampus,Cortex	GABA	Telencephalon inhibitory interneurons	Hippocampus,Cortex	0	0.995889
2.1_OPC	TEINH18	Basket and bistratified cells, cortex/hippocampus	Hippocampus,Cortex	GABA,Nitric oxide	Telencephalon inhibitory interneurons	Hippocampus,Cortex	0	0.995889
2.1_OPC	TEINH19	Hippocamposeptal projection, cortex/hippocampus	Hippocampus,Cortex	GABA	Telencephalon inhibitory interneurons	Hippocampus (so),Cortex	0	0.995889
2.1_OPC	TEINH2	Inhibitory neurons, septal nucleus	Striatum dorsal, Striatum ventral	GABA	Peptidergic neurons	Septal nucleus	3.46555e-06	0.995889
2.1_OPC	TEINH20	Inhibitory interneurons, hippocampus	Hippocampus	GABA	Telencephalon inhibitory interneurons	Hippocampus (sr/slm)	0	0.995889
2.1_OPC	TEINH21	Sleep-active, long-range projection interneurons, cortex/hippocampus	Hippocampus,Cortex	GABA,Nitric oxide	Telencephalon inhibitory interneurons	Hippocampus,Cortex	0	0.995889
2.1_OPC	TEINH3	Inhibitory neurons, telencephalon	Pallidum	GABA	Peptidergic neurons	Bed nuclei of the stria terminalis posterior division	0	0.995889
2.1_OPC	TEINH4	Interneuron-selective interneurons, cortex/hippocampus	Hippocampus,Cortex	GABA	Telencephalon inhibitory interneurons	Hippocampus,Cortex	3.59719e-06	0.995889
2.1_OPC	TEINH5	Interneuron-selective interneurons, cortex/hippocampus	Hippocampus,Cortex	GABA,Nitric oxide	Telencephalon inhibitory interneurons	Hippocampus,Cortex	1.55024e-05	0.995859
2.1_OPC	TEINH6	Interneuron-selective interneurons, cortex/hippocampus	Hippocampus,Cortex	GABA	Telencephalon inhibitory interneurons	Hippocampus,Cortex	0	0.995889
2.1_OPC	TEINH7	Interneuron-selective interneurons, hippocampus	Hippocampus	GABA	Telencephalon inhibitory interneurons	Hippocampus	0	0.995889
2.1_OPC	TEINH8	Interneuron-selective interneurons, hippocampus	Hippocampus	GABA	Telencephalon inhibitory interneurons	Hippocampus	0	0.995889
2.1_OPC	TEINH9	Non-border Cck interneurons, hippocampus	Hippocampus	GABA	Telencephalon inhibitory interneurons	Hippocampus	0	0.995889
2.1_OPC	VECA	Vascular endothelial cells, arterial	CNS	NA	Vascular smooth muscle cells	CNS	4.25722e-05	0.988354
2.1_OPC	VECC	Vascular endothelial cells, capillary	CNS	NA	Vascular endothelial cells	CNS	0	0.995889
2.1_OPC	VECV	Vascular endothelial cells, venous	CNS	NA	Vascular endothelial cells	CNS	0	0.995889
2.1_OPC	VLMC1	Vascular leptomeningeal cells	CNS	NA	Vascular and leptomeningeal cells	CNS	0	0.995889
2.1_OPC	VLMC2	Vascular leptomeningeal cells	CNS	NA	Vascular and leptomeningeal cells	Olfactory bulb-enriched	0	0.995889
2.1_OPC	VSMCA	Vascular smooth muscle cells, arterial	CNS	NA	Vascular smooth muscle cells	CNS	0	0.995889
2.2_Oligo	ABC	Vascular leptomeningeal cells	CNS	NA	Vascular and leptomeningeal cells	Pia/meninges surface	0	0.981788
2.2_Oligo	ACOB	Olfactory astrocytes	Olfactory bulb	NA	Astrocytes	Olfactory bulb periglomerular layer	0	0.981788
2.2_Oligo	ACTE1	Telencephalon astrocytes, fibrous	Telencephalon	NA	Astrocytes	Telencephalon	0	0.981788
2.2_Oligo	ACTE2	Telencephalon astrocytes, protoplasmic	Telencephalon	NA	Astrocytes	Telencephalon	0	0.981788
2.2_Oligo	COP1	Committed oligodendrocytes cells (COP)	CNS	NA	Oligodendrocytes	CNS	3.56689e-06	0.981788
2.2_Oligo	CR	Cajal-Retzius cells, hippocampus	Dentate gyrus	Glutamate (VGLUT1),Glutamate (VGLUT2)	Di- and mesencephalon excitatory neurons	Dentate gyrus molecular layer	0	0.981788
2.2_Oligo	DGGRC1	Granule neuroblasts, dentate gyrus	Dentate gyrus	Glutamate (VGLUT1)	Dentate gyrus granule neurons	Dentate gyrus	0	0.981788
2.2_Oligo	DGGRC2	Granule neurons, dentate gyrus	Dentate gyrus	Glutamate (VGLUT1)	Dentate gyrus granule neurons	Dentate gyrus	0	0.981788
2.2_Oligo	DGNBL1	Granule neuroblasts, dentate gyrus	Dentate gyrus	Glutamate (VGLUT2)	Non-glutamatergic neuroblasts	Dentate gyrus	0	0.981788
2.2_Oligo	DGNBL2	Granule neuroblasts, dentate gyrus	Dentate gyrus	Glutamate (VGLUT1)	Non-glutamatergic neuroblasts	Dentate gyrus	0	0.981788
2.2_Oligo	EPEN	Ependymal cells	Brain	NA	Ependymal cells	Brain	0	0.981788
2.2_Oligo	MFOL1	Myelin forming oligodendrocytes (MFOL)	CNS	NA	Oligodendrocytes	Pons/medulla (possible batch effect)	0.00208255	0
2.2_Oligo	MFOL2	Myelin forming oligodendrocytes (MFOL)	CNS	NA	Oligodendrocytes	CNS	0.00101596	0.000222222
2.2_Oligo	MGL1	Microglia	CNS	NA	Microglia	CNS	0	0.981788
2.2_Oligo	MGL2	Microglia, activated	CNS	NA	Microglia	CNS	0	0.981788
2.2_Oligo	MGL3	Microglia, activated	CNS	NA	Microglia	CNS	0	0.981788
2.2_Oligo	MOL1	Mature oligodendrocytes	CNS	NA	Oligodendrocytes	CNS	0.00109917	0.000151515
2.2_Oligo	MSN1	D1 medium spiny neurons, striatum	Striatum dorsal	GABA	Telencephalon projecting inhibitory neurons	Striatum dorsal	0	0.981788
2.2_Oligo	MSN2	D2 medium spiny neurons, striatum	Striatum dorsal	GABA	Telencephalon projecting inhibitory neurons	Striatum dorsal	0	0.981788
2.2_Oligo	MSN3	D2 medium spiny neurons, striatum	Striatum ventral	GABA	Telencephalon projecting inhibitory neurons	Striatum ventral	0	0.981788
2.2_Oligo	MSN4	D1 medium spiny neurons, striatum	Striatum ventral	GABA	Telencephalon projecting inhibitory neurons	Striatum ventral	0	0.981788
2.2_Oligo	MSN5	Patch D1/D2 neurons, striatum	Striatum ventral	GABA	Telencephalon projecting inhibitory neurons	Striatum ventral	0	0.981788
2.2_Oligo	MSN6	Matrix D1 neurons, striatum	Striatum ventral	GABA	Telencephalon projecting inhibitory neurons	Striatum ventral	0	0.981788
2.2_Oligo	NFOL1	Newly formed oligodendrocytes (NFOL)	CNS	NA	Oligodendrocytes	CNS	0.000179663	0.613444
2.2_Oligo	OBDOP1	NA	NA	NA	NA	NA	0	0.981788
2.2_Oligo	OBDOP2	NA	NA	NA	NA	NA	0	0.981788
2.2_Oligo	OBINH1	Inhibitory neurons, olfactory bulb	Olfactory bulb	GABA	Olfactory inhibitory neurons	Main and accessory olfactory bulb granular layer	0	0.981788
2.2_Oligo	OBINH2	Inner horizontal cell, olfactory bulb	Olfactory bulb	GABA	Olfactory inhibitory neurons	Olfactory bulb, mitral cell layer	0	0.981788
2.2_Oligo	OBINH3	Inhibitory neurons, olfactory bulb	Olfactory bulb	GABA	Olfactory inhibitory neurons	Accessory olfactory bulb granular layer	0	0.981788
2.2_Oligo	OBINH4	Inhibitory neurons, olfactory bulb	Olfactory bulb	GABA	Olfactory inhibitory neurons	Olfactory bulb, inner granular layer	0	0.981788
2.2_Oligo	OBINH5	Inhibitory neurons, olfactory nulb	Olfactory bulb	GABA	Olfactory inhibitory neurons	Olfactory bulb	0	0.981788
2.2_Oligo	OBNBL1	Neuroblasts, olfactory	Olfactory bulb	Glutamate (VGLUT1),Glutamate (VGLUT2)	Glutamatergic neuroblasts	Main olfactory bulb mitral layer, Main olfactory bulb outer plexiform layer	0	0.981788
2.2_Oligo	OBNBL2	Neuroblasts, olfactory bulb	Olfactory bulb	Glutamate (VGLUT1),Glutamate (VGLUT2)	Glutamatergic neuroblasts	Main olfactory bulb mitral layer, Main olfactory bulb outer plexiform layer	0	0.981788
2.2_Oligo	OBNBL3	Neuroblasts, olfactory bulb	Olfactory bulb	GABA	Non-glutamatergic neuroblasts	Olfactory bulb	0	0.981788
2.2_Oligo	OBNBL4	Inhibitory neurons, olfactory bulb	Olfactory bulb	GABA	Olfactory inhibitory neurons	Main olfactory bulb, glomerular layer	0	0.981788
2.2_Oligo	OBNBL5	Inhibitory neurons, olfactory bulb	Olfactory bulb	GABA	Olfactory inhibitory neurons	Main olfactory bulb, glomerular layer and Accessory olfactory bulb, granular layer	0	0.981788
2.2_Oligo	OEC	Olfactory ensheathing cells	Olfactory bulb	NA	Olfactory ensheathing cells	Olfactory bulb	0	0.981788
2.2_Oligo	OPC	Oligodendrocytes precursor cells	CNS	NA	Oligodendrocyte precursor cells	CNS	0	0.981788
2.2_Oligo	PER1	Pericytes	CNS	NA	Pericytes	CNS	0	0.981788
2.2_Oligo	PER2	Pericytes, possibly mixed with VENC	CNS	NA	Pericytes	CNS	0	0.981788
2.2_Oligo	PER3	Pericytes	CNS	NA	Vascular smooth muscle cells	CNS	0	0.981788
2.2_Oligo	PVM1	Perivascular macrophages	CNS	NA	Perivascular macrophages	CNS	0	0.981788
2.2_Oligo	PVM2	Perivascular macrophages, activated	CNS	NA	Perivascular macrophages	CNS	0	0.981788
2.2_Oligo	RGDG	Dentate gyrus radial glia-like cells	Dentate gyrus	NA	Dentate gyrus radial glia-like cells	Dentate gyrus subgranular zone	0	0.981788
2.2_Oligo	RGSZ	Subventricular zone radial glia-like cells	Striatum dorsal,Striatum ventral	NA	Subventricular zone radial glia-like cells	Striatum, rostral migragtory stream, olfactory bulb	0	0.981788
2.2_Oligo	SEPNBL	Neuroblasts, septum	Pallidum	Glutamate (VGLUT1),Glutamate (VGLUT2)	Glutamatergic neuroblasts	Triangular nucleus of septum	0	0.981788
2.2_Oligo	SZNBL	Neuronal intermidate progenitor cells	Striatum dorsal, Striatum ventral, Dentate gyrus	GABA	Non-glutamatergic neuroblasts	Sub ventricular zone, Dentate gyrus	0	0.981788
2.2_Oligo	TECHO	Cholinergic interneurons, telencephalon	Striatum dorsal, Striatum ventral,Amygdala	Glutamate (VGLUT3),GABA,Acetylcholine,Nitric oxide	Cholinergic and monoaminergic neurons	Striatum,Amygdala	0	0.981788
2.2_Oligo	TEGLU1	Excitatory neurons, cerebral cortex	Cortex	Glutamate (VGLUT1),Glutamate (VGLUT2),Glutamate (VGLUT3)	Telencephalon projecting excitatory neurons	Cingulate/Retrosplenial area, layer 6	0	0.981788
2.2_Oligo	TEGLU10	Excitatory neurons, cerebral cortex	Cortex	Glutamate (VGLUT1)	Telencephalon projecting excitatory neurons	Cortical pyramidal layer 5	0	0.981788
2.2_Oligo	TEGLU11	Excitatory neurons, cerebral cortex	Cortex	Glutamate (VGLUT1)	Telencephalon projecting excitatory neurons	Cortical pyramidal (poor markers)	0	0.981788
2.2_Oligo	TEGLU12	Excitatory neurons, cerebral cortex	Cortex	Glutamate (VGLUT1),Glutamate (VGLUT2)	Telencephalon projecting excitatory neurons	Lateral cortex layer 6: gustatory, barrel field, auditory	0	0.981788
2.2_Oligo	TEGLU13	Excitatory neurons, cerebral cortex	Cortex	Glutamate (VGLUT1),Glutamate (VGLUT2),Nitric oxide	Telencephalon projecting excitatory neurons	Subiculum	0	0.981788
2.2_Oligo	TEGLU14	Excitatory neurons, cerebral cortex	Cortex	Glutamate (VGLUT1),Glutamate (VGLUT2)	Telencephalon projecting excitatory neurons	Subiculum	0	0.981788
2.2_Oligo	TEGLU15	Excitatory neurons, cerebral cortex	Cortex	Glutamate (VGLUT1),Glutamate (VGLUT2)	Telencephalon projecting excitatory neurons	Piriform pyramidal	0	0.981788
2.2_Oligo	TEGLU16	Excitatory neurons, cerebral cortex	Cortex	Glutamate (VGLUT1),Glutamate (VGLUT2),Nitric oxide	Telencephalon projecting excitatory neurons	Piriform pyramidal	0	0.981788
2.2_Oligo	TEGLU17	Excitatory neurons, cerebral cortex	Cortex	Glutamate (VGLUT1),Glutamate (VGLUT2)	Telencephalon projecting excitatory neurons	Piriform pyramidal	0	0.981788
2.2_Oligo	TEGLU18	Excitatory neurons, cerebral cortex	Cortex	Glutamate (VGLUT1),Glutamate (VGLUT2)	Telencephalon projecting excitatory neurons	Anterior olfactory nucleus, deep layer	0	0.981788
2.2_Oligo	TEGLU19	Excitatory neurons, cerebral cortex	Cortex	Glutamate (VGLUT1)	Telencephalon projecting excitatory neurons	Anterior olfactory nucleus and ventral striatum	0	0.981788
2.2_Oligo	TEGLU2	Excitatory neurons, cerebral cortex	Cortex	Glutamate (VGLUT1)	Telencephalon projecting excitatory neurons	Cortex pyramidal layer 6b	0	0.981788
2.2_Oligo	TEGLU20	Excitatory neurons, cerebral cortex	Cortex	Glutamate (VGLUT1)	Telencephalon projecting excitatory neurons	Cortex pyramidal layer 6	0	0.981788
2.2_Oligo	TEGLU21	Excitatory neurons, hippocampus CA1	Hippocampus	Glutamate (VGLUT1),Nitric oxide	Telencephalon projecting excitatory neurons	CA1 (posterior),subiculum,entorhinal	0	0.981788
2.2_Oligo	TEGLU22	Excitatory neurons, amygdala	Amygdala	Glutamate (VGLUT1),Glutamate (VGLUT2)	Telencephalon projecting excitatory neurons	Basolateral amygdala	0	0.981788
2.2_Oligo	TEGLU23	Excitatory neurons, hippocampus CA3	Hippocampus	Glutamate (VGLUT1),Nitric oxide	Telencephalon projecting excitatory neurons	CA3	0	0.981788
2.2_Oligo	TEGLU24	Excitatory neurons, hippocampus CA1	Hippocampus	Glutamate (VGLUT1),Nitric oxide	Telencephalon projecting excitatory neurons	CA1	0	0.981788
2.2_Oligo	TEGLU3	Excitatory neurons, cerebral cortex	Cortex	Glutamate (VGLUT1)	Telencephalon projecting excitatory neurons	Cortex pyramidal layer 6	0	0.981788
2.2_Oligo	TEGLU4	Excitatory neurons, cerebral cortex	Cortex	Glutamate (VGLUT1),Glutamate (VGLUT2)	Telencephalon projecting excitatory neurons	Cortex pyramidal layer 5, Cingulate/Retrosplenial area (superficial and deep)	0	0.981788
2.2_Oligo	TEGLU5	Excitatory neurons, cerebral cortex	Cortex	Glutamate (VGLUT1),Glutamate (VGLUT2)	Telencephalon projecting excitatory neurons	Entorhinal superficial layers	0	0.981788
2.2_Oligo	TEGLU6	Excitatory neurons, cerebral cortex	Cortex	Glutamate (VGLUT1),Glutamate (VGLUT2)	Telencephalon projecting excitatory neurons	Cingulate/Retrosplenial area, layer 2	0	0.981788
2.2_Oligo	TEGLU7	Excitatory neurons, cerebral cortex	Cortex	Glutamate (VGLUT1),Glutamate (VGLUT2)	Telencephalon projecting excitatory neurons	Cortical pyramidal layer 2/3	0	0.981788
2.2_Oligo	TEGLU8	Excitatory neurons, cerebral cortex	Cortex	Glutamate (VGLUT1),Glutamate (VGLUT2)	Telencephalon projecting excitatory neurons	Cortical pyramidal layer 4	0	0.981788
2.2_Oligo	TEGLU9	Excitatory neurons, cerebral cortex	Cortex	Glutamate (VGLUT1),Glutamate (VGLUT2)	Telencephalon projecting excitatory neurons	Cingulate/Retrosplenial area, layer 5	0	0.981788
2.2_Oligo	TEINH1	Inhibitory neurons, pallidum	Pallidum	GABA	Di- and mesencephalon inhibitory neurons	Medial septal nucleus and Magnocellular nucleus	0	0.981788
2.2_Oligo	TEINH10	R-LM border Cck interneurons, cortex/hippocampus	Hippocampus,Cortex	Glutamate (VGLUT3),GABA	Telencephalon inhibitory interneurons	Hippocampus (sr/slm),Cortex	0	0.981788
2.2_Oligo	TEINH11	R-LM border Cck interneurons, cortex/hippocampus	Hippocampus,Cortex	Glutamate (VGLUT3),GABA	Telencephalon inhibitory interneurons	Hippocampus (sr/slm),Cortex	0	0.981788
2.2_Oligo	TEINH12	Non-border Cck interneurons, cortex/hippocampus	Hippocampus,Cortex	Glutamate (VGLUT3),GABA	Telencephalon inhibitory interneurons	Hippocampus,Cortex	0	0.981788
2.2_Oligo	TEINH13	Trilaminar cells, hippocampus	Hippocampus	Glutamate (VGLUT3),GABA	Telencephalon inhibitory interneurons	Hippocampus	0	0.981788
2.2_Oligo	TEINH14	CGE-derived neurogliaform cells Cxcl14+, cortex/hippocampus	Hippocampus,Cortex	GABA	Telencephalon inhibitory interneurons	Hippocampus,Cortex	0	0.981788
2.2_Oligo	TEINH15	CGE-derived neurogliaform cells, cortex/hippocampus	Hippocampus,Cortex	GABA,Nitric oxide	Telencephalon inhibitory interneurons	Hippocampus,Cortex	0	0.981788
2.2_Oligo	TEINH16	Ivy and MGE-derived neurogliaform cells, cortex/hippocampus	Hippocampus,Cortex	GABA,Nitric oxide	Telencephalon inhibitory interneurons	Hippocampus,Cortex	0	0.981788
2.2_Oligo	TEINH17	Axo-axonic, cortex/hippocampus	Hippocampus,Cortex	GABA	Telencephalon inhibitory interneurons	Hippocampus,Cortex	0	0.981788
2.2_Oligo	TEINH18	Basket and bistratified cells, cortex/hippocampus	Hippocampus,Cortex	GABA,Nitric oxide	Telencephalon inhibitory interneurons	Hippocampus,Cortex	0	0.981788
2.2_Oligo	TEINH19	Hippocamposeptal projection, cortex/hippocampus	Hippocampus,Cortex	GABA	Telencephalon inhibitory interneurons	Hippocampus (so),Cortex	0	0.981788
2.2_Oligo	TEINH2	Inhibitory neurons, septal nucleus	Striatum dorsal, Striatum ventral	GABA	Peptidergic neurons	Septal nucleus	0	0.981788
2.2_Oligo	TEINH20	Inhibitory interneurons, hippocampus	Hippocampus	GABA	Telencephalon inhibitory interneurons	Hippocampus (sr/slm)	0	0.981788
2.2_Oligo	TEINH21	Sleep-active, long-range projection interneurons, cortex/hippocampus	Hippocampus,Cortex	GABA,Nitric oxide	Telencephalon inhibitory interneurons	Hippocampus,Cortex	0	0.981788
2.2_Oligo	TEINH3	Inhibitory neurons, telencephalon	Pallidum	GABA	Peptidergic neurons	Bed nuclei of the stria terminalis posterior division	0	0.981788
2.2_Oligo	TEINH4	Interneuron-selective interneurons, cortex/hippocampus	Hippocampus,Cortex	GABA	Telencephalon inhibitory interneurons	Hippocampus,Cortex	0	0.981788
2.2_Oligo	TEINH5	Interneuron-selective interneurons, cortex/hippocampus	Hippocampus,Cortex	GABA,Nitric oxide	Telencephalon inhibitory interneurons	Hippocampus,Cortex	0	0.981788
2.2_Oligo	TEINH6	Interneuron-selective interneurons, cortex/hippocampus	Hippocampus,Cortex	GABA	Telencephalon inhibitory interneurons	Hippocampus,Cortex	0	0.981788
2.2_Oligo	TEINH7	Interneuron-selective interneurons, hippocampus	Hippocampus	GABA	Telencephalon inhibitory interneurons	Hippocampus	0	0.981788
2.2_Oligo	TEINH8	Interneuron-selective interneurons, hippocampus	Hippocampus	GABA	Telencephalon inhibitory interneurons	Hippocampus	0	0.981788
2.2_Oligo	TEINH9	Non-border Cck interneurons, hippocampus	Hippocampus	GABA	Telencephalon inhibitory interneurons	Hippocampus	0	0.981788
2.2_Oligo	VECA	Vascular endothelial cells, arterial	CNS	NA	Vascular smooth muscle cells	CNS	0	0.981788
2.2_Oligo	VECC	Vascular endothelial cells, capillary	CNS	NA	Vascular endothelial cells	CNS	0	0.981788
2.2_Oligo	VECV	Vascular endothelial cells, venous	CNS	NA	Vascular endothelial cells	CNS	0	0.981788
2.2_Oligo	VLMC1	Vascular leptomeningeal cells	CNS	NA	Vascular and leptomeningeal cells	CNS	0	0.981788
2.2_Oligo	VLMC2	Vascular leptomeningeal cells	CNS	NA	Vascular and leptomeningeal cells	Olfactory bulb-enriched	0	0.981788
2.2_Oligo	VSMCA	Vascular smooth muscle cells, arterial	CNS	NA	Vascular smooth muscle cells	CNS	0	0.981788
3_Peri	ABC	Vascular leptomeningeal cells	CNS	NA	Vascular and leptomeningeal cells	Pia/meninges surface	0	0.932576
3_Peri	ACOB	Olfactory astrocytes	Olfactory bulb	NA	Astrocytes	Olfactory bulb periglomerular layer	0	0.932576
3_Peri	ACTE1	Telencephalon astrocytes, fibrous	Telencephalon	NA	Astrocytes	Telencephalon	0	0.932576
3_Peri	ACTE2	Telencephalon astrocytes, protoplasmic	Telencephalon	NA	Astrocytes	Telencephalon	0	0.932576
3_Peri	COP1	Committed oligodendrocytes cells (COP)	CNS	NA	Oligodendrocytes	CNS	0	0.932576
3_Peri	CR	Cajal-Retzius cells, hippocampus	Dentate gyrus	Glutamate (VGLUT1),Glutamate (VGLUT2)	Di- and mesencephalon excitatory neurons	Dentate gyrus molecular layer	0	0.932576
3_Peri	DGGRC1	Granule neuroblasts, dentate gyrus	Dentate gyrus	Glutamate (VGLUT1)	Dentate gyrus granule neurons	Dentate gyrus	0	0.932576
3_Peri	DGGRC2	Granule neurons, dentate gyrus	Dentate gyrus	Glutamate (VGLUT1)	Dentate gyrus granule neurons	Dentate gyrus	0	0.932576
3_Peri	DGNBL1	Granule neuroblasts, dentate gyrus	Dentate gyrus	Glutamate (VGLUT2)	Non-glutamatergic neuroblasts	Dentate gyrus	0	0.932576
3_Peri	DGNBL2	Granule neuroblasts, dentate gyrus	Dentate gyrus	Glutamate (VGLUT1)	Non-glutamatergic neuroblasts	Dentate gyrus	0	0.932576
3_Peri	EPEN	Ependymal cells	Brain	NA	Ependymal cells	Brain	0	0.932576
3_Peri	MFOL1	Myelin forming oligodendrocytes (MFOL)	CNS	NA	Oligodendrocytes	Pons/medulla (possible batch effect)	0	0.932576
3_Peri	MFOL2	Myelin forming oligodendrocytes (MFOL)	CNS	NA	Oligodendrocytes	CNS	0	0.932576
3_Peri	MGL1	Microglia	CNS	NA	Microglia	CNS	0	0.932576
3_Peri	MGL2	Microglia, activated	CNS	NA	Microglia	CNS	0	0.932576
3_Peri	MGL3	Microglia, activated	CNS	NA	Microglia	CNS	0	0.932576
3_Peri	MOL1	Mature oligodendrocytes	CNS	NA	Oligodendrocytes	CNS	0	0.932576
3_Peri	MSN1	D1 medium spiny neurons, striatum	Striatum dorsal	GABA	Telencephalon projecting inhibitory neurons	Striatum dorsal	0	0.932576
3_Peri	MSN2	D2 medium spiny neurons, striatum	Striatum dorsal	GABA	Telencephalon projecting inhibitory neurons	Striatum dorsal	0	0.932576
[truncated: 3,248 more rows]
