# Supplementary material for: Spatially resolved cell atlas of the teleost telencephalon and deep homology of the vertebrate forebrain
Source: Commun Biol. 2024 May 21;7:612. doi: 10.1038/s42003-024-06315-1 (PMC11109250; doi:10.1038/s42003-024-06315-1)
Supplement: Supplementary file 10 — Supplementary Dataset 7 [file 42003_2024_6315_MOESM10_ESM.xlsx]

## Sheet: Cichlid-Mouse Conserved Markers
hgnc	cichlid_p_val	cichlid_avg_log2FC	cichlid_pct.1	cichlid_pct.2	cichlid_p_val_adj	cichlid_celltype	cichlid_gene	mouse_p_val	mouse_avg_log2FC	mouse_pct.1	mouse_pct.2	mouse_p_val_adj	mouse_celltype	mouse_gene
FABP7	0	1.64601	0.169	0.01	0	1.1_RG	fabp7	0	2.14914	0.927	0.136	0	RGDG	Fabp7
TNC	3.89172e-136	1.90212	0.317	0.105	1.26368e-131	1.1_RG	LOC101470175	0	0.409091	0.239	0.011	0	RGDG	Tnc
MLC1	0	2.19302	0.27	0.017	0	1.1_RG	mlc1	2.23983e-288	1.06752	0.633	0.079	4.58918e-284	RGDG	Mlc1
GFAP	0	1.11216	0.1	0.002	0	1.1_RG	LOC101468392	6.87451e-283	0.835172	0.477	0.047	1.40852e-278	RGDG	Gfap
PTPRZ1	0	4.14325	0.767	0.051	0	1.1_RG	LOC101483975	2.89733e-203	1.31265	0.694	0.138	5.93634e-199	RGDG	Ptprz1
MDK	2.06777e-62	1.0083	0.1	0.023	6.71425e-58	1.1_RG	mdk	1.06792e-173	0.862183	0.529	0.09	2.18805e-169	RGDG	Mdk
PLPP3	0	1.94329	0.239	0.02	0	1.1_RG	plpp3	3.12321e-171	1.05678	0.734	0.165	6.39915e-167	RGDG	Plpp3
FEZF2	1.27111e-104	1.2238	0.114	0.019	4.12742e-100	1.1_RG	fezf2	4.90018e-149	0.622823	0.33	0.042	1.004e-144	RGDG	Fezf2
ITIH3	4.15764e-07	0.364755	0.149	0.244	0.0135003	1.1_RG	LOC101487045	7.1712e-147	0.609739	0.303	0.036	1.46931e-142	RGDG	Itih3
SLC1A2	3.01812e-277	2.36028	0.684	0.356	9.80013e-273	1.1_RG	slc1a2	4.87512e-135	1.07999	0.875	0.303	9.98864e-131	RGDG	Slc1a2
ENTPD2	2.13199e-75	1.07513	0.103	0.021	6.92279e-71	1.1_RG	LOC101477672	7.91877e-101	0.302528	0.193	0.021	1.62248e-96	RGDG	Entpd2
ZBTB20	1.26878e-65	1.27682	0.585	0.517	4.11986e-61	1.1_RG	zbtb20	2.87549e-82	1.05949	0.835	0.438	5.89158e-78	RGDG	Zbtb20
ACSBG1	3.51789e-243	1.6233	0.185	0.023	1.14229e-238	1.1_RG	acsbg1	5.59166e-82	0.548996	0.352	0.072	1.14567e-77	RGDG	Acsbg1
PAX6	0	1.86969	0.192	0.013	0	1.1_RG	pax6	3.29613e-77	0.361308	0.232	0.037	6.75344e-73	RGDG	Pax6
MFGE8	1.30238e-45	1.08981	0.102	0.03	4.22896e-41	1.1_RG	LOC101464266	5.75561e-75	0.641847	0.502	0.144	1.17927e-70	RGDG	Mfge8
GPM6B	0	3.31673	0.657	0.045	0	1.1_RG	gpm6b	3.69193e-72	1.01614	0.847	0.509	7.5644e-68	RGDG	Gpm6b
PREX2	0	2.40642	0.342	0.028	0	1.1_RG	prex2	3.25943e-68	0.5255	0.333	0.079	6.67825e-64	RGDG	Prex2
NRARP	2.17298e-290	2.06283	0.254	0.037	7.05587e-286	1.1_RG	nrarp	2.09945e-67	0.55672	0.388	0.101	4.30156e-63	RGDG	Nrarp
DDAH1	1.51671e-34	1.30761	0.148	0.065	4.9249e-30	1.1_RG	ddah1	5.65399e-63	0.612761	0.394	0.114	1.15845e-58	RGDG	Ddah1
EMX1	2.35855e-15	1.08357	0.16	0.1	7.65844e-11	1.1_RG	LOC101464700	4.27812e-57	0.383328	0.223	0.044	8.76544e-53	RGDG	Emx1
CCDC80	2.38245e-51	1.01197	0.103	0.028	7.73604e-47	1.1_RG	LOC101480086	1.6785e-44	0.337647	0.183	0.037	3.43908e-40	RGDG	Ccdc80
NTRK2	1.36352e-36	0.947944	0.634	0.7	4.42748e-32	1.1_RG	LOC101467169	3.54499e-30	0.627205	0.566	0.329	7.26333e-26	RGDG	Ntrk2
LFNG	0	2.2263	0.306	0.038	0	1.1_RG	LOC101467699	2.45156e-28	0.266717	0.187	0.052	5.02299e-24	RGDG	Lfng
MSI2	4.28347e-37	0.871068	0.493	0.388	1.39089e-32	1.1_RG	msi2	6.56197e-20	0.371164	0.269	0.119	1.34448e-15	RGDG	Msi2
TIMP4	4.12347e-42	1.11217	0.117	0.039	1.33893e-37	1.1_RG	timp4	1.73269e-19	0.286183	0.202	0.073	3.5501e-15	RGDG	Timp4
KCNJ10	0	1.58816	0.151	0.01	0	1.1_RG	LOC101485288	5.83443e-17	0.366696	0.373	0.198	1.19542e-12	RGDG	Kcnj10
NFIB	1.89764e-132	1.82147	0.455	0.207	6.16183e-128	1.1_RG	nfib	2.38722e-16	0.491447	0.45	0.295	4.89118e-12	RGDG	Nfib
HES6	1.12962e-104	1.18369	0.101	0.016	3.66799e-100	1.1_RG	LOC101465586	3.90836e-14	0.318897	0.19	0.082	8.00785e-10	RGDG	Hes6
NR2F1	1.66114e-08	0.323961	0.213	0.349	0.000539388	1.1_RG	nr2f1	4.50599e-13	0.348313	0.284	0.156	9.23232e-09	RGDG	Nr2f1
GPR37L1	4.58275e-222	1.32322	0.136	0.013	1.48806e-217	1.1_RG	LOC101481538	7.87384e-13	0.255331	0.266	0.129	1.61327e-08	RGDG	Gpr37l1
MID1IP1	7.43276e-80	1.25056	0.123	0.028	2.41349e-75	1.1_RG	LOC101477439	1.36182e-12	0.375957	0.391	0.248	2.79022e-08	RGDG	Mid1ip1
POU3F3	1.67306e-255	1.70747	0.199	0.025	5.43259e-251	1.1_RG	pou3f3	5.54418e-12	0.289581	0.248	0.13	1.13595e-07	RGDG	Pou3f3
DAB1	2.95611e-88	1.68757	0.517	0.352	9.5988e-84	1.1_RG	dab1	1.24979e-09	0.316202	0.245	0.144	2.5607e-05	RGDG	Dab1
NFIA	0	2.9083	0.488	0.06	0	1.1_RG	nfia	2.43802e-07	0.285748	0.263	0.172	0.00499525	RGDG	Nfia
MGLL	4.46454e-176	2.38989	0.46	0.19	1.44968e-171	1.1_RG	LOC101470425	9.21582e-07	0.317848	0.358	0.269	0.0188823	RGDG	Mgll
AXL	0	2.26942	0.304	0.021	0	1.1_RG	axl	0	0.309099	0.23	0.039	0	ACTE1	Axl
BCAN	0	2.27926	0.304	0.024	0	1.1_RG	LOC101475969	0	1.80856	0.872	0.119	0	ACTE1	Bcan
CDC42EP4	0	1.55096	0.136	0.009	0	1.1_RG	cdc42ep4	0	0.412001	0.297	0.081	0	ACTE1	Cdc42ep4
FABP7	0	1.64601	0.169	0.01	0	1.1_RG	fabp7	0	0.79688	0.709	0.121	0	ACTE1	Fabp7
GPM6B	0	3.31673	0.657	0.045	0	1.1_RG	gpm6b	0	1.43134	0.925	0.498	0	ACTE1	Gpm6b
KCNJ10	0	1.58816	0.151	0.01	0	1.1_RG	LOC101485288	0	1.10947	0.654	0.185	0	ACTE1	Kcnj10
LFNG	0	2.2263	0.306	0.038	0	1.1_RG	LOC101467699	0	0.282461	0.211	0.047	0	ACTE1	Lfng
MLC1	0	2.19302	0.27	0.017	0	1.1_RG	mlc1	0	1.7752	0.829	0.058	0	ACTE1	Mlc1
MSI1	0	2.4766	0.351	0.022	0	1.1_RG	LOC101472464	0	0.297719	0.216	0.039	0	ACTE1	Msi1
PLXNB1	0	2.30439	0.337	0.05	0	1.1_RG	LOC101475072	0	0.786283	0.475	0.065	0	ACTE1	Plxnb1
PREX2	0	2.40642	0.342	0.028	0	1.1_RG	prex2	0	0.606727	0.407	0.069	0	ACTE1	Prex2
PTN	0	3.21323	0.503	0.029	0	1.1_RG	LOC101464395	0	0.525615	0.93	0.555	0	ACTE1	Ptn
PTPRZ1	0	4.14325	0.767	0.051	0	1.1_RG	LOC101483975	0	1.21228	0.728	0.122	0	ACTE1	Ptprz1
S100B	0	1.31804	0.128	0.008	0	1.1_RG	s100b	0	0.710512	0.542	0.155	0	ACTE1	S100b
SLC1A3	0	1.96099	0.245	0.016	0	1.1_RG	LOC101470384	0	1.84657	0.908	0.135	0	ACTE1	Slc1a3
TNFRSF19	0	2.17815	0.207	0.015	0	1.1_RG	tnfrsf19	0	0.479351	0.339	0.087	0	ACTE1	Tnfrsf19
SLC4A4	2.27169e-285	1.82029	0.22	0.027	7.3764e-281	1.1_RG	slc4a4	0	1.32747	0.72	0.107	0	ACTE1	Slc4a4
SLC1A2	3.01812e-277	2.36028	0.684	0.356	9.80013e-273	1.1_RG	slc1a2	0	3.65501	0.993	0.284	0	ACTE1	Slc1a2
ACSBG1	3.51789e-243	1.6233	0.185	0.023	1.14229e-238	1.1_RG	acsbg1	0	1.41872	0.742	0.053	0	ACTE1	Acsbg1
FGFR1	6.82028e-231	1.62146	0.178	0.022	2.21461e-226	1.1_RG	LOC101469987	0	0.449158	0.324	0.079	0	ACTE1	Fgfr1
GPR37L1	4.58275e-222	1.32322	0.136	0.013	1.48806e-217	1.1_RG	LOC101481538	0	1.6377	0.851	0.107	0	ACTE1	Gpr37l1
MGLL	4.46454e-176	2.38989	0.46	0.19	1.44968e-171	1.1_RG	LOC101470425	0	1.11064	0.711	0.256	0	ACTE1	Mgll
SLC6A11	1.84137e-160	1.93052	0.306	0.088	5.9791e-156	1.1_RG	slc6a11	0	0.818944	0.579	0.085	0	ACTE1	Slc6a11
MID1IP1	7.43276e-80	1.25056	0.123	0.028	2.41349e-75	1.1_RG	LOC101477439	0	0.67966	0.563	0.239	0	ACTE1	Mid1ip1
GPC5	2.78313e-79	1.09081	0.107	0.022	9.03709e-75	1.1_RG	LOC101469872	0	0.336868	0.222	0.022	0	ACTE1	Gpc5
SDC4	1.58679e-68	1.30267	0.121	0.03	5.15248e-64	1.1_RG	LOC101470932	0	0.728883	0.427	0.037	0	ACTE1	Sdc4
MYO10	1.01049e-66	1.41054	0.16	0.05	3.28117e-62	1.1_RG	myo10	0	0.369155	0.303	0.083	0	ACTE1	Myo10
ZBTB20	1.26878e-65	1.27682	0.585	0.517	4.11986e-61	1.1_RG	zbtb20	0	0.843644	0.81	0.428	0	ACTE1	Zbtb20
RFX4	3.79978e-65	1.73324	0.258	0.118	1.23382e-60	1.1_RG	rfx4	0	0.266927	0.179	0.018	0	ACTE1	Rfx4
MDK	2.06777e-62	1.0083	0.1	0.023	6.71425e-58	1.1_RG	mdk	0	0.566768	0.391	0.082	0	ACTE1	Mdk
RFTN2	7.08076e-51	1.27255	0.164	0.061	2.29919e-46	1.1_RG	rftn2	0	0.386753	0.259	0.04	0	ACTE1	Rftn2
AKT2	6.68905e-48	1.1978	0.127	0.042	2.172e-43	1.1_RG	LOC101466452	0	0.382184	0.293	0.088	0	ACTE1	Akt2
MFGE8	1.30238e-45	1.08981	0.102	0.03	4.22896e-41	1.1_RG	LOC101464266	0	1.49983	0.77	0.126	0	ACTE1	Mfge8
FGFR3	1.50282e-44	1.50792	0.184	0.08	4.87979e-40	1.1_RG	fgfr3	0	1.1586	0.643	0.051	0	ACTE1	Fgfr3
TIMP4	4.12347e-42	1.11217	0.117	0.039	1.33893e-37	1.1_RG	timp4	0	0.850068	0.501	0.06	0	ACTE1	Timp4
NTRK2	1.36352e-36	0.947944	0.634	0.7	4.42748e-32	1.1_RG	LOC101467169	0	1.36344	0.845	0.314	0	ACTE1	Ntrk2
DDAH1	1.51671e-34	1.30761	0.148	0.065	4.9249e-30	1.1_RG	ddah1	0	0.85173	0.521	0.102	0	ACTE1	Ddah1
SFXN5	2.60355e-17	1.02498	0.138	0.079	8.45399e-13	1.1_RG	LOC101471447	0	0.827111	0.452	0.047	0	ACTE1	Sfxn5
NCAN	3.8083e-14	1.28951	0.361	0.35	1.23659e-09	1.1_RG	LOC101468755	0	1.51334	0.671	0.143	0	ACTE1	Ncan
CNTFR	6.76192e-11	0.74411	0.499	0.509	2.19566e-06	1.1_RG	cntfr	0	0.398688	0.322	0.103	0	ACTE1	Cntfr
HEPACAM	8.53549e-10	0.824238	0.106	0.065	2.77156e-05	1.1_RG	LOC101487133	0	0.756621	0.519	0.124	0	ACTE1	Hepacam
ADD3	1.1124e-09	0.985034	0.148	0.105	3.61206e-05	1.1_RG	LOC101470348	0	0.624485	0.432	0.131	0	ACTE1	Add3
PSD2	3.3716e-09	0.303434	0.15	0.258	0.000109479	1.1_RG	psd2	0	0.464001	0.28	0.033	0	ACTE1	Psd2
LDHB	3.32109e-07	0.388284	0.122	0.203	0.0107839	1.1_RG	LOC101475396	0	1.15777	0.795	0.393	0	ACTE1	Ldhb
ITIH3	4.15764e-07	0.364755	0.149	0.244	0.0135003	1.1_RG	LOC101487045	0	0.295568	0.195	0.032	0	ACTE1	Itih3
NRARP	2.17298e-290	2.06283	0.254	0.037	7.05587e-286	1.1_RG	nrarp	5.95047e-305	0.365433	0.308	0.095	1.21919e-300	ACTE1	Nrarp
LRIG1	0	3.57493	0.614	0.039	0	1.1_RG	lrig1	3.04338e-303	0.2546	0.172	0.036	6.23558e-299	ACTE1	Lrig1
QKI	0	2.77336	0.581	0.094	0	1.1_RG	LOC101488128	1.24598e-301	0.445591	0.742	0.383	2.5529e-297	ACTE1	Qk
CD81	4.99685e-114	1.32599	0.129	0.023	1.62253e-109	1.1_RG	LOC101487553	3.37275e-293	0.519277	0.945	0.7	6.91042e-289	ACTE1	Cd81
NPAS3	9.41885e-276	2.07625	0.815	0.588	3.05839e-271	1.1_RG	npas3	9.90444e-293	0.305518	0.236	0.064	2.02932e-288	ACTE1	Npas3
POU3F3	1.67306e-255	1.70747	0.199	0.025	5.43259e-251	1.1_RG	pou3f3	1.28031e-254	0.398436	0.33	0.125	2.62323e-250	ACTE1	Pou3f3
NFIA	0	2.9083	0.488	0.06	0	1.1_RG	nfia	8.13135e-228	0.42963	0.379	0.166	1.66603e-223	ACTE1	Nfia
NR2F1	1.66114e-08	0.323961	0.213	0.349	0.000539388	1.1_RG	nr2f1	5.99535e-148	0.377056	0.317	0.152	1.22839e-143	ACTE1	Nr2f1
MSI2	4.28347e-37	0.871068	0.493	0.388	1.39089e-32	1.1_RG	msi2	9.51296e-134	0.261628	0.26	0.115	1.94911e-129	ACTE1	Msi2
NRCAM	2.50447e-90	1.64129	0.515	0.361	8.13225e-86	1.1_RG	LOC101476481	1.26207e-125	0.296666	0.294	0.143	2.58586e-121	ACTE1	Nrcam
PTPRA	2.38531e-10	0.25575	0.173	0.297	7.74535e-06	1.1_RG	LOC101471578	1.33684e-50	0.290502	0.376	0.281	2.73904e-46	ACTE1	Ptpra
BCAN	0	2.27926	0.304	0.024	0	1.1_RG	LOC101475969	0	1.9254	0.883	0.111	0	ACTE2	Bcan
CDC42EP4	0	1.55096	0.136	0.009	0	1.1_RG	cdc42ep4	0	0.620007	0.358	0.076	0	ACTE2	Cdc42ep4
GLI3	0	4.3323	0.727	0.033	0	1.1_RG	gli3	0	0.269347	0.174	0.012	0	ACTE2	Gli3
GPM6B	0	3.31673	0.657	0.045	0	1.1_RG	gpm6b	0	0.692511	0.79	0.499	0	ACTE2	Gpm6b
KCNJ10	0	1.58816	0.151	0.01	0	1.1_RG	LOC101485288	0	0.599967	0.44	0.189	0	ACTE2	Kcnj10
LFNG	0	2.2263	0.306	0.038	0	1.1_RG	LOC101467699	0	0.527311	0.304	0.042	0	ACTE2	Lfng
MLC1	0	2.19302	0.27	0.017	0	1.1_RG	mlc1	0	0.937433	0.542	0.062	0	ACTE2	Mlc1
PLPP3	0	1.94329	0.239	0.02	0	1.1_RG	plpp3	0	2.37561	0.946	0.135	0	ACTE2	Plpp3
PREX2	0	2.40642	0.342	0.028	0	1.1_RG	prex2	0	0.651726	0.362	0.068	0	ACTE2	Prex2
PTN	0	3.21323	0.503	0.029	0	1.1_RG	LOC101464395	0	1.16755	0.988	0.548	0	ACTE2	Ptn
PTPRZ1	0	4.14325	0.767	0.051	0	1.1_RG	LOC101483975	0	1.53104	0.783	0.113	0	ACTE2	Ptprz1
S100B	0	1.31804	0.128	0.008	0	1.1_RG	s100b	0	0.549172	0.456	0.154	0	ACTE2	S100b
SLC1A3	0	1.96099	0.245	0.016	0	1.1_RG	LOC101470384	0	2.5373	0.96	0.125	0	ACTE2	Slc1a3
TNFRSF19	0	2.17815	0.207	0.015	0	1.1_RG	tnfrsf19	0	0.446736	0.286	0.087	0	ACTE2	Tnfrsf19
NRARP	2.17298e-290	2.06283	0.254	0.037	7.05587e-286	1.1_RG	nrarp	0	1.08146	0.562	0.083	0	ACTE2	Nrarp
SLC4A4	2.27169e-285	1.82029	0.22	0.027	7.3764e-281	1.1_RG	slc4a4	0	1.23381	0.654	0.103	0	ACTE2	Slc4a4
SLC1A2	3.01812e-277	2.36028	0.684	0.356	9.80013e-273	1.1_RG	slc1a2	0	2.64384	0.993	0.277	0	ACTE2	Slc1a2
NPAS3	9.41885e-276	2.07625	0.815	0.588	3.05839e-271	1.1_RG	npas3	0	0.33556	0.224	0.062	0	ACTE2	Npas3
POU3F3	1.67306e-255	1.70747	0.199	0.025	5.43259e-251	1.1_RG	pou3f3	0	0.485492	0.325	0.123	0	ACTE2	Pou3f3
ACSBG1	3.51789e-243	1.6233	0.185	0.023	1.14229e-238	1.1_RG	acsbg1	0	1.11379	0.591	0.052	0	ACTE2	Acsbg1
WNT7B	1.00443e-192	1.99485	0.247	0.051	3.26148e-188	1.1_RG	LOC101469419	0	0.25377	0.171	0.036	0	ACTE2	Wnt7b
NR2E1	1.77549e-188	1.36646	0.124	0.013	5.7652e-184	1.1_RG	nr2e1	0	0.263425	0.169	0.016	0	ACTE2	Nr2e1
MGLL	4.46454e-176	2.38989	0.46	0.19	1.44968e-171	1.1_RG	LOC101470425	0	0.848054	0.564	0.257	0	ACTE2	Mgll
SLC6A11	1.84137e-160	1.93052	0.306	0.088	5.9791e-156	1.1_RG	slc6a11	0	1.13757	0.679	0.076	0	ACTE2	Slc6a11
GPC5	2.78313e-79	1.09081	0.107	0.022	9.03709e-75	1.1_RG	LOC101469872	0	0.324046	0.202	0.02	0	ACTE2	Gpc5
ENTPD2	2.13199e-75	1.07513	0.103	0.021	6.92279e-71	1.1_RG	LOC101477672	0	0.282999	0.181	0.015	0	ACTE2	Entpd2
SDC4	1.58679e-68	1.30267	0.121	0.03	5.15248e-64	1.1_RG	LOC101470932	0	0.417164	0.255	0.04	0	ACTE2	Sdc4
ZBTB20	1.26878e-65	1.27682	0.585	0.517	4.11986e-61	1.1_RG	zbtb20	0	0.604519	0.733	0.427	0	ACTE2	Zbtb20
RFX4	3.79978e-65	1.73324	0.258	0.118	1.23382e-60	1.1_RG	rfx4	0	0.340767	0.216	0.015	0	ACTE2	Rfx4
MDK	2.06777e-62	1.0083	0.1	0.023	6.71425e-58	1.1_RG	mdk	0	0.416957	0.313	0.082	0	ACTE2	Mdk
AKT2	6.68905e-48	1.1978	0.127	0.042	2.172e-43	1.1_RG	LOC101466452	0	0.419905	0.271	0.087	0	ACTE2	Akt2
MFGE8	1.30238e-45	1.08981	0.102	0.03	4.22896e-41	1.1_RG	LOC101464266	0	2.30553	0.932	0.113	0	ACTE2	Mfge8
FGFR3	1.50282e-44	1.50792	0.184	0.08	4.87979e-40	1.1_RG	fgfr3	0	1.40455	0.674	0.044	0	ACTE2	Fgfr3
TIMP4	4.12347e-42	1.11217	0.117	0.039	1.33893e-37	1.1_RG	timp4	0	0.788238	0.447	0.058	0	ACTE2	Timp4
NTRK2	1.36352e-36	0.947944	0.634	0.7	4.42748e-32	1.1_RG	LOC101467169	0	1.15017	0.738	0.313	0	ACTE2	Ntrk2
DDAH1	1.51671e-34	1.30761	0.148	0.065	4.9249e-30	1.1_RG	ddah1	0	0.508302	0.333	0.106	0	ACTE2	Ddah1
ADCYAP1R1	6.72642e-18	0.335026	0.153	0.314	2.18414e-13	1.1_RG	LOC101474562	0	0.54004	0.336	0.102	0	ACTE2	Adcyap1r1
NCAN	3.8083e-14	1.28951	0.361	0.35	1.23659e-09	1.1_RG	LOC101468755	0	0.493344	0.376	0.15	0	ACTE2	Ncan
CNTFR	6.76192e-11	0.74411	0.499	0.509	2.19566e-06	1.1_RG	cntfr	0	0.582326	0.356	0.099	0	ACTE2	Cntfr
HEPACAM	8.53549e-10	0.824238	0.106	0.065	2.77156e-05	1.1_RG	LOC101487133	0	0.870151	0.495	0.12	0	ACTE2	Hepacam
LDHB	3.32109e-07	0.388284	0.122	0.203	0.0107839	1.1_RG	LOC101475396	0	0.695096	0.656	0.394	0	ACTE2	Ldhb
ITIH3	4.15764e-07	0.364755	0.149	0.244	0.0135003	1.1_RG	LOC101487045	0	0.313428	0.192	0.031	0	ACTE2	Itih3
POU3F2	3.89251e-84	1.32523	0.145	0.036	1.26394e-79	1.1_RG	LOC101475787	3.01642e-299	0.278579	0.182	0.049	6.18035e-295	ACTE2	Pou3f2
MSI2	4.28347e-37	0.871068	0.493	0.388	1.39089e-32	1.1_RG	msi2	4.40526e-295	0.417584	0.292	0.112	9.02593e-291	ACTE2	Msi2
SFXN5	2.60355e-17	1.02498	0.138	0.079	8.45399e-13	1.1_RG	LOC101471447	1.44212e-286	0.272338	0.19	0.053	2.95476e-282	ACTE2	Sfxn5
MYO10	1.01049e-66	1.41054	0.16	0.05	3.28117e-62	1.1_RG	myo10	9.88989e-235	0.316156	0.23	0.083	2.02634e-230	ACTE2	Myo10
FGFR1	6.82028e-231	1.62146	0.178	0.022	2.21461e-226	1.1_RG	LOC101469987	3.78629e-219	0.302416	0.219	0.08	7.75774e-215	ACTE2	Fgfr1
PITPNC1	2.06606e-37	1.53178	0.391	0.301	6.70869e-33	1.1_RG	pitpnc1	9.36344e-189	0.385637	0.287	0.136	1.91848e-184	ACTE2	Pitpnc1
TRPS1	1.82952e-28	1.38726	0.303	0.218	5.94062e-24	1.1_RG	trps1	1.35079e-180	0.315135	0.229	0.097	2.76764e-176	ACTE2	Trps1
FRMD4A	1.41633e-06	0.46167	0.294	0.464	0.0459896	1.1_RG	frmd4a	6.8182e-133	0.258942	0.274	0.144	1.39698e-128	ACTE2	Frmd4a
ADD3	1.1124e-09	0.985034	0.148	0.105	3.61206e-05	1.1_RG	LOC101470348	1.60582e-110	0.294032	0.249	0.136	3.29017e-106	ACTE2	Add3
NR2F1	1.66114e-08	0.323961	0.213	0.349	0.000539388	1.1_RG	nr2f1	9.12759e-108	0.324374	0.266	0.152	1.87015e-103	ACTE2	Nr2f1
NFIA	0	2.9083	0.488	0.06	0	1.1_RG	nfia	2.86968e-74	0.279181	0.265	0.168	5.87968e-70	ACTE2	Nfia
RBM39	1.74346e-10	0.316608	0.252	0.433	5.66119e-06	1.1_RG	LOC101469619	1.32407e-60	0.266932	0.711	0.719	2.71289e-56	ACTE2	Rbm39
TNIK	3.37929e-47	1.42403	0.441	0.351	1.09729e-42	1.1_RG	LOC101480727	8.10609e-52	0.280592	0.294	0.22	1.66086e-47	ACTE2	Tnik
SPAG9	8.96936e-09	1.04738	0.227	0.195	0.000291244	1.1_RG	LOC101487670	9.2999e-35	0.264174	0.297	0.248	1.90546e-30	ACTE2	Spag9
ACSBG1	0	1.96002	0.401	0.02	0	1.2_RG	acsbg1	0	1.46455	0.774	0.063	0	ACOB	Acsbg1
ACSL6	0	1.46675	0.233	0.005	0	1.2_RG	LOC101470568	0	0.833583	0.559	0.105	0	ACOB	Acsl6
AXL	0	2.49912	0.537	0.019	0	1.2_RG	axl	0	0.426232	0.297	0.041	0	ACOB	Axl
BCAN	0	2.55676	0.55	0.022	0	1.2_RG	LOC101475969	0	2.01012	0.951	0.13	0	ACOB	Bcan
ENTPD2	0	2.63293	0.493	0.013	0	1.2_RG	LOC101477672	0	0.321885	0.22	0.019	0	ACOB	Entpd2
FABP7	0	2.12714	0.372	0.007	0	1.2_RG	fabp7	0	2.391	0.987	0.127	0	ACOB	Fabp7
FGFR1	0	1.64131	0.301	0.021	0	1.2_RG	LOC101469987	0	0.736434	0.489	0.08	0	ACOB	Fgfr1
GLDC	0	2.09397	0.376	0.012	0	1.2_RG	gldc	0	0.638458	0.396	0.02	0	ACOB	Gldc
GLUL	0	3.28677	0.692	0.069	0	1.2_RG	LOC101463785	0	2.08958	0.998	0.417	0	ACOB	Glul
GPC5	0	2.22507	0.424	0.016	0	1.2_RG	LOC101469872	0	0.447263	0.303	0.024	0	ACOB	Gpc5
GPR37L1	0	2.43146	0.477	0.007	0	1.2_RG	LOC101481538	0	1.72051	0.898	0.118	0	ACOB	Gpr37l1
KCNJ10	0	1.58085	0.233	0.01	0	1.2_RG	LOC101485288	0	1.64037	0.848	0.189	0	ACOB	Kcnj10
LFNG	0	2.07789	0.447	0.038	0	1.2_RG	LOC101467699	0	0.719891	0.451	0.046	0	ACOB	Lfng
LRIG1	0	2.70933	0.623	0.046	0	1.2_RG	lrig1	0	0.481036	0.305	0.036	0	ACOB	Lrig1
METRN	0	1.20402	0.166	0.003	0	1.2_RG	metrn	0	1.05058	0.675	0.157	0	ACOB	Metrn
MFGE8	0	0.848102	0.117	0.002	0	1.2_RG	LOC101482831	0	1.14126	0.734	0.136	0	ACOB	Mfge8
MLC1	0	2.92776	0.659	0.012	0	1.2_RG	mlc1	0	1.82201	0.844	0.07	0	ACOB	Mlc1
NRARP	0	2.1358	0.431	0.036	0	1.2_RG	nrarp	0	0.755362	0.449	0.096	0	ACOB	Nrarp
PLPP3	0	2.42195	0.484	0.017	0	1.2_RG	plpp3	0	2.10262	0.959	0.155	0	ACOB	Plpp3
PLXNB1	0	2.64519	0.64	0.047	0	1.2_RG	LOC101475072	0	0.51619	0.378	0.073	0	ACOB	Plxnb1
PTN	0	4.00406	0.884	0.027	0	1.2_RG	LOC101464395	0	0.939749	0.991	0.559	0	ACOB	Ptn
PTPRZ1	0	3.12886	0.876	0.058	0	1.2_RG	LOC101483975	0	2.06457	0.937	0.128	0	ACOB	Ptprz1
S100B	0	1.39302	0.237	0.007	0	1.2_RG	s100b	0	0.610649	0.535	0.161	0	ACOB	S100b
S1PR1	0	1.14869	0.159	0.004	0	1.2_RG	s1pr1	0	0.771552	0.525	0.076	0	ACOB	S1pr1
SLC1A2	0	4.35391	1	0.353	0	1.2_RG	slc1a2	0	1.73978	0.965	0.296	0	ACOB	Slc1a2
SLC4A4	0	3.37118	0.743	0.018	0	1.2_RG	slc4a4	0	1.99441	0.905	0.114	0	ACOB	Slc4a4
SLC6A11	0	2.61219	0.649	0.084	0	1.2_RG	slc6a11	0	3.73886	0.999	0.086	0	ACOB	Slc6a11
TIMP4	0	1.79928	0.331	0.035	0	1.2_RG	timp4	0	0.558545	0.387	0.069	0	ACOB	Timp4
ALDH1L1	7.65129e-249	0.995149	0.14	0.008	2.48445e-244	1.2_RG	LOC101480024	0	0.377133	0.261	0.025	0	ACOB	Aldh1l1
PHKG1	4.13867e-247	0.934847	0.123	0.006	1.34387e-242	1.2_RG	phkg1	0	0.58815	0.399	0.049	0	ACOB	Phkg1
TMEM47	5.94125e-189	0.76893	0.106	0.006	1.92918e-184	1.2_RG	tmem47	0	0.948367	0.61	0.102	0	ACOB	Tmem47
VEGFA	9.31433e-179	1.10068	0.183	0.021	3.02446e-174	1.2_RG	vegfa	0	0.375919	0.252	0.032	0	ACOB	Vegfa
NCAN	8.82047e-161	1.76376	0.691	0.343	2.8641e-156	1.2_RG	LOC101468755	0	1.83068	0.759	0.15	0	ACOB	Ncan
SLC6A9	2.7426e-153	1.35033	0.371	0.089	8.9055e-149	1.2_RG	slc6a9	0	1.13478	0.659	0.081	0	ACOB	Slc6a9
SERPINE2	1.00535e-147	0.893731	0.138	0.014	3.26447e-143	1.2_RG	serpine2	0	1.39598	0.876	0.249	0	ACOB	Serpine2
SFXN5	1.21575e-144	1.46479	0.323	0.075	3.94767e-140	1.2_RG	LOC101471447	0	0.580403	0.383	0.054	0	ACOB	Sfxn5
GAREM2	6.75582e-87	0.881439	0.153	0.028	2.19368e-82	1.2_RG	garem2	0	0.251179	0.19	0.022	0	ACOB	Gareml
RGMA	3.76495e-78	0.868104	0.158	0.032	1.22252e-73	1.2_RG	rgma	0	0.545593	0.401	0.08	0	ACOB	Rgma
CKB	1.51336e-76	1.46641	0.614	0.42	4.91404e-72	1.2_RG	LOC101477834	0	1.28319	0.949	0.616	0	ACOB	Ckb
CD38	1.73827e-69	0.712811	0.105	0.017	5.64433e-65	1.2_RG	LOC101478770	0	0.263505	0.184	0.011	0	ACOB	Cd38
HEPACAM	5.07145e-65	0.977344	0.217	0.063	1.64675e-60	1.2_RG	LOC101487133	0	0.7133	0.526	0.13	0	ACOB	Hepacam
MDK	1.43645e-61	0.768355	0.12	0.023	4.66429e-57	1.2_RG	mdk	0	0.759316	0.529	0.085	0	ACOB	Mdk
MYO10	1.29952e-52	0.957418	0.176	0.051	4.21967e-48	1.2_RG	myo10	0	0.451044	0.376	0.085	0	ACOB	Myo10
TTYH3	1.21788e-48	1.00979	0.247	0.096	3.95457e-44	1.2_RG	ttyh3	0	0.776814	0.552	0.178	0	ACOB	Ttyh3
SLC20A2	5.92853e-40	1.0514	0.345	0.184	1.92505e-35	1.2_RG	slc20a2	0	0.518001	0.377	0.079	0	ACOB	Slc20a2
CDH2	3.35522e-37	1.03818	0.435	0.273	1.08947e-32	1.2_RG	LOC101473079	0	0.589306	0.444	0.122	0	ACOB	Cdh2
SLC1A4	1.07614e-36	0.890311	0.185	0.07	3.49434e-32	1.2_RG	slc1a4	0	0.580747	0.396	0.071	0	ACOB	Slc1a4
DAG1	8.56206e-36	0.97467	0.328	0.175	2.78019e-31	1.2_RG	dag1	0	0.676649	0.513	0.152	0	ACOB	Dag1
EZR	4.14538e-28	0.737059	0.132	0.047	1.34605e-23	1.2_RG	ezr	0	0.444948	0.308	0.055	0	ACOB	Ezr
TTYH1	1.0312e-20	0.765252	0.499	0.424	3.34842e-16	1.2_RG	ttyh1	0	1.53834	0.908	0.337	0	ACOB	Ttyh1
WNT7A	4.33619e-18	0.602057	0.109	0.044	1.408e-13	1.2_RG	LOC101484715	0	0.68869	0.413	0.03	0	ACOB	Wnt7a
TOM1L2	7.88988e-11	0.602989	0.129	0.071	2.56192e-06	1.2_RG	LOC101475282	0	0.55778	0.371	0.052	0	ACOB	Srebf1
ID4	3.30546e-08	0.43097	0.114	0.065	0.00107332	1.2_RG	LOC101483990	0	0.455468	0.32	0.051	0	ACOB	Id4
DDAH1	4.3842e-96	1.2226	0.252	0.063	1.42359e-91	1.2_RG	ddah1	7.17108e-303	0.591307	0.418	0.11	1.46928e-298	ACOB	Ddah1
SLC27A1	2.77512e-47	0.621448	0.101	0.021	9.01109e-43	1.2_RG	slc27a1	1.16348e-282	0.356294	0.293	0.06	2.38386e-278	ACOB	Slc27a1
LRP1	3.52572e-12	0.659168	0.428	0.367	1.14484e-07	1.2_RG	LOC101466914	4.45489e-274	0.70425	0.555	0.204	9.12762e-270	ACOB	Lrp1
GPRC5B	4.9515e-139	1.64588	0.575	0.245	1.6078e-134	1.2_RG	LOC101480315	9.83078e-266	0.636268	0.531	0.184	2.01423e-261	ACOB	Gprc5b
ADCYAP1R1	1.18717e-54	1.21032	0.49	0.304	3.85486e-50	1.2_RG	LOC101474562	3.05061e-261	0.506367	0.39	0.107	6.25039e-257	ACOB	Adcyap1r1
GPM6B	0	4.33803	0.958	0.046	0	1.2_RG	gpm6b	1.22587e-245	0.841138	0.846	0.505	2.51169e-241	ACOB	Gpm6b
MSI1	0	1.79304	0.373	0.026	0	1.2_RG	LOC101472464	1.94664e-234	0.274229	0.219	0.041	3.98846e-230	ACOB	Msi1
LSAMP	4.03929e-39	0.402969	0.838	0.721	1.3116e-34	1.2_RG	lsamp	1.01302e-214	0.701124	0.633	0.291	2.07557e-210	ACOB	Lsamp
ZBTB20	8.1034e-13	0.431349	0.586	0.518	2.63126e-08	1.2_RG	zbtb20	1.86988e-214	0.65318	0.804	0.434	3.83121e-210	ACOB	Zbtb20
SLC41A1	1.02717e-14	0.52199	0.104	0.045	3.33533e-10	1.2_RG	LOC101469955	2.18001e-213	0.390454	0.303	0.079	4.46662e-209	ACOB	Slc41a1
RFTN2	1.38626e-277	1.74369	0.375	0.058	4.50132e-273	1.2_RG	rftn2	3.17286e-211	0.279339	0.218	0.044	6.50086e-207	ACOB	Rftn2
FAM107A	6.70567e-234	1.21232	0.187	0.017	2.1774e-229	1.2_RG	LOC101464523	2.64019e-191	0.311633	0.281	0.071	5.40949e-187	ACOB	Fam107a
SDC3	6.55641e-134	1.67557	0.538	0.22	2.12893e-129	1.2_RG	sdc3	1.28867e-186	0.567739	0.41	0.15	2.64036e-182	ACOB	Sdc3
NPAS3	0	3.26199	0.997	0.586	0	1.2_RG	npas3	8.87298e-185	0.309183	0.261	0.066	1.81798e-180	ACOB	Npas3
PTCH1	8.67242e-102	1.20106	0.251	0.06	2.81602e-97	1.2_RG	ptch1	2.91038e-173	0.354198	0.287	0.082	5.96308e-169	ACOB	Ptch1
CTSL	6.29534e-08	0.57845	0.135	0.085	0.00204416	1.2_RG	LOC101484687	1.14055e-170	0.56919	0.545	0.249	2.33687e-166	ACOB	Ctsl
SMPDL3A	3.82358e-242	1.43848	0.204	0.019	1.24155e-237	1.2_RG	smpdl3a	7.15404e-166	0.30509	0.253	0.067	1.46579e-161	ACOB	Smpdl3a
MGLL	0	3.15346	0.831	0.185	0	1.2_RG	LOC101470425	7.4628e-163	0.60529	0.554	0.265	1.52905e-158	ACOB	Mgll
QKI	0	3.24611	0.689	0.014	0	1.2_RG	LOC101482034	3.49705e-143	0.361209	0.76	0.389	7.16511e-139	ACOB	Qk
CDC42EP4	0	1.19141	0.188	0.009	0	1.2_RG	cdc42ep4	1.35231e-135	0.313338	0.27	0.084	2.77075e-131	ACOB	Cdc42ep4
TSHZ2	4.46007e-55	1.1064	0.234	0.08	1.44823e-50	1.2_RG	tshz2	3.97422e-123	0.264254	0.298	0.102	8.14278e-119	ACOB	Tshz2
EPAS1	0	1.63751	0.274	0.017	0	1.2_RG	epas1	3.42119e-122	0.288504	0.378	0.144	7.00968e-118	ACOB	Epas1
PCDH10	1.74072e-16	0.802874	0.226	0.135	5.65229e-12	1.2_RG	LOC101468123	6.37931e-109	0.423227	0.403	0.185	1.30706e-104	ACOB	Pcdh10
BMPR1A	1.11683e-18	0.557499	0.117	0.048	3.62645e-14	1.2_RG	bmpr1a	9.01034e-103	0.253953	0.211	0.067	1.84613e-98	ACOB	Bmpr1a
POU3F3	0	1.5003	0.278	0.026	0	1.2_RG	pou3f3	1.42791e-102	0.315046	0.316	0.128	2.92564e-98	ACOB	Pou3f3
IL6ST	8.51279e-130	0.851114	0.102	0.009	2.76419e-125	1.2_RG	LOC101481305	4.65503e-102	0.407724	0.309	0.128	9.53769e-98	ACOB	Il6st
HIP1	3.42424e-38	0.846997	0.477	0.295	1.11189e-33	1.2_RG	hip1	2.68742e-95	0.280171	0.255	0.095	5.50626e-91	ACOB	Hip1
SDC2	6.00312e-16	0.732881	0.257	0.161	1.94927e-11	1.2_RG	LOC101487536	4.1661e-92	0.256009	0.243	0.089	8.53592e-88	ACOB	Sdc2
SEMA6D	2.93912e-33	0.802398	0.158	0.056	9.54362e-29	1.2_RG	sema6d	6.86953e-84	0.29609	0.284	0.119	1.4075e-79	ACOB	Sema6d
CTNND2	7.98887e-07	0.334873	0.642	0.667	0.0259407	1.2_RG	LOC101475998	9.55912e-77	0.339989	0.353	0.175	1.95857e-72	ACOB	Ctnnd2
ECI1	1.81809e-31	0.78101	0.21	0.092	5.90353e-27	1.2_RG	LOC101471569	1.88608e-75	0.285969	0.221	0.085	3.86439e-71	ACOB	Eci1
ADD3	4.20987e-11	0.668906	0.172	0.105	1.36699e-06	1.2_RG	LOC101470348	6.50805e-66	0.275057	0.291	0.138	1.33343e-61	ACOB	Add3
TNFRSF19	1.07659e-113	0.955191	0.142	0.019	3.49578e-109	1.2_RG	tnfrsf19	3.69235e-52	0.260841	0.208	0.093	7.56525e-48	ACOB	Tnfrsf19
GNAO1	1.20013e-56	0.773837	0.853	0.813	3.89694e-52	1.2_RG	LOC101483158	2.35928e-49	0.345697	0.57	0.405	4.83393e-45	ACOB	Gnao1
NFIA	0	2.05478	0.523	0.064	0	1.2_RG	nfia	1.20284e-44	0.253746	0.309	0.17	2.46451e-40	ACOB	Nfia
ACSBG1	0	1.96002	0.401	0.02	0	1.2_RG	acsbg1	0	1.41872	0.742	0.053	0	ACTE1	Acsbg1
ACSL6	0	1.46675	0.233	0.005	0	1.2_RG	LOC101470568	0	1.04415	0.618	0.096	0	ACTE1	Acsl6
ARHGEF26	0	1.99055	0.342	0.016	0	1.2_RG	arhgef26	0	0.401489	0.27	0.027	0	ACTE1	Arhgef26
BCAN	0	2.55676	0.55	0.022	0	1.2_RG	LOC101475969	0	1.80856	0.872	0.119	0	ACTE1	Bcan
CDC42EP4	0	1.19141	0.188	0.009	0	1.2_RG	cdc42ep4	0	0.412001	0.297	0.081	0	ACTE1	Cdc42ep4
FABP7	0	2.12714	0.372	0.007	0	1.2_RG	fabp7	0	0.79688	0.709	0.121	0	ACTE1	Fabp7
FGFR1	0	1.64131	0.301	0.021	0	1.2_RG	LOC101469987	0	0.449158	0.324	0.079	0	ACTE1	Fgfr1
GLDC	0	2.09397	0.376	0.012	0	1.2_RG	gldc	0	0.419841	0.264	0.018	0	ACTE1	Gldc
GLUL	0	3.28677	0.692	0.069	0	1.2_RG	LOC101463785	0	2.07847	0.987	0.408	0	ACTE1	Glul
GPC5	0	2.22507	0.424	0.016	0	1.2_RG	LOC101469872	0	0.336868	0.222	0.022	0	ACTE1	Gpc5
GPM6B	0	4.33803	0.958	0.046	0	1.2_RG	gpm6b	0	1.43134	0.925	0.498	0	ACTE1	Gpm6b
GPR37L1	0	2.43146	0.477	0.007	0	1.2_RG	LOC101481538	0	1.6377	0.851	0.107	0	ACTE1	Gpr37l1
HAPLN1	0	1.52866	0.238	0.003	0	1.2_RG	LOC101475311	0	0.393164	0.271	0.04	0	ACTE1	Hapln1
KCNJ10	0	1.58085	0.233	0.01	0	1.2_RG	LOC101485288	0	1.10947	0.654	0.185	0	ACTE1	Kcnj10
LFNG	0	2.07789	0.447	0.038	0	1.2_RG	LOC101467699	0	0.282461	0.211	0.047	0	ACTE1	Lfng
METRN	0	1.20402	0.166	0.003	0	1.2_RG	metrn	0	0.785104	0.517	0.153	0	ACTE1	Metrn
MFGE8	0	0.848102	0.117	0.002	0	1.2_RG	LOC101482831	0	1.49983	0.77	0.126	0	ACTE1	Mfge8
MGLL	0	3.15346	0.831	0.185	0	1.2_RG	LOC101470425	0	1.11064	0.711	0.256	0	ACTE1	Mgll
MID1IP1	0	2.13004	0.39	0.023	0	1.2_RG	LOC101477439	0	0.67966	0.563	0.239	0	ACTE1	Mid1ip1
MLC1	0	2.92776	0.659	0.012	0	1.2_RG	mlc1	0	1.7752	0.829	0.058	0	ACTE1	Mlc1
MSI1	0	1.79304	0.373	0.026	0	1.2_RG	LOC101472464	0	0.297719	0.216	0.039	0	ACTE1	Msi1
PLPP3	0	2.42195	0.484	0.017	0	1.2_RG	plpp3	0	2.01648	0.923	0.144	0	ACTE1	Plpp3
PLXNB1	0	2.64519	0.64	0.047	0	1.2_RG	LOC101475072	0	0.786283	0.475	0.065	0	ACTE1	Plxnb1
PREX2	0	3.14189	0.721	0.024	0	1.2_RG	prex2	0	0.606727	0.407	0.069	0	ACTE1	Prex2
PTN	0	4.00406	0.884	0.027	0	1.2_RG	LOC101464395	0	0.525615	0.93	0.555	0	ACTE1	Ptn
PTPRZ1	0	3.12886	0.876	0.058	0	1.2_RG	LOC101483975	0	1.21228	0.728	0.122	0	ACTE1	Ptprz1
S100B	0	1.39302	0.237	0.007	0	1.2_RG	s100b	0	0.710512	0.542	0.155	0	ACTE1	S100b
S1PR1	0	1.14869	0.159	0.004	0	1.2_RG	s1pr1	0	0.805218	0.511	0.07	0	ACTE1	S1pr1
SLC12A4	0	1.02608	0.134	0.005	0	1.2_RG	slc12a4	0	0.273483	0.201	0.038	0	ACTE1	Slc12a4
SLC1A2	0	4.35391	1	0.353	0	1.2_RG	slc1a2	0	3.65501	0.993	0.284	0	ACTE1	Slc1a2
SLC4A4	0	3.37118	0.743	0.018	0	1.2_RG	slc4a4	0	1.32747	0.72	0.107	0	ACTE1	Slc4a4
SLC6A11	0	2.61219	0.649	0.084	0	1.2_RG	slc6a11	0	0.818944	0.579	0.085	0	ACTE1	Slc6a11
TIMP4	0	1.79928	0.331	0.035	0	1.2_RG	timp4	0	0.850068	0.501	0.06	0	ACTE1	Timp4
RFTN2	1.38626e-277	1.74369	0.375	0.058	4.50132e-273	1.2_RG	rftn2	0	0.386753	0.259	0.04	0	ACTE1	Rftn2
ALDH1L1	7.65129e-249	0.995149	0.14	0.008	2.48445e-244	1.2_RG	LOC101480024	0	0.478603	0.286	0.021	0	ACTE1	Aldh1l1
PHKG1	4.13867e-247	0.934847	0.123	0.006	1.34387e-242	1.2_RG	phkg1	0	0.641152	0.392	0.043	0	ACTE1	Phkg1
TMEM47	5.94125e-189	0.76893	0.106	0.006	1.92918e-184	1.2_RG	tmem47	0	1.14052	0.632	0.093	0	ACTE1	Tmem47
NCAN	8.82047e-161	1.76376	0.691	0.343	2.8641e-156	1.2_RG	LOC101468755	0	1.51334	0.671	0.143	0	ACTE1	Ncan
SERPINE2	1.00535e-147	0.893731	0.138	0.014	3.26447e-143	1.2_RG	serpine2	0	0.959988	0.737	0.243	0	ACTE1	Serpine2
SFXN5	1.21575e-144	1.46479	0.323	0.075	3.94767e-140	1.2_RG	LOC101471447	0	0.827111	0.452	0.047	0	ACTE1	Sfxn5
GPRC5B	4.9515e-139	1.64588	0.575	0.245	1.6078e-134	1.2_RG	LOC101480315	0	0.809707	0.563	0.177	0	ACTE1	Gprc5b
SCG3	1.99734e-113	1.811	0.467	0.186	6.48558e-109	1.2_RG	scg3	0	1.68133	0.851	0.165	0	ACTE1	Scg3
DAAM2	1.1314e-105	1.38912	0.612	0.33	3.67377e-101	1.2_RG	daam2	0	0.451596	0.32	0.069	0	ACTE1	Daam2
AIFM3	1.30156e-92	1.20482	0.253	0.067	4.22628e-88	1.2_RG	aifm3	0	0.297259	0.218	0.05	0	ACTE1	Aifm3
RGMA	3.76495e-78	0.868104	0.158	0.032	1.22252e-73	1.2_RG	rgma	0	0.473169	0.333	0.077	0	ACTE1	Rgma
CKB	1.51336e-76	1.46641	0.614	0.42	4.91404e-72	1.2_RG	LOC101477834	0	1.37557	0.951	0.61	0	ACTE1	Ckb
FGFR3	3.49383e-69	1.12866	0.253	0.08	1.13448e-64	1.2_RG	fgfr3	0	1.1586	0.643	0.051	0	ACTE1	Fgfr3
HEPACAM	5.07145e-65	0.977344	0.217	0.063	1.64675e-60	1.2_RG	LOC101487133	0	0.756621	0.519	0.124	0	ACTE1	Hepacam
NTRK2	7.0143e-65	0.836879	0.813	0.695	2.27761e-60	1.2_RG	LOC101467169	0	1.36344	0.845	0.314	0	ACTE1	Ntrk2
MDK	1.43645e-61	0.768355	0.12	0.023	4.66429e-57	1.2_RG	mdk	0	0.566768	0.391	0.082	0	ACTE1	Mdk
RORB	5.14258e-59	1.20748	0.436	0.227	1.66985e-54	1.2_RG	LOC101476944	0	0.444497	0.324	0.058	0	ACTE1	Rorb
ADCYAP1R1	1.18717e-54	1.21032	0.49	0.304	3.85486e-50	1.2_RG	LOC101474562	0	0.664263	0.439	0.101	0	ACTE1	Adcyap1r1
MYO10	1.29952e-52	0.957418	0.176	0.051	4.21967e-48	1.2_RG	myo10	0	0.369155	0.303	0.083	0	ACTE1	Myo10
TTYH3	1.21788e-48	1.00979	0.247	0.096	3.95457e-44	1.2_RG	ttyh3	0	0.566788	0.441	0.175	0	ACTE1	Ttyh3
SLC27A1	2.77512e-47	0.621448	0.101	0.021	9.01109e-43	1.2_RG	slc27a1	0	0.41028	0.284	0.057	0	ACTE1	Slc27a1
SLC1A4	1.07614e-36	0.890311	0.185	0.07	3.49434e-32	1.2_RG	slc1a4	0	0.356616	0.265	0.07	0	ACTE1	Slc1a4
ZCCHC24	1.78588e-33	0.510892	0.116	0.033	5.79895e-29	1.2_RG	LOC101479239	0	0.419618	0.301	0.072	0	ACTE1	Zcchc24
ECI1	1.81809e-31	0.78101	0.21	0.092	5.90353e-27	1.2_RG	LOC101471569	0	0.357326	0.274	0.081	0	ACTE1	Eci1
VCAM1	1.05966e-30	0.871011	0.21	0.094	3.44082e-26	1.2_RG	vcam1	0	0.318599	0.211	0.024	0	ACTE1	Vcam1
EZR	4.14538e-28	0.737059	0.132	0.047	1.34605e-23	1.2_RG	ezr	0	0.636995	0.402	0.048	0	ACTE1	Ezr
PSD2	4.4318e-28	0.839176	0.387	0.252	1.43905e-23	1.2_RG	psd2	0	0.464001	0.28	0.033	0	ACTE1	Psd2
TTYH1	1.0312e-20	0.765252	0.499	0.424	3.34842e-16	1.2_RG	ttyh1	0	1.7817	0.913	0.328	0	ACTE1	Ttyh1
SLC41A1	1.02717e-14	0.52199	0.104	0.045	3.33533e-10	1.2_RG	LOC101469955	0	0.383034	0.284	0.076	0	ACTE1	Slc41a1
ZBTB20	8.1034e-13	0.431349	0.586	0.518	2.63126e-08	1.2_RG	zbtb20	0	0.843644	0.81	0.428	0	ACTE1	Zbtb20
ADD3	4.20987e-11	0.668906	0.172	0.105	1.36699e-06	1.2_RG	LOC101470348	0	0.624485	0.432	0.131	0	ACTE1	Add3
TOM1L2	7.88988e-11	0.602989	0.129	0.071	2.56192e-06	1.2_RG	LOC101475282	0	0.303279	0.215	0.052	0	ACTE1	Srebf1
CNTFR	2.66276e-08	0.279384	0.583	0.506	0.000864624	1.2_RG	cntfr	0	0.398688	0.322	0.103	0	ACTE1	Cntfr
ID4	3.30546e-08	0.43097	0.114	0.065	0.00107332	1.2_RG	LOC101483990	0	0.812021	0.447	0.043	0	ACTE1	Id4
LRIG1	0	2.70933	0.623	0.046	0	1.2_RG	lrig1	3.04338e-303	0.2546	0.172	0.036	6.23558e-299	ACTE1	Lrig1
EPAS1	0	1.63751	0.274	0.017	0	1.2_RG	epas1	3.71809e-297	0.341299	0.394	0.14	7.618e-293	ACTE1	Epas1
CD81	0	1.87505	0.354	0.019	0	1.2_RG	LOC101487553	3.37275e-293	0.519277	0.945	0.7	6.91042e-289	ACTE1	Cd81
NPAS3	0	3.26199	0.997	0.586	0	1.2_RG	npas3	9.90444e-293	0.305518	0.236	0.064	2.02932e-288	ACTE1	Npas3
ABCD2	4.53786e-31	0.946477	0.228	0.107	1.47349e-26	1.2_RG	LOC101468205	1.12859e-277	0.25732	0.199	0.05	2.31238e-273	ACTE1	Abcd2
SMPDL3A	3.82358e-242	1.43848	0.204	0.019	1.24155e-237	1.2_RG	smpdl3a	5.177e-274	0.314552	0.231	0.065	1.06072e-269	ACTE1	Smpdl3a
BMPR1A	1.11683e-18	0.557499	0.117	0.048	3.62645e-14	1.2_RG	bmpr1a	1.26686e-269	0.302707	0.228	0.065	2.59566e-265	ACTE1	Bmpr1a
GNAI2	0	2.22942	0.568	0.092	0	1.2_RG	LOC101487808	3.09295e-255	0.539413	0.585	0.322	6.33715e-251	ACTE1	Gnai2
GNG12	6.66855e-278	1.70877	0.316	0.041	2.16534e-273	1.2_RG	LOC101471056	2.62369e-243	0.476949	0.563	0.297	5.37568e-239	ACTE1	Gng12
NFIA	0	2.05478	0.523	0.064	0	1.2_RG	nfia	8.13135e-228	0.42963	0.379	0.166	1.66603e-223	ACTE1	Nfia
LRP1	3.52572e-12	0.659168	0.428	0.367	1.14484e-07	1.2_RG	LOC101466914	4.44458e-218	0.461623	0.42	0.202	9.10649e-214	ACTE1	Lrp1
CTNND2	7.98887e-07	0.334873	0.642	0.667	0.0259407	1.2_RG	LOC101475998	6.17958e-218	0.432353	0.38	0.171	1.26613e-213	ACTE1	Ctnnd2
SPIRE1	1.95088e-123	1.78524	0.469	0.183	6.33469e-119	1.2_RG	LOC101466766	5.14917e-183	0.305929	0.257	0.099	1.05501e-178	ACTE1	Spire1
FERMT2	1.94494e-97	0.903543	0.151	0.025	6.31543e-93	1.2_RG	fermt2	5.84773e-163	0.39257	0.403	0.21	1.19814e-158	ACTE1	Fermt2
ALDH2	7.00424e-50	0.993006	0.238	0.089	2.27435e-45	1.2_RG	aldh2	8.8111e-131	0.262208	0.243	0.104	1.80531e-126	ACTE1	Aldh2
NRCAM	0	2.26889	0.85	0.355	0	1.2_RG	LOC101476481	1.26207e-125	0.296666	0.294	0.143	2.58586e-121	ACTE1	Nrcam
BCL2	6.71979e-20	0.585434	0.124	0.051	2.18198e-15	1.2_RG	bcl2	2.54016e-119	0.261558	0.213	0.089	5.20452e-115	ACTE1	Bcl2
ENAH	1.08543e-115	1.57337	0.587	0.291	3.5245e-111	1.2_RG	LOC101485320	3.78204e-116	0.314356	0.323	0.172	7.74901e-112	ACTE1	Enah
SPRED1	3.33293e-07	0.558259	0.228	0.174	0.0108223	1.2_RG	spred1	2.96796e-85	0.307451	0.296	0.171	6.08106e-81	ACTE1	Spred1
GNAO1	1.20013e-56	0.773837	0.853	0.813	3.89694e-52	1.2_RG	LOC101483158	7.03928e-82	0.359577	0.531	0.404	1.44228e-77	ACTE1	Gnao1
NFIB	4.97877e-192	1.53426	0.628	0.206	1.61666e-187	1.2_RG	nfib	7.54973e-68	0.2701	0.422	0.291	1.54686e-63	ACTE1	Nfib
MACF1	1.09484e-18	0.393916	0.839	0.856	3.55505e-14	1.2_RG	LOC101473995	7.34785e-65	0.305341	0.373	0.254	1.5055e-60	ACTE1	Macf1
FAM171B	7.97184e-73	0.766978	0.106	0.016	2.58854e-68	1.2_RG	LOC101472465	4.86236e-52	0.297488	0.467	0.368	9.96249e-48	ACTE1	Fam171b
ACSBG1	0	1.96002	0.401	0.02	0	1.2_RG	acsbg1	0	1.11379	0.591	0.052	0	ACTE2	Acsbg1
ACSL6	0	1.46675	0.233	0.005	0	1.2_RG	LOC101470568	0	0.943466	0.528	0.095	0	ACTE2	Acsl6
ARHGEF26	0	1.99055	0.342	0.016	0	1.2_RG	arhgef26	0	0.374352	0.224	0.027	0	ACTE2	Arhgef26
BCAN	0	2.55676	0.55	0.022	0	1.2_RG	LOC101475969	0	1.9254	0.883	0.111	0	ACTE2	Bcan
CDC42EP4	0	1.19141	0.188	0.009	0	1.2_RG	cdc42ep4	0	0.620007	0.358	0.076	0	ACTE2	Cdc42ep4
GLUL	0	3.28677	0.692	0.069	0	1.2_RG	LOC101463785	0	1.93397	0.987	0.402	0	ACTE2	Glul
GPM6B	0	4.33803	0.958	0.046	0	1.2_RG	gpm6b	0	0.692511	0.79	0.499	0	ACTE2	Gpm6b
GPR37L1	0	2.43146	0.477	0.007	0	1.2_RG	LOC101481538	0	2.26692	0.925	0.096	0	ACTE2	Gpr37l1
GRM3	0	2.78854	0.715	0.205	0	1.2_RG	LOC101468980	0	0.40985	0.257	0.05	0	ACTE2	Grm3
HAPLN1	0	1.52866	0.238	0.003	0	1.2_RG	LOC101475311	0	0.592875	0.332	0.036	0	ACTE2	Hapln1
KCNJ10	0	1.58085	0.233	0.01	0	1.2_RG	LOC101485288	0	0.599967	0.44	0.189	0	ACTE2	Kcnj10
LFNG	0	2.07789	0.447	0.038	0	1.2_RG	LOC101467699	0	0.527311	0.304	0.042	0	ACTE2	Lfng
METRN	0	1.20402	0.166	0.003	0	1.2_RG	metrn	0	0.592295	0.411	0.154	0	ACTE2	Metrn
MFGE8	0	0.848102	0.117	0.002	0	1.2_RG	LOC101482831	0	2.30553	0.932	0.113	0	ACTE2	Mfge8
MID1IP1	0	2.13004	0.39	0.023	0	1.2_RG	LOC101477439	0	0.897705	0.606	0.234	0	ACTE2	Mid1ip1
MLC1	0	2.92776	0.659	0.012	0	1.2_RG	mlc1	0	0.937433	0.542	0.062	0	ACTE2	Mlc1
PLPP3	0	2.42195	0.484	0.017	0	1.2_RG	plpp3	0	2.37561	0.946	0.135	0	ACTE2	Plpp3
PLXNB1	0	2.64519	0.64	0.047	0	1.2_RG	LOC101475072	0	0.378038	0.255	0.07	0	ACTE2	Plxnb1
POU3F3	0	1.5003	0.278	0.026	0	1.2_RG	pou3f3	0	0.485492	0.325	0.123	0	ACTE2	Pou3f3
PREX2	0	3.14189	0.721	0.024	0	1.2_RG	prex2	0	0.651726	0.362	0.068	0	ACTE2	Prex2
PTN	0	4.00406	0.884	0.027	0	1.2_RG	LOC101464395	0	1.16755	0.988	0.548	0	ACTE2	Ptn
S100B	0	1.39302	0.237	0.007	0	1.2_RG	s100b	0	0.549172	0.456	0.154	0	ACTE2	S100b
S1PR1	0	1.14869	0.159	0.004	0	1.2_RG	s1pr1	0	1.45356	0.696	0.057	0	ACTE2	S1pr1
SLC1A2	0	4.35391	1	0.353	0	1.2_RG	slc1a2	0	2.64384	0.993	0.277	0	ACTE2	Slc1a2
SLC1A3	0	2.98169	0.62	0.01	0	1.2_RG	LOC101470384	0	2.5373	0.96	0.125	0	ACTE2	Slc1a3
SLC4A4	0	3.37118	0.743	0.018	0	1.2_RG	slc4a4	0	1.23381	0.654	0.103	0	ACTE2	Slc4a4
SLC6A11	0	2.61219	0.649	0.084	0	1.2_RG	slc6a11	0	1.13757	0.679	0.076	0	ACTE2	Slc6a11
SLCO1C1	0	2.29392	0.426	0.004	0	1.2_RG	LOC101467202	0	0.737953	0.472	0.093	0	ACTE2	Slco1c1
TIMP4	0	1.79928	0.331	0.035	0	1.2_RG	timp4	0	0.788238	0.447	0.058	0	ACTE2	Timp4
GNG12	6.66855e-278	1.70877	0.316	0.041	2.16534e-273	1.2_RG	LOC101471056	0	0.648653	0.584	0.293	0	ACTE2	Gng12
RFX4	1.81776e-273	1.94157	0.512	0.114	5.90244e-269	1.2_RG	rfx4	0	0.340767	0.216	0.015	0	ACTE2	Rfx4
ALDH1L1	7.65129e-249	0.995149	0.14	0.008	2.48445e-244	1.2_RG	LOC101480024	0	0.263169	0.17	0.023	0	ACTE2	Aldh1l1
PHKG1	4.13867e-247	0.934847	0.123	0.006	1.34387e-242	1.2_RG	phkg1	0	0.978268	0.505	0.035	0	ACTE2	Phkg1
SMPDL3A	3.82358e-242	1.43848	0.204	0.019	1.24155e-237	1.2_RG	smpdl3a	0	0.370915	0.24	0.063	0	ACTE2	Smpdl3a
FAM107A	6.70567e-234	1.21232	0.187	0.017	2.1774e-229	1.2_RG	LOC101464523	0	1.33753	0.654	0.05	0	ACTE2	Fam107a
TMEM47	5.94125e-189	0.76893	0.106	0.006	1.92918e-184	1.2_RG	tmem47	0	0.629272	0.39	0.098	0	ACTE2	Tmem47
VEGFA	9.31433e-179	1.10068	0.183	0.021	3.02446e-174	1.2_RG	vegfa	0	0.275578	0.17	0.029	0	ACTE2	Vegfa
NCAN	8.82047e-161	1.76376	0.691	0.343	2.8641e-156	1.2_RG	LOC101468755	0	0.493344	0.376	0.15	0	ACTE2	Ncan
SERPINE2	1.00535e-147	0.893731	0.138	0.014	3.26447e-143	1.2_RG	serpine2	0	0.953589	0.686	0.24	0	ACTE2	Serpine2
TNFRSF19	1.07659e-113	0.955191	0.142	0.019	3.49578e-109	1.2_RG	tnfrsf19	0	0.446736	0.286	0.087	0	ACTE2	Tnfrsf19
SCG3	1.99734e-113	1.811	0.467	0.186	6.48558e-109	1.2_RG	scg3	0	1.49209	0.759	0.162	0	ACTE2	Scg3
DAAM2	1.1314e-105	1.38912	0.612	0.33	3.67377e-101	1.2_RG	daam2	0	0.409378	0.263	0.068	0	ACTE2	Daam2
FERMT2	1.94494e-97	0.903543	0.151	0.025	6.31543e-93	1.2_RG	fermt2	0	0.704928	0.48	0.205	0	ACTE2	Fermt2
DDAH1	4.3842e-96	1.2226	0.252	0.063	1.42359e-91	1.2_RG	ddah1	0	0.508302	0.333	0.106	0	ACTE2	Ddah1
AIFM3	1.30156e-92	1.20482	0.253	0.067	4.22628e-88	1.2_RG	aifm3	0	0.326052	0.207	0.048	0	ACTE2	Aifm3
CKB	1.51336e-76	1.46641	0.614	0.42	4.91404e-72	1.2_RG	LOC101477834	0	0.740984	0.847	0.611	0	ACTE2	Ckb
FGFR3	3.49383e-69	1.12866	0.253	0.08	1.13448e-64	1.2_RG	fgfr3	0	1.40455	0.674	0.044	0	ACTE2	Fgfr3
HEPACAM	5.07145e-65	0.977344	0.217	0.063	1.64675e-60	1.2_RG	LOC101487133	0	0.870151	0.495	0.12	0	ACTE2	Hepacam
NTRK2	7.0143e-65	0.836879	0.813	0.695	2.27761e-60	1.2_RG	LOC101467169	0	1.15017	0.738	0.313	0	ACTE2	Ntrk2
MDK	1.43645e-61	0.768355	0.12	0.023	4.66429e-57	1.2_RG	mdk	0	0.416957	0.313	0.082	0	ACTE2	Mdk
RORB	5.14258e-59	1.20748	0.436	0.227	1.66985e-54	1.2_RG	LOC101476944	0	0.644709	0.374	0.054	0	ACTE2	Rorb
GNAO1	1.20013e-56	0.773837	0.853	0.813	3.89694e-52	1.2_RG	LOC101483158	0	0.931775	0.702	0.395	0	ACTE2	Gnao1
ADCYAP1R1	1.18717e-54	1.21032	0.49	0.304	3.85486e-50	1.2_RG	LOC101474562	0	0.54004	0.336	0.102	0	ACTE2	Adcyap1r1
AKT2	2.92137e-49	0.824071	0.154	0.042	9.48599e-45	1.2_RG	LOC101466452	0	0.419905	0.271	0.087	0	ACTE2	Akt2
TTYH3	1.21788e-48	1.00979	0.247	0.096	3.95457e-44	1.2_RG	ttyh3	0	0.624927	0.412	0.174	0	ACTE2	Ttyh3
SLC27A1	2.77512e-47	0.621448	0.101	0.021	9.01109e-43	1.2_RG	slc27a1	0	0.591253	0.345	0.052	0	ACTE2	Slc27a1
SLC1A4	1.07614e-36	0.890311	0.185	0.07	3.49434e-32	1.2_RG	slc1a4	0	0.67508	0.366	0.064	0	ACTE2	Slc1a4
PSD2	4.4318e-28	0.839176	0.387	0.252	1.43905e-23	1.2_RG	psd2	0	0.278187	0.176	0.035	0	ACTE2	Psd2
TTYH1	1.0312e-20	0.765252	0.499	0.424	3.34842e-16	1.2_RG	ttyh1	0	1.38645	0.818	0.326	0	ACTE2	Ttyh1
BCL2	6.71979e-20	0.585434	0.124	0.051	2.18198e-15	1.2_RG	bcl2	0	0.43124	0.274	0.085	0	ACTE2	Bcl2
ZBTB20	8.1034e-13	0.431349	0.586	0.518	2.63126e-08	1.2_RG	zbtb20	0	0.604519	0.733	0.427	0	ACTE2	Zbtb20
ST3GAL4	5.54193e-11	0.556522	0.125	0.068	1.79952e-06	1.2_RG	st3gal4	0	0.362305	0.234	0.069	0	ACTE2	St3gal4
CNTFR	2.66276e-08	0.279384	0.583	0.506	0.000864624	1.2_RG	cntfr	0	0.582326	0.356	0.099	0	ACTE2	Cntfr
ID4	3.30546e-08	0.43097	0.114	0.065	0.00107332	1.2_RG	LOC101483990	0	0.328026	0.213	0.048	0	ACTE2	Id4
POU3F2	2.10886e-58	0.833502	0.153	0.037	6.84767e-54	1.2_RG	LOC101475787	3.01642e-299	0.278579	0.182	0.049	6.18035e-295	ACTE2	Pou3f2
DAG1	8.56206e-36	0.97467	0.328	0.175	2.78019e-31	1.2_RG	dag1	4.24422e-292	0.488214	0.342	0.149	8.69598e-288	ACTE2	Dag1
SFXN5	1.21575e-144	1.46479	0.323	0.075	3.94767e-140	1.2_RG	LOC101471447	1.44212e-286	0.272338	0.19	0.053	2.95476e-282	ACTE2	Sfxn5
QKI	0	3.24611	0.689	0.014	0	1.2_RG	LOC101482034	6.80583e-276	0.314047	0.685	0.382	1.39445e-271	ACTE2	Qk
MACF1	1.09484e-18	0.393916	0.839	0.856	3.55505e-14	1.2_RG	LOC101473995	4.16081e-249	0.535437	0.434	0.25	8.52508e-245	ACTE2	Macf1
MYO10	1.29952e-52	0.957418	0.176	0.051	4.21967e-48	1.2_RG	myo10	9.88989e-235	0.316156	0.23	0.083	2.02634e-230	ACTE2	Myo10
ECI1	1.81809e-31	0.78101	0.21	0.092	5.90353e-27	1.2_RG	LOC101471569	7.47157e-228	0.298261	0.223	0.081	1.53085e-223	ACTE2	Eci1
FGFR1	0	1.64131	0.301	0.021	0	1.2_RG	LOC101469987	3.78629e-219	0.302416	0.219	0.08	7.75774e-215	ACTE2	Fgfr1
PITPNC1	2.99349e-260	2.09945	0.757	0.294	9.72015e-256	1.2_RG	pitpnc1	9.36344e-189	0.385637	0.287	0.136	1.91848e-184	ACTE2	Pitpnc1
TRPS1	4.88163e-93	1.41382	0.484	0.215	1.58512e-88	1.2_RG	trps1	1.35079e-180	0.315135	0.229	0.097	2.76764e-176	ACTE2	Trps1
GPRC5B	4.9515e-139	1.64588	0.575	0.245	1.6078e-134	1.2_RG	LOC101480315	6.47545e-175	0.380907	0.344	0.182	1.32676e-170	ACTE2	Gprc5b
FRMD4A	5.80283e-36	0.98223	0.575	0.456	1.88424e-31	1.2_RG	frmd4a	6.8182e-133	0.258942	0.274	0.144	1.39698e-128	ACTE2	Frmd4a
ADD3	4.20987e-11	0.668906	0.172	0.105	1.36699e-06	1.2_RG	LOC101470348	1.60582e-110	0.294032	0.249	0.136	3.29017e-106	ACTE2	Add3
SLC3A2	0	1.71088	0.289	0.01	0	1.2_RG	slc3a2	3.11488e-105	0.299988	0.343	0.217	6.38208e-101	ACTE2	Slc3a2
CTNND2	7.98887e-07	0.334873	0.642	0.667	0.0259407	1.2_RG	LOC101475998	5.89831e-89	0.329641	0.275	0.173	1.2085e-84	ACTE2	Ctnnd2
PCDH10	1.74072e-16	0.802874	0.226	0.135	5.65229e-12	1.2_RG	LOC101468123	6.63474e-88	0.315803	0.288	0.184	1.35939e-83	ACTE2	Pcdh10
LRP1	3.52572e-12	0.659168	0.428	0.367	1.14484e-07	1.2_RG	LOC101466914	2.00173e-75	0.300978	0.303	0.205	4.10134e-71	ACTE2	Lrp1
NFIA	0	2.05478	0.523	0.064	0	1.2_RG	nfia	2.86968e-74	0.279181	0.265	0.168	5.87968e-70	ACTE2	Nfia
ENAH	1.08543e-115	1.57337	0.587	0.291	3.5245e-111	1.2_RG	LOC101485320	4.01852e-73	0.287362	0.265	0.173	8.23355e-69	ACTE2	Enah
TNIK	1.75778e-252	2.02847	0.785	0.345	5.70768e-248	1.2_RG	LOC101480727	8.10609e-52	0.280592	0.294	0.22	1.66086e-47	ACTE2	Tnik
SPAG9	4.53058e-165	1.69756	0.537	0.189	1.47112e-160	1.2_RG	LOC101487670	9.2999e-35	0.264174	0.297	0.248	1.90546e-30	ACTE2	Spag9
APOE	0	4.07049	0.579	0.003	0	1.3_MG	LOC101466239	0	1.5946	1	0.323	0	RGSZ	Apoe
RGCC	0	1.65557	0.121	0.001	0	1.3_MG	LOC101483324	5.35761e-197	0.975158	0.615	0.195	1.09772e-192	RGSZ	Rgcc
APOC1	0	1.84061	0.168	0	0	1.3_MG	LOC101466531	8.52287e-138	0.266146	0.12	0.013	1.74625e-133	RGSZ	Apoc1
ITIH3	1.21056e-45	2.2965	0.568	0.239	3.93082e-41	1.3_MG	LOC101487045	1.82496e-100	0.303934	0.181	0.036	3.73917e-96	RGSZ	Itih3
BCAN	0	3.47423	0.812	0.004	0	2.1_OPC	LOC101483761	0	2.01012	0.951	0.13	0	ACOB	Bcan
FABP7	0	0.920138	0.151	0.003	0	2.1_OPC	LOC101473459	0	2.391	0.987	0.127	0	ACOB	Fabp7
KCNJ10	0	1.23798	0.269	0.012	0	2.1_OPC	LOC101485288	0	1.64037	0.848	0.189	0	ACOB	Kcnj10
MYO10	0	2.38088	0.638	0.046	0	2.1_OPC	myo10	0	0.451044	0.376	0.085	0	ACOB	Myo10
PLXNB1	0	3.56478	0.891	0.067	0	2.1_OPC	LOC101469162	0	0.51619	0.378	0.073	0	ACOB	Plxnb1
SEMA5B	0	4.69952	0.958	0.034	0	2.1_OPC	LOC101467477	0	0.265493	0.188	0.017	0	ACOB	Sema5b
HEPACAM	1.38167e-271	1.22094	0.146	0.005	4.48641e-267	2.1_OPC	LOC101472723	0	0.7133	0.526	0.13	0	ACOB	Hepacam
SERPINE2	1.76977e-224	0.999478	0.213	0.014	5.74663e-220	2.1_OPC	serpine2	0	1.39598	0.876	0.249	0	ACOB	Serpine2
TIMP4	7.13775e-195	1.28478	0.325	0.038	2.3177e-190	2.1_OPC	timp4	0	0.558545	0.387	0.069	0	ACOB	Timp4
AXL	2.91235e-156	0.956162	0.253	0.027	9.45669e-152	2.1_OPC	axl	0	0.426232	0.297	0.041	0	ACOB	Axl
HTRA1	2.96552e-137	0.7844	0.169	0.015	9.62935e-133	2.1_OPC	LOC101484981	0	1.79364	0.894	0.115	0	ACOB	Htra1
GAREM2	2.79894e-79	0.701586	0.186	0.028	9.08844e-75	2.1_OPC	garem2	0	0.251179	0.19	0.022	0	ACOB	Gareml
CSPG5	1.19574e-74	1.12448	0.362	0.101	3.88269e-70	2.1_OPC	LOC101474472	0	1.031	0.822	0.293	0	ACOB	Cspg5
CDH2	2.73583e-69	1.17558	0.615	0.272	8.88352e-65	2.1_OPC	LOC101473079	0	0.589306	0.444	0.122	0	ACOB	Cdh2
FGFR1	3.01894e-67	0.576249	0.165	0.026	9.80278e-63	2.1_OPC	LOC101469987	0	0.736434	0.489	0.08	0	ACOB	Fgfr1
MDK	3.96203e-64	0.692839	0.153	0.024	1.28651e-59	2.1_OPC	mdk	0	0.759316	0.529	0.085	0	ACOB	Mdk
LFNG	5.53893e-61	0.727033	0.216	0.045	1.79855e-56	2.1_OPC	LOC101467699	0	0.719891	0.451	0.046	0	ACOB	Lfng
NRARP	1.25796e-49	0.659586	0.193	0.043	4.08473e-45	2.1_OPC	nrarp	0	0.755362	0.449	0.096	0	ACOB	Nrarp
SLC4A4	1.57411e-49	0.434235	0.165	0.032	5.1113e-45	2.1_OPC	slc4a4	0	1.99441	0.905	0.114	0	ACOB	Slc4a4
RGMA	2.76291e-31	0.540468	0.137	0.033	8.97144e-27	2.1_OPC	rgma	0	0.545593	0.401	0.08	0	ACOB	Rgma
SLC6A9	1.03156e-15	0.265431	0.211	0.094	3.34957e-11	2.1_OPC	slc6a9	0	1.13478	0.659	0.081	0	ACOB	Slc6a9
SFXN5	2.14501e-13	0.515935	0.174	0.079	6.96506e-09	2.1_OPC	LOC101471447	0	0.580403	0.383	0.054	0	ACOB	Sfxn5
PTPRZ1	2.65725e-13	0.478447	0.267	0.146	8.62834e-09	2.1_OPC	ptprz1	0	2.06457	0.937	0.128	0	ACOB	Ptprz1
TTYH1	1.93708e-12	0.747657	0.55	0.424	6.28988e-08	2.1_OPC	ttyh1	0	1.53834	0.908	0.337	0	ACOB	Ttyh1
TTYH3	1.80257e-11	0.412382	0.193	0.098	5.85314e-07	2.1_OPC	ttyh3	0	0.776814	0.552	0.178	0	ACOB	Ttyh3
GRIN2C	1.38081e-06	0.32721	0.111	0.058	0.0448362	2.1_OPC	LOC101464421	0	0.605685	0.368	0.033	0	ACOB	Grin2c
SLC27A1	1.76394e-28	0.424091	0.102	0.022	5.72769e-24	2.1_OPC	slc27a1	1.16348e-282	0.356294	0.293	0.06	2.38386e-278	ACOB	Slc27a1
LRP1	3.73165e-22	0.625166	0.58	0.38	1.2117e-17	2.1_OPC	LOC101472613	4.45489e-274	0.70425	0.555	0.204	9.12762e-270	ACOB	Lrp1
PSAP	1.01733e-35	0.835136	0.299	0.114	3.30337e-31	2.1_OPC	psap	2.40254e-254	0.897571	0.851	0.613	4.92256e-250	ACOB	Psap
GPM6B	7.78527e-307	1.35576	0.527	0.06	2.52795e-302	2.1_OPC	gpm6b	1.22587e-245	0.841138	0.846	0.505	2.51169e-241	ACOB	Gpm6b
CDH4	2.09957e-189	1.63802	0.715	0.18	6.81753e-185	2.1_OPC	LOC101477622	2.27996e-244	0.318541	0.223	0.042	4.67141e-240	ACOB	Cdh4
LSAMP	1.58168e-201	1.89792	1	0.72	5.13586e-197	2.1_OPC	lsamp	1.01302e-214	0.701124	0.633	0.291	2.07557e-210	ACOB	Lsamp
BCL2	1.75832e-65	0.931069	0.232	0.05	5.70944e-61	2.1_OPC	bcl2	1.45069e-211	0.412421	0.325	0.089	2.97231e-207	ACOB	Bcl2
RFTN2	3.14761e-186	1.47196	0.404	0.06	1.02206e-181	2.1_OPC	rftn2	3.17286e-211	0.279339	0.218	0.044	6.50086e-207	ACOB	Rftn2
ZCCHC24	0	4.05102	0.847	0.024	0	2.1_OPC	LOC101479239	4.50213e-196	0.364522	0.287	0.076	9.22441e-192	ACOB	Zcchc24
NPAS3	9.93787e-213	2.4471	0.954	0.591	3.22692e-208	2.1_OPC	npas3	8.87298e-185	0.309183	0.261	0.066	1.81798e-180	ACOB	Npas3
SEZ6	2.24064e-77	1.18454	0.592	0.237	7.27558e-73	2.1_OPC	LOC101482153	2.67081e-177	0.502961	0.421	0.154	5.47223e-173	ACOB	Sez6
PTCH1	1.1806e-12	0.277383	0.148	0.063	3.83351e-08	2.1_OPC	ptch1	2.91038e-173	0.354198	0.287	0.082	5.96308e-169	ACOB	Ptch1
MGLL	5.61093e-10	0.311665	0.144	0.068	1.82193e-05	2.1_OPC	LOC112436642	7.4628e-163	0.60529	0.554	0.265	1.52905e-158	ACOB	Mgll
MSI2	9.16214e-70	0.720339	0.784	0.387	2.97504e-65	2.1_OPC	msi2	2.94468e-161	0.410776	0.344	0.116	6.03336e-157	ACOB	Msi2
ID3	2.158e-144	0.735046	0.123	0.007	7.00725e-140	2.1_OPC	LOC101474249	1.26142e-137	0.899678	0.433	0.184	2.58453e-133	ACOB	Id3
TSHZ2	8.76617e-08	0.478136	0.153	0.083	0.00284646	2.1_OPC	tshz2	3.97422e-123	0.264254	0.298	0.102	8.14278e-119	ACOB	Tshz2
EPAS1	0	1.39738	0.309	0.019	0	2.1_OPC	epas1	3.42119e-122	0.288504	0.378	0.144	7.00968e-118	ACOB	Epas1
RASA3	3.12064e-38	0.750094	0.209	0.06	1.0133e-33	2.1_OPC	rasa3	2.20408e-118	0.284146	0.269	0.092	4.51595e-114	ACOB	Rasa3
DDHD1	5.27906e-21	0.530176	0.158	0.055	1.71416e-16	2.1_OPC	LOC101479185	2.5243e-111	0.273507	0.252	0.085	5.17203e-107	ACOB	Ddhd1
SMOX	7.18718e-46	0.891379	0.244	0.07	2.33375e-41	2.1_OPC	smox	9.45278e-93	0.285704	0.291	0.117	1.93678e-88	ACOB	Smox
SEMA6D	6.9593e-61	0.8159	0.244	0.056	2.25975e-56	2.1_OPC	sema6d	6.86953e-84	0.29609	0.284	0.119	1.4075e-79	ACOB	Sema6d
CTNND2	3.90602e-23	0.511151	0.803	0.665	1.26832e-18	2.1_OPC	LOC101475998	9.55912e-77	0.339989	0.353	0.175	1.95857e-72	ACOB	Ctnnd2
PTPRF	7.69583e-245	2.07327	0.882	0.256	2.49891e-240	2.1_OPC	ptprf	2.35432e-72	0.26409	0.285	0.128	4.82376e-68	ACOB	Ptprf
ADD3	5.71376e-47	1.03583	0.311	0.104	1.85532e-42	2.1_OPC	LOC101470348	6.50805e-66	0.275057	0.291	0.138	1.33343e-61	ACOB	Add3
NFIA	0	2.16769	0.698	0.066	0	2.1_OPC	nfia	1.20284e-44	0.253746	0.309	0.17	2.46451e-40	ACOB	Nfia
CADM1	8.12811e-17	0.27019	0.94	0.747	2.63928e-12	2.1_OPC	LOC101471180	1.72893e-38	0.274645	0.385	0.248	3.5424e-34	ACOB	Cadm1
CD59	0	4.74726	0.814	0.004	0	2.2_Oligo	LOC101486506	0	1.12059	0.633	0.102	0	OEC	Cd59a
PAQR6	6.38925e-136	2.7198	0.41	0.043	2.07465e-131	2.2_Oligo	LOC101467345	0	0.41929	0.225	0.01	0	OEC	Paqr6
CD9	9.5556e-36	2.16609	0.426	0.145	3.1028e-31	2.2_Oligo	LOC101471915	0	0.655068	0.617	0.222	0	OEC	Cd9
TOM1L2	5.4858e-18	1.64319	0.224	0.072	1.78129e-13	2.2_Oligo	LOC101475282	0	0.412074	0.29	0.052	0	OEC	Srebf1
SASH1	1.66859e-12	1.07396	0.607	0.513	5.41809e-08	2.2_Oligo	sash1	0	1.2898	0.692	0.09	0	OEC	Sash1
CPNE8	3.43765e-09	1.58538	0.311	0.182	0.000111624	2.2_Oligo	cpne8	0	0.569846	0.36	0.063	0	OEC	Cpne8
ITM2B	2.05304e-08	1.32364	0.175	0.075	0.000666644	2.2_Oligo	itm2b	0	1.37098	0.991	0.726	0	OEC	Itm2b
GLUL	2.19626e-08	1.31345	0.186	0.082	0.000713147	2.2_Oligo	LOC101463785	0	1.71984	0.982	0.414	0	OEC	Glul
BCL2	6.26366e-70	2.54987	0.328	0.051	2.03387e-65	2.2_Oligo	bcl2	6.8636e-161	0.347021	0.261	0.089	1.40628e-156	OEC	Bcl2
LPAR1	4.02439e-42	1.62803	0.169	0.022	1.30676e-37	2.2_Oligo	lpar1	4.56419e-142	0.296158	0.372	0.153	9.35158e-138	OEC	Lpar1
FAM102A	0	2.52168	0.273	0.003	0	2.2_Oligo	fam102a	1.58122e-105	0.2792	0.259	0.109	3.23976e-101	OEC	Fam102a
APOE	0	3.11133	0.569	0.005	0	3_Peri	LOC101466239	0	2.71557	1	0.319	0	ACOB	Apoe
SLC13A3	0	2.98105	0.403	0	0	3_Peri	slc13a3	0	0.877787	0.513	0.025	0	ACOB	Slc13a3
GLUL	1.37305e-261	3.86007	0.708	0.029	4.45843e-257	3_Peri	LOC101471677	0	2.08958	0.998	0.417	0	ACOB	Glul
SELENOP	7.26259e-178	1.7688	0.236	0.004	2.35824e-173	3_Peri	selenop	0	0.74374	0.848	0.289	0	ACOB	Sepp1
PTN	5.80588e-177	3.38043	0.736	0.044	1.88523e-172	3_Peri	LOC101464395	0	0.939749	0.991	0.559	0	ACOB	Ptn
SLC6A9	4.2226e-149	5.19842	0.917	0.094	1.37112e-144	3_Peri	slc6a9	0	1.13478	0.659	0.081	0	ACOB	Slc6a9
PLPP3	4.61461e-120	2.72957	0.472	0.027	1.49841e-115	3_Peri	plpp3	0	2.10262	0.959	0.155	0	ACOB	Plpp3
SLC4A4	2.30643e-108	2.79043	0.5	0.033	7.4892e-104	3_Peri	slc4a4	0	1.99441	0.905	0.114	0	ACOB	Slc4a4
FABP7	8.67206e-104	1.63505	0.181	0.004	2.8159e-99	3_Peri	LOC101473459	0	2.391	0.987	0.127	0	ACOB	Fabp7
SLC20A2	6.42302e-52	3.2121	0.764	0.186	2.08562e-47	3_Peri	slc20a2	0	0.518001	0.377	0.079	0	ACOB	Slc20a2
WNT7A	2.40932e-44	2.35265	0.375	0.045	7.8233e-40	3_Peri	LOC101484715	0	0.68869	0.413	0.03	0	ACOB	Wnt7a
SLC7A2	9.30669e-41	0.896963	0.111	0.004	3.02198e-36	3_Peri	LOC101479846	0	0.337868	0.243	0.029	0	ACOB	Slc7a2
SERPINE2	2.73954e-37	1.38283	0.208	0.016	8.89558e-33	3_Peri	serpine2	0	1.39598	0.876	0.249	0	ACOB	Serpine2
EVA1A	1.32011e-23	1.17081	0.125	0.009	4.28653e-19	3_Peri	eva1a	0	0.731129	0.476	0.056	0	ACOB	Eva1a
AXL	1.29903e-18	1.43014	0.208	0.03	4.21807e-14	3_Peri	axl	0	0.426232	0.297	0.041	0	ACOB	Axl
CKB	1.66567e-14	2.02183	0.569	0.286	5.40859e-10	3_Peri	ckb	0	1.28319	0.949	0.616	0	ACOB	Ckb
FGFR1	5.02379e-13	0.857409	0.167	0.027	1.63128e-08	3_Peri	LOC101469987	0	0.736434	0.489	0.08	0	ACOB	Fgfr1
RAMP1	1.28821e-12	1.91897	0.333	0.103	4.18294e-08	3_Peri	LOC101467429	0	0.846662	0.688	0.261	0	ACOB	Ramp1
SLC7A10	5.44582e-09	1.62899	0.222	0.065	0.000176831	3_Peri	LOC101481302	0	1.17302	0.63	0.04	0	ACOB	Slc7a10
LRP1	2.10296e-13	1.91548	0.639	0.367	6.82851e-09	3_Peri	LOC101466914	4.45489e-274	0.70425	0.555	0.204	9.12762e-270	ACOB	Lrp1
MSI1	3.19088e-38	1.89057	0.306	0.033	1.03611e-33	3_Peri	LOC101472464	1.94664e-234	0.274229	0.219	0.041	3.98846e-230	ACOB	Msi1
ZCCHC24	1.07998e-11	1.08473	0.181	0.035	3.50681e-07	3_Peri	LOC101479239	4.50213e-196	0.364522	0.287	0.076	9.22441e-192	ACOB	Zcchc24
MSI2	2.32652e-56	3.52705	1	0.391	7.55444e-52	3_Peri	msi2	2.94468e-161	0.410776	0.344	0.116	6.03336e-157	ACOB	Msi2
QKI	3.85956e-84	2.80666	0.792	0.109	1.25324e-79	3_Peri	LOC101488128	3.49705e-143	0.361209	0.76	0.389	7.16511e-139	ACOB	Qk
EPAS1	3.03147e-11	1.13888	0.139	0.023	9.84347e-07	3_Peri	epas1	3.42119e-122	0.288504	0.378	0.144	7.00968e-118	ACOB	Epas1
IL6ST	1.38592e-16	0.96792	0.111	0.011	4.50021e-12	3_Peri	LOC101481305	4.65503e-102	0.407724	0.309	0.128	9.53769e-98	ACOB	Il6st
STT3B	6.41053e-12	1.84473	0.458	0.208	2.08156e-07	3_Peri	LOC101465204	2.73573e-92	0.291782	0.293	0.12	5.60524e-88	ACOB	Stt3b
MACF1	6.048e-20	1.41071	0.917	0.856	1.96385e-15	3_Peri	LOC101473995	1.77898e-71	0.399679	0.439	0.255	3.64495e-67	ACOB	Macf1
HSD17B12	9.97003e-10	1.35051	0.236	0.067	3.23737e-05	3_Peri	LOC101469758	5.15935e-67	0.33378	0.368	0.196	1.0571e-62	ACOB	Hsd17b12
ADD3	8.7586e-09	1.60099	0.292	0.106	0.0002844	3_Peri	LOC101470348	6.50805e-66	0.275057	0.291	0.138	1.33343e-61	ACOB	Add3
SFXN1	1.02352e-15	0.976869	0.111	0.011	3.32347e-11	3_Peri	LOC101487885	2.15257e-58	0.274465	0.348	0.187	4.4104e-54	ACOB	Sfxn1
SCARB2	1.56339e-123	2.28624	0.319	0.012	5.07648e-119	3_Peri	LOC101466881	1.52875e-41	0.288706	0.325	0.192	3.13227e-37	ACOB	Scarb2
DACH1	0	1.02768	0.228	0.027	0	4.1_GABA	LOC101469470	0	0.633416	0.475	0.023	0	MSN1	Dach1
DGKB	0	1.90961	0.767	0.26	0	4.1_GABA	dgkb	0	0.428161	0.343	0.04	0	MSN1	Dgkb
GRIN2B	0	0.89616	0.984	0.806	0	4.1_GABA	grin2b	0	1.15425	0.974	0.398	0	MSN1	Grin2b
MEIS2	0	1.78902	0.938	0.218	0	4.1_GABA	meis2	0	1.10249	0.901	0.197	0	MSN1	Meis2
NETO1	0	1.53414	0.719	0.242	0	4.1_GABA	neto1	0	0.423684	0.36	0.057	0	MSN1	Neto1
PCP4	0	1.55935	0.57	0.165	0	4.1_GABA	pcp4	0	3.43725	1	0.423	0	MSN1	Pcp4
PPP3CA	0	1.52392	0.962	0.648	0	4.1_GABA	ppp3ca	0	1.6651	0.995	0.583	0	MSN1	Ppp3ca
PRKCB	0	1.99117	0.78	0.255	0	4.1_GABA	prkcb	0	0.985825	0.843	0.264	0	MSN1	Prkcb
SIX3	0	1.43635	0.431	0.074	0	4.1_GABA	six3	0	0.557881	0.42	0.024	0	MSN1	Six3
RYR3	4.12875e-296	1.14619	0.687	0.325	1.34065e-291	4.1_GABA	ryr3	0	0.534209	0.398	0.042	0	MSN1	Ryr3
GABRA4	2.31911e-289	1.13213	0.306	0.072	7.5304e-285	4.1_GABA	gabra4	0	0.62265	0.578	0.126	0	MSN1	Gabra4
GABRD	1.44454e-273	1.08407	0.792	0.457	4.69056e-269	4.1_GABA	gabrd	0	0.507226	0.43	0.062	0	MSN1	Gabrd
NECAB2	1.29597e-189	0.914101	0.615	0.317	4.20813e-185	4.1_GABA	necab2	0	0.833767	0.662	0.086	0	MSN1	Necab2
SLC32A1	7.05213e-147	0.798121	0.321	0.117	2.2899e-142	4.1_GABA	LOC101468775	0	0.612413	0.617	0.13	0	MSN1	Slc32a1
ITPR1	5.46728e-131	0.786383	0.542	0.307	1.77528e-126	4.1_GABA	LOC101470371	0	0.757254	0.663	0.137	0	MSN1	Itpr1
IVNS1ABP	4.97118e-112	0.633442	0.746	0.508	1.61419e-107	4.1_GABA	klhdc8b	0	1.03187	0.749	0.184	0	MSN1	Ivns1abp
SEZ6	4.3967e-99	0.599629	0.753	0.559	1.42765e-94	4.1_GABA	LOC101475039	0	0.937418	0.746	0.153	0	MSN1	Sez6
SPEG	2.12328e-94	0.575637	0.817	0.666	6.89451e-90	4.1_GABA	LOC101478469	0	0.509999	0.468	0.091	0	MSN1	Speg
PDE7B	1.25991e-85	0.684369	0.27	0.122	4.09106e-81	4.1_GABA	pde7b	0	0.307817	0.216	0.015	0	MSN1	Pde7b
RARB	1.84787e-82	0.720457	0.318	0.157	6.00021e-78	4.1_GABA	rarb	0	0.539861	0.398	0.023	0	MSN1	Rarb
LINGO3	1.91411e-69	0.597324	0.462	0.29	6.21531e-65	4.1_GABA	LOC101485319	0	0.553812	0.434	0.04	0	MSN1	Lingo3
KCND2	1.34249e-61	0.646173	0.339	0.191	4.35919e-57	4.1_GABA	LOC101483618	0	0.628463	0.549	0.111	0	MSN1	Kcnd2
ALCAM	1.60336e-59	0.493558	0.245	0.118	5.20628e-55	4.1_GABA	LOC101477490	0	0.736613	0.67	0.168	0	MSN1	Alcam
MCTP1	1.00395e-58	0.587381	0.379	0.228	3.25992e-54	4.1_GABA	mctp1	0	0.720266	0.545	0.058	0	MSN1	Mctp1
CAMK2B	3.4815e-58	0.489325	0.656	0.512	1.13048e-53	4.1_GABA	LOC101475499	0	1.19115	0.96	0.343	0	MSN1	Camk2b
THSD7A	8.65695e-35	0.351496	0.445	0.31	2.811e-30	4.1_GABA	LOC101473848	0	0.491513	0.428	0.071	0	MSN1	Thsd7a
NGEF	8.71611e-35	0.457661	0.44	0.323	2.83021e-30	4.1_GABA	ngef	0	0.996375	0.787	0.161	0	MSN1	Ngef
AKAP9	5.95694e-34	0.464728	0.365	0.257	1.93428e-29	4.1_GABA	akap9	0	1.15078	0.875	0.309	0	MSN1	Akap9
SYT2	2.22452e-20	0.338721	0.309	0.222	7.22322e-16	4.1_GABA	LOC101470284	0	0.36567	0.269	0.018	0	MSN1	Syt2
LMO3	2.39899e-20	0.355631	0.124	0.069	7.78976e-16	4.1_GABA	lmo3	0	0.6542	0.594	0.131	0	MSN1	Lmo3
CACNG3	1.53329e-16	0.28275	0.196	0.132	4.97874e-12	4.1_GABA	cacng3	0	0.663166	0.577	0.126	0	MSN1	Cacng3
ACTN1	1.84872e-16	0.271722	0.171	0.111	6.00299e-12	4.1_GABA	LOC101469024	0	0.70587	0.606	0.117	0	MSN1	Actn1
ARHGEF9	2.33681e-16	0.360274	0.256	0.19	7.58785e-12	4.1_GABA	arhgef9	0	0.900859	0.772	0.232	0	MSN1	Arhgef9
CAMKK2	3.09781e-10	0.280755	0.223	0.174	1.00589e-05	4.1_GABA	LOC101480815	0	0.922685	0.824	0.245	0	MSN1	Camkk2
CPLX2	1.74611e-09	0.268376	0.376	0.323	5.66979e-05	4.1_GABA	cplx2	0	1.24762	0.931	0.289	0	MSN1	Cplx2
DLX6	5.08301e-62	0.486119	0.149	0.055	1.65051e-57	4.1_GABA	dlx6	4.83366e-306	0.319632	0.254	0.03	9.90368e-302	MSN1	Dlx6
TLN2	3.54412e-10	0.288741	0.423	0.376	1.15081e-05	4.1_GABA	tln2	9.86676e-298	0.55459	0.504	0.11	2.0216e-293	MSN1	Tln2
KCNA4	4.6615e-43	0.534276	0.625	0.513	1.51364e-38	4.1_GABA	kcna4	3.37653e-295	0.335751	0.278	0.037	6.91818e-291	MSN1	Kcna4
RASGRP1	2.96599e-10	0.260867	0.173	0.126	9.63087e-06	4.1_GABA	rasgrp1	1.21001e-272	0.625115	0.661	0.18	2.47918e-268	MSN1	Rasgrp1
LRRC7	2.43947e-32	0.302297	0.825	0.74	7.9212e-28	4.1_GABA	lrrc7	5.87542e-254	0.587327	0.55	0.144	1.20382e-249	MSN1	Lrrc7
CALM2	1.11968e-30	0.421747	0.483	0.384	3.63573e-26	4.1_GABA	LOC101464455	3.72119e-252	1.05471	0.999	0.865	7.62435e-248	MSN1	Calm2
PLCB1	1.26355e-133	0.760465	0.717	0.493	4.10287e-129	4.1_GABA	LOC101478971	4.83349e-251	0.662555	0.642	0.195	9.90333e-247	MSN1	Plcb1
TMEM91	9.03722e-08	0.259587	0.156	0.119	0.00293448	4.1_GABA	tmem91	4.26943e-240	0.445384	0.41	0.087	8.74764e-236	MSN1	Tmem91
GRIN1	1.23275e-254	0.729816	0.96	0.77	4.00285e-250	4.1_GABA	LOC101475684	1.03153e-224	0.613803	0.639	0.201	2.11351e-220	MSN1	Grin1
GRM4	0	1.30641	0.61	0.242	0	4.1_GABA	LOC101481524	4.55081e-224	0.276539	0.221	0.03	9.32415e-220	MSN1	Grm4
ROBO2	5.60323e-183	0.804285	0.81	0.541	1.81943e-178	4.1_GABA	robo2	4.90071e-212	0.432535	0.441	0.108	1.00411e-207	MSN1	Robo2
LHFPL4	1.18464e-22	0.338503	0.15	0.086	3.84665e-18	4.1_GABA	lhfpl4	6.30569e-212	0.516376	0.522	0.148	1.29197e-207	MSN1	Lhfpl4
CNTNAP5	8.2549e-83	0.558323	0.718	0.536	2.68045e-78	4.1_GABA	cntnap5	1.6812e-210	0.549476	0.474	0.124	3.44461e-206	MSN1	Cntnap5a
PPP1R1A	3.96106e-13	0.251602	0.239	0.175	1.2862e-08	4.1_GABA	ppp1r1a	1.77523e-203	0.636795	0.827	0.324	3.63727e-199	MSN1	Ppp1r1a
NTRK3	1.06784e-241	0.814822	0.937	0.749	3.46739e-237	4.1_GABA	ntrk3	5.43928e-199	0.533106	0.573	0.178	1.11445e-194	MSN1	Ntrk3
NRXN3	0	1.5817	0.999	0.551	0	4.1_GABA	LOC101486071	3.49705e-189	0.562304	0.734	0.265	7.16511e-185	MSN1	Nrxn3
DMTN	8.83284e-82	0.570891	0.741	0.577	2.86811e-77	4.1_GABA	dmtn	1.00194e-187	0.502298	0.549	0.172	2.05287e-183	MSN1	Dmtn
ZFYVE28	2.21171e-114	0.771128	0.256	0.097	7.18163e-110	4.1_GABA	zfyve28	3.48899e-179	0.299968	0.267	0.051	7.14859e-175	MSN1	Zfyve28
SLC8A2	1.09003e-31	0.29331	0.649	0.511	3.53943e-27	4.1_GABA	LOC101467086	5.14883e-175	0.402311	0.436	0.12	1.05494e-170	MSN1	Slc8a2
GPR158	1.62181e-09	0.253353	0.251	0.202	5.26619e-05	4.1_GABA	gpr158	6.62005e-174	0.353554	0.335	0.077	1.35638e-169	MSN1	Gpr158
MINK1	1.11818e-43	0.471013	0.63	0.53	3.63085e-39	4.1_GABA	LOC101487591	9.56282e-172	0.484565	0.572	0.194	1.95933e-167	MSN1	Mink1
CELF3	1.49472e-35	0.370501	0.666	0.561	4.85351e-31	4.1_GABA	LOC101467528	4.88922e-166	0.444483	0.473	0.143	1.00175e-161	MSN1	Celf3
RAMP1	1.62459e-282	1.15972	0.341	0.09	5.27522e-278	4.1_GABA	LOC101467429	5.55994e-166	0.549479	0.689	0.263	1.13918e-161	MSN1	Ramp1
SCN2A	1.6142e-27	0.363634	0.685	0.611	5.24147e-23	4.1_GABA	LOC101480563	3.08e-165	0.554128	0.747	0.295	6.31062e-161	MSN1	Scn2a1
CACNA1H	2.47215e-15	0.290332	0.41	0.337	8.02731e-11	4.1_GABA	LOC101485565	4.36984e-160	0.268813	0.246	0.047	8.95336e-156	MSN1	Cacna1h
MN1	3.31274e-23	0.393613	0.264	0.179	1.07568e-18	4.1_GABA	mn1	1.24475e-158	0.253678	0.224	0.041	2.55037e-154	MSN1	Mn1
FLRT3	1.01381e-92	0.585962	0.16	0.05	3.29196e-88	4.1_GABA	flrt3	3.35343e-153	0.345258	0.29	0.066	6.87084e-149	MSN1	Flrt3
RBFOX3	8.38493e-299	0.720033	0.914	0.469	2.72267e-294	4.1_GABA	LOC101487767	2.17427e-152	0.495429	0.658	0.253	4.45486e-148	MSN1	Rbfox3
LRP1B	0	2.1162	0.961	0.376	0	4.1_GABA	lrp1b	9.40503e-152	0.521656	0.58	0.215	1.927e-147	MSN1	Lrp1b
CELF2	2.60923e-88	0.290057	0.996	0.93	8.47243e-84	4.1_GABA	LOC101484207	1.43615e-149	0.635831	0.841	0.403	2.94253e-145	MSN1	Celf2
SPTBN4	1.74713e-28	0.396236	0.51	0.419	5.67309e-24	4.1_GABA	sptbn4	2.07072e-147	0.338022	0.333	0.085	4.2427e-143	MSN1	Sptbn4
MGAT5B	0	1.37678	0.748	0.333	0	4.1_GABA	LOC101479752	7.22399e-147	0.285907	0.265	0.057	1.48012e-142	MSN1	Mgat5b
TENM2	2.72972e-102	0.629715	0.742	0.547	8.86367e-98	4.1_GABA	tenm2	3.15249e-145	0.399783	0.468	0.149	6.45913e-141	MSN1	Tenm2
GRIA2	1.72593e-111	0.48671	0.955	0.843	5.60426e-107	4.1_GABA	gria2	8.72422e-145	0.644131	0.963	0.528	1.78751e-140	MSN1	Gria2
CACNB1	2.14237e-86	0.743877	0.517	0.339	6.95648e-82	4.1_GABA	cacnb1	4.30426e-142	0.315773	0.318	0.08	8.819e-138	MSN1	Cacnb1
KCNB1	3.67602e-12	0.296332	0.462	0.411	1.19364e-07	4.1_GABA	LOC101476705	5.32478e-137	0.416042	0.474	0.158	1.09099e-132	MSN1	Kcnb1
EPHA4	0	1.92224	0.898	0.358	0	4.1_GABA	epha4	1.3358e-135	0.431719	0.604	0.23	2.73692e-131	MSN1	Epha4
PCSK2	1.07666e-12	0.315388	0.306	0.247	3.49601e-08	4.1_GABA	pcsk2	2.63381e-135	0.409431	0.528	0.186	5.39642e-131	MSN1	Pcsk2
MTCL1	2.8915e-09	0.274456	0.383	0.344	9.389e-05	4.1_GABA	LOC101481606	1.63413e-130	0.290544	0.277	0.068	3.34816e-126	MSN1	Mtcl1
PDZD4	1.05213e-26	0.481993	0.297	0.205	3.41637e-22	4.1_GABA	LOC101466206	3.83576e-128	0.300233	0.307	0.081	7.85909e-124	MSN1	Pdzd4
PARP6	5.99646e-88	0.527012	0.837	0.695	1.94711e-83	4.1_GABA	parp6	8.36157e-126	0.395673	0.435	0.147	1.7132e-121	MSN1	Parp6
AJAP1	1.05835e-98	0.663504	0.668	0.464	3.43658e-94	4.1_GABA	ajap1	1.85538e-116	0.280407	0.268	0.068	3.80148e-112	MSN1	Ajap1
SCN8A	1.31466e-27	0.323174	0.55	0.441	4.26882e-23	4.1_GABA	LOC101485512	5.53431e-113	0.430987	0.6	0.255	1.13392e-108	MSN1	Scn8a
SCN3B	5.64728e-17	0.378452	0.248	0.181	1.83373e-12	4.1_GABA	scn3b	1.80283e-111	0.329822	0.391	0.129	3.69382e-107	MSN1	Scn3b
ARHGAP32	1.72486e-21	0.265426	0.416	0.322	5.6008e-17	4.1_GABA	LOC101481603	3.1979e-111	0.389108	0.489	0.185	6.55218e-107	MSN1	Arhgap32
ANK3	5.96528e-56	0.409123	0.803	0.702	1.93699e-51	4.1_GABA	LOC101468296	1.21486e-110	0.459448	0.84	0.457	2.48913e-106	MSN1	Ank3
DOCK3	1.38239e-287	0.965596	0.88	0.555	4.48876e-283	4.1_GABA	LOC101477666	3.38448e-106	0.356399	0.445	0.165	6.93447e-102	MSN1	Dock3
SLC4A3	2.29787e-54	0.657517	0.351	0.219	7.46142e-50	4.1_GABA	LOC101470333	7.12415e-104	0.326468	0.365	0.122	1.45967e-99	MSN1	Slc4a3
ZSWIM6	1.61064e-59	0.593937	0.311	0.173	5.2299e-55	4.1_GABA	zswim6	8.68334e-101	0.281529	0.303	0.091	1.77913e-96	MSN1	Zswim6
UNC13B	0	1.55306	0.692	0.248	0	4.1_GABA	LOC101465195	4.39333e-94	0.362135	0.425	0.163	9.00149e-90	MSN1	Unc13a
DLG2	1.26332e-22	0.282502	0.75	0.684	4.10214e-18	4.1_GABA	LOC101476751	3.36689e-91	0.3158	0.375	0.136	6.89841e-87	MSN1	Dlg2
ERC2	9.91746e-47	0.318186	0.554	0.369	3.2203e-42	4.1_GABA	LOC101477967	8.37747e-91	0.285063	0.329	0.11	1.71646e-86	MSN1	Erc2
PCDH11X	2.22613e-57	0.413202	0.583	0.405	7.22847e-53	4.1_GABA	LOC101473199	1.47316e-90	0.298956	0.265	0.079	3.01837e-86	MSN1	Pcdh11x
CACNA1E	3.45293e-127	0.583623	0.846	0.591	1.1212e-122	4.1_GABA	LOC101485592	8.05364e-88	0.35287	0.443	0.175	1.65011e-83	MSN1	Cacna1e
LRFN5	1.24907e-55	0.275495	0.962	0.849	4.05587e-51	4.1_GABA	LOC101477415	1.74227e-85	0.285264	0.372	0.137	3.56975e-81	MSN1	Lrfn5
SH3GLB2	2.87091e-14	0.315306	0.467	0.409	9.32213e-10	4.1_GABA	LOC112435068	1.79401e-85	0.370962	0.509	0.231	3.67576e-81	MSN1	Sh3glb2
GAS7	2.5964e-53	0.499161	0.368	0.226	8.43079e-49	4.1_GABA	LOC101481278	5.54006e-83	0.368705	0.535	0.247	1.1351e-78	MSN1	Gas7
AP1S2	6.64398e-90	0.722332	0.266	0.116	2.15737e-85	4.1_GABA	LOC101477195	2.2671e-82	0.26593	0.297	0.098	4.64506e-78	MSN1	Ap1s2
RALGPS2	7.37624e-72	0.6845	0.47	0.308	2.39514e-67	4.1_GABA	ralgps2	3.28594e-82	0.264432	0.326	0.113	6.73256e-78	MSN1	Ralgps2
ENC1	2.5383e-47	0.494409	0.18	0.085	8.2421e-43	4.1_GABA	enc1	8.4426e-82	0.278481	0.491	0.205	1.7298e-77	MSN1	Enc1
EPB41L1	1.14477e-34	0.34643	0.672	0.567	3.71717e-30	4.1_GABA	LOC101484799	5.41996e-81	0.333772	0.466	0.203	1.1105e-76	MSN1	Epb41l1
AUTS2	1.16766e-140	0.883048	0.419	0.196	3.79152e-136	4.1_GABA	auts2	4.50062e-80	0.353939	0.525	0.24	9.22132e-76	MSN1	Auts2
VSTM2L	7.38315e-33	0.349165	0.58	0.461	2.39738e-28	4.1_GABA	LOC101479893	1.63761e-79	0.261479	0.287	0.095	3.3553e-75	MSN1	Vstm2l
CORO2B	1.0812e-53	0.577668	0.289	0.159	3.51078e-49	4.1_GABA	coro2b	5.93092e-77	0.315481	0.402	0.166	1.21519e-72	MSN1	Coro2b
CTDSPL	6.77611e-73	0.650256	0.366	0.207	2.20027e-68	4.1_GABA	ctdspl	2.12032e-75	0.258183	0.265	0.087	4.34432e-71	MSN1	Ctdspl
MEF2D	1.18833e-109	0.617655	0.787	0.59	3.85863e-105	4.1_GABA	mef2d	9.52099e-75	0.310989	0.421	0.18	1.95076e-70	MSN1	Mef2d
MAP1A	5.94456e-33	0.388819	0.659	0.571	1.93026e-28	4.1_GABA	map1a	4.78802e-74	0.387483	0.614	0.32	9.81016e-70	MSN1	Map1a
ARHGEF2	7.14808e-21	0.372829	0.431	0.353	2.32105e-16	4.1_GABA	LOC101464628	8.28551e-73	0.344613	0.474	0.221	1.69762e-68	MSN1	Arhgef2
KALRN	4.9151e-10	0.291776	0.372	0.326	1.59598e-05	4.1_GABA	LOC101486742	1.35163e-72	0.28702	0.482	0.211	2.76935e-68	MSN1	Kalrn
CTNND2	0	1.06519	0.902	0.606	0	4.1_GABA	LOC101484208	3.22844e-72	0.284417	0.415	0.175	6.61475e-68	MSN1	Ctnnd2
LRRC4C	8.31452e-77	0.672161	0.499	0.317	2.69981e-72	4.1_GABA	LOC101480429	1.63484e-71	0.262294	0.316	0.118	3.34962e-67	MSN1	Lrrc4c
CACNA1A	0	1.30053	0.996	0.84	0	4.1_GABA	cacna1a	1.73907e-68	0.257776	0.323	0.124	3.56318e-64	MSN1	Cacna1a
GFRA4	1.45191e-219	0.988485	0.717	0.38	4.71449e-215	4.1_GABA	LOC101481945	2.16009e-63	0.25275	0.372	0.157	4.42581e-59	MSN1	Gfra4
GABRA2	3.14509e-21	0.292248	0.679	0.617	1.02124e-16	4.1_GABA	LOC101465993	9.86814e-63	0.270069	0.464	0.213	2.02188e-58	MSN1	Gabra2
CDKL5	3.15672e-34	0.442977	0.563	0.459	1.02502e-29	4.1_GABA	cdkl5	3.64802e-60	0.262584	0.398	0.178	7.47443e-56	MSN1	Cdkl5
SLC25A23	1.6006e-23	0.361091	0.318	0.227	5.19731e-19	4.1_GABA	LOC101486642	2.64512e-58	0.322099	0.44	0.213	5.41959e-54	MSN1	Slc25a23
CADM2	3.94657e-236	1.0683	0.543	0.219	1.28149e-231	4.1_GABA	LOC101472470	2.96469e-57	0.320727	0.562	0.299	6.07435e-53	MSN1	Cadm2
DACH1	0	1.02768	0.228	0.027	0	4.1_GABA	LOC101469470	0	0.579332	0.394	0.023	0	MSN2	Dach1
DGKB	0	1.90961	0.767	0.26	0	4.1_GABA	dgkb	0	0.403723	0.314	0.04	0	MSN2	Dgkb
GRIN2B	0	0.89616	0.984	0.806	0	4.1_GABA	grin2b	0	1.01894	0.961	0.397	0	MSN2	Grin2b
MEIS2	0	1.78902	0.938	0.218	0	4.1_GABA	meis2	0	1.20266	0.906	0.196	0	MSN2	Meis2
PCP4	0	1.55935	0.57	0.165	0	4.1_GABA	pcp4	0	2.75409	1	0.422	0	MSN2	Pcp4
PPP3CA	0	1.52392	0.962	0.648	0	4.1_GABA	ppp3ca	0	1.47404	0.987	0.582	0	MSN2	Ppp3ca
PRKCB	0	1.99117	0.78	0.255	0	4.1_GABA	prkcb	0	0.881266	0.799	0.264	0	MSN2	Prkcb
SIX3	0	1.43635	0.431	0.074	0	4.1_GABA	six3	0	0.585233	0.41	0.023	0	MSN2	Six3
RYR3	4.12875e-296	1.14619	0.687	0.325	1.34065e-291	4.1_GABA	ryr3	0	0.473935	0.356	0.042	0	MSN2	Ryr3
GABRA4	2.31911e-289	1.13213	0.306	0.072	7.5304e-285	4.1_GABA	gabra4	0	0.576364	0.515	0.126	0	MSN2	Gabra4
NECAB2	1.29597e-189	0.914101	0.615	0.317	4.20813e-185	4.1_GABA	necab2	0	0.73377	0.571	0.086	0	MSN2	Necab2
BAIAP2	1.48108e-185	0.83969	0.578	0.284	4.80923e-181	4.1_GABA	LOC101465701	0	1.44876	0.937	0.267	0	MSN2	Baiap2
SLC32A1	7.05213e-147	0.798121	0.321	0.117	2.2899e-142	4.1_GABA	LOC101468775	0	0.559335	0.582	0.129	0	MSN2	Slc32a1
PLCB1	1.26355e-133	0.760465	0.717	0.493	4.10287e-129	4.1_GABA	LOC101478971	0	0.708814	0.65	0.194	0	MSN2	Plcb1
ITPR1	5.46728e-131	0.786383	0.542	0.307	1.77528e-126	4.1_GABA	LOC101470371	0	0.688818	0.595	0.136	0	MSN2	Itpr1
SP9	7.93618e-124	0.710691	0.306	0.118	2.57696e-119	4.1_GABA	sp9	0	0.361907	0.326	0.053	0	MSN2	Sp9
IVNS1ABP	4.97118e-112	0.633442	0.746	0.508	1.61419e-107	4.1_GABA	klhdc8b	0	0.949531	0.716	0.183	0	MSN2	Ivns1abp
SEZ6	4.3967e-99	0.599629	0.753	0.559	1.42765e-94	4.1_GABA	LOC101475039	0	1.19879	0.793	0.151	0	MSN2	Sez6
PDE7B	1.25991e-85	0.684369	0.27	0.122	4.09106e-81	4.1_GABA	pde7b	0	0.33284	0.229	0.014	0	MSN2	Pde7b
RARB	1.84787e-82	0.720457	0.318	0.157	6.00021e-78	4.1_GABA	rarb	0	0.507708	0.354	0.023	0	MSN2	Rarb
LINGO3	1.91411e-69	0.597324	0.462	0.29	6.21531e-65	4.1_GABA	LOC101485319	0	0.507278	0.379	0.04	0	MSN2	Lingo3
DLX6	5.08301e-62	0.486119	0.149	0.055	1.65051e-57	4.1_GABA	dlx6	0	0.315768	0.249	0.03	0	MSN2	Dlx6
ALCAM	1.60336e-59	0.493558	0.245	0.118	5.20628e-55	4.1_GABA	LOC101477490	0	0.662388	0.606	0.168	0	MSN2	Alcam
MCTP1	1.00395e-58	0.587381	0.379	0.228	3.25992e-54	4.1_GABA	mctp1	0	0.44385	0.35	0.059	0	MSN2	Mctp1
CAMK2B	3.4815e-58	0.489325	0.656	0.512	1.13048e-53	4.1_GABA	LOC101475499	0	1.20634	0.92	0.342	0	MSN2	Camk2b
NDRG4	6.52683e-35	0.345092	0.667	0.566	2.11933e-30	4.1_GABA	ndrg4	0	1.03308	0.964	0.428	0	MSN2	Ndrg4
NGEF	8.71611e-35	0.457661	0.44	0.323	2.83021e-30	4.1_GABA	ngef	0	1.09243	0.787	0.16	0	MSN2	Ngef
AKAP9	5.95694e-34	0.464728	0.365	0.257	1.93428e-29	4.1_GABA	akap9	0	1.2706	0.891	0.308	0	MSN2	Akap9
SYT2	2.22452e-20	0.338721	0.309	0.222	7.22322e-16	4.1_GABA	LOC101470284	0	0.286324	0.218	0.018	0	MSN2	Syt2
LMO3	2.39899e-20	0.355631	0.124	0.069	7.78976e-16	4.1_GABA	lmo3	0	0.729683	0.62	0.13	0	MSN2	Lmo3
ACTN1	1.84872e-16	0.271722	0.171	0.111	6.00299e-12	4.1_GABA	LOC101469024	0	0.717419	0.564	0.117	0	MSN2	Actn1
ARHGEF9	2.33681e-16	0.360274	0.256	0.19	7.58785e-12	4.1_GABA	arhgef9	0	0.795124	0.725	0.231	0	MSN2	Arhgef9
PPP1R1A	3.96106e-13	0.251602	0.239	0.175	1.2862e-08	4.1_GABA	ppp1r1a	0	0.86808	0.842	0.323	0	MSN2	Ppp1r1a
CPLX2	1.74611e-09	0.268376	0.376	0.323	5.66979e-05	4.1_GABA	cplx2	0	0.969826	0.891	0.288	0	MSN2	Cplx2
TMEM91	9.03722e-08	0.259587	0.156	0.119	0.00293448	4.1_GABA	tmem91	3.44934e-303	0.456253	0.41	0.086	7.06735e-299	MSN2	Tmem91
GABRD	1.44454e-273	1.08407	0.792	0.457	4.69056e-269	4.1_GABA	gabrd	2.6121e-295	0.391955	0.338	0.062	5.35193e-291	MSN2	Gabrd
TLN2	3.54412e-10	0.288741	0.423	0.376	1.15081e-05	4.1_GABA	tln2	1.13695e-291	0.512393	0.455	0.11	2.3295e-287	MSN2	Tln2
LRRC7	2.43947e-32	0.302297	0.825	0.74	7.9212e-28	4.1_GABA	lrrc7	1.39386e-285	0.545078	0.529	0.143	2.85588e-281	MSN2	Lrrc7
GRIN1	1.23275e-254	0.729816	0.96	0.77	4.00285e-250	4.1_GABA	LOC101475684	3.92719e-274	0.622643	0.622	0.2	8.04642e-270	MSN2	Grin1
CACNG3	1.53329e-16	0.28275	0.196	0.132	4.97874e-12	4.1_GABA	cacng3	4.99008e-268	0.50538	0.484	0.126	1.02242e-263	MSN2	Cacng3
CALM2	1.11968e-30	0.421747	0.483	0.384	3.63573e-26	4.1_GABA	LOC101464455	9.30783e-267	0.882294	0.999	0.865	1.90708e-262	MSN2	Calm2
KCNA4	4.6615e-43	0.534276	0.625	0.513	1.51364e-38	4.1_GABA	kcna4	1.95889e-264	0.31566	0.24	0.037	4.01356e-260	MSN2	Kcna4
MINK1	1.11818e-43	0.471013	0.63	0.53	3.63085e-39	4.1_GABA	LOC101487591	8.03734e-259	0.568601	0.6	0.193	1.64677e-254	MSN2	Mink1
NETO1	0	1.53414	0.719	0.242	0	4.1_GABA	neto1	1.14996e-251	0.355044	0.301	0.057	2.35615e-247	MSN2	Neto1
RASGRP1	2.96599e-10	0.260867	0.173	0.126	9.63087e-06	4.1_GABA	rasgrp1	3.46602e-235	0.499441	0.58	0.18	7.10153e-231	MSN2	Rasgrp1
DMTN	8.83284e-82	0.570891	0.741	0.577	2.86811e-77	4.1_GABA	dmtn	2.78092e-233	0.55954	0.539	0.171	5.69782e-229	MSN2	Dmtn
THSD7A	8.65695e-35	0.351496	0.445	0.31	2.811e-30	4.1_GABA	LOC101473848	6.86928e-231	0.386294	0.328	0.071	1.40745e-226	MSN2	Thsd7a
GAD1	3.39301e-46	0.279357	0.224	0.112	1.10175e-41	4.1_GABA	LOC101473770	8.8693e-228	0.292567	0.596	0.174	1.81723e-223	MSN2	Gad1
FNBP1L	1.02693e-39	0.438245	0.192	0.099	3.33454e-35	4.1_GABA	fnbp1l	4.55205e-226	0.444573	0.435	0.119	9.3267e-222	MSN2	Fnbp1l
KCND2	1.34249e-61	0.646173	0.339	0.191	4.35919e-57	4.1_GABA	LOC101483618	2.63396e-217	0.448905	0.413	0.111	5.39673e-213	MSN2	Kcnd2
CELF3	1.49472e-35	0.370501	0.666	0.561	4.85351e-31	4.1_GABA	LOC101467528	1.05043e-216	0.488903	0.475	0.142	2.15223e-212	MSN2	Celf3
MTCL1	2.8915e-09	0.274456	0.383	0.344	9.389e-05	4.1_GABA	LOC101481606	2.11863e-191	0.332414	0.293	0.067	4.34085e-187	MSN2	Mtcl1
CACNA1H	2.47215e-15	0.290332	0.41	0.337	8.02731e-11	4.1_GABA	LOC101485565	2.23939e-189	0.278313	0.239	0.047	4.58828e-185	MSN2	Cacna1h
ZFYVE28	2.21171e-114	0.771128	0.256	0.097	7.18163e-110	4.1_GABA	zfyve28	9.21247e-181	0.284879	0.244	0.05	1.88754e-176	MSN2	Zfyve28
CACNA1E	3.45293e-127	0.583623	0.846	0.591	1.1212e-122	4.1_GABA	LOC101485592	1.8889e-179	0.460256	0.506	0.174	3.87018e-175	MSN2	Cacna1e
SPTBN4	1.74713e-28	0.396236	0.51	0.419	5.67309e-24	4.1_GABA	sptbn4	1.38801e-177	0.343953	0.326	0.084	2.84389e-173	MSN2	Sptbn4
GPR158	1.62181e-09	0.253353	0.251	0.202	5.26619e-05	4.1_GABA	gpr158	8.27171e-177	0.328247	0.308	0.076	1.69479e-172	MSN2	Gpr158
SPEG	2.12328e-94	0.575637	0.817	0.666	6.89451e-90	4.1_GABA	LOC101478469	3.30461e-173	0.369092	0.337	0.091	6.77082e-169	MSN2	Speg
NTRK3	1.06784e-241	0.814822	0.937	0.749	3.46739e-237	4.1_GABA	ntrk3	1.29115e-170	0.465117	0.502	0.177	2.64544e-166	MSN2	Ntrk3
NRXN3	0	1.5817	0.999	0.551	0	4.1_GABA	LOC101486071	4.75987e-167	0.454018	0.661	0.265	9.75251e-163	MSN2	Nrxn3
PCSK2	1.07666e-12	0.315388	0.306	0.247	3.49601e-08	4.1_GABA	pcsk2	2.30015e-163	0.400294	0.52	0.185	4.71277e-159	MSN2	Pcsk2
GRIA2	1.72593e-111	0.48671	0.955	0.843	5.60426e-107	4.1_GABA	gria2	2.46852e-162	0.609971	0.94	0.528	5.05775e-158	MSN2	Gria2
AUTS2	1.16766e-140	0.883048	0.419	0.196	3.79152e-136	4.1_GABA	auts2	1.29114e-161	0.484056	0.586	0.239	2.64542e-157	MSN2	Auts2
CACNA1I	5.58167e-229	0.890192	0.752	0.397	1.81242e-224	4.1_GABA	LOC101477663	3.00174e-159	0.269575	0.247	0.056	6.15027e-155	MSN2	Cacna1i
CELF2	2.60923e-88	0.290057	0.996	0.93	8.47243e-84	4.1_GABA	LOC101484207	1.29426e-157	0.587601	0.797	0.402	2.65181e-153	MSN2	Celf2
RAMP1	1.62459e-282	1.15972	0.341	0.09	5.27522e-278	4.1_GABA	LOC101467429	8.18074e-154	0.464891	0.633	0.263	1.67615e-149	MSN2	Ramp1
LHFPL4	1.18464e-22	0.338503	0.15	0.086	3.84665e-18	4.1_GABA	lhfpl4	2.86747e-152	0.4049	0.43	0.148	5.87515e-148	MSN2	Lhfpl4
ZSWIM6	1.61064e-59	0.593937	0.311	0.173	5.2299e-55	4.1_GABA	zswim6	3.02922e-147	0.354289	0.316	0.091	6.20657e-143	MSN2	Zswim6
AJAP1	1.05835e-98	0.663504	0.668	0.464	3.43658e-94	4.1_GABA	ajap1	1.61576e-143	0.273023	0.266	0.068	3.31054e-139	MSN2	Ajap1
NECAB1	2.46475e-25	0.400043	0.245	0.16	8.0033e-21	4.1_GABA	necab1	6.90219e-140	0.315102	0.305	0.087	1.41419e-135	MSN2	Necab1
MGAT5B	0	1.37678	0.748	0.333	0	4.1_GABA	LOC101479752	6.4949e-135	0.278302	0.234	0.057	1.33074e-130	MSN2	Mgat5b
LRP1B	0	2.1162	0.961	0.376	0	4.1_GABA	lrp1b	3.07448e-133	0.443733	0.519	0.215	6.29929e-129	MSN2	Lrp1b
FLRT3	1.01381e-92	0.585962	0.16	0.05	3.29196e-88	4.1_GABA	flrt3	6.81501e-129	0.262034	0.25	0.066	1.39633e-124	MSN2	Flrt3
RGS11	0	0.885899	0.158	0.013	0	4.1_GABA	rgs11	5.6367e-128	0.253683	0.215	0.051	1.1549e-123	MSN2	Rgs11
ARHGAP32	1.72486e-21	0.265426	0.416	0.322	5.6008e-17	4.1_GABA	LOC101481603	2.39689e-127	0.37951	0.475	0.185	4.911e-123	MSN2	Arhgap32
DLG2	1.26332e-22	0.282502	0.75	0.684	4.10214e-18	4.1_GABA	LOC101476751	7.62926e-126	0.356301	0.383	0.136	1.56316e-121	MSN2	Dlg2
ANK3	5.96528e-56	0.409123	0.803	0.702	1.93699e-51	4.1_GABA	LOC101468296	2.43083e-115	0.397949	0.813	0.456	4.98054e-111	MSN2	Ank3
SLC8A2	1.09003e-31	0.29331	0.649	0.511	3.53943e-27	4.1_GABA	LOC101467086	8.83363e-115	0.314644	0.346	0.12	1.80992e-110	MSN2	Slc8a2
PDZD4	1.05213e-26	0.481993	0.297	0.205	3.41637e-22	4.1_GABA	LOC101466206	3.70539e-114	0.268631	0.271	0.081	7.59197e-110	MSN2	Pdzd4
SLC4A3	2.29787e-54	0.657517	0.351	0.219	7.46142e-50	4.1_GABA	LOC101470333	2.41172e-113	0.305869	0.348	0.121	4.94136e-109	MSN2	Slc4a3
ARHGEF2	7.14808e-21	0.372829	0.431	0.353	2.32105e-16	4.1_GABA	LOC101464628	1.15392e-109	0.392001	0.496	0.22	2.36426e-105	MSN2	Arhgef2
EPHA4	0	1.92224	0.898	0.358	0	4.1_GABA	epha4	1.99632e-109	0.368616	0.524	0.23	4.09027e-105	MSN2	Epha4
ROBO2	5.60323e-183	0.804285	0.81	0.541	1.81943e-178	4.1_GABA	robo2	2.92789e-109	0.284182	0.321	0.108	5.99895e-105	MSN2	Robo2
SCN8A	1.31466e-27	0.323174	0.55	0.441	4.26882e-23	4.1_GABA	LOC101485512	1.85398e-106	0.372407	0.556	0.254	3.79862e-102	MSN2	Scn8a
PRKCE	0	1.92997	0.88	0.375	0	4.1_GABA	LOC101486794	6.38805e-106	0.39666	0.599	0.278	1.30885e-101	MSN2	Prkce
UNC13B	0	1.55306	0.692	0.248	0	4.1_GABA	LOC101465195	1.1347e-105	0.338709	0.41	0.163	2.32488e-101	MSN2	Unc13a
CNTNAP5	8.2549e-83	0.558323	0.718	0.536	2.68045e-78	4.1_GABA	cntnap5	1.28204e-105	0.328799	0.348	0.125	2.62678e-101	MSN2	Cntnap5a
EPB41L1	1.14477e-34	0.34643	0.672	0.567	3.71717e-30	4.1_GABA	LOC101484799	9.32876e-100	0.371917	0.457	0.202	1.91137e-95	MSN2	Epb41l1
SCN2A	1.6142e-27	0.363634	0.685	0.611	5.24147e-23	4.1_GABA	LOC101480563	1.55416e-98	0.392312	0.617	0.296	3.18431e-94	MSN2	Scn2a1
PCDH11X	2.22613e-57	0.413202	0.583	0.405	7.22847e-53	4.1_GABA	LOC101473199	3.22962e-95	0.26548	0.249	0.078	6.61716e-91	MSN2	Pcdh11x
KCNB1	3.67602e-12	0.296332	0.462	0.411	1.19364e-07	4.1_GABA	LOC101476705	5.02775e-95	0.296406	0.394	0.159	1.03013e-90	MSN2	Kcnb1
DOCK3	1.38239e-287	0.965596	0.88	0.555	4.48876e-283	4.1_GABA	LOC101477666	1.66232e-94	0.325457	0.399	0.165	3.40594e-90	MSN2	Dock3
GAS7	2.5964e-53	0.499161	0.368	0.226	8.43079e-49	4.1_GABA	LOC101481278	3.12295e-90	0.366639	0.509	0.247	6.39861e-86	MSN2	Gas7
ERC2	9.91746e-47	0.318186	0.554	0.369	3.2203e-42	4.1_GABA	LOC101477967	1.16952e-89	0.274408	0.302	0.11	2.39624e-85	MSN2	Erc2
MAP1A	5.94456e-33	0.388819	0.659	0.571	1.93026e-28	4.1_GABA	map1a	4.46004e-84	0.376874	0.595	0.32	9.13818e-80	MSN2	Map1a
SCN3B	5.64728e-17	0.378452	0.248	0.181	1.83373e-12	4.1_GABA	scn3b	5.91521e-84	0.289272	0.329	0.129	1.21197e-79	MSN2	Scn3b
PARP6	5.99646e-88	0.527012	0.837	0.695	1.94711e-83	4.1_GABA	parp6	6.09835e-81	0.26901	0.355	0.147	1.24949e-76	MSN2	Parp6
SH3GLB2	2.87091e-14	0.315306	0.467	0.409	9.32213e-10	4.1_GABA	LOC112435068	7.62933e-78	0.314668	0.469	0.231	1.56317e-73	MSN2	Sh3glb2
TENM2	2.72972e-102	0.629715	0.742	0.547	8.86367e-98	4.1_GABA	tenm2	9e-76	0.288295	0.352	0.15	1.84401e-71	MSN2	Tenm2
SLC24A2	1.79303e-199	0.877335	0.74	0.425	5.82214e-195	4.1_GABA	slc24a2	5.21687e-74	0.270491	0.441	0.207	1.06888e-69	MSN2	Slc24a2
DPP6	2.28485e-202	1.06919	0.545	0.258	7.41913e-198	4.1_GABA	LOC101464940	2.42351e-73	0.263175	0.341	0.144	4.96553e-69	MSN2	Dpp6
RBFOX2	3.00532e-61	0.543091	0.652	0.521	9.75856e-57	4.1_GABA	LOC101484198	1.72735e-70	0.29735	0.446	0.218	3.53916e-66	MSN2	Rbfox2
HTR2C	0	1.16655	0.71	0.324	0	4.1_GABA	LOC101470351	0	0.404939	0.288	0.032	0	MSN3	Htr2c
MEIS2	0	1.78902	0.938	0.218	0	4.1_GABA	meis2	0	1.18621	0.907	0.195	0	MSN3	Meis2
PPP3CA	0	1.52392	0.962	0.648	0	4.1_GABA	ppp3ca	0	1.47493	0.99	0.582	0	MSN3	Ppp3ca
PRKCB	0	1.99117	0.78	0.255	0	4.1_GABA	prkcb	0	0.827352	0.75	0.263	0	MSN3	Prkcb
SIX3	0	1.43635	0.431	0.074	0	4.1_GABA	six3	0	0.498062	0.343	0.023	0	MSN3	Six3
NECAB2	1.29597e-189	0.914101	0.615	0.317	4.20813e-185	4.1_GABA	necab2	0	0.557623	0.452	0.087	0	MSN3	Necab2
BAIAP2	1.48108e-185	0.83969	0.578	0.284	4.80923e-181	4.1_GABA	LOC101465701	0	1.02279	0.821	0.268	0	MSN3	Baiap2
SEZ6	4.3967e-99	0.599629	0.753	0.559	1.42765e-94	4.1_GABA	LOC101475039	0	0.881671	0.652	0.152	0	MSN3	Sez6
RARB	1.84787e-82	0.720457	0.318	0.157	6.00021e-78	4.1_GABA	rarb	0	0.412572	0.296	0.023	0	MSN3	Rarb
ALCAM	1.60336e-59	0.493558	0.245	0.118	5.20628e-55	4.1_GABA	LOC101477490	0	0.844965	0.67	0.166	0	MSN3	Alcam
MCTP1	1.00395e-58	0.587381	0.379	0.228	3.25992e-54	4.1_GABA	mctp1	0	0.485339	0.372	0.058	0	MSN3	Mctp1
NDRG4	6.52683e-35	0.345092	0.667	0.566	2.11933e-30	4.1_GABA	ndrg4	0	1.33831	0.956	0.427	0	MSN3	Ndrg4
NGEF	8.71611e-35	0.457661	0.44	0.323	2.83021e-30	4.1_GABA	ngef	0	0.72203	0.6	0.161	0	MSN3	Ngef
AKAP9	5.95694e-34	0.464728	0.365	0.257	1.93428e-29	4.1_GABA	akap9	0	0.943301	0.792	0.308	0	MSN3	Akap9
CPLX2	1.74611e-09	0.268376	0.376	0.323	5.66979e-05	4.1_GABA	cplx2	0	0.757442	0.799	0.289	0	MSN3	Cplx2
LINGO3	1.91411e-69	0.597324	0.462	0.29	6.21531e-65	4.1_GABA	LOC101485319	2.10453e-273	0.320713	0.245	0.041	4.31198e-269	MSN3	Lingo3
PPP1R1A	3.96106e-13	0.251602	0.239	0.175	1.2862e-08	4.1_GABA	ppp1r1a	2.07809e-269	0.706517	0.782	0.323	4.25781e-265	MSN3	Ppp1r1a
DGKB	0	1.90961	0.767	0.26	0	4.1_GABA	dgkb	2.76637e-260	0.31091	0.239	0.041	5.66801e-256	MSN3	Dgkb
TMEM91	9.03722e-08	0.259587	0.156	0.119	0.00293448	4.1_GABA	tmem91	6.01543e-251	0.418464	0.36	0.086	1.2325e-246	MSN3	Tmem91
RYR3	4.12875e-296	1.14619	0.687	0.325	1.34065e-291	4.1_GABA	ryr3	1.57613e-243	0.298424	0.239	0.043	3.22933e-239	MSN3	Ryr3
CNTNAP5	8.2549e-83	0.558323	0.718	0.536	2.68045e-78	4.1_GABA	cntnap5	1.06472e-233	0.463748	0.435	0.124	2.1815e-229	MSN3	Cntnap5a
CALM2	1.11968e-30	0.421747	0.483	0.384	3.63573e-26	4.1_GABA	LOC101464455	7.07054e-231	0.713676	0.999	0.865	1.44868e-226	MSN3	Calm2
ITPR1	5.46728e-131	0.786383	0.542	0.307	1.77528e-126	4.1_GABA	LOC101470371	3.28822e-216	0.474178	0.443	0.138	6.73724e-212	MSN3	Itpr1
GRIN2B	0	0.89616	0.984	0.806	0	4.1_GABA	grin2b	2.5077e-214	0.591293	0.861	0.397	5.13802e-210	MSN3	Grin2b
GRIA2	1.72593e-111	0.48671	0.955	0.843	5.60426e-107	4.1_GABA	gria2	6.87625e-214	0.687336	0.938	0.527	1.40888e-209	MSN3	Gria2
CACNA1E	3.45293e-127	0.583623	0.846	0.591	1.1212e-122	4.1_GABA	LOC101485592	7.11233e-201	0.474843	0.501	0.173	1.45725e-196	MSN3	Cacna1e
RASGRP1	2.96599e-10	0.260867	0.173	0.126	9.63087e-06	4.1_GABA	rasgrp1	4.99002e-193	0.469124	0.516	0.18	1.02241e-188	MSN3	Rasgrp1
SLC32A1	7.05213e-147	0.798121	0.321	0.117	2.2899e-142	4.1_GABA	LOC101468775	2.06309e-190	0.35513	0.431	0.13	4.22706e-186	MSN3	Slc32a1
GABRA2	3.14509e-21	0.292248	0.679	0.617	1.02124e-16	4.1_GABA	LOC101465993	2.96889e-178	0.463906	0.549	0.211	6.08295e-174	MSN3	Gabra2
CAMKK2	3.09781e-10	0.280755	0.223	0.174	1.00589e-05	4.1_GABA	LOC101480815	4.15089e-178	0.524077	0.597	0.246	8.50476e-174	MSN3	Camkk2
ARHGEF9	2.33681e-16	0.360274	0.256	0.19	7.58785e-12	4.1_GABA	arhgef9	3.47993e-172	0.507945	0.562	0.232	7.13003e-168	MSN3	Arhgef9
LRRC7	2.43947e-32	0.302297	0.825	0.74	7.9212e-28	4.1_GABA	lrrc7	3.57348e-167	0.406449	0.42	0.144	7.3217e-163	MSN3	Lrrc7
GABRA4	2.31911e-289	1.13213	0.306	0.072	7.5304e-285	4.1_GABA	gabra4	5.95042e-156	0.379842	0.379	0.127	1.21918e-151	MSN3	Gabra4
NETO1	0	1.53414	0.719	0.242	0	4.1_GABA	neto1	7.78933e-155	0.258928	0.237	0.058	1.59596e-150	MSN3	Neto1
TENM4	1.40145e-32	0.284982	0.693	0.564	4.55064e-28	4.1_GABA	tenm4	3.92492e-147	0.430726	0.444	0.171	8.04177e-143	MSN3	Tenm4
ELMO1	0	1.34068	0.636	0.243	0	4.1_GABA	LOC101480652	9.62419e-142	0.41501	0.518	0.218	1.9719e-137	MSN3	Elmo1
CELF3	1.49472e-35	0.370501	0.666	0.561	4.85351e-31	4.1_GABA	LOC101467528	2.49745e-137	0.350981	0.393	0.143	5.11703e-133	MSN3	Celf3
TLN2	3.54412e-10	0.288741	0.423	0.376	1.15081e-05	4.1_GABA	tln2	9.5325e-124	0.306278	0.323	0.111	1.95311e-119	MSN3	Tln2
ACTN1	1.84872e-16	0.271722	0.171	0.111	6.00299e-12	4.1_GABA	LOC101469024	7.14018e-122	0.325863	0.335	0.119	1.46295e-117	MSN3	Actn1
KCND2	1.34249e-61	0.646173	0.339	0.191	4.35919e-57	4.1_GABA	LOC101483618	2.74076e-121	0.323474	0.322	0.112	5.61554e-117	MSN3	Kcnd2
ANK3	5.96528e-56	0.409123	0.803	0.702	1.93699e-51	4.1_GABA	LOC101468296	3.61006e-121	0.42144	0.782	0.456	7.39666e-117	MSN3	Ank3
SCN2A	1.6142e-27	0.363634	0.685	0.611	5.24147e-23	4.1_GABA	LOC101480563	1.0445e-111	0.366679	0.612	0.295	2.14007e-107	MSN3	Scn2a1
RBFOX3	8.38493e-299	0.720033	0.914	0.469	2.72267e-294	4.1_GABA	LOC101487767	4.79105e-110	0.376401	0.54	0.253	9.81639e-106	MSN3	Rbfox3
IVNS1ABP	4.97118e-112	0.633442	0.746	0.508	1.61419e-107	4.1_GABA	klhdc8b	3.64777e-106	0.365714	0.428	0.186	7.47392e-102	MSN3	Ivns1abp
BCL11A	0	1.42182	0.392	0.067	0	4.1_GABA	LOC101467413	4.13551e-103	0.321012	0.439	0.189	8.47324e-99	MSN3	Bcl11a
ERC2	9.91746e-47	0.318186	0.554	0.369	3.2203e-42	4.1_GABA	LOC101477967	4.02867e-102	0.28968	0.302	0.11	8.25435e-98	MSN3	Erc2
GAS7	2.5964e-53	0.499161	0.368	0.226	8.43079e-49	4.1_GABA	LOC101481278	3.38605e-91	0.367348	0.488	0.246	6.93767e-87	MSN3	Gas7
ZBTB20	6.41751e-26	0.300288	0.619	0.514	2.08383e-21	4.1_GABA	zbtb20	9.67239e-86	0.387336	0.735	0.435	1.98178e-81	MSN3	Zbtb20
NTRK3	1.06784e-241	0.814822	0.937	0.749	3.46739e-237	4.1_GABA	ntrk3	6.55353e-83	0.284885	0.393	0.178	1.34275e-78	MSN3	Ntrk3
DOCK3	1.38239e-287	0.965596	0.88	0.555	4.48876e-283	4.1_GABA	LOC101477666	6.28138e-75	0.279651	0.358	0.165	1.28699e-70	MSN3	Dock3
PCSK2	1.07666e-12	0.315388	0.306	0.247	3.49601e-08	4.1_GABA	pcsk2	3.68886e-74	0.268042	0.396	0.186	7.55811e-70	MSN3	Pcsk2
AUTS2	1.16766e-140	0.883048	0.419	0.196	3.79152e-136	4.1_GABA	auts2	1.43654e-70	0.312231	0.455	0.24	2.94333e-66	MSN3	Auts2
PLCB1	1.26355e-133	0.760465	0.717	0.493	4.10287e-129	4.1_GABA	LOC101478971	9.88621e-70	0.289162	0.398	0.197	2.02559e-65	MSN3	Plcb1
DMTN	8.83284e-82	0.570891	0.741	0.577	2.86811e-77	4.1_GABA	dmtn	2.49102e-67	0.257076	0.362	0.173	5.10386e-63	MSN3	Dmtn
SCN8A	1.31466e-27	0.323174	0.55	0.441	4.26882e-23	4.1_GABA	LOC101485512	2.22809e-65	0.297726	0.469	0.255	4.56513e-61	MSN3	Scn8a
CDKL5	3.15672e-34	0.442977	0.563	0.459	1.02502e-29	4.1_GABA	cdkl5	7.89042e-61	0.255871	0.358	0.178	1.61667e-56	MSN3	Cdkl5
EPB41L1	1.14477e-34	0.34643	0.672	0.567	3.71717e-30	4.1_GABA	LOC101484799	7.37539e-59	0.279596	0.383	0.203	1.51114e-54	MSN3	Epb41l1
MEF2D	1.18833e-109	0.617655	0.787	0.59	3.85863e-105	4.1_GABA	mef2d	1.92134e-55	0.252993	0.349	0.18	3.93663e-51	MSN3	Mef2d
EPHA4	0	1.92224	0.898	0.358	0	4.1_GABA	epha4	3.20608e-51	0.254176	0.419	0.231	6.56894e-47	MSN3	Epha4
GRIN2B	0	0.89616	0.984	0.806	0	4.1_GABA	grin2b	0	0.676038	0.899	0.395	0	MSN4	Grin2b
MEIS2	0	1.78902	0.938	0.218	0	4.1_GABA	meis2	0	0.8301	0.773	0.194	0	MSN4	Meis2
PCP4	0	1.55935	0.57	0.165	0	4.1_GABA	pcp4	0	2.42424	0.999	0.419	0	MSN4	Pcp4
PPP3CA	0	1.52392	0.962	0.648	0	4.1_GABA	ppp3ca	0	1.43211	0.993	0.58	0	MSN4	Ppp3ca
PRKCB	0	1.99117	0.78	0.255	0	4.1_GABA	prkcb	0	0.899869	0.759	0.262	0	MSN4	Prkcb
SIX3	0	1.43635	0.431	0.074	0	4.1_GABA	six3	0	0.397271	0.278	0.023	0	MSN4	Six3
NECAB2	1.29597e-189	0.914101	0.615	0.317	4.20813e-185	4.1_GABA	necab2	0	0.562974	0.468	0.085	0	MSN4	Necab2
BAIAP2	1.48108e-185	0.83969	0.578	0.284	4.80923e-181	4.1_GABA	LOC101465701	0	1.01851	0.831	0.266	0	MSN4	Baiap2
SLC32A1	7.05213e-147	0.798121	0.321	0.117	2.2899e-142	4.1_GABA	LOC101468775	0	0.411413	0.472	0.129	0	MSN4	Slc32a1
ITPR1	5.46728e-131	0.786383	0.542	0.307	1.77528e-126	4.1_GABA	LOC101470371	0	0.519292	0.467	0.136	0	MSN4	Itpr1
CELF2	2.60923e-88	0.290057	0.996	0.93	8.47243e-84	4.1_GABA	LOC101484207	0	0.786916	0.844	0.399	0	MSN4	Celf2
CNTNAP5	8.2549e-83	0.558323	0.718	0.536	2.68045e-78	4.1_GABA	cntnap5	0	0.707602	0.578	0.12	0	MSN4	Cntnap5a
RARB	1.84787e-82	0.720457	0.318	0.157	6.00021e-78	4.1_GABA	rarb	0	0.421141	0.299	0.022	0	MSN4	Rarb
LINGO3	1.91411e-69	0.597324	0.462	0.29	6.21531e-65	4.1_GABA	LOC101485319	0	0.356222	0.27	0.04	0	MSN4	Lingo3
ALCAM	1.60336e-59	0.493558	0.245	0.118	5.20628e-55	4.1_GABA	LOC101477490	0	1.00253	0.74	0.163	0	MSN4	Alcam
MCTP1	1.00395e-58	0.587381	0.379	0.228	3.25992e-54	4.1_GABA	mctp1	0	0.523651	0.394	0.057	0	MSN4	Mctp1
CAMK2B	3.4815e-58	0.489325	0.656	0.512	1.13048e-53	4.1_GABA	LOC101475499	0	0.968531	0.878	0.34	0	MSN4	Camk2b
NDRG4	6.52683e-35	0.345092	0.667	0.566	2.11933e-30	4.1_GABA	ndrg4	0	1.64554	0.982	0.425	0	MSN4	Ndrg4
NGEF	8.71611e-35	0.457661	0.44	0.323	2.83021e-30	4.1_GABA	ngef	0	0.645489	0.568	0.16	0	MSN4	Ngef
AKAP9	5.95694e-34	0.464728	0.365	0.257	1.93428e-29	4.1_GABA	akap9	0	0.825747	0.757	0.307	0	MSN4	Akap9
CALM2	1.11968e-30	0.421747	0.483	0.384	3.63573e-26	4.1_GABA	LOC101464455	0	0.79747	0.999	0.864	0	MSN4	Calm2
RASGRP1	2.96599e-10	0.260867	0.173	0.126	9.63087e-06	4.1_GABA	rasgrp1	0	0.559164	0.582	0.178	0	MSN4	Rasgrp1
CPLX2	1.74611e-09	0.268376	0.376	0.323	5.66979e-05	4.1_GABA	cplx2	0	0.929149	0.868	0.286	0	MSN4	Cplx2
TMEM91	9.03722e-08	0.259587	0.156	0.119	0.00293448	4.1_GABA	tmem91	0	0.475574	0.405	0.084	0	MSN4	Tmem91
RAMP1	1.62459e-282	1.15972	0.341	0.09	5.27522e-278	4.1_GABA	LOC101467429	5.63364e-298	0.566717	0.681	0.26	1.15428e-293	MSN4	Ramp1
ARHGEF9	2.33681e-16	0.360274	0.256	0.19	7.58785e-12	4.1_GABA	arhgef9	2.75901e-267	0.543184	0.599	0.231	5.65293e-263	MSN4	Arhgef9
PPP1R1A	3.96106e-13	0.251602	0.239	0.175	1.2862e-08	4.1_GABA	ppp1r1a	1.18476e-262	0.603862	0.74	0.322	2.42745e-258	MSN4	Ppp1r1a
TENM4	1.40145e-32	0.284982	0.693	0.564	4.55064e-28	4.1_GABA	tenm4	6.93296e-256	0.490796	0.49	0.169	1.42049e-251	MSN4	Tenm4
GRIA2	1.72593e-111	0.48671	0.955	0.843	5.60426e-107	4.1_GABA	gria2	2.39326e-250	0.654742	0.931	0.526	4.90354e-246	MSN4	Gria2
GABRA4	2.31911e-289	1.13213	0.306	0.072	7.5304e-285	4.1_GABA	gabra4	4.76214e-227	0.408354	0.397	0.126	9.75715e-223	MSN4	Gabra4
SCN2A	1.6142e-27	0.363634	0.685	0.611	5.24147e-23	4.1_GABA	LOC101480563	1.77358e-225	0.500039	0.681	0.293	3.63389e-221	MSN4	Scn2a1
CAMKK2	3.09781e-10	0.280755	0.223	0.174	1.00589e-05	4.1_GABA	LOC101480815	1.76145e-218	0.510288	0.595	0.245	3.60904e-214	MSN4	Camkk2
FLRT3	1.01381e-92	0.585962	0.16	0.05	3.29196e-88	4.1_GABA	flrt3	4.49516e-205	0.300096	0.258	0.065	9.21014e-201	MSN4	Flrt3
ARHGAP32	1.72486e-21	0.265426	0.416	0.322	5.6008e-17	4.1_GABA	LOC101481603	6.86142e-203	0.429627	0.483	0.183	1.40584e-198	MSN4	Arhgap32
GABRA2	3.14509e-21	0.292248	0.679	0.617	1.02124e-16	4.1_GABA	LOC101465993	2.43013e-193	0.4296	0.524	0.21	4.97908e-189	MSN4	Gabra2
NRXN3	0	1.5817	0.999	0.551	0	4.1_GABA	LOC101486071	5.4492e-191	0.401142	0.618	0.264	1.11649e-186	MSN4	Nrxn3
NETO1	0	1.53414	0.719	0.242	0	4.1_GABA	neto1	2.30499e-189	0.26045	0.233	0.057	4.72269e-185	MSN4	Neto1
RBFOX3	8.38493e-299	0.720033	0.914	0.469	2.72267e-294	4.1_GABA	LOC101487767	2.2949e-185	0.455428	0.574	0.252	4.70203e-181	MSN4	Rbfox3
KCND2	1.34249e-61	0.646173	0.339	0.191	4.35919e-57	4.1_GABA	LOC101483618	6.38183e-181	0.335706	0.342	0.111	1.30757e-176	MSN4	Kcnd2
LMO3	2.39899e-20	0.355631	0.124	0.069	7.78976e-16	4.1_GABA	lmo3	4.15598e-178	0.32235	0.384	0.131	8.51519e-174	MSN4	Lmo3
PLCB1	1.26355e-133	0.760465	0.717	0.493	4.10287e-129	4.1_GABA	LOC101478971	6.48435e-177	0.413059	0.48	0.195	1.32858e-172	MSN4	Plcb1
CACNA1E	3.45293e-127	0.583623	0.846	0.591	1.1212e-122	4.1_GABA	LOC101485592	7.20027e-175	0.378127	0.448	0.173	1.47526e-170	MSN4	Cacna1e
ANK3	5.96528e-56	0.409123	0.803	0.702	1.93699e-51	4.1_GABA	LOC101468296	2.51933e-173	0.457135	0.806	0.455	5.16186e-169	MSN4	Ank3
TLN2	3.54412e-10	0.288741	0.423	0.376	1.15081e-05	4.1_GABA	tln2	2.00907e-168	0.321117	0.33	0.11	4.11638e-164	MSN4	Tln2
ERC2	9.91746e-47	0.318186	0.554	0.369	3.2203e-42	4.1_GABA	LOC101477967	1.8668e-167	0.328896	0.327	0.109	3.8249e-163	MSN4	Erc2
LRRC7	2.43947e-32	0.302297	0.825	0.74	7.9212e-28	4.1_GABA	lrrc7	3.13278e-160	0.341784	0.386	0.144	6.41875e-156	MSN4	Lrrc7
CACNG3	1.53329e-16	0.28275	0.196	0.132	4.97874e-12	4.1_GABA	cacng3	7.92333e-148	0.307943	0.35	0.127	1.62341e-143	MSN4	Cacng3
CELF3	1.49472e-35	0.370501	0.666	0.561	4.85351e-31	4.1_GABA	LOC101467528	5.67887e-140	0.320995	0.366	0.142	1.16354e-135	MSN4	Celf3
NTRK3	1.06784e-241	0.814822	0.937	0.749	3.46739e-237	4.1_GABA	ntrk3	1.70567e-130	0.34385	0.414	0.177	3.49474e-126	MSN4	Ntrk3
LHFPL4	1.18464e-22	0.338503	0.15	0.086	3.84665e-18	4.1_GABA	lhfpl4	2.13418e-130	0.315663	0.366	0.148	4.37273e-126	MSN4	Lhfpl4
GAS7	2.5964e-53	0.499161	0.368	0.226	8.43079e-49	4.1_GABA	LOC101481278	2.94108e-129	0.382558	0.502	0.245	6.02599e-125	MSN4	Gas7
PLXNA2	0	1.95938	0.916	0.406	0	4.1_GABA	plxna2	3.82728e-119	0.294474	0.311	0.119	7.84172e-115	MSN4	Plxna2
ACTN1	1.84872e-16	0.271722	0.171	0.111	6.00299e-12	4.1_GABA	LOC101469024	7.05758e-117	0.268994	0.308	0.119	1.44603e-112	MSN4	Actn1
PCDH10	1.84977e-12	0.312487	0.185	0.133	6.00637e-08	4.1_GABA	LOC101469434	6.84601e-112	0.318776	0.408	0.185	1.40268e-107	MSN4	Pcdh10
PCSK2	1.07666e-12	0.315388	0.306	0.247	3.49601e-08	4.1_GABA	pcsk2	4.43691e-108	0.298989	0.409	0.186	9.09079e-104	MSN4	Pcsk2
PRKCE	0	1.92997	0.88	0.375	0	4.1_GABA	LOC101486794	7.02639e-107	0.295611	0.549	0.277	1.43964e-102	MSN4	Prkce
DMTN	8.83284e-82	0.570891	0.741	0.577	2.86811e-77	4.1_GABA	dmtn	6.07287e-106	0.300809	0.381	0.172	1.24427e-101	MSN4	Dmtn
DOCK3	1.38239e-287	0.965596	0.88	0.555	4.48876e-283	4.1_GABA	LOC101477666	5.30975e-104	0.290268	0.367	0.164	1.08791e-99	MSN4	Dock3
FNBP1L	1.02693e-39	0.438245	0.192	0.099	3.33454e-35	4.1_GABA	fnbp1l	1.70575e-102	0.251251	0.297	0.119	3.49492e-98	MSN4	Fnbp1l
BCL11A	0	1.46665	0.86	0.351	0	4.1_GABA	LOC101486421	1.99291e-93	0.28449	0.399	0.189	4.08327e-89	MSN4	Bcl11a
MEF2D	1.18833e-109	0.617655	0.787	0.59	3.85863e-105	4.1_GABA	mef2d	1.46125e-89	0.271909	0.373	0.179	2.99395e-85	MSN4	Mef2d
ABR	1.86544e-30	0.376086	0.56	0.452	6.05729e-26	4.1_GABA	abr	1.32449e-83	0.275354	0.518	0.283	2.71374e-79	MSN4	Abr
SCN8A	1.31466e-27	0.323174	0.55	0.441	4.26882e-23	4.1_GABA	LOC101485512	6.55785e-82	0.284428	0.472	0.254	1.34364e-77	MSN4	Scn8a
ZBTB20	6.41751e-26	0.300288	0.619	0.514	2.08383e-21	4.1_GABA	zbtb20	3.1856e-81	0.278426	0.708	0.435	6.52698e-77	MSN4	Zbtb20
IVNS1ABP	4.97118e-112	0.633442	0.746	0.508	1.61419e-107	4.1_GABA	klhdc8b	7.06609e-75	0.288416	0.366	0.186	1.44777e-70	MSN4	Ivns1abp
BAIAP2	0	2.50685	0.914	0.285	0	4.2_GABA	LOC101465701	0	1.35938	0.932	0.269	0	MSN1	Baiap2
MEIS2	0	1.55272	0.945	0.241	0	4.2_GABA	meis2	0	1.10249	0.901	0.197	0	MSN1	Meis2
SPEG	0	1.82414	0.575	0.137	0	4.2_GABA	LOC101476263	0	0.509999	0.468	0.091	0	MSN1	Speg
NETO1	5.50246e-284	1.60499	0.772	0.256	1.7867e-279	4.2_GABA	neto1	0	0.423684	0.36	0.057	0	MSN1	Neto1
PRKCB	1.45134e-224	1.44091	0.739	0.273	4.71263e-220	4.2_GABA	prkcb	0	0.985825	0.843	0.264	0	MSN1	Prkcb
DGKB	4.14511e-223	1.52729	0.741	0.277	1.34596e-218	4.2_GABA	dgkb	0	0.428161	0.343	0.04	0	MSN1	Dgkb
SIX3	1.61421e-194	0.998112	0.395	0.086	5.24149e-190	4.2_GABA	six3	0	0.557881	0.42	0.024	0	MSN1	Six3
RARB	2.30468e-187	1.31521	0.525	0.157	7.48353e-183	4.2_GABA	rarb	0	0.539861	0.398	0.023	0	MSN1	Rarb
GABRD	5.57699e-150	1.07905	0.85	0.466	1.8109e-145	4.2_GABA	gabrd	0	0.507226	0.43	0.062	0	MSN1	Gabrd
KCND2	1.26163e-149	1.22488	0.54	0.19	4.09662e-145	4.2_GABA	LOC101483618	0	0.628463	0.549	0.111	0	MSN1	Kcnd2
PPP3CA	1.62871e-116	0.886699	0.917	0.659	5.28859e-112	4.2_GABA	ppp3ca	0	1.6651	0.995	0.583	0	MSN1	Ppp3ca
PCP4	3.84683e-105	1.06453	0.469	0.18	1.24911e-100	4.2_GABA	pcp4	0	3.43725	1	0.423	0	MSN1	Pcp4
NDRG4	2.65876e-98	0.891657	0.822	0.566	8.63327e-94	4.2_GABA	ndrg4	0	1.27476	0.982	0.429	0	MSN1	Ndrg4
ITPR1	6.2537e-97	0.917627	0.625	0.312	2.03064e-92	4.2_GABA	LOC101470371	0	0.757254	0.663	0.137	0	MSN1	Itpr1
SLC32A1	3.70024e-91	0.788426	0.364	0.123	1.20151e-86	4.2_GABA	LOC101468775	0	0.612413	0.617	0.13	0	MSN1	Slc32a1
ADRA2C	1.87571e-83	0.506106	0.125	0.022	6.09062e-79	4.2_GABA	LOC101472695	0	0.528877	0.403	0.032	0	MSN1	Adra2c
RYR3	4.26758e-80	0.851487	0.634	0.338	1.38572e-75	4.2_GABA	ryr3	0	0.534209	0.398	0.042	0	MSN1	Ryr3
C11orf87	7.15263e-76	0.56095	0.152	0.033	2.32253e-71	4.2_GABA	lg10h11orf87	0	0.865861	0.659	0.143	0	MSN1	AI593442
CAMK2B	9.58145e-71	0.858625	0.755	0.514	3.11119e-66	4.2_GABA	LOC101475499	0	1.19115	0.96	0.343	0	MSN1	Camk2b
KCNAB1	4.09121e-63	0.359961	0.657	0.374	1.32846e-58	4.2_GABA	kcnab1	0	0.925291	0.659	0.067	0	MSN1	Kcnab1
IVNS1ABP	1.43511e-60	0.797875	0.562	0.318	4.65993e-56	4.2_GABA	ivns1abp	0	1.03187	0.749	0.184	0	MSN1	Ivns1abp
GABRA4	5.77882e-58	0.705545	0.236	0.081	1.87644e-53	4.2_GABA	gabra4	0	0.62265	0.578	0.126	0	MSN1	Gabra4
THSD7A	2.44672e-57	0.70556	0.568	0.311	7.94476e-53	4.2_GABA	LOC101473848	0	0.491513	0.428	0.071	0	MSN1	Thsd7a
GRIN2B	2.29422e-54	0.490803	0.975	0.825	7.44957e-50	4.2_GABA	LOC101465427	0	1.15425	0.974	0.398	0	MSN1	Grin2b
CACNG3	3.52365e-41	0.561199	0.292	0.131	1.14416e-36	4.2_GABA	cacng3	0	0.663166	0.577	0.126	0	MSN1	Cacng3
DACH1	1.32819e-40	0.413894	0.125	0.036	4.31276e-36	4.2_GABA	LOC101469470	0	0.633416	0.475	0.023	0	MSN1	Dach1
SYT2	2.75473e-38	0.585976	0.409	0.222	8.94487e-34	4.2_GABA	LOC101470284	0	0.36567	0.269	0.018	0	MSN1	Syt2
LINGO3	4.91661e-31	0.540452	0.473	0.295	1.59647e-26	4.2_GABA	LOC101485319	0	0.553812	0.434	0.04	0	MSN1	Lingo3
PDE7B	1.65636e-29	0.482627	0.259	0.127	5.37836e-25	4.2_GABA	pde7b	0	0.307817	0.216	0.015	0	MSN1	Pde7b
ST8SIA3	1.1673e-22	0.418959	0.196	0.095	3.79035e-18	4.2_GABA	st8sia3	0	0.788725	0.651	0.113	0	MSN1	St8sia3
CPLX2	1.14763e-21	0.399281	0.476	0.322	3.72647e-17	4.2_GABA	cplx2	0	1.24762	0.931	0.289	0	MSN1	Cplx2
ARPP21	1.77168e-19	0.312755	0.611	0.451	5.75281e-15	4.2_GABA	arpp21	0	2.75363	0.999	0.321	0	MSN1	Arpp21
CAMKK2	1.88022e-13	0.321236	0.271	0.174	6.10526e-09	4.2_GABA	LOC101480815	0	0.922685	0.824	0.245	0	MSN1	Camkk2
HOMER1	1.50985e-12	0.405757	0.403	0.299	4.90263e-08	4.2_GABA	LOC101486274	0	0.734628	0.6	0.145	0	MSN1	Homer1
LMO3	1.03146e-10	0.252501	0.13	0.071	3.34926e-06	4.2_GABA	lmo3	0	0.6542	0.594	0.131	0	MSN1	Lmo3
ACTN1	5.68696e-10	0.306048	0.18	0.113	1.84661e-05	4.2_GABA	LOC101469024	0	0.70587	0.606	0.117	0	MSN1	Actn1
PTPN5	6.9322e-10	0.254491	0.245	0.165	2.25096e-05	4.2_GABA	ptpn5	0	1.20437	0.807	0.138	0	MSN1	Ptpn5
GLIS2	1.22722e-09	0.271261	0.167	0.103	3.98489e-05	4.2_GABA	glis2	0	0.454617	0.402	0.067	0	MSN1	Klf16
RAP1GAP	1.1017e-07	0.335787	0.43	0.346	0.00357733	4.2_GABA	LOC101473598	0	0.796971	0.705	0.17	0	MSN1	Rap1gap
FNBP1L	2.93297e-116	0.906775	0.342	0.098	9.52364e-112	4.2_GABA	fnbp1l	2.06992e-302	0.580374	0.529	0.118	4.24106e-298	MSN1	Fnbp1l
CHN1	1.08851e-187	1.44218	0.575	0.188	3.53451e-183	4.2_GABA	LOC101487572	1.51233e-293	0.921721	0.909	0.337	3.09862e-289	MSN1	Chn1
CNR1	3.61132e-53	0.503413	0.126	0.031	1.17263e-48	4.2_GABA	LOC101464170	9.86302e-267	0.550485	0.489	0.111	2.02083e-262	MSN1	Cnr1
SV2C	1.25849e-43	0.620416	0.459	0.252	4.08644e-39	4.2_GABA	LOC101484099	1.62163e-265	0.374286	0.293	0.044	3.32255e-261	MSN1	Sv2c
STRN	1.07598e-29	0.559	0.258	0.13	3.4938e-25	4.2_GABA	strn	1.85628e-253	0.495491	0.47	0.108	3.80334e-249	MSN1	Strn
CHST1	2.33476e-33	0.409361	0.123	0.04	7.5812e-29	4.2_GABA	chst1	1.39034e-252	0.722158	0.751	0.252	2.84867e-248	MSN1	Chst1
CALM2	1.48675e-26	0.507728	0.545	0.386	4.82763e-22	4.2_GABA	LOC101464455	3.72119e-252	1.05471	0.999	0.865	7.62435e-248	MSN1	Calm2
PLCB1	9.14334e-135	1.06915	0.712	0.335	2.96893e-130	4.2_GABA	plcb1	4.83349e-251	0.662555	0.642	0.195	9.90333e-247	MSN1	Plcb1
VGF	1.41939e-151	1.03953	0.245	0.046	4.60891e-147	4.2_GABA	LOC101467991	2.79685e-247	0.536841	0.507	0.125	5.73046e-243	MSN1	Vgf
CIT	8.43325e-20	0.39182	0.65	0.499	2.73836e-15	4.2_GABA	LOC101480054	8.46466e-238	0.637512	0.71	0.229	1.73432e-233	MSN1	Cit
GAD2	1.8791e-111	0.762997	0.42	0.136	6.10163e-107	4.2_GABA	gad2	1.97662e-232	0.357431	0.617	0.159	4.04989e-228	MSN1	Gad2
GRM4	1.72141e-58	0.731098	0.502	0.257	5.58958e-54	4.2_GABA	LOC101481524	4.55081e-224	0.276539	0.221	0.03	9.32415e-220	MSN1	Grm4
JPH3	1.57254e-09	0.33619	0.358	0.271	5.1062e-05	4.2_GABA	jph3	4.63921e-217	0.450187	0.451	0.111	9.50528e-213	MSN1	Jph3
EGR4	3.51233e-81	0.874443	0.267	0.081	1.14049e-76	4.2_GABA	LOC101475150	5.37055e-215	0.426045	0.312	0.059	1.10037e-210	MSN1	Egr4
PLK2	2.43898e-46	0.758664	0.285	0.124	7.91961e-42	4.2_GABA	plk2	1.73894e-213	0.512996	0.534	0.151	3.56292e-209	MSN1	Plk2
ROBO2	1.55255e-110	0.904681	0.863	0.548	5.04127e-106	4.2_GABA	robo2	4.90071e-212	0.432535	0.441	0.108	1.00411e-207	MSN1	Robo2
CNTNAP5	1.77025e-60	0.660911	0.785	0.54	5.74819e-56	4.2_GABA	cntnap5	1.6812e-210	0.549476	0.474	0.124	3.44461e-206	MSN1	Cntnap5a
PPP1R1A	2.09122e-17	0.28635	0.295	0.176	6.79039e-13	4.2_GABA	ppp1r1a	1.77523e-203	0.636795	0.827	0.324	3.63727e-199	MSN1	Ppp1r1a
ASPHD2	1.86162e-10	0.268354	0.107	0.056	6.04488e-06	4.2_GABA	asphd2	4.57278e-199	0.508836	0.482	0.134	9.36917e-195	MSN1	Asphd2
NTRK3	6.44832e-142	0.826402	0.973	0.754	2.09383e-137	4.2_GABA	ntrk3	5.43928e-199	0.533106	0.573	0.178	1.11445e-194	MSN1	Ntrk3
LAMP5	5.41227e-17	0.455924	0.208	0.115	1.75742e-12	4.2_GABA	lamp5	2.09646e-195	0.386754	0.44	0.108	4.29543e-191	MSN1	Lamp5
NRXN3	0	1.55458	1	0.565	0	4.2_GABA	LOC101486071	3.49705e-189	0.562304	0.734	0.265	7.16511e-185	MSN1	Nrxn3
RIN1	3.58816e-14	0.291358	0.624	0.466	1.16511e-09	4.2_GABA	rin1	1.94353e-188	0.294491	0.272	0.05	3.98211e-184	MSN1	Rin1
DMTN	6.79554e-36	0.458948	0.783	0.581	2.20658e-31	4.2_GABA	dmtn	1.00194e-187	0.502298	0.549	0.172	2.05287e-183	MSN1	Dmtn
ZFYVE28	4.74019e-238	1.40617	0.44	0.097	1.53919e-233	4.2_GABA	zfyve28	3.48899e-179	0.299968	0.267	0.051	7.14859e-175	MSN1	Zfyve28
PPP4R4	2.55919e-19	0.484762	0.443	0.314	8.30995e-15	4.2_GABA	ppp4r4	1.01088e-176	0.25447	0.211	0.033	2.07118e-172	MSN1	Ppp4r4
SLC8A2	1.67837e-57	0.612522	0.775	0.512	5.44985e-53	4.2_GABA	LOC101467086	5.14883e-175	0.402311	0.436	0.12	1.05494e-170	MSN1	Slc8a2
GPR158	2.44399e-57	0.691733	0.682	0.414	7.93587e-53	4.2_GABA	LOC101472395	6.62005e-174	0.353554	0.335	0.077	1.35638e-169	MSN1	Gpr158
MINK1	1.79849e-14	0.328679	0.656	0.532	5.83989e-10	4.2_GABA	LOC101487591	9.56282e-172	0.484565	0.572	0.194	1.95933e-167	MSN1	Mink1
DBN1	1.41845e-39	0.474817	0.789	0.579	4.60583e-35	4.2_GABA	dbn1	1.15339e-169	0.464521	0.502	0.156	2.36319e-165	MSN1	Dbn1
CELF3	7.65577e-49	0.655575	0.767	0.561	2.4859e-44	4.2_GABA	LOC101467528	4.88922e-166	0.444483	0.473	0.143	1.00175e-161	MSN1	Celf3
RAMP1	1.62318e-132	1.08272	0.354	0.097	5.27062e-128	4.2_GABA	LOC101467429	5.55994e-166	0.549479	0.689	0.263	1.13918e-161	MSN1	Ramp1
SCN2A	2.51842e-34	0.475962	0.782	0.61	8.17757e-30	4.2_GABA	LOC101480563	3.08e-165	0.554128	0.747	0.295	6.31062e-161	MSN1	Scn2a1
GSK3B	7.04972e-19	0.413203	0.274	0.162	2.28911e-14	4.2_GABA	gsk3b	4.28552e-165	0.680173	0.785	0.38	8.7806e-161	MSN1	Gsk3b
CACNA1H	3.1238e-14	0.34889	0.462	0.338	1.01433e-09	4.2_GABA	LOC101485565	4.36984e-160	0.268813	0.246	0.047	8.95336e-156	MSN1	Cacna1h
MN1	3.47934e-13	0.257557	0.283	0.182	1.12978e-08	4.2_GABA	mn1	1.24475e-158	0.253678	0.224	0.041	2.55037e-154	MSN1	Mn1
RBFOX3	2.02318e-77	0.584717	0.814	0.486	6.56948e-73	4.2_GABA	LOC101487767	2.17427e-152	0.495429	0.658	0.253	4.45486e-148	MSN1	Rbfox3
LRP1B	0	1.91976	0.973	0.394	0	4.2_GABA	lrp1b	9.40503e-152	0.521656	0.58	0.215	1.927e-147	MSN1	Lrp1b
CELF2	2.53689e-112	0.562881	1	0.932	8.23754e-108	4.2_GABA	LOC101484207	1.43615e-149	0.635831	0.841	0.403	2.94253e-145	MSN1	Celf2
SPTBN4	9.52742e-39	0.578675	0.616	0.419	3.09365e-34	4.2_GABA	sptbn4	2.07072e-147	0.338022	0.333	0.085	4.2427e-143	MSN1	Sptbn4
MGAT5B	2.02974e-105	0.946263	0.685	0.348	6.59075e-101	4.2_GABA	LOC101479752	7.22399e-147	0.285907	0.265	0.057	1.48012e-142	MSN1	Mgat5b
TENM2	2.95278e-38	0.335388	0.778	0.552	9.58798e-34	4.2_GABA	tenm2	3.15249e-145	0.399783	0.468	0.149	6.45913e-141	MSN1	Tenm2
GRIA2	6.20712e-24	0.289655	0.958	0.847	2.01551e-19	4.2_GABA	gria2	8.72422e-145	0.644131	0.963	0.528	1.78751e-140	MSN1	Gria2
CACNB1	5.26346e-137	1.09199	0.711	0.34	1.7091e-132	4.2_GABA	cacnb1	4.30426e-142	0.315773	0.318	0.08	8.819e-138	MSN1	Cacnb1
INKA2	1.59246e-32	0.386039	0.101	0.03	5.17087e-28	4.2_GABA	inka2	6.3764e-136	0.345921	0.364	0.103	1.30646e-131	MSN1	Fam212b
EPHA4	2.61634e-281	1.48591	0.897	0.376	8.49551e-277	4.2_GABA	epha4	1.3358e-135	0.431719	0.604	0.23	2.73692e-131	MSN1	Epha4
FAM102B	1.38257e-12	0.336897	0.156	0.087	4.48933e-08	4.2_GABA	fam102b	2.23916e-135	0.27827	0.29	0.07	4.58781e-131	MSN1	Fam102b
ITM2C	2.03461e-118	1.00668	0.238	0.052	6.60657e-114	4.2_GABA	LOC101486362	1.22709e-130	0.636424	0.901	0.545	2.51419e-126	MSN1	Itm2c
PARP6	9.94291e-14	0.265476	0.823	0.7	3.22856e-09	4.2_GABA	parp6	8.36157e-126	0.395673	0.435	0.147	1.7132e-121	MSN1	Parp6
HLF	2.19559e-17	0.327759	0.14	0.066	7.12929e-13	4.2_GABA	hlf	8.0474e-124	0.325207	0.392	0.121	1.64883e-119	MSN1	Hlf
ATP2A2	2.49519e-09	0.320831	0.156	0.097	8.10214e-05	4.2_GABA	LOC101476777	4.20736e-123	0.559549	0.762	0.386	8.62046e-119	MSN1	Atp2a2
PPP2R2A	1.76922e-13	0.332105	0.209	0.125	5.74484e-09	4.2_GABA	LOC101471900	8.57598e-120	0.410652	0.548	0.22	1.75713e-115	MSN1	Ppp2r2a
CYFIP2	5.34882e-09	0.263227	0.287	0.208	0.000173682	4.2_GABA	cyfip2	1.4733e-119	0.488312	0.638	0.275	3.01864e-115	MSN1	Cyfip2
GABRB3	6.81819e-38	0.522728	0.158	0.055	2.21393e-33	4.2_GABA	gabrb3	3.64123e-116	0.372279	0.501	0.186	7.46052e-112	MSN1	Gabrb3
PRKCE	0	1.78867	0.907	0.39	0	4.2_GABA	LOC101486794	2.91746e-115	0.444527	0.649	0.278	5.97758e-111	MSN1	Prkce
ARHGAP32	5.07157e-33	0.480662	0.515	0.322	1.64679e-28	4.2_GABA	LOC101481603	3.1979e-111	0.389108	0.489	0.185	6.55218e-107	MSN1	Arhgap32
ANK3	1.53504e-53	0.556686	0.88	0.704	4.98443e-49	4.2_GABA	LOC101468296	1.21486e-110	0.459448	0.84	0.457	2.48913e-106	MSN1	Ank3
DOCK3	4.56701e-184	1.17181	0.933	0.564	1.48295e-179	4.2_GABA	LOC101477666	3.38448e-106	0.356399	0.445	0.165	6.93447e-102	MSN1	Dock3
GPM6B	2.92383e-10	0.27527	0.574	0.474	9.49398e-06	4.2_GABA	LOC101467378	2.11258e-105	0.478064	0.885	0.507	4.32846e-101	MSN1	Gpm6b
NEBL	1.47505e-36	0.32127	0.943	0.737	4.78962e-32	4.2_GABA	nebl	2.78566e-104	0.363572	0.422	0.152	5.70755e-100	MSN1	Nebl
SLC4A3	5.35467e-44	0.638375	0.419	0.221	1.73872e-39	4.2_GABA	LOC101470333	7.12415e-104	0.326468	0.365	0.122	1.45967e-99	MSN1	Slc4a3
ATXN1	3.29619e-12	0.301083	0.41	0.296	1.07031e-07	4.2_GABA	atxn1	1.55216e-102	0.292306	0.344	0.111	3.18022e-98	MSN1	Atxn1
ATP1A3	2.0531e-10	0.268656	0.433	0.335	6.66662e-06	4.2_GABA	LOC101487824	3.40369e-97	0.353664	0.606	0.264	6.97382e-93	MSN1	Atp1a3
UNC13B	1.23382e-55	0.657688	0.514	0.267	4.00634e-51	4.2_GABA	LOC101465195	4.39333e-94	0.362135	0.425	0.163	9.00149e-90	MSN1	Unc13a
PTPRN	1.18563e-14	0.370396	0.529	0.402	3.84985e-10	4.2_GABA	LOC101471027	2.30205e-91	0.389358	0.56	0.251	4.71667e-87	MSN1	Ptprn
ERC2	9.49893e-33	0.422198	0.599	0.374	3.0844e-28	4.2_GABA	LOC101477967	8.37747e-91	0.285063	0.329	0.11	1.71646e-86	MSN1	Erc2
CACNA1E	3.57762e-51	0.508362	0.849	0.599	1.16169e-46	4.2_GABA	LOC101485592	8.05364e-88	0.35287	0.443	0.175	1.65011e-83	MSN1	Cacna1e
SYNE1	2.40837e-16	0.271075	0.534	0.39	7.82023e-12	4.2_GABA	LOC101464456	2.968e-87	0.364474	0.552	0.249	6.08113e-83	MSN1	Syne1
LRFN5	5.14571e-35	0.331447	0.972	0.852	1.67086e-30	4.2_GABA	LOC101477415	1.74227e-85	0.285264	0.372	0.137	3.56975e-81	MSN1	Lrfn5
PKIG	2.75929e-12	0.296962	0.19	0.112	8.95969e-08	4.2_GABA	pkig	5.18447e-83	0.439379	0.814	0.478	1.06225e-78	MSN1	Pkig
GAS7	5.48722e-92	0.798035	0.525	0.226	1.78175e-87	4.2_GABA	LOC101481278	5.54006e-83	0.368705	0.535	0.247	1.1351e-78	MSN1	Gas7
AP1S2	3.09317e-196	1.20277	0.453	0.116	1.00438e-191	4.2_GABA	LOC101477195	2.2671e-82	0.26593	0.297	0.098	4.64506e-78	MSN1	Ap1s2
RALGPS2	8.27924e-42	0.646445	0.511	0.313	2.68835e-37	4.2_GABA	ralgps2	3.28594e-82	0.264432	0.326	0.113	6.73256e-78	MSN1	Ralgps2
ENC1	5.11011e-56	0.589567	0.244	0.086	1.6593e-51	4.2_GABA	enc1	8.4426e-82	0.278481	0.491	0.205	1.7298e-77	MSN1	Enc1
VSTM2L	2.81529e-49	0.708423	0.685	0.462	9.14153e-45	4.2_GABA	LOC101479893	1.63761e-79	0.261479	0.287	0.095	3.3553e-75	MSN1	Vstm2l
SLITRK5	3.48075e-90	0.555001	0.14	0.025	1.13023e-85	4.2_GABA	LOC101481076	5.37245e-77	0.265018	0.325	0.118	1.10076e-72	MSN1	Slitrk5
CORO2B	5.72416e-81	0.782511	0.407	0.16	1.85869e-76	4.2_GABA	coro2b	5.93092e-77	0.315481	0.402	0.166	1.21519e-72	MSN1	Coro2b
ZNRF1	1.73112e-14	0.344426	0.539	0.411	5.62112e-10	4.2_GABA	LOC101481318	1.46212e-76	0.310806	0.428	0.182	2.99574e-72	MSN1	Znrf1
EGR1	3.70767e-15	0.446609	0.239	0.144	1.20392e-10	4.2_GABA	egr1	1.62238e-75	0.264529	0.465	0.197	3.32409e-71	MSN1	Egr1
CTDSPL	5.41525e-35	0.619698	0.379	0.212	1.75839e-30	4.2_GABA	ctdspl	2.12032e-75	0.258183	0.265	0.087	4.34432e-71	MSN1	Ctdspl
PLXNA2	1.13029e-184	1.19849	0.854	0.424	3.67016e-180	4.2_GABA	plxna2	4.86264e-75	0.260207	0.327	0.121	9.96307e-71	MSN1	Plxna2
MAP1A	4.11404e-20	0.368345	0.718	0.572	1.33587e-15	4.2_GABA	map1a	4.78802e-74	0.387483	0.614	0.32	9.81016e-70	MSN1	Map1a
ARHGEF2	2.01719e-17	0.371277	0.499	0.353	6.55002e-13	4.2_GABA	LOC101464628	8.28551e-73	0.344613	0.474	0.221	1.69762e-68	MSN1	Arhgef2
KALRN	1.32189e-85	0.926375	0.606	0.321	4.29231e-81	4.2_GABA	LOC101486742	1.35163e-72	0.28702	0.482	0.211	2.76935e-68	MSN1	Kalrn
CTNND2	1.33127e-158	1.05794	0.926	0.615	4.32275e-154	4.2_GABA	LOC101484208	3.22844e-72	0.284417	0.415	0.175	6.61475e-68	MSN1	Ctnnd2
PRRT1	1.33905e-09	0.335836	0.285	0.204	4.34804e-05	4.2_GABA	prrt1	3.27997e-72	0.275079	0.354	0.14	6.72033e-68	MSN1	Prrt1
LRRC4C	1.46108e-33	0.515715	0.525	0.322	4.74426e-29	4.2_GABA	LOC101480429	1.63484e-71	0.262294	0.316	0.118	3.34962e-67	MSN1	Lrrc4c
CACNA1A	5.7239e-114	0.815983	0.933	0.67	1.85861e-109	4.2_GABA	LOC101480217	1.73907e-68	0.257776	0.323	0.124	3.56318e-64	MSN1	Cacna1a
GRIA3	1.5447e-42	0.344934	0.958	0.694	5.0158e-38	4.2_GABA	LOC101486592	2.2135e-67	0.255836	0.367	0.148	4.53523e-63	MSN1	Gria3
PPP2R2C	1.49305e-37	0.63898	0.316	0.159	4.84809e-33	4.2_GABA	LOC101479585	7.06444e-67	0.367589	0.639	0.35	1.44743e-62	MSN1	Ppp2r2c
CACNB4	2.93786e-16	0.354068	0.357	0.238	9.53953e-12	4.2_GABA	LOC101466725	6.21167e-66	0.315158	0.527	0.259	1.27271e-61	MSN1	Cacnb4
TANC2	8.71561e-40	0.48858	0.874	0.703	2.83005e-35	4.2_GABA	tanc2	1.05153e-64	0.289799	0.413	0.184	2.15448e-60	MSN1	Tanc2
GFRA4	5.19127e-58	0.723457	0.656	0.392	1.68566e-53	4.2_GABA	LOC101481945	2.16009e-63	0.25275	0.372	0.157	4.42581e-59	MSN1	Gfra4
GABRA2	1.12452e-26	0.428879	0.782	0.616	3.65142e-22	4.2_GABA	LOC101465993	9.86814e-63	0.270069	0.464	0.213	2.02188e-58	MSN1	Gabra2
CDKL5	9.52902e-66	0.768187	0.715	0.458	3.09417e-61	4.2_GABA	cdkl5	3.64802e-60	0.262584	0.398	0.178	7.47443e-56	MSN1	Cdkl5
ELMO1	2.61115e-207	1.31195	0.699	0.254	8.47868e-203	4.2_GABA	LOC101480652	8.54626e-58	0.254947	0.46	0.22	1.75104e-53	MSN1	Elmo1
CADM2	1.50875e-73	0.891509	0.499	0.231	4.89905e-69	4.2_GABA	LOC101472470	2.96469e-57	0.320727	0.562	0.299	6.07435e-53	MSN1	Cadm2
KIFC2	9.0083e-53	0.673837	0.277	0.112	2.92509e-48	4.2_GABA	LOC101473285	8.51955e-57	0.252211	0.365	0.161	1.74557e-52	MSN1	Kifc2
RALY	0	2.00708	0.822	0.205	0	4.2_GABA	raly	2.93729e-56	0.295128	0.519	0.274	6.01821e-52	MSN1	Raly
DPP6	1.45648e-37	0.582314	0.466	0.27	4.72934e-33	4.2_GABA	LOC101464940	6.04435e-56	0.250019	0.337	0.145	1.23843e-51	MSN1	Dpp6
RBFOX2	1.99617e-24	0.529675	0.662	0.525	6.48177e-20	4.2_GABA	LOC101484198	1.14804e-55	0.261707	0.451	0.219	2.35222e-51	MSN1	Rbfox2
BAIAP2	0	2.50685	0.914	0.285	0	4.2_GABA	LOC101465701	0	1.44876	0.937	0.267	0	MSN2	Baiap2
MEIS2	0	1.55272	0.945	0.241	0	4.2_GABA	meis2	0	1.20266	0.906	0.196	0	MSN2	Meis2
PRKCB	1.45134e-224	1.44091	0.739	0.273	4.71263e-220	4.2_GABA	prkcb	0	0.881266	0.799	0.264	0	MSN2	Prkcb
DGKB	4.14511e-223	1.52729	0.741	0.277	1.34596e-218	4.2_GABA	dgkb	0	0.403723	0.314	0.04	0	MSN2	Dgkb
SIX3	1.61421e-194	0.998112	0.395	0.086	5.24149e-190	4.2_GABA	six3	0	0.585233	0.41	0.023	0	MSN2	Six3
RARB	2.30468e-187	1.31521	0.525	0.157	7.48353e-183	4.2_GABA	rarb	0	0.507708	0.354	0.023	0	MSN2	Rarb
VGF	1.41939e-151	1.03953	0.245	0.046	4.60891e-147	4.2_GABA	LOC101467991	0	0.606369	0.524	0.124	0	MSN2	Vgf
PLCB1	9.14334e-135	1.06915	0.712	0.335	2.96893e-130	4.2_GABA	plcb1	0	0.708814	0.65	0.194	0	MSN2	Plcb1
PPP3CA	1.62871e-116	0.886699	0.917	0.659	5.28859e-112	4.2_GABA	ppp3ca	0	1.47404	0.987	0.582	0	MSN2	Ppp3ca
PCP4	3.84683e-105	1.06453	0.469	0.18	1.24911e-100	4.2_GABA	pcp4	0	2.75409	1	0.422	0	MSN2	Pcp4
NDRG4	2.65876e-98	0.891657	0.822	0.566	8.63327e-94	4.2_GABA	ndrg4	0	1.03308	0.964	0.428	0	MSN2	Ndrg4
ITPR1	6.2537e-97	0.917627	0.625	0.312	2.03064e-92	4.2_GABA	LOC101470371	0	0.688818	0.595	0.136	0	MSN2	Itpr1
SLC32A1	3.70024e-91	0.788426	0.364	0.123	1.20151e-86	4.2_GABA	LOC101468775	0	0.559335	0.582	0.129	0	MSN2	Slc32a1
RYR3	4.26758e-80	0.851487	0.634	0.338	1.38572e-75	4.2_GABA	ryr3	0	0.473935	0.356	0.042	0	MSN2	Ryr3
C11orf87	7.15263e-76	0.56095	0.152	0.033	2.32253e-71	4.2_GABA	lg10h11orf87	0	0.732825	0.595	0.142	0	MSN2	AI593442
CAMK2B	9.58145e-71	0.858625	0.755	0.514	3.11119e-66	4.2_GABA	LOC101475499	0	1.20634	0.92	0.342	0	MSN2	Camk2b
KCNAB1	4.09121e-63	0.359961	0.657	0.374	1.32846e-58	4.2_GABA	kcnab1	0	0.900686	0.609	0.067	0	MSN2	Kcnab1
IVNS1ABP	1.43511e-60	0.797875	0.562	0.318	4.65993e-56	4.2_GABA	ivns1abp	0	0.949531	0.716	0.183	0	MSN2	Ivns1abp
GABRA4	5.77882e-58	0.705545	0.236	0.081	1.87644e-53	4.2_GABA	gabra4	0	0.576364	0.515	0.126	0	MSN2	Gabra4
GRIN2B	2.29422e-54	0.490803	0.975	0.825	7.44957e-50	4.2_GABA	LOC101465427	0	1.01894	0.961	0.397	0	MSN2	Grin2b
DACH1	1.32819e-40	0.413894	0.125	0.036	4.31276e-36	4.2_GABA	LOC101469470	0	0.579332	0.394	0.023	0	MSN2	Dach1
SYT2	2.75473e-38	0.585976	0.409	0.222	8.94487e-34	4.2_GABA	LOC101470284	0	0.286324	0.218	0.018	0	MSN2	Syt2
LINGO3	4.91661e-31	0.540452	0.473	0.295	1.59647e-26	4.2_GABA	LOC101485319	0	0.507278	0.379	0.04	0	MSN2	Lingo3
PDE7B	1.65636e-29	0.482627	0.259	0.127	5.37836e-25	4.2_GABA	pde7b	0	0.33284	0.229	0.014	0	MSN2	Pde7b
ST8SIA3	1.1673e-22	0.418959	0.196	0.095	3.79035e-18	4.2_GABA	st8sia3	0	0.774258	0.604	0.113	0	MSN2	St8sia3
CPLX2	1.14763e-21	0.399281	0.476	0.322	3.72647e-17	4.2_GABA	cplx2	0	0.969826	0.891	0.288	0	MSN2	Cplx2
ARPP21	1.77168e-19	0.312755	0.611	0.451	5.75281e-15	4.2_GABA	arpp21	0	2.59231	1	0.319	0	MSN2	Arpp21
PPP1R1A	2.09122e-17	0.28635	0.295	0.176	6.79039e-13	4.2_GABA	ppp1r1a	0	0.86808	0.842	0.323	0	MSN2	Ppp1r1a
CAMKK2	1.88022e-13	0.321236	0.271	0.174	6.10526e-09	4.2_GABA	LOC101480815	0	0.893911	0.763	0.245	0	MSN2	Camkk2
LMO3	1.03146e-10	0.252501	0.13	0.071	3.34926e-06	4.2_GABA	lmo3	0	0.729683	0.62	0.13	0	MSN2	Lmo3
ACTN1	5.68696e-10	0.306048	0.18	0.113	1.84661e-05	4.2_GABA	LOC101469024	0	0.717419	0.564	0.117	0	MSN2	Actn1
PTPN5	6.9322e-10	0.254491	0.245	0.165	2.25096e-05	4.2_GABA	ptpn5	0	1.39882	0.846	0.136	0	MSN2	Ptpn5
RAP1GAP	1.1017e-07	0.335787	0.43	0.346	0.00357733	4.2_GABA	LOC101473598	0	0.853497	0.673	0.169	0	MSN2	Rap1gap
HOMER1	1.50985e-12	0.405757	0.403	0.299	4.90263e-08	4.2_GABA	LOC101486274	8.13375e-299	0.586465	0.535	0.144	1.66652e-294	MSN2	Homer1
GABRD	5.57699e-150	1.07905	0.85	0.466	1.8109e-145	4.2_GABA	gabrd	2.6121e-295	0.391955	0.338	0.062	5.35193e-291	MSN2	Gabrd
GLIS2	1.22722e-09	0.271261	0.167	0.103	3.98489e-05	4.2_GABA	glis2	2.89434e-283	0.412098	0.344	0.067	5.93021e-279	MSN2	Klf16
SV2C	1.25849e-43	0.620416	0.459	0.252	4.08644e-39	4.2_GABA	LOC101484099	1.57223e-268	0.318765	0.268	0.044	3.22134e-264	MSN2	Sv2c
CACNG3	3.52365e-41	0.561199	0.292	0.131	1.14416e-36	4.2_GABA	cacng3	4.99008e-268	0.50538	0.484	0.126	1.02242e-263	MSN2	Cacng3
CALM2	1.48675e-26	0.507728	0.545	0.386	4.82763e-22	4.2_GABA	LOC101464455	9.30783e-267	0.882294	0.999	0.865	1.90708e-262	MSN2	Calm2
MINK1	1.79849e-14	0.328679	0.656	0.532	5.83989e-10	4.2_GABA	LOC101487591	8.03734e-259	0.568601	0.6	0.193	1.64677e-254	MSN2	Mink1
EGR4	3.51233e-81	0.874443	0.267	0.081	1.14049e-76	4.2_GABA	LOC101475150	7.05352e-256	0.448281	0.304	0.058	1.4452e-251	MSN2	Egr4
NETO1	5.50246e-284	1.60499	0.772	0.256	1.7867e-279	4.2_GABA	neto1	1.14996e-251	0.355044	0.301	0.057	2.35615e-247	MSN2	Neto1
PLK2	2.43898e-46	0.758664	0.285	0.124	7.91961e-42	4.2_GABA	plk2	5.75403e-251	0.532915	0.518	0.151	1.17894e-246	MSN2	Plk2
CHST1	2.33476e-33	0.409361	0.123	0.04	7.5812e-29	4.2_GABA	chst1	4.42019e-247	0.663273	0.696	0.252	9.05653e-243	MSN2	Chst1
DMTN	6.79554e-36	0.458948	0.783	0.581	2.20658e-31	4.2_GABA	dmtn	2.78092e-233	0.55954	0.539	0.171	5.69782e-229	MSN2	Dmtn
THSD7A	2.44672e-57	0.70556	0.568	0.311	7.94476e-53	4.2_GABA	LOC101473848	6.86928e-231	0.386294	0.328	0.071	1.40745e-226	MSN2	Thsd7a
GAD1	5.20132e-102	0.760112	0.357	0.112	1.68892e-97	4.2_GABA	LOC101473770	8.8693e-228	0.292567	0.596	0.174	1.81723e-223	MSN2	Gad1
FNBP1L	2.93297e-116	0.906775	0.342	0.098	9.52364e-112	4.2_GABA	fnbp1l	4.55205e-226	0.444573	0.435	0.119	9.3267e-222	MSN2	Fnbp1l
GAD2	1.8791e-111	0.762997	0.42	0.136	6.10163e-107	4.2_GABA	gad2	1.68893e-223	0.319964	0.559	0.158	3.46045e-219	MSN2	Gad2
KCND2	1.26163e-149	1.22488	0.54	0.19	4.09662e-145	4.2_GABA	LOC101483618	2.63396e-217	0.448905	0.413	0.111	5.39673e-213	MSN2	Kcnd2
CELF3	7.65577e-49	0.655575	0.767	0.561	2.4859e-44	4.2_GABA	LOC101467528	1.05043e-216	0.488903	0.475	0.142	2.15223e-212	MSN2	Celf3
CNR1	3.61132e-53	0.503413	0.126	0.031	1.17263e-48	4.2_GABA	LOC101464170	4.6368e-214	0.367134	0.416	0.111	9.50034e-210	MSN2	Cnr1
PPP2R2A	1.76922e-13	0.332105	0.209	0.125	5.74484e-09	4.2_GABA	LOC101471900	1.2257e-204	0.546056	0.587	0.219	2.51134e-200	MSN2	Ppp2r2a
ASPHD2	1.86162e-10	0.268354	0.107	0.056	6.04488e-06	4.2_GABA	asphd2	4.31536e-204	0.435751	0.449	0.133	8.84175e-200	MSN2	Asphd2
CIT	8.43325e-20	0.39182	0.65	0.499	2.73836e-15	4.2_GABA	LOC101480054	1.06582e-203	0.534378	0.627	0.229	2.18375e-199	MSN2	Cit
JPH3	1.57254e-09	0.33619	0.358	0.271	5.1062e-05	4.2_GABA	jph3	2.91118e-199	0.425828	0.399	0.111	5.96471e-195	MSN2	Jph3
CACNA1H	3.1238e-14	0.34889	0.462	0.338	1.01433e-09	4.2_GABA	LOC101485565	2.23939e-189	0.278313	0.239	0.047	4.58828e-185	MSN2	Cacna1h
ZFYVE28	4.74019e-238	1.40617	0.44	0.097	1.53919e-233	4.2_GABA	zfyve28	9.21247e-181	0.284879	0.244	0.05	1.88754e-176	MSN2	Zfyve28
DBN1	1.41845e-39	0.474817	0.789	0.579	4.60583e-35	4.2_GABA	dbn1	2.52216e-179	0.451087	0.469	0.155	5.16765e-175	MSN2	Dbn1
SPTBN4	9.52742e-39	0.578675	0.616	0.419	3.09365e-34	4.2_GABA	sptbn4	1.38801e-177	0.343953	0.326	0.084	2.84389e-173	MSN2	Sptbn4
GPR158	2.44399e-57	0.691733	0.682	0.414	7.93587e-53	4.2_GABA	LOC101472395	8.27171e-177	0.328247	0.308	0.076	1.69479e-172	MSN2	Gpr158
SPEG	0	1.82414	0.575	0.137	0	4.2_GABA	LOC101476263	3.30461e-173	0.369092	0.337	0.091	6.77082e-169	MSN2	Speg
CACNB1	5.26346e-137	1.09199	0.711	0.34	1.7091e-132	4.2_GABA	cacnb1	1.27266e-171	0.328354	0.312	0.08	2.60754e-167	MSN2	Cacnb1
NTRK3	6.44832e-142	0.826402	0.973	0.754	2.09383e-137	4.2_GABA	ntrk3	1.29115e-170	0.465117	0.502	0.177	2.64544e-166	MSN2	Ntrk3
ATP2A2	2.49519e-09	0.320831	0.156	0.097	8.10214e-05	4.2_GABA	LOC101476777	8.41048e-169	0.630524	0.751	0.386	1.72322e-164	MSN2	Atp2a2
NRXN3	0	1.55458	1	0.565	0	4.2_GABA	LOC101486071	4.75987e-167	0.454018	0.661	0.265	9.75251e-163	MSN2	Nrxn3
GRIA2	6.20712e-24	0.289655	0.958	0.847	2.01551e-19	4.2_GABA	gria2	2.46852e-162	0.609971	0.94	0.528	5.05775e-158	MSN2	Gria2
AUTS2	3.98911e-27	0.435381	0.36	0.205	1.2953e-22	4.2_GABA	auts2	1.29114e-161	0.484056	0.586	0.239	2.64542e-157	MSN2	Auts2
SYNE1	2.40837e-16	0.271075	0.534	0.39	7.82023e-12	4.2_GABA	LOC101464456	1.77759e-161	0.52773	0.598	0.247	3.6421e-157	MSN2	Syne1
CACNA1I	1.03174e-266	1.52474	0.697	0.216	3.35017e-262	4.2_GABA	LOC101464297	3.00174e-159	0.269575	0.247	0.056	6.15027e-155	MSN2	Cacna1i
ELMO1	2.61115e-207	1.31195	0.699	0.254	8.47868e-203	4.2_GABA	LOC101480652	2.10722e-158	0.434709	0.561	0.218	4.31749e-154	MSN2	Elmo1
CELF2	2.53689e-112	0.562881	1	0.932	8.23754e-108	4.2_GABA	LOC101484207	1.29426e-157	0.587601	0.797	0.402	2.65181e-153	MSN2	Celf2
GSK3B	7.04972e-19	0.413203	0.274	0.162	2.28911e-14	4.2_GABA	gsk3b	1.98764e-157	0.595018	0.738	0.38	4.07247e-153	MSN2	Gsk3b
RIN1	3.58816e-14	0.291358	0.624	0.466	1.16511e-09	4.2_GABA	rin1	4.90919e-154	0.264686	0.228	0.05	1.00584e-149	MSN2	Rin1
RAMP1	1.62318e-132	1.08272	0.354	0.097	5.27062e-128	4.2_GABA	LOC101467429	8.18074e-154	0.464891	0.633	0.263	1.67615e-149	MSN2	Ramp1
LHFPL4	8.67613e-11	0.250885	0.505	0.397	2.81723e-06	4.2_GABA	LOC101469712	2.86747e-152	0.4049	0.43	0.148	5.87515e-148	MSN2	Lhfpl4
NEBL	1.47505e-36	0.32127	0.943	0.737	4.78962e-32	4.2_GABA	nebl	9.87405e-147	0.396536	0.437	0.151	2.02309e-142	MSN2	Nebl
NECAB1	1.73689e-50	0.592887	0.354	0.16	5.63986e-46	4.2_GABA	necab1	6.90219e-140	0.315102	0.305	0.087	1.41419e-135	MSN2	Necab1
MGAT5B	2.02974e-105	0.946263	0.685	0.348	6.59075e-101	4.2_GABA	LOC101479752	6.4949e-135	0.278302	0.234	0.057	1.33074e-130	MSN2	Mgat5b
LRP1B	0	1.91976	0.973	0.394	0	4.2_GABA	lrp1b	3.07448e-133	0.443733	0.519	0.215	6.29929e-129	MSN2	Lrp1b
HLF	2.19559e-17	0.327759	0.14	0.066	7.12929e-13	4.2_GABA	hlf	4.11818e-130	0.346371	0.364	0.121	8.43775e-126	MSN2	Hlf
INKA2	1.59246e-32	0.386039	0.101	0.03	5.17087e-28	4.2_GABA	inka2	1.34415e-127	0.308783	0.326	0.103	2.75404e-123	MSN2	Fam212b
ARHGAP32	5.07157e-33	0.480662	0.515	0.322	1.64679e-28	4.2_GABA	LOC101481603	2.39689e-127	0.37951	0.475	0.185	4.911e-123	MSN2	Arhgap32
STRN	1.07598e-29	0.559	0.258	0.13	3.4938e-25	4.2_GABA	strn	5.23037e-120	0.325599	0.329	0.108	1.07165e-115	MSN2	Strn
ANK3	1.53504e-53	0.556686	0.88	0.704	4.98443e-49	4.2_GABA	LOC101468296	2.43083e-115	0.397949	0.813	0.456	4.98054e-111	MSN2	Ank3
SLC8A2	1.67837e-57	0.612522	0.775	0.512	5.44985e-53	4.2_GABA	LOC101467086	8.83363e-115	0.314644	0.346	0.12	1.80992e-110	MSN2	Slc8a2
SLC4A3	5.35467e-44	0.638375	0.419	0.221	1.73872e-39	4.2_GABA	LOC101470333	2.41172e-113	0.305869	0.348	0.121	4.94136e-109	MSN2	Slc4a3
ITM2C	2.03461e-118	1.00668	0.238	0.052	6.60657e-114	4.2_GABA	LOC101486362	7.70693e-113	0.460891	0.869	0.545	1.57907e-108	MSN2	Itm2c
RBFOX3	2.02318e-77	0.584717	0.814	0.486	6.56948e-73	4.2_GABA	LOC101487767	1.09429e-109	0.369222	0.566	0.254	2.24209e-105	MSN2	Rbfox3
ARHGEF2	2.01719e-17	0.371277	0.499	0.353	6.55002e-13	4.2_GABA	LOC101464628	1.15392e-109	0.392001	0.496	0.22	2.36426e-105	MSN2	Arhgef2
EGR1	3.70767e-15	0.446609	0.239	0.144	1.20392e-10	4.2_GABA	egr1	1.71309e-109	0.333992	0.48	0.196	3.50996e-105	MSN2	Egr1
EPHA4	2.61634e-281	1.48591	0.897	0.376	8.49551e-277	4.2_GABA	epha4	1.99632e-109	0.368616	0.524	0.23	4.09027e-105	MSN2	Epha4
ROBO2	1.55255e-110	0.904681	0.863	0.548	5.04127e-106	4.2_GABA	robo2	2.92789e-109	0.284182	0.321	0.108	5.99895e-105	MSN2	Robo2
PTPRN	1.18563e-14	0.370396	0.529	0.402	3.84985e-10	4.2_GABA	LOC101471027	1.24212e-106	0.370122	0.549	0.25	2.54497e-102	MSN2	Ptprn
PRKCE	0	1.78867	0.907	0.39	0	4.2_GABA	LOC101486794	6.38805e-106	0.39666	0.599	0.278	1.30885e-101	MSN2	Prkce
UNC13B	1.23382e-55	0.657688	0.514	0.267	4.00634e-51	4.2_GABA	LOC101465195	1.1347e-105	0.338709	0.41	0.163	2.32488e-101	MSN2	Unc13a
CNTNAP5	1.77025e-60	0.660911	0.785	0.54	5.74819e-56	4.2_GABA	cntnap5	1.28204e-105	0.328799	0.348	0.125	2.62678e-101	MSN2	Cntnap5a
CYFIP2	5.34882e-09	0.263227	0.287	0.208	0.000173682	4.2_GABA	cyfip2	7.64394e-103	0.389993	0.582	0.275	1.56617e-98	MSN2	Cyfip2
SCN2A	2.51842e-34	0.475962	0.782	0.61	8.17757e-30	4.2_GABA	LOC101480563	1.55416e-98	0.392312	0.617	0.296	3.18431e-94	MSN2	Scn2a1
DOCK3	4.56701e-184	1.17181	0.933	0.564	1.48295e-179	4.2_GABA	LOC101477666	1.66232e-94	0.325457	0.399	0.165	3.40594e-90	MSN2	Dock3
PRRT1	1.33905e-09	0.335836	0.285	0.204	4.34804e-05	4.2_GABA	prrt1	1.77214e-93	0.292823	0.356	0.139	3.63093e-89	MSN2	Prrt1
GAS7	5.48722e-92	0.798035	0.525	0.226	1.78175e-87	4.2_GABA	LOC101481278	3.12295e-90	0.366639	0.509	0.247	6.39861e-86	MSN2	Gas7
MAP1A	4.11404e-20	0.368345	0.718	0.572	1.33587e-15	4.2_GABA	map1a	4.46004e-84	0.376874	0.595	0.32	9.13818e-80	MSN2	Map1a
NAP1L1	9.13409e-09	0.287286	0.217	0.148	0.000296593	4.2_GABA	nap1l1	4.75153e-82	0.339057	0.516	0.262	9.73542e-78	MSN2	Nap1l1
PARP6	9.94291e-14	0.265476	0.823	0.7	3.22856e-09	4.2_GABA	parp6	6.09835e-81	0.26901	0.355	0.147	1.24949e-76	MSN2	Parp6
TRIM9	1.47903e-20	0.604882	0.375	0.249	4.80257e-16	4.2_GABA	trim9	6.55427e-80	0.314297	0.421	0.192	1.3429e-75	MSN2	Trim9
GPM6B	2.92383e-10	0.27527	0.574	0.474	9.49398e-06	4.2_GABA	LOC101467378	1.56261e-77	0.301659	0.825	0.507	3.20163e-73	MSN2	Gpm6b
SLC24A2	4.84126e-28	0.310437	0.659	0.437	1.57201e-23	4.2_GABA	slc24a2	5.21687e-74	0.270491	0.441	0.207	1.06888e-69	MSN2	Slc24a2
DPP6	1.45648e-37	0.582314	0.466	0.27	4.72934e-33	4.2_GABA	LOC101464940	2.42351e-73	0.263175	0.341	0.144	4.96553e-69	MSN2	Dpp6
RAB6B	7.12204e-67	0.861526	0.577	0.324	2.3126e-62	4.2_GABA	LOC101478866	3.33226e-73	0.27882	0.602	0.312	6.82746e-69	MSN2	Rab6b
PKIG	2.75929e-12	0.296962	0.19	0.112	8.95969e-08	4.2_GABA	pkig	4.22168e-73	0.342773	0.781	0.477	8.64981e-69	MSN2	Pkig
ZNRF1	1.73112e-14	0.344426	0.539	0.411	5.62112e-10	4.2_GABA	LOC101481318	1.49591e-72	0.293871	0.391	0.181	3.06496e-68	MSN2	Znrf1
RBFOX2	1.99617e-24	0.529675	0.662	0.525	6.48177e-20	4.2_GABA	LOC101484198	1.72735e-70	0.29735	0.446	0.218	3.53916e-66	MSN2	Rbfox2
CACNB4	2.93786e-16	0.354068	0.357	0.238	9.53953e-12	4.2_GABA	LOC101466725	3.64171e-65	0.291528	0.494	0.259	7.46149e-61	MSN2	Cacnb4
CORO2B	5.72416e-81	0.782511	0.407	0.16	1.85869e-76	4.2_GABA	coro2b	1.88171e-64	0.263568	0.357	0.166	3.85544e-60	MSN2	Coro2b
TANC2	8.71561e-40	0.48858	0.874	0.703	2.83005e-35	4.2_GABA	tanc2	3.06556e-64	0.252816	0.389	0.184	6.28103e-60	MSN2	Tanc2
BAIAP2	0	2.50685	0.914	0.285	0	4.2_GABA	LOC101465701	0	1.01851	0.831	0.266	0	MSN4	Baiap2
MEIS2	0	1.55272	0.945	0.241	0	4.2_GABA	meis2	0	0.8301	0.773	0.194	0	MSN4	Meis2
PRKCB	1.45134e-224	1.44091	0.739	0.273	4.71263e-220	4.2_GABA	prkcb	0	0.899869	0.759	0.262	0	MSN4	Prkcb
SIX3	1.61421e-194	0.998112	0.395	0.086	5.24149e-190	4.2_GABA	six3	0	0.397271	0.278	0.023	0	MSN4	Six3
CHN1	1.08851e-187	1.44218	0.575	0.188	3.53451e-183	4.2_GABA	LOC101487572	0	0.866342	0.858	0.333	0	MSN4	Chn1
RARB	2.30468e-187	1.31521	0.525	0.157	7.48353e-183	4.2_GABA	rarb	0	0.421141	0.299	0.022	0	MSN4	Rarb
ITM2C	2.03461e-118	1.00668	0.238	0.052	6.60657e-114	4.2_GABA	LOC101486362	0	0.854928	0.921	0.542	0	MSN4	Itm2c
PPP3CA	1.62871e-116	0.886699	0.917	0.659	5.28859e-112	4.2_GABA	ppp3ca	0	1.43211	0.993	0.58	0	MSN4	Ppp3ca
CELF2	2.53689e-112	0.562881	1	0.932	8.23754e-108	4.2_GABA	LOC101484207	0	0.786916	0.844	0.399	0	MSN4	Celf2
GAD2	1.8791e-111	0.762997	0.42	0.136	6.10163e-107	4.2_GABA	gad2	0	1.02971	0.802	0.152	0	MSN4	Gad2
PCP4	3.84683e-105	1.06453	0.469	0.18	1.24911e-100	4.2_GABA	pcp4	0	2.42424	0.999	0.419	0	MSN4	Pcp4
NDRG4	2.65876e-98	0.891657	0.822	0.566	8.63327e-94	4.2_GABA	ndrg4	0	1.64554	0.982	0.425	0	MSN4	Ndrg4
ITPR1	6.2537e-97	0.917627	0.625	0.312	2.03064e-92	4.2_GABA	LOC101470371	0	0.519292	0.467	0.136	0	MSN4	Itpr1
SLC32A1	3.70024e-91	0.788426	0.364	0.123	1.20151e-86	4.2_GABA	LOC101468775	0	0.411413	0.472	0.129	0	MSN4	Slc32a1
ADRA2C	1.87571e-83	0.506106	0.125	0.022	6.09062e-79	4.2_GABA	LOC101472695	0	0.348837	0.261	0.032	0	MSN4	Adra2c
CAMK2B	9.58145e-71	0.858625	0.755	0.514	3.11119e-66	4.2_GABA	LOC101475499	0	0.968531	0.878	0.34	0	MSN4	Camk2b
KCNAB1	4.09121e-63	0.359961	0.657	0.374	1.32846e-58	4.2_GABA	kcnab1	0	0.44451	0.362	0.068	0	MSN4	Kcnab1
CNTNAP5	1.77025e-60	0.660911	0.785	0.54	5.74819e-56	4.2_GABA	cntnap5	0	0.707602	0.578	0.12	0	MSN4	Cntnap5a
GRIN2B	2.29422e-54	0.490803	0.975	0.825	7.44957e-50	4.2_GABA	LOC101465427	0	0.676038	0.899	0.395	0	MSN4	Grin2b
SV2C	1.25849e-43	0.620416	0.459	0.252	4.08644e-39	4.2_GABA	LOC101484099	0	0.337866	0.274	0.043	0	MSN4	Sv2c
LINGO3	4.91661e-31	0.540452	0.473	0.295	1.59647e-26	4.2_GABA	LOC101485319	0	0.356222	0.27	0.04	0	MSN4	Lingo3
CALM2	1.48675e-26	0.507728	0.545	0.386	4.82763e-22	4.2_GABA	LOC101464455	0	0.79747	0.999	0.864	0	MSN4	Calm2
ST8SIA3	1.1673e-22	0.418959	0.196	0.095	3.79035e-18	4.2_GABA	st8sia3	0	0.463863	0.421	0.113	0	MSN4	St8sia3
CPLX2	1.14763e-21	0.399281	0.476	0.322	3.72647e-17	4.2_GABA	cplx2	0	0.929149	0.868	0.286	0	MSN4	Cplx2
ARPP21	1.77168e-19	0.312755	0.611	0.451	5.75281e-15	4.2_GABA	arpp21	0	2.91147	1	0.316	0	MSN4	Arpp21
PKIG	2.75929e-12	0.296962	0.19	0.112	8.95969e-08	4.2_GABA	pkig	0	0.849604	0.893	0.474	0	MSN4	Pkig
PTPN5	6.9322e-10	0.254491	0.245	0.165	2.25096e-05	4.2_GABA	ptpn5	0	0.792255	0.636	0.136	0	MSN4	Ptpn5
RAMP1	1.62318e-132	1.08272	0.354	0.097	5.27062e-128	4.2_GABA	LOC101467429	5.63364e-298	0.566717	0.681	0.26	1.15428e-293	MSN4	Ramp1
RAP1GAP	1.1017e-07	0.335787	0.43	0.346	0.00357733	4.2_GABA	LOC101473598	9.91192e-282	0.512078	0.504	0.169	2.03085e-277	MSN4	Rap1gap
FAM102B	1.38257e-12	0.336897	0.156	0.087	4.48933e-08	4.2_GABA	fam102b	4.88761e-277	0.340854	0.301	0.069	1.00142e-272	MSN4	Fam102b
PPP1R1A	2.09122e-17	0.28635	0.295	0.176	6.79039e-13	4.2_GABA	ppp1r1a	1.18476e-262	0.603862	0.74	0.322	2.42745e-258	MSN4	Ppp1r1a
GABRB3	6.81819e-38	0.522728	0.158	0.055	2.21393e-33	4.2_GABA	gabrb3	5.21813e-239	0.478473	0.506	0.184	1.06914e-234	MSN4	Gabrb3
GABRA4	5.77882e-58	0.705545	0.236	0.081	1.87644e-53	4.2_GABA	gabra4	4.76214e-227	0.408354	0.397	0.126	9.75715e-223	MSN4	Gabra4
SCN2A	2.51842e-34	0.475962	0.782	0.61	8.17757e-30	4.2_GABA	LOC101480563	1.77358e-225	0.500039	0.681	0.293	3.63389e-221	MSN4	Scn2a1
CAMKK2	1.88022e-13	0.321236	0.271	0.174	6.10526e-09	4.2_GABA	LOC101480815	1.76145e-218	0.510288	0.595	0.245	3.60904e-214	MSN4	Camkk2
CELF4	7.02391e-31	0.414797	0.768	0.561	2.28073e-26	4.2_GABA	celf4	1.18136e-214	0.536303	0.819	0.395	2.4205e-210	MSN4	Celf4
CHST1	2.33476e-33	0.409361	0.123	0.04	7.5812e-29	4.2_GABA	chst1	2.17006e-203	0.510132	0.586	0.251	4.44624e-199	MSN4	Chst1
ARHGAP32	5.07157e-33	0.480662	0.515	0.322	1.64679e-28	4.2_GABA	LOC101481603	6.86142e-203	0.429627	0.483	0.183	1.40584e-198	MSN4	Arhgap32
GABRA2	1.12452e-26	0.428879	0.782	0.616	3.65142e-22	4.2_GABA	LOC101465993	2.43013e-193	0.4296	0.524	0.21	4.97908e-189	MSN4	Gabra2
NRXN3	0	1.55458	1	0.565	0	4.2_GABA	LOC101486071	5.4492e-191	0.401142	0.618	0.264	1.11649e-186	MSN4	Nrxn3
NETO1	5.50246e-284	1.60499	0.772	0.256	1.7867e-279	4.2_GABA	neto1	2.30499e-189	0.26045	0.233	0.057	4.72269e-185	MSN4	Neto1
RBFOX3	2.02318e-77	0.584717	0.814	0.486	6.56948e-73	4.2_GABA	LOC101487767	2.2949e-185	0.455428	0.574	0.252	4.70203e-181	MSN4	Rbfox3
KCND2	1.26163e-149	1.22488	0.54	0.19	4.09662e-145	4.2_GABA	LOC101483618	6.38183e-181	0.335706	0.342	0.111	1.30757e-176	MSN4	Kcnd2
LMO3	1.03146e-10	0.252501	0.13	0.071	3.34926e-06	4.2_GABA	lmo3	4.15598e-178	0.32235	0.384	0.131	8.51519e-174	MSN4	Lmo3
PLCB1	9.14334e-135	1.06915	0.712	0.335	2.96893e-130	4.2_GABA	plcb1	6.48435e-177	0.413059	0.48	0.195	1.32858e-172	MSN4	Plcb1
CACNA1E	3.57762e-51	0.508362	0.849	0.599	1.16169e-46	4.2_GABA	LOC101485592	7.20027e-175	0.378127	0.448	0.173	1.47526e-170	MSN4	Cacna1e
ANK3	1.53504e-53	0.556686	0.88	0.704	4.98443e-49	4.2_GABA	LOC101468296	2.51933e-173	0.457135	0.806	0.455	5.16186e-169	MSN4	Ank3
LAMP5	5.41227e-17	0.455924	0.208	0.115	1.75742e-12	4.2_GABA	lamp5	7.51704e-163	0.254771	0.332	0.107	1.54017e-158	MSN4	Lamp5
CELF3	7.65577e-49	0.655575	0.767	0.561	2.4859e-44	4.2_GABA	LOC101467528	5.67887e-140	0.320995	0.366	0.142	1.16354e-135	MSN4	Celf3
HOMER1	1.50985e-12	0.405757	0.403	0.299	4.90263e-08	4.2_GABA	LOC101486274	1.22802e-134	0.325711	0.366	0.145	2.51609e-130	MSN4	Homer1
NTRK3	6.44832e-142	0.826402	0.973	0.754	2.09383e-137	4.2_GABA	ntrk3	1.70567e-130	0.34385	0.414	0.177	3.49474e-126	MSN4	Ntrk3
GAS7	5.48722e-92	0.798035	0.525	0.226	1.78175e-87	4.2_GABA	LOC101481278	2.94108e-129	0.382558	0.502	0.245	6.02599e-125	MSN4	Gas7
CACNB4	2.93786e-16	0.354068	0.357	0.238	9.53953e-12	4.2_GABA	LOC101466725	3.84086e-129	0.39005	0.522	0.257	7.86954e-125	MSN4	Cacnb4
NRXN1	9.59536e-104	0.818255	0.973	0.84	3.11571e-99	4.2_GABA	LOC101485300	1.42154e-126	0.314134	0.758	0.398	2.91259e-122	MSN4	Nrxn1
VGF	1.41939e-151	1.03953	0.245	0.046	4.60891e-147	4.2_GABA	LOC101467991	8.10394e-124	0.283432	0.327	0.125	1.66042e-119	MSN4	Vgf
ACTN1	5.68696e-10	0.306048	0.18	0.113	1.84661e-05	4.2_GABA	LOC101469024	7.05758e-117	0.268994	0.308	0.119	1.44603e-112	MSN4	Actn1
C11orf87	7.15263e-76	0.56095	0.152	0.033	2.32253e-71	4.2_GABA	lg10h11orf87	3.11166e-113	0.290494	0.348	0.144	6.37547e-109	MSN4	AI593442
CYFIP2	5.34882e-09	0.263227	0.287	0.208	0.000173682	4.2_GABA	cyfip2	6.8316e-109	0.340752	0.533	0.274	1.39973e-104	MSN4	Cyfip2
PRKCE	0	1.78867	0.907	0.39	0	4.2_GABA	LOC101486794	7.02639e-107	0.295611	0.549	0.277	1.43964e-102	MSN4	Prkce
DMTN	6.79554e-36	0.458948	0.783	0.581	2.20658e-31	4.2_GABA	dmtn	6.07287e-106	0.300809	0.381	0.172	1.24427e-101	MSN4	Dmtn
PTPRN	1.18563e-14	0.370396	0.529	0.402	3.84985e-10	4.2_GABA	LOC101471027	7.98949e-106	0.330595	0.496	0.25	1.63697e-101	MSN4	Ptprn
PPP2R2C	1.49305e-37	0.63898	0.316	0.159	4.84809e-33	4.2_GABA	LOC101479585	7.45819e-105	0.363821	0.614	0.349	1.52811e-100	MSN4	Ppp2r2c
DOCK3	4.56701e-184	1.17181	0.933	0.564	1.48295e-179	4.2_GABA	LOC101477666	5.30975e-104	0.290268	0.367	0.164	1.08791e-99	MSN4	Dock3
HPCAL4	7.00128e-24	0.346712	0.124	0.047	2.27339e-19	4.2_GABA	LOC101485669	1.01661e-102	0.270293	0.398	0.178	2.08294e-98	MSN4	Hpcal4
TANC2	8.71561e-40	0.48858	0.874	0.703	2.83005e-35	4.2_GABA	tanc2	1.61035e-102	0.290018	0.395	0.183	3.29944e-98	MSN4	Tanc2
FNBP1L	2.93297e-116	0.906775	0.342	0.098	9.52364e-112	4.2_GABA	fnbp1l	1.70575e-102	0.251251	0.297	0.119	3.49492e-98	MSN4	Fnbp1l
DBN1	1.41845e-39	0.474817	0.789	0.579	4.60583e-35	4.2_GABA	dbn1	4.58821e-101	0.256663	0.355	0.156	9.40079e-97	MSN4	Dbn1
PLK2	2.43898e-46	0.758664	0.285	0.124	7.91961e-42	4.2_GABA	plk2	6.45927e-96	0.267601	0.343	0.152	1.32344e-91	MSN4	Plk2
GSK3B	7.04972e-19	0.413203	0.274	0.162	2.28911e-14	4.2_GABA	gsk3b	4.1505e-94	0.390094	0.622	0.38	8.50396e-90	MSN4	Gsk3b
BCL11A	2.59716e-213	1.16815	0.862	0.367	8.43324e-209	4.2_GABA	LOC101486421	1.99291e-93	0.28449	0.399	0.189	4.08327e-89	MSN4	Bcl11a
CDKL5	9.52902e-66	0.768187	0.715	0.458	3.09417e-61	4.2_GABA	cdkl5	4.22633e-79	0.256543	0.36	0.177	8.65934e-75	MSN4	Cdkl5
IVNS1ABP	1.43511e-60	0.797875	0.562	0.318	4.65993e-56	4.2_GABA	ivns1abp	7.06609e-75	0.288416	0.366	0.186	1.44777e-70	MSN4	Ivns1abp
SIX3	0	1.67724	0.59	0.083	0	4.3_GABA	six3	0	0.585233	0.41	0.023	0	MSN2	Six3
SP9	5.47031e-251	1.334	0.551	0.119	1.77626e-246	4.3_GABA	sp9	0	0.361907	0.326	0.053	0	MSN2	Sp9
RARB	2.50561e-163	1.38525	0.528	0.158	8.13596e-159	4.3_GABA	rarb	0	0.507708	0.354	0.023	0	MSN2	Rarb
RAP1GAP	3.60559e-126	1.33673	0.717	0.34	1.17077e-121	4.3_GABA	LOC101473598	0	0.853497	0.673	0.169	0	MSN2	Rap1gap
MPPED2	3.58683e-117	1.11645	0.554	0.211	1.16468e-112	4.3_GABA	LOC101473818	0	0.932476	0.756	0.163	0	MSN2	Mpped2
PLCB1	1.50029e-54	0.627328	0.619	0.339	4.87158e-50	4.3_GABA	plcb1	0	0.708814	0.65	0.194	0	MSN2	Plcb1
AKAP9	9.38845e-49	0.667094	0.496	0.258	3.04852e-44	4.3_GABA	akap9	0	1.2706	0.891	0.308	0	MSN2	Akap9
GRIN2B	2.12878e-41	0.38332	0.972	0.813	6.91235e-37	4.3_GABA	grin2b	0	1.01894	0.961	0.397	0	MSN2	Grin2b
CAMKV	1.2251e-39	0.495414	0.514	0.277	3.97802e-35	4.3_GABA	camkv	0	1.11721	0.854	0.23	0	MSN2	Camkv
DGKB	8.81286e-32	0.323159	0.518	0.284	2.86162e-27	4.3_GABA	dgkb	0	0.403723	0.314	0.04	0	MSN2	Dgkb
CACNG4	1.46715e-30	0.545817	0.231	0.101	4.76397e-26	4.3_GABA	LOC101482156	0	0.605228	0.478	0.057	0	MSN2	Cacng4
CALN1	3.75013e-22	0.300447	0.382	0.214	1.2177e-17	4.3_GABA	caln1	0	1.2586	0.876	0.198	0	MSN2	Caln1
VGF	5.22508e-19	0.289815	0.125	0.049	1.69663e-14	4.3_GABA	LOC101467991	0	0.606369	0.524	0.124	0	MSN2	Vgf
PDE7B	1.14328e-17	0.330678	0.24	0.128	3.71235e-13	4.3_GABA	pde7b	0	0.33284	0.229	0.014	0	MSN2	Pde7b
RYR3	4.41638e-15	0.626196	0.422	0.295	1.43404e-10	4.3_GABA	LOC101476662	0	0.473935	0.356	0.042	0	MSN2	Ryr3
PCP4	4.89306e-13	0.316567	0.296	0.185	1.58883e-08	4.3_GABA	pcp4	0	2.75409	1	0.422	0	MSN2	Pcp4
PPP1R9A	2.07653e-08	0.32444	0.251	0.172	0.000674271	4.3_GABA	LOC101474871	0	0.999448	0.804	0.233	0	MSN2	Ppp1r9a
GRIN1	1.66642e-16	0.29999	0.443	0.291	5.41102e-12	4.3_GABA	LOC101469542	3.92719e-274	0.622643	0.622	0.2	8.04642e-270	MSN2	Grin1
CACNG3	5.13292e-50	0.641132	0.325	0.131	1.66671e-45	4.3_GABA	cacng3	4.99008e-268	0.50538	0.484	0.126	1.02242e-263	MSN2	Cacng3
KCNA4	6.76017e-16	0.291491	0.688	0.516	2.1951e-11	4.3_GABA	kcna4	1.95889e-264	0.31566	0.24	0.037	4.01356e-260	MSN2	Kcna4
RASGRP1	6.05304e-60	0.728464	0.33	0.124	1.96548e-55	4.3_GABA	rasgrp1	3.46602e-235	0.499441	0.58	0.18	7.10153e-231	MSN2	Rasgrp1
CNIH2	2.37311e-11	0.260769	0.517	0.381	7.70574e-07	4.3_GABA	LOC101467499	4.09029e-232	0.642968	0.846	0.366	8.38059e-228	MSN2	Cnih2
THSD7A	3.6242e-29	0.584325	0.512	0.313	1.17681e-24	4.3_GABA	LOC101473848	6.86928e-231	0.386294	0.328	0.071	1.40745e-226	MSN2	Thsd7a
GAD1	9.76663e-91	0.577198	0.374	0.113	3.17132e-86	4.3_GABA	LOC101473770	8.8693e-228	0.292567	0.596	0.174	1.81723e-223	MSN2	Gad1
PLEKHA5	4.0309e-19	0.341058	0.722	0.554	1.30887e-14	4.3_GABA	LOC101487254	2.01887e-227	0.415073	0.382	0.094	4.13646e-223	MSN2	Plekha5
GAD2	1.01769e-76	0.574486	0.398	0.137	3.30454e-72	4.3_GABA	gad2	1.68893e-223	0.319964	0.559	0.158	3.46045e-219	MSN2	Gad2
KCNT1	7.12965e-29	0.467701	0.407	0.226	2.31507e-24	4.3_GABA	LOC101482114	6.14468e-219	0.316698	0.271	0.053	1.25898e-214	MSN2	Kcnt1
CELF3	1.19308e-51	0.654982	0.789	0.562	3.87407e-47	4.3_GABA	LOC101467528	1.05043e-216	0.488903	0.475	0.142	2.15223e-212	MSN2	Celf3
MMP17	8.99088e-45	0.5636	0.331	0.14	2.91943e-40	4.3_GABA	LOC101473738	2.2815e-213	0.439921	0.423	0.117	4.67456e-209	MSN2	Mmp17
CACNA1H	5.31084e-86	0.941678	0.348	0.112	1.72448e-81	4.3_GABA	LOC101479297	2.23939e-189	0.278313	0.239	0.047	4.58828e-185	MSN2	Cacna1h
PHF24	1.44296e-18	0.361802	0.281	0.158	4.68544e-14	4.3_GABA	phf24	5.40989e-182	0.409875	0.412	0.123	1.10843e-177	MSN2	Phf24
ZFYVE28	1.99712e-168	1.08376	0.418	0.099	6.48483e-164	4.3_GABA	zfyve28	9.21247e-181	0.284879	0.244	0.05	1.88754e-176	MSN2	Zfyve28
GPR158	7.91091e-11	0.256392	0.305	0.202	2.56875e-06	4.3_GABA	gpr158	8.27171e-177	0.328247	0.308	0.076	1.69479e-172	MSN2	Gpr158
SPEG	9.46724e-15	0.253204	0.824	0.672	3.07411e-10	4.3_GABA	LOC101478469	3.30461e-173	0.369092	0.337	0.091	6.77082e-169	MSN2	Speg
CACNB1	1.15093e-16	0.361707	0.5	0.346	3.7372e-12	4.3_GABA	cacnb1	1.27266e-171	0.328354	0.312	0.08	2.60754e-167	MSN2	Cacnb1
NRXN3	0	2.59476	1	0.567	0	4.3_GABA	LOC101486071	4.75987e-167	0.454018	0.661	0.265	9.75251e-163	MSN2	Nrxn3
PCSK2	1.48767e-76	0.868605	0.481	0.199	4.8306e-72	4.3_GABA	LOC105941351	2.30015e-163	0.400294	0.52	0.185	4.71277e-159	MSN2	Pcsk2
GRIA2	1.76554e-53	0.491241	0.975	0.847	5.7329e-49	4.3_GABA	gria2	2.46852e-162	0.609971	0.94	0.528	5.05775e-158	MSN2	Gria2
TLE4	1.57789e-60	0.846885	0.342	0.133	5.12357e-56	4.3_GABA	LOC101484064	8.91254e-162	0.354002	0.326	0.089	1.82609e-157	MSN2	Tle4
AUTS2	8.23636e-47	0.622639	0.429	0.204	2.67443e-42	4.3_GABA	auts2	1.29114e-161	0.484056	0.586	0.239	2.64542e-157	MSN2	Auts2
CACNA1I	6.11186e-16	0.344456	0.515	0.357	1.98458e-11	4.3_GABA	LOC112434712	3.00174e-159	0.269575	0.247	0.056	6.15027e-155	MSN2	Cacna1i
ELMO1	5.00146e-14	0.254896	0.4	0.262	1.62402e-09	4.3_GABA	LOC101480652	2.10722e-158	0.434709	0.561	0.218	4.31749e-154	MSN2	Elmo1
CELF2	5.34681e-40	0.339513	1	0.933	1.73616e-35	4.3_GABA	LOC101484207	1.29426e-157	0.587601	0.797	0.402	2.65181e-153	MSN2	Celf2
RAMP1	6.67469e-64	0.785684	0.294	0.1	2.16734e-59	4.3_GABA	LOC101467429	8.18074e-154	0.464891	0.633	0.263	1.67615e-149	MSN2	Ramp1
LHFPL4	5.15425e-20	0.330825	0.19	0.088	1.67364e-15	4.3_GABA	lhfpl4	2.86747e-152	0.4049	0.43	0.148	5.87515e-148	MSN2	Lhfpl4
ASIC1	3.67977e-23	0.413704	0.731	0.54	1.19486e-18	4.3_GABA	asic1	1.56938e-149	0.268263	0.254	0.061	3.2155e-145	MSN2	Asic1
SSBP4	4.17889e-49	0.603162	0.508	0.256	1.35693e-44	4.3_GABA	LOC101473618	1.98119e-149	0.496491	0.647	0.293	4.05926e-145	MSN2	Ssbp4
ZSWIM6	3.01386e-19	0.435548	0.303	0.177	9.78629e-15	4.3_GABA	LOC101467654	3.02922e-147	0.354289	0.316	0.091	6.20657e-143	MSN2	Zswim6
RUNX1T1	2.7861e-28	0.395883	0.266	0.124	9.04674e-24	4.3_GABA	runx1t1	1.12205e-141	0.306135	0.294	0.081	2.29897e-137	MSN2	Runx1t1
GRIK5	7.46774e-84	0.801133	0.806	0.478	2.42485e-79	4.3_GABA	grik5	2.90483e-139	0.393793	0.458	0.17	5.95171e-135	MSN2	Grik5
LRP1B	8.38214e-177	1.43326	0.843	0.399	2.72177e-172	4.3_GABA	lrp1b	3.07448e-133	0.443733	0.519	0.215	6.29929e-129	MSN2	Lrp1b
FLRT3	3.61109e-34	0.492123	0.159	0.054	1.17256e-29	4.3_GABA	flrt3	6.81501e-129	0.262034	0.25	0.066	1.39633e-124	MSN2	Flrt3
ARHGAP32	3.368e-58	0.672963	0.607	0.321	1.09362e-53	4.3_GABA	LOC101481603	2.39689e-127	0.37951	0.475	0.185	4.911e-123	MSN2	Arhgap32
ANK3	8.21349e-15	0.259831	0.83	0.705	2.667e-10	4.3_GABA	LOC101468296	2.43083e-115	0.397949	0.813	0.456	4.98054e-111	MSN2	Ank3
SLC4A3	1.16183e-09	0.271304	0.323	0.224	3.77259e-05	4.3_GABA	LOC101470333	2.41172e-113	0.305869	0.348	0.121	4.94136e-109	MSN2	Slc4a3
EPHA4	6.95874e-26	0.404332	0.587	0.384	2.25957e-21	4.3_GABA	epha4	1.99632e-109	0.368616	0.524	0.23	4.09027e-105	MSN2	Epha4
ROBO2	6.6629e-203	1.36282	0.611	0.173	2.16351e-198	4.3_GABA	LOC101480017	2.92789e-109	0.284182	0.321	0.108	5.99895e-105	MSN2	Robo2
PRKCE	4.43709e-149	1.12423	0.824	0.394	1.44077e-144	4.3_GABA	LOC101486794	6.38805e-106	0.39666	0.599	0.278	1.30885e-101	MSN2	Prkce
UNC13B	3.85045e-280	1.73072	0.812	0.261	1.25028e-275	4.3_GABA	LOC101465195	1.1347e-105	0.338709	0.41	0.163	2.32488e-101	MSN2	Unc13a
CSMD3	3.21175e-49	0.690659	0.785	0.543	1.04289e-44	4.3_GABA	LOC101478087	1.46119e-105	0.264304	0.258	0.079	2.99383e-101	MSN2	Csmd3
CDK17	4.97622e-30	0.310196	0.173	0.064	1.61583e-25	4.3_GABA	cdk17	1.03043e-103	0.315743	0.41	0.165	2.11124e-99	MSN2	Cdk17
ABAT	1.61998e-45	0.645149	0.35	0.157	5.26023e-41	4.3_GABA	abat	8.4852e-101	0.311107	0.453	0.188	1.73853e-96	MSN2	Abat
EPB41L1	1.13234e-129	1.06847	0.886	0.566	3.67681e-125	4.3_GABA	LOC101484799	9.32876e-100	0.371917	0.457	0.202	1.91137e-95	MSN2	Epb41l1
GABRB3	1.05605e-22	0.417571	0.141	0.056	3.42911e-18	4.3_GABA	gabrb3	1.34129e-97	0.305016	0.444	0.186	2.74818e-93	MSN2	Gabrb3
SRRM3	1.24423e-113	0.920428	0.463	0.148	4.04013e-109	4.3_GABA	srrm4	2.55036e-97	0.258781	0.294	0.101	5.22543e-93	MSN2	Srrm3
PSIP1	4.63658e-07	0.265293	0.166	0.107	0.0150554	4.3_GABA	LOC101476809	2.56118e-94	0.414236	0.66	0.365	5.24761e-90	MSN2	Psip1
GAS7	1.44506e-46	0.556008	0.463	0.229	4.69225e-42	4.3_GABA	LOC101481278	3.12295e-90	0.366639	0.509	0.247	6.39861e-86	MSN2	Gas7
ATXN1	3.26434e-49	0.724571	0.539	0.294	1.05996e-44	4.3_GABA	atxn1	3.04272e-87	0.258839	0.301	0.111	6.23423e-83	MSN2	Atxn1
PARP6	6.40249e-31	0.418825	0.87	0.699	2.07895e-26	4.3_GABA	parp6	6.09835e-81	0.26901	0.355	0.147	1.24949e-76	MSN2	Parp6
GPM6B	1.86714e-19	0.3929	0.643	0.472	6.06279e-15	4.3_GABA	LOC101467378	1.56261e-77	0.301659	0.825	0.507	3.20163e-73	MSN2	Gpm6b
KIF5C	2.5768e-14	0.26713	0.576	0.418	8.36714e-10	4.3_GABA	LOC101464413	2.46992e-77	0.324439	0.622	0.324	5.06063e-73	MSN2	Kif5c
DPP6	4.87158e-51	0.860278	0.507	0.269	1.58185e-46	4.3_GABA	LOC101464940	2.42351e-73	0.263175	0.341	0.144	4.96553e-69	MSN2	Dpp6
RAB6B	2.79281e-95	1.02401	0.654	0.324	9.06855e-91	4.3_GABA	LOC101478866	3.33226e-73	0.27882	0.602	0.312	6.82746e-69	MSN2	Rab6b
TANC2	4.06245e-16	0.383031	0.302	0.181	1.31912e-11	4.3_GABA	LOC101479526	3.06556e-64	0.252816	0.389	0.184	6.28103e-60	MSN2	Tanc2
PCDH17	2.53242e-106	1.01116	0.669	0.295	8.22301e-102	4.3_GABA	pcdh17	3.77395e-55	0.276279	0.388	0.198	7.73244e-51	MSN2	Pcdh17
SIX3	0	1.67724	0.59	0.083	0	4.3_GABA	six3	0	0.498062	0.343	0.023	0	MSN3	Six3
GPR83	5.77183e-142	0.97456	0.217	0.035	1.87417e-137	4.3_GABA	gpr83	0	0.428391	0.306	0.041	0	MSN3	Gpr83
MPPED2	3.58683e-117	1.11645	0.554	0.211	1.16468e-112	4.3_GABA	LOC101473818	0	0.678669	0.585	0.164	0	MSN3	Mpped2
GAD2	1.01769e-76	0.574486	0.398	0.137	3.30454e-72	4.3_GABA	gad2	0	0.778358	0.715	0.156	0	MSN3	Gad2
AKAP9	9.38845e-49	0.667094	0.496	0.258	3.04852e-44	4.3_GABA	akap9	0	0.943301	0.792	0.308	0	MSN3	Akap9
CAMKV	1.2251e-39	0.495414	0.514	0.277	3.97802e-35	4.3_GABA	camkv	0	0.916191	0.758	0.23	0	MSN3	Camkv
UNC13C	1.9042e-29	0.44095	0.661	0.434	6.18313e-25	4.3_GABA	LOC101482850	0	0.315587	0.236	0.032	0	MSN3	Unc13c
CALN1	3.75013e-22	0.300447	0.382	0.214	1.2177e-17	4.3_GABA	caln1	0	1.24875	0.852	0.198	0	MSN3	Caln1
PCP4	4.89306e-13	0.316567	0.296	0.185	1.58883e-08	4.3_GABA	pcp4	0	1.92868	0.986	0.421	0	MSN3	Pcp4
PPP1R9A	2.07653e-08	0.32444	0.251	0.172	0.000674271	4.3_GABA	LOC101474871	0	0.9154	0.727	0.233	0	MSN3	Ppp1r9a
PPP1R1A	6.16766e-41	0.563559	0.375	0.175	2.0027e-36	4.3_GABA	ppp1r1a	2.07809e-269	0.706517	0.782	0.323	4.25781e-265	MSN3	Ppp1r1a
RYR3	4.41638e-15	0.626196	0.422	0.295	1.43404e-10	4.3_GABA	LOC101476662	1.57613e-243	0.298424	0.239	0.043	3.22933e-239	MSN3	Ryr3
RAP1GAP	3.60559e-126	1.33673	0.717	0.34	1.17077e-121	4.3_GABA	LOC101473598	4.6356e-224	0.558922	0.5	0.171	9.49788e-220	MSN3	Rap1gap
TLE4	1.57789e-60	0.846885	0.342	0.133	5.12357e-56	4.3_GABA	LOC101484064	4.96331e-216	0.384395	0.346	0.089	1.01693e-211	MSN3	Tle4
GRIN2B	2.12878e-41	0.38332	0.972	0.813	6.91235e-37	4.3_GABA	grin2b	2.5077e-214	0.591293	0.861	0.397	5.13802e-210	MSN3	Grin2b
GRIA2	1.76554e-53	0.491241	0.975	0.847	5.7329e-49	4.3_GABA	gria2	6.87625e-214	0.687336	0.938	0.527	1.40888e-209	MSN3	Gria2
CELF2	5.34681e-40	0.339513	1	0.933	1.73616e-35	4.3_GABA	LOC101484207	2.85629e-208	0.670342	0.814	0.401	5.85225e-204	MSN3	Celf2
ABAT	1.61998e-45	0.645149	0.35	0.157	5.26023e-41	4.3_GABA	abat	8.5856e-195	0.470663	0.521	0.187	1.7591e-190	MSN3	Abat
RASGRP1	6.05304e-60	0.728464	0.33	0.124	1.96548e-55	4.3_GABA	rasgrp1	4.99002e-193	0.469124	0.516	0.18	1.02241e-188	MSN3	Rasgrp1
SLC32A1	5.68816e-94	0.790678	0.391	0.123	1.847e-89	4.3_GABA	LOC101468775	2.06309e-190	0.35513	0.431	0.13	4.22706e-186	MSN3	Slc32a1
GABRA2	1.43446e-49	0.587833	0.842	0.616	4.65783e-45	4.3_GABA	LOC101465993	2.96889e-178	0.463906	0.549	0.211	6.08295e-174	MSN3	Gabra2
CACNG4	1.46715e-30	0.545817	0.231	0.101	4.76397e-26	4.3_GABA	LOC101482156	2.46254e-177	0.286987	0.253	0.059	5.04549e-173	MSN3	Cacng4
CNIH2	2.37311e-11	0.260769	0.517	0.381	7.70574e-07	4.3_GABA	LOC101467499	1.33449e-176	0.51678	0.766	0.366	2.73423e-172	MSN3	Cnih2
PLEKHA5	4.0309e-19	0.341058	0.722	0.554	1.30887e-14	4.3_GABA	LOC101487254	7.72713e-172	0.356358	0.328	0.095	1.58321e-167	MSN3	Plekha5
ARHGAP32	3.368e-58	0.672963	0.607	0.321	1.09362e-53	4.3_GABA	LOC101481603	6.38284e-157	0.435537	0.479	0.184	1.30778e-152	MSN3	Arhgap32
ELMO1	5.00146e-14	0.254896	0.4	0.262	1.62402e-09	4.3_GABA	LOC101480652	9.62419e-142	0.41501	0.518	0.218	1.9719e-137	MSN3	Elmo1
CELF3	1.19308e-51	0.654982	0.789	0.562	3.87407e-47	4.3_GABA	LOC101467528	2.49745e-137	0.350981	0.393	0.143	5.11703e-133	MSN3	Celf3
RAMP1	6.67469e-64	0.785684	0.294	0.1	2.16734e-59	4.3_GABA	LOC101467429	8.88078e-124	0.396359	0.576	0.263	1.81958e-119	MSN3	Ramp1
KCND2	4.77851e-27	0.634324	0.356	0.196	1.55163e-22	4.3_GABA	LOC101483618	2.74076e-121	0.323474	0.322	0.112	5.61554e-117	MSN3	Kcnd2
ANK3	8.21349e-15	0.259831	0.83	0.705	2.667e-10	4.3_GABA	LOC101468296	3.61006e-121	0.42144	0.782	0.456	7.39666e-117	MSN3	Ank3
CACNG3	5.13292e-50	0.641132	0.325	0.131	1.66671e-45	4.3_GABA	cacng3	1.00626e-114	0.299747	0.349	0.128	2.06173e-110	MSN3	Cacng3
GABRB3	1.05605e-22	0.417571	0.141	0.056	3.42911e-18	4.3_GABA	gabrb3	5.21045e-108	0.353423	0.431	0.186	1.06757e-103	MSN3	Gabrb3
PHF24	1.44296e-18	0.361802	0.281	0.158	4.68544e-14	4.3_GABA	phf24	2.84577e-104	0.287835	0.33	0.124	5.8307e-100	MSN3	Phf24
BCL11A	4.72408e-175	1.12395	0.864	0.369	1.53396e-170	4.3_GABA	LOC101486421	4.13551e-103	0.321012	0.439	0.189	8.47324e-99	MSN3	Bcl11a
KIF5C	2.5768e-14	0.26713	0.576	0.418	8.36714e-10	4.3_GABA	LOC101464413	6.99662e-103	0.391911	0.63	0.323	1.43354e-98	MSN3	Kif5c
VGF	5.22508e-19	0.289815	0.125	0.049	1.69663e-14	4.3_GABA	LOC101467991	8.16388e-103	0.322351	0.33	0.126	1.6727e-98	MSN3	Vgf
SSBP4	4.17889e-49	0.603162	0.508	0.256	1.35693e-44	4.3_GABA	LOC101473618	8.81595e-97	0.392956	0.559	0.294	1.8063e-92	MSN3	Ssbp4
PSIP1	4.63658e-07	0.265293	0.166	0.107	0.0150554	4.3_GABA	LOC101476809	1.01118e-93	0.423777	0.626	0.365	2.07181e-89	MSN3	Psip1
GAS7	1.44506e-46	0.556008	0.463	0.229	4.69225e-42	4.3_GABA	LOC101481278	3.38605e-91	0.367348	0.488	0.246	6.93767e-87	MSN3	Gas7
NRXN3	0	2.59476	1	0.567	0	4.3_GABA	LOC101486071	1.96594e-90	0.261072	0.551	0.266	4.02801e-86	MSN3	Nrxn3
NTRK3	1.42992e-162	1.02223	0.979	0.754	4.64308e-158	4.3_GABA	ntrk3	6.55353e-83	0.284885	0.393	0.178	1.34275e-78	MSN3	Ntrk3
CDK17	4.97622e-30	0.310196	0.173	0.064	1.61583e-25	4.3_GABA	cdk17	1.98963e-81	0.29955	0.365	0.165	4.07656e-77	MSN3	Cdk17
PCSK2	1.48767e-76	0.868605	0.481	0.199	4.8306e-72	4.3_GABA	LOC105941351	3.68886e-74	0.268042	0.396	0.186	7.55811e-70	MSN3	Pcsk2
AUTS2	8.23636e-47	0.622639	0.429	0.204	2.67443e-42	4.3_GABA	auts2	1.43654e-70	0.312231	0.455	0.24	2.94333e-66	MSN3	Auts2
PLCB1	1.50029e-54	0.627328	0.619	0.339	4.87158e-50	4.3_GABA	plcb1	9.88621e-70	0.289162	0.398	0.197	2.02559e-65	MSN3	Plcb1
EPB41L1	1.13234e-129	1.06847	0.886	0.566	3.67681e-125	4.3_GABA	LOC101484799	7.37539e-59	0.279596	0.383	0.203	1.51114e-54	MSN3	Epb41l1
EPHA4	6.95874e-26	0.404332	0.587	0.384	2.25957e-21	4.3_GABA	epha4	3.20608e-51	0.254176	0.419	0.231	6.56894e-47	MSN3	Epha4
SIX3	0	1.67724	0.59	0.083	0	4.3_GABA	six3	0	0.545136	0.387	0.026	0	MSN5	Six3
GAD2	1.01769e-76	0.574486	0.398	0.137	3.30454e-72	4.3_GABA	gad2	7.11828e-237	1.01577	0.804	0.16	1.45847e-232	MSN5	Gad2
PCP4	4.89306e-13	0.316567	0.296	0.185	1.58883e-08	4.3_GABA	pcp4	6.28773e-220	2.183	1	0.426	1.28829e-215	MSN5	Pcp4
CALN1	3.75013e-22	0.300447	0.382	0.214	1.2177e-17	4.3_GABA	caln1	4.1677e-193	1.11172	0.785	0.204	8.5392e-189	MSN5	Caln1
RARB	2.50561e-163	1.38525	0.528	0.158	8.13596e-159	4.3_GABA	rarb	9.3016e-128	0.303135	0.226	0.026	1.9058e-123	MSN5	Rarb
AKAP9	9.38845e-49	0.667094	0.496	0.258	3.04852e-44	4.3_GABA	akap9	2.26661e-122	1.01142	0.79	0.312	4.64405e-118	MSN5	Akap9
PBX3	1.50716e-251	1.42688	0.967	0.468	4.8939e-247	4.3_GABA	pbx3	2.52967e-103	0.398601	0.328	0.06	5.18303e-99	MSN5	Pbx3
RUNX1T1	2.7861e-28	0.395883	0.266	0.124	9.04674e-24	4.3_GABA	runx1t1	3.94026e-102	0.480906	0.387	0.083	8.0732e-98	MSN5	Runx1t1
RAMP1	6.67469e-64	0.785684	0.294	0.1	2.16734e-59	4.3_GABA	LOC101467429	6.96127e-98	0.826192	0.712	0.265	1.4263e-93	MSN5	Ramp1
PLCB1	1.50029e-54	0.627328	0.619	0.339	4.87158e-50	4.3_GABA	plcb1	1.86658e-95	0.694382	0.605	0.198	3.82444e-91	MSN5	Plcb1
GAD1	9.76663e-91	0.577198	0.374	0.113	3.17132e-86	4.3_GABA	LOC101473770	8.17542e-90	0.448614	0.61	0.177	1.67506e-85	MSN5	Gad1
RASGRP1	6.05304e-60	0.728464	0.33	0.124	1.96548e-55	4.3_GABA	rasgrp1	9.75803e-88	0.569324	0.591	0.183	1.99932e-83	MSN5	Rasgrp1
MPPED2	3.58683e-117	1.11645	0.554	0.211	1.16468e-112	4.3_GABA	LOC101473818	1.77057e-84	0.606735	0.538	0.168	3.62772e-80	MSN5	Mpped2
FLRT3	3.61109e-34	0.492123	0.159	0.054	1.17256e-29	4.3_GABA	flrt3	2.68689e-80	0.375579	0.312	0.067	5.50516e-76	MSN5	Flrt3
GABRG3	6.41044e-84	0.813623	0.299	0.087	2.08153e-79	4.3_GABA	gabrg3	5.1871e-71	0.384782	0.285	0.063	1.06278e-66	MSN5	Gabrg3
CAMKV	1.2251e-39	0.495414	0.514	0.277	3.97802e-35	4.3_GABA	camkv	1.80377e-70	0.572546	0.626	0.235	3.69574e-66	MSN5	Camkv
PPP1R9A	2.07653e-08	0.32444	0.251	0.172	0.000674271	4.3_GABA	LOC101474871	2.82768e-57	0.614755	0.567	0.238	5.79363e-53	MSN5	Ppp1r9a
SLC32A1	5.68816e-94	0.790678	0.391	0.123	1.847e-89	4.3_GABA	LOC101468775	5.16061e-55	0.369409	0.422	0.133	1.05736e-50	MSN5	Slc32a1
CNIH2	2.37311e-11	0.260769	0.517	0.381	7.70574e-07	4.3_GABA	LOC101467499	6.8404e-52	0.489001	0.763	0.369	1.40153e-47	MSN5	Cnih2
NRXN3	0	2.59476	1	0.567	0	4.3_GABA	LOC101486071	3.28602e-49	0.506049	0.616	0.268	6.73274e-45	MSN5	Nrxn3
KCNIP4	3.7127e-176	1.1807	0.565	0.162	1.20555e-171	4.3_GABA	LOC101482924	7.11913e-47	0.303399	0.231	0.058	1.45864e-42	MSN5	Kcnip4
SORCS1	3.17003e-100	1.00272	0.356	0.104	1.02934e-95	4.3_GABA	LOC101464788	9.30408e-46	0.262756	0.234	0.06	1.90631e-41	MSN5	Sorcs1
NTRK3	1.42992e-162	1.02223	0.979	0.754	4.64308e-158	4.3_GABA	ntrk3	2.73919e-44	0.431527	0.452	0.18	5.61233e-40	MSN5	Ntrk3
RAP1GAP	3.60559e-126	1.33673	0.717	0.34	1.17077e-121	4.3_GABA	LOC101473598	6.83567e-43	0.387898	0.441	0.174	1.40056e-38	MSN5	Rap1gap
PCSK2	1.48767e-76	0.868605	0.481	0.199	4.8306e-72	4.3_GABA	LOC105941351	1.08124e-42	0.423344	0.465	0.188	2.21535e-38	MSN5	Pcsk2
RALYL	6.2097e-59	0.841439	0.744	0.509	2.01635e-54	4.3_GABA	ralyl	1.30841e-41	0.404337	0.355	0.127	2.6808e-37	MSN5	Ralyl
BCL11A	4.72408e-175	1.12395	0.864	0.369	1.53396e-170	4.3_GABA	LOC101486421	4.4248e-39	0.350795	0.468	0.192	9.06597e-35	MSN5	Bcl11a
KIF5C	2.5768e-14	0.26713	0.576	0.418	8.36714e-10	4.3_GABA	LOC101464413	7.07131e-35	0.420759	0.637	0.326	1.44884e-30	MSN5	Kif5c
ZSWIM6	3.01386e-19	0.435548	0.303	0.177	9.78629e-15	4.3_GABA	LOC101467654	6.47792e-33	0.267121	0.272	0.092	1.32726e-28	MSN5	Zswim6
GRIN2A	3.97198e-22	0.347762	0.58	0.386	1.28974e-17	4.3_GABA	grin2a	2.65519e-31	0.320495	0.441	0.194	5.44022e-27	MSN5	Grin2a
KCND2	4.77851e-27	0.634324	0.356	0.196	1.55163e-22	4.3_GABA	LOC101483618	6.80818e-31	0.312092	0.301	0.114	1.39493e-26	MSN5	Kcnd2
PBX1	0	1.99789	0.823	0.213	0	4.3_GABA	LOC101471971	1.24615e-30	0.333911	0.57	0.286	2.55323e-26	MSN5	Pbx1
GRIA2	1.76554e-53	0.491241	0.975	0.847	5.7329e-49	4.3_GABA	gria2	1.51857e-30	0.433571	0.847	0.531	3.11139e-26	MSN5	Gria2
ARHGAP32	3.368e-58	0.672963	0.607	0.321	1.09362e-53	4.3_GABA	LOC101481603	1.76854e-28	0.327968	0.411	0.187	3.62355e-24	MSN5	Arhgap32
ABAT	1.61998e-45	0.645149	0.35	0.157	5.26023e-41	4.3_GABA	abat	1.27387e-27	0.287126	0.419	0.19	2.61003e-23	MSN5	Abat
ANK3	8.21349e-15	0.259831	0.83	0.705	2.667e-10	4.3_GABA	LOC101468296	6.25564e-23	0.305696	0.72	0.459	1.28172e-18	MSN5	Ank3
PRKCE	4.43709e-149	1.12423	0.824	0.394	1.44077e-144	4.3_GABA	LOC101486794	3.32472e-22	0.320012	0.516	0.28	6.81203e-18	MSN5	Prkce
AUTS2	8.23636e-47	0.622639	0.429	0.204	2.67443e-42	4.3_GABA	auts2	5.05902e-18	0.296889	0.427	0.242	1.03654e-13	MSN5	Auts2
GABRA2	1.43446e-49	0.587833	0.842	0.616	4.65783e-45	4.3_GABA	LOC101465993	7.23045e-18	0.254374	0.409	0.214	1.48145e-13	MSN5	Gabra2
MAN1A2	2.41998e-13	0.306658	0.517	0.374	7.85791e-09	4.3_GABA	man1a2	9.00572e-18	0.278424	0.406	0.224	1.84518e-13	MSN5	Man1a2
GRIN1	1.66642e-16	0.29999	0.443	0.291	5.41102e-12	4.3_GABA	LOC101469542	1.4148e-15	0.259928	0.371	0.204	2.89879e-11	MSN5	Grin1
SIX3	0	1.67724	0.59	0.083	0	4.3_GABA	six3	0	0.397271	0.278	0.023	0	MSN4	Six3
RARB	2.50561e-163	1.38525	0.528	0.158	8.13596e-159	4.3_GABA	rarb	0	0.421141	0.299	0.022	0	MSN4	Rarb
GPR83	5.77183e-142	0.97456	0.217	0.035	1.87417e-137	4.3_GABA	gpr83	0	0.620535	0.417	0.038	0	MSN4	Gpr83
SLC32A1	5.68816e-94	0.790678	0.391	0.123	1.847e-89	4.3_GABA	LOC101468775	0	0.411413	0.472	0.129	0	MSN4	Slc32a1
GAD2	1.01769e-76	0.574486	0.398	0.137	3.30454e-72	4.3_GABA	gad2	0	1.02971	0.802	0.152	0	MSN4	Gad2
RASGRP1	6.05304e-60	0.728464	0.33	0.124	1.96548e-55	4.3_GABA	rasgrp1	0	0.559164	0.582	0.178	0	MSN4	Rasgrp1
GRIN2B	2.12878e-41	0.38332	0.972	0.813	6.91235e-37	4.3_GABA	grin2b	0	0.676038	0.899	0.395	0	MSN4	Grin2b
CELF2	5.34681e-40	0.339513	1	0.933	1.73616e-35	4.3_GABA	LOC101484207	0	0.786916	0.844	0.399	0	MSN4	Celf2
CAMKV	1.2251e-39	0.495414	0.514	0.277	3.97802e-35	4.3_GABA	camkv	0	0.872564	0.76	0.229	0	MSN4	Camkv
CALN1	3.75013e-22	0.300447	0.382	0.214	1.2177e-17	4.3_GABA	caln1	0	1.03572	0.771	0.197	0	MSN4	Caln1
PCP4	4.89306e-13	0.316567	0.296	0.185	1.58883e-08	4.3_GABA	pcp4	0	2.42424	0.999	0.419	0	MSN4	Pcp4
PPP1R9A	2.07653e-08	0.32444	0.251	0.172	0.000674271	4.3_GABA	LOC101474871	0	1.01779	0.765	0.23	0	MSN4	Ppp1r9a
RAMP1	6.67469e-64	0.785684	0.294	0.1	2.16734e-59	4.3_GABA	LOC101467429	5.63364e-298	0.566717	0.681	0.26	1.15428e-293	MSN4	Ramp1
ABAT	1.61998e-45	0.645149	0.35	0.157	5.26023e-41	4.3_GABA	abat	1.09676e-287	0.521679	0.545	0.185	2.24716e-283	MSN4	Abat
RAP1GAP	3.60559e-126	1.33673	0.717	0.34	1.17077e-121	4.3_GABA	LOC101473598	9.91192e-282	0.512078	0.504	0.169	2.03085e-277	MSN4	Rap1gap
PPP1R1A	6.16766e-41	0.563559	0.375	0.175	2.0027e-36	4.3_GABA	ppp1r1a	1.18476e-262	0.603862	0.74	0.322	2.42745e-258	MSN4	Ppp1r1a
GRIA2	1.76554e-53	0.491241	0.975	0.847	5.7329e-49	4.3_GABA	gria2	2.39326e-250	0.654742	0.931	0.526	4.90354e-246	MSN4	Gria2
GABRB3	1.05605e-22	0.417571	0.141	0.056	3.42911e-18	4.3_GABA	gabrb3	5.21813e-239	0.478473	0.506	0.184	1.06914e-234	MSN4	Gabrb3
FLRT3	3.61109e-34	0.492123	0.159	0.054	1.17256e-29	4.3_GABA	flrt3	4.49516e-205	0.300096	0.258	0.065	9.21014e-201	MSN4	Flrt3
ARHGAP32	3.368e-58	0.672963	0.607	0.321	1.09362e-53	4.3_GABA	LOC101481603	6.86142e-203	0.429627	0.483	0.183	1.40584e-198	MSN4	Arhgap32
MPPED2	3.58683e-117	1.11645	0.554	0.211	1.16468e-112	4.3_GABA	LOC101473818	2.69314e-201	0.38626	0.455	0.164	5.51797e-197	MSN4	Mpped2
GABRA2	1.43446e-49	0.587833	0.842	0.616	4.65783e-45	4.3_GABA	LOC101465993	2.43013e-193	0.4296	0.524	0.21	4.97908e-189	MSN4	Gabra2
NRXN3	0	2.59476	1	0.567	0	4.3_GABA	LOC101486071	5.4492e-191	0.401142	0.618	0.264	1.11649e-186	MSN4	Nrxn3
PLEKHA5	4.0309e-19	0.341058	0.722	0.554	1.30887e-14	4.3_GABA	LOC101487254	4.13554e-188	0.327585	0.312	0.094	8.47331e-184	MSN4	Plekha5
KCND2	4.77851e-27	0.634324	0.356	0.196	1.55163e-22	4.3_GABA	LOC101483618	6.38183e-181	0.335706	0.342	0.111	1.30757e-176	MSN4	Kcnd2
PLCB1	1.50029e-54	0.627328	0.619	0.339	4.87158e-50	4.3_GABA	plcb1	6.48435e-177	0.413059	0.48	0.195	1.32858e-172	MSN4	Plcb1
ANK3	8.21349e-15	0.259831	0.83	0.705	2.667e-10	4.3_GABA	LOC101468296	2.51933e-173	0.457135	0.806	0.455	5.16186e-169	MSN4	Ank3
CNIH2	2.37311e-11	0.260769	0.517	0.381	7.70574e-07	4.3_GABA	LOC101467499	8.71997e-165	0.385674	0.73	0.365	1.78663e-160	MSN4	Cnih2
CACNG3	5.13292e-50	0.641132	0.325	0.131	1.66671e-45	4.3_GABA	cacng3	7.92333e-148	0.307943	0.35	0.127	1.62341e-143	MSN4	Cacng3
CDK17	4.97622e-30	0.310196	0.173	0.064	1.61583e-25	4.3_GABA	cdk17	3.42982e-142	0.342028	0.4	0.164	7.02736e-138	MSN4	Cdk17
CELF3	1.19308e-51	0.654982	0.789	0.562	3.87407e-47	4.3_GABA	LOC101467528	5.67887e-140	0.320995	0.366	0.142	1.16354e-135	MSN4	Celf3
SSBP4	4.17889e-49	0.603162	0.508	0.256	1.35693e-44	4.3_GABA	LOC101473618	5.87995e-139	0.409251	0.577	0.293	1.20474e-134	MSN4	Ssbp4
NTRK3	1.42992e-162	1.02223	0.979	0.754	4.64308e-158	4.3_GABA	ntrk3	1.70567e-130	0.34385	0.414	0.177	3.49474e-126	MSN4	Ntrk3
LHFPL4	5.15425e-20	0.330825	0.19	0.088	1.67364e-15	4.3_GABA	lhfpl4	2.13418e-130	0.315663	0.366	0.148	4.37273e-126	MSN4	Lhfpl4
GAS7	1.44506e-46	0.556008	0.463	0.229	4.69225e-42	4.3_GABA	LOC101481278	2.94108e-129	0.382558	0.502	0.245	6.02599e-125	MSN4	Gas7
PSIP1	4.63658e-07	0.265293	0.166	0.107	0.0150554	4.3_GABA	LOC101476809	7.72464e-126	0.422442	0.64	0.363	1.5827e-121	MSN4	Psip1
VGF	5.22508e-19	0.289815	0.125	0.049	1.69663e-14	4.3_GABA	LOC101467991	8.10394e-124	0.283432	0.327	0.125	1.66042e-119	MSN4	Vgf
PHF24	1.44296e-18	0.361802	0.281	0.158	4.68544e-14	4.3_GABA	phf24	8.46764e-120	0.268128	0.321	0.123	1.73493e-115	MSN4	Phf24
PCSK2	1.48767e-76	0.868605	0.481	0.199	4.8306e-72	4.3_GABA	LOC105941351	4.43691e-108	0.298989	0.409	0.186	9.09079e-104	MSN4	Pcsk2
PRKCE	4.43709e-149	1.12423	0.824	0.394	1.44077e-144	4.3_GABA	LOC101486794	7.02639e-107	0.295611	0.549	0.277	1.43964e-102	MSN4	Prkce
TANC2	4.06245e-16	0.383031	0.302	0.181	1.31912e-11	4.3_GABA	LOC101479526	1.61035e-102	0.290018	0.395	0.183	3.29944e-98	MSN4	Tanc2
KIF5C	2.5768e-14	0.26713	0.576	0.418	8.36714e-10	4.3_GABA	LOC101464413	8.679e-96	0.319699	0.589	0.323	1.77824e-91	MSN4	Kif5c
BCL11A	4.72408e-175	1.12395	0.864	0.369	1.53396e-170	4.3_GABA	LOC101486421	1.99291e-93	0.28449	0.399	0.189	4.08327e-89	MSN4	Bcl11a
ERBB4	0	2.29388	1	0.454	0	4.3_GABA	LOC101478875	0	0.738688	0.563	0.061	0	TEINH18	Erbb4
KIAA1217	3.24853e-265	1.63605	0.731	0.21	1.05483e-260	4.3_GABA	kiaa1217	0	0.66116	0.547	0.076	0	TEINH18	Etl4
CACNA2D2	8.52504e-199	1.1976	0.981	0.626	2.76817e-194	4.3_GABA	cacna2d2	0	0.985472	0.676	0.048	0	TEINH18	Cacna2d2
ELAVL2	6.93616e-155	1.14926	0.647	0.226	2.25224e-150	4.3_GABA	elavl2	0	0.86013	0.68	0.11	0	TEINH18	Elavl2
GPR83	5.77183e-142	0.97456	0.217	0.035	1.87417e-137	4.3_GABA	gpr83	0	0.64358	0.422	0.042	0	TEINH18	Gpr83
RPP25	9.34323e-140	0.738703	0.195	0.028	3.03384e-135	4.3_GABA	LOC101470544	0	0.751519	0.607	0.064	0	TEINH18	Rpp25
KCNK3	4.43129e-127	0.703656	0.136	0.015	1.43888e-122	4.3_GABA	kcnk3	0	0.835497	0.598	0.041	0	TEINH18	Kcnk3
GAD2	1.01769e-76	0.574486	0.398	0.137	3.30454e-72	4.3_GABA	gad2	0	1.18994	0.921	0.159	0	TEINH18	Gad2
SLC6A1	8.54762e-40	0.470372	0.472	0.243	2.7755e-35	4.3_GABA	LOC101472311	0	1.21974	0.901	0.232	0	TEINH18	Slc6a1
KCNAB3	4.2862e-34	0.501687	0.316	0.148	1.39177e-29	4.3_GABA	LOC101487699	0	0.587883	0.466	0.046	0	TEINH18	Kcnab3
KLHL32	9.5251e-17	0.328976	0.188	0.095	3.09289e-12	4.3_GABA	klhl32	0	0.492141	0.4	0.044	0	TEINH18	Klhl32
ANK1	5.52061e-15	0.281838	0.648	0.486	1.7926e-10	4.3_GABA	LOC101470944	0	0.657757	0.404	0.018	0	TEINH18	Ank1
TMEM132C	5.99652e-13	0.351836	0.23	0.135	1.94713e-08	4.3_GABA	tmem132c	0	0.300871	0.21	0.009	0	TEINH18	Tmem132c
PTPRE	9.04803e-12	0.347725	0.359	0.251	2.93798e-07	4.3_GABA	LOC101480295	7.00968e-304	0.827028	0.636	0.123	1.43621e-299	TEINH18	Ptpre
CYGB	1.82878e-106	0.916541	0.298	0.074	5.93824e-102	4.3_GABA	cygb	1.11525e-290	0.730666	0.58	0.103	2.28504e-286	TEINH18	Cygb
PHLDA1	0	1.3724	0.434	0.064	0	4.3_GABA	LOC101479146	3.89309e-279	0.975234	0.761	0.187	7.97655e-275	TEINH18	Phlda1
OSBPL3	9.52996e-44	0.604608	0.172	0.053	3.09447e-39	4.3_GABA	osbpl3	9.07652e-267	0.491111	0.371	0.048	1.85969e-262	TEINH18	Osbpl3
NEK7	2.11545e-34	0.365841	0.137	0.042	6.86909e-30	4.3_GABA	nek7	8.85478e-265	0.576905	0.426	0.063	1.81426e-260	TEINH18	Nek7
CLSTN3	6.58526e-21	0.446754	0.506	0.345	2.1383e-16	4.3_GABA	clstn3	4.14492e-209	0.77059	0.687	0.182	8.49252e-205	TEINH18	Clstn3
RIMS4	3.49176e-32	0.609034	0.352	0.178	1.13381e-27	4.3_GABA	rims4	1.01189e-200	0.427663	0.358	0.056	2.07325e-196	TEINH18	Rims4
KCNC3	9.04276e-25	0.324671	0.817	0.599	2.93627e-20	4.3_GABA	LOC101485985	2.80047e-196	0.6607	0.472	0.098	5.73788e-192	TEINH18	Kcnc3
ST6GALNAC5	1.266e-29	0.524919	0.309	0.152	4.11084e-25	4.3_GABA	st6galnac5	3.94519e-194	0.633491	0.569	0.132	8.0833e-190	TEINH18	St6galnac5
RAB6B	2.79281e-95	1.02401	0.654	0.324	9.06855e-91	4.3_GABA	LOC101478866	6.60136e-190	0.895988	0.859	0.313	1.35255e-185	TEINH18	Rab6b
NOS1	8.71541e-49	0.601378	0.287	0.11	2.82998e-44	4.3_GABA	nos1	1.04194e-179	0.380363	0.291	0.041	2.13483e-175	TEINH18	Nos1
KIF5A	3.87167e-169	1.22843	0.525	0.149	1.25717e-164	4.3_GABA	LOC101474744	3.21774e-167	0.645189	0.684	0.21	6.59282e-163	TEINH18	Kif5a
ABAT	1.61998e-45	0.645149	0.35	0.157	5.26023e-41	4.3_GABA	abat	1.33352e-166	0.754494	0.642	0.189	2.73226e-162	TEINH18	Abat
DPP6	4.87158e-51	0.860278	0.507	0.269	1.58185e-46	4.3_GABA	LOC101464940	5.08028e-166	0.571255	0.556	0.144	1.0409e-161	TEINH18	Dpp6
KIAA0513	2.79391e-11	0.324168	0.267	0.172	9.07211e-07	4.3_GABA	kiaa0513	4.98583e-150	0.486771	0.486	0.12	1.02155e-145	TEINH18	6430548M08Rik
PLCXD3	3.05576e-15	0.300058	0.133	0.061	9.92237e-11	4.3_GABA	plcxd3	3.18888e-140	0.264483	0.225	0.032	6.53369e-136	TEINH18	Plcxd3
PDE4A	2.75048e-16	0.325879	0.482	0.324	8.93107e-12	4.3_GABA	LOC101469472	1.18927e-136	0.498747	0.539	0.153	2.4367e-132	TEINH18	Pde4a
WHRN	5.22869e-39	0.467476	0.758	0.506	1.69781e-34	4.3_GABA	whrn	2.27067e-134	0.261042	0.23	0.034	4.65237e-130	TEINH18	Whrn
GABRG3	6.41044e-84	0.813623	0.299	0.087	2.08153e-79	4.3_GABA	gabrg3	5.18766e-133	0.368203	0.318	0.062	1.0629e-128	TEINH18	Gabrg3
NTRK3	1.42992e-162	1.02223	0.979	0.754	4.64308e-158	4.3_GABA	ntrk3	1.94719e-129	0.658824	0.563	0.179	3.98959e-125	TEINH18	Ntrk3
KIF5C	2.5768e-14	0.26713	0.576	0.418	8.36714e-10	4.3_GABA	LOC101464413	7.62965e-127	0.658335	0.806	0.324	1.56324e-122	TEINH18	Kif5c
GRIP1	5.38867e-16	0.296249	0.159	0.075	1.74976e-11	4.3_GABA	LOC101487336	6.98789e-122	0.370691	0.324	0.068	1.43175e-117	TEINH18	Grip1
NRXN3	0	2.59476	1	0.567	0	4.3_GABA	LOC101486071	4.26911e-120	0.57077	0.729	0.267	8.74698e-116	TEINH18	Nrxn3
CADPS	1.2517e-99	0.849891	0.952	0.695	4.0644e-95	4.3_GABA	cadps	1.63021e-118	0.420796	0.422	0.111	3.34013e-114	TEINH18	Cadps
SP9	5.47031e-251	1.334	0.551	0.119	1.77626e-246	4.3_GABA	sp9	4.59506e-118	0.277528	0.287	0.055	9.41483e-114	TEINH18	Sp9
SYT3	3.2534e-84	0.928056	0.633	0.319	1.05641e-79	4.3_GABA	syt3	4.30114e-100	0.287742	0.287	0.063	8.8126e-96	TEINH18	Syt3
IQSEC1	2.46847e-52	0.658057	0.524	0.269	8.01537e-48	4.3_GABA	LOC101485759	1.19175e-94	0.400163	0.411	0.123	2.44178e-90	TEINH18	Iqsec1
FGF12	2.89012e-16	0.426958	0.249	0.143	9.38451e-12	4.3_GABA	LOC101467833	3.72451e-93	0.419094	0.411	0.123	7.63115e-89	TEINH18	Fgf12
MAP1B	8.69047e-12	0.329866	0.4	0.281	2.82188e-07	4.3_GABA	map1b	9.39015e-92	0.641207	0.885	0.471	1.92395e-87	TEINH18	Map1b
CACNG7	6.45043e-31	0.438436	0.177	0.066	2.09452e-26	4.3_GABA	LOC101474381	1.1712e-86	0.324031	0.329	0.088	2.39966e-82	TEINH18	Cacng7
ZMAT4	1.47454e-82	0.855144	0.688	0.359	4.78798e-78	4.3_GABA	LOC101486603	1.39352e-86	0.289546	0.311	0.079	2.85519e-82	TEINH18	Zmat4
SPOCK2	2.75836e-20	0.376167	0.303	0.167	8.95668e-16	4.3_GABA	LOC101484982	1.59704e-86	0.378907	0.74	0.316	3.27217e-82	TEINH18	Spock2
SRCIN1	5.3936e-47	0.608939	0.6	0.347	1.75136e-42	4.3_GABA	LOC101469603	5.64931e-78	0.496063	0.664	0.294	1.15749e-73	TEINH18	Srcin1
CNNM1	3.19995e-16	0.287277	0.139	0.062	1.03906e-11	4.3_GABA	cnnm1	4.11996e-76	0.397459	0.364	0.113	8.44139e-72	TEINH18	Cnnm1
UNC5D	1.90331e-159	1.37266	0.762	0.32	6.18022e-155	4.3_GABA	LOC101466129	1.0301e-75	0.30429	0.25	0.061	2.11057e-71	TEINH18	Unc5d
SLC4A3	1.16183e-09	0.271304	0.323	0.224	3.77259e-05	4.3_GABA	LOC101470333	1.33672e-73	0.348251	0.38	0.123	2.73881e-69	TEINH18	Slc4a3
GABRA3	5.43752e-198	1.3164	0.481	0.114	1.76562e-193	4.3_GABA	LOC101472157	3.33261e-73	0.265314	0.278	0.073	6.82818e-69	TEINH18	Gabra3
RND2	2.13014e-74	0.577418	0.159	0.032	6.91679e-70	4.3_GABA	LOC101469086	3.85673e-73	0.355233	0.38	0.122	7.90205e-69	TEINH18	Rnd2
KCNIP4	3.7127e-176	1.1807	0.565	0.162	1.20555e-171	4.3_GABA	LOC101482924	9.49675e-73	0.281517	0.238	0.057	1.94579e-68	TEINH18	Kcnip4
MAN2A2	6.88057e-32	0.51167	0.32	0.157	2.23419e-27	4.3_GABA	man2a2	1.0632e-71	0.361486	0.441	0.159	2.17839e-67	TEINH18	Man2a2
SIPA1L2	1.53746e-27	0.276351	0.41	0.221	4.99228e-23	4.3_GABA	sipa1l2	2.02736e-70	0.263151	0.271	0.072	4.15385e-66	TEINH18	Sipa1l2
EPB41L1	1.13234e-129	1.06847	0.886	0.566	3.67681e-125	4.3_GABA	LOC101484799	2.35462e-55	0.335686	0.479	0.203	4.82438e-51	TEINH18	Epb41l1
CHL1	5.15291e-272	1.3492	0.586	0.127	1.6732e-267	4.3_GABA	LOC112429686	5.7745e-53	0.276977	0.305	0.104	1.18314e-48	TEINH18	Chl1
MAN1A2	2.41998e-13	0.306658	0.517	0.374	7.85791e-09	4.3_GABA	man1a2	2.90925e-51	0.343787	0.495	0.223	5.96076e-47	TEINH18	Man1a2
HSPA12A	2.21884e-26	0.473362	0.488	0.297	7.2048e-22	4.3_GABA	LOC101471551	5.25688e-51	0.303621	0.342	0.127	1.07708e-46	TEINH18	Hspa12a
GRAMD1B	5.26023e-25	0.518326	0.471	0.296	1.70805e-20	4.3_GABA	gramd1b	1.3408e-50	0.304122	0.346	0.13	2.74717e-46	TEINH18	Gramd1b
TAOK3	6.6203e-31	0.54818	0.414	0.23	2.14968e-26	4.3_GABA	taok3	1.12306e-48	0.298068	0.479	0.214	2.30104e-44	TEINH18	Taok3
VGF	5.22508e-19	0.289815	0.125	0.049	1.69663e-14	4.3_GABA	LOC101467991	2.92341e-48	0.409989	0.333	0.127	5.98978e-44	TEINH18	Vgf
CACNA1A	2.48336e-232	1.22183	0.999	0.845	8.06373e-228	4.3_GABA	cacna1a	5.18749e-47	0.279465	0.329	0.124	1.06286e-42	TEINH18	Cacna1a
MEIS2	0	1.55816	0.922	0.245	0	4.4_GABA	meis2	0	1.10249	0.901	0.197	0	MSN1	Meis2
SIX3	0	1.74234	0.576	0.084	0	4.4_GABA	six3	0	0.557881	0.42	0.024	0	MSN1	Six3
DGKB	1.39664e-173	1.44037	0.728	0.279	4.53503e-169	4.4_GABA	dgkb	0	0.428161	0.343	0.04	0	MSN1	Dgkb
PCP4	2.08987e-124	1.38199	0.519	0.181	6.78601e-120	4.4_GABA	pcp4	0	3.43725	1	0.423	0	MSN1	Pcp4
RARB	3.21971e-123	1.30104	0.479	0.159	1.04547e-118	4.4_GABA	rarb	0	0.539861	0.398	0.023	0	MSN1	Rarb
PPP3CA	2.2295e-98	0.88097	0.916	0.66	7.23942e-94	4.4_GABA	ppp3ca	0	1.6651	0.995	0.583	0	MSN1	Ppp3ca
SLC32A1	3.3853e-94	0.853507	0.392	0.123	1.09924e-89	4.4_GABA	LOC101468775	0	0.612413	0.617	0.13	0	MSN1	Slc32a1
MPPED2	6.42404e-89	1.00194	0.514	0.212	2.08595e-84	4.4_GABA	LOC101473818	0	0.672896	0.662	0.165	0	MSN1	Mpped2
GRIN2B	1.70025e-70	0.580423	0.991	0.812	5.5209e-66	4.4_GABA	grin2b	0	1.15425	0.974	0.398	0	MSN1	Grin2b
THSD7A	8.56672e-64	0.793684	0.611	0.312	2.7817e-59	4.4_GABA	LOC101473848	0	0.491513	0.428	0.071	0	MSN1	Thsd7a
GABRA4	3.03422e-48	0.712529	0.235	0.082	9.85241e-44	4.4_GABA	gabra4	0	0.62265	0.578	0.126	0	MSN1	Gabra4
GABRD	7.0719e-48	0.656802	0.732	0.47	2.29632e-43	4.4_GABA	gabrd	0	0.507226	0.43	0.062	0	MSN1	Gabrd
BAIAP2	3.8057e-46	0.659258	0.545	0.295	1.23575e-41	4.4_GABA	LOC101465701	0	1.35938	0.932	0.269	0	MSN1	Baiap2
KCND2	1.5557e-41	0.7627	0.397	0.195	5.05152e-37	4.4_GABA	LOC101483618	0	0.628463	0.549	0.111	0	MSN1	Kcnd2
PDE7B	3.35916e-39	0.615931	0.294	0.127	1.09075e-34	4.4_GABA	pde7b	0	0.307817	0.216	0.015	0	MSN1	Pde7b
ITPR1	7.6226e-30	0.483365	0.515	0.316	2.47514e-25	4.4_GABA	LOC101470371	0	0.757254	0.663	0.137	0	MSN1	Itpr1
SPEG	3.60517e-27	0.417728	0.819	0.672	1.17063e-22	4.4_GABA	LOC101478469	0	0.509999	0.468	0.091	0	MSN1	Speg
NDRG4	5.9897e-24	0.439366	0.718	0.569	1.94492e-19	4.4_GABA	ndrg4	0	1.27476	0.982	0.429	0	MSN1	Ndrg4
CAMK2B	3.02185e-20	0.426962	0.672	0.516	9.81226e-16	4.4_GABA	LOC101475499	0	1.19115	0.96	0.343	0	MSN1	Camk2b
RYR3	7.15938e-20	0.454115	0.512	0.342	2.32472e-15	4.4_GABA	ryr3	0	0.534209	0.398	0.042	0	MSN1	Ryr3
NETO1	8.19986e-19	0.43559	0.417	0.266	2.66258e-14	4.4_GABA	neto1	0	0.423684	0.36	0.057	0	MSN1	Neto1
CACNG3	1.17139e-15	0.428216	0.235	0.133	3.80361e-11	4.4_GABA	cacng3	0	0.663166	0.577	0.126	0	MSN1	Cacng3
PRKCB	1.55984e-15	0.381876	0.408	0.277	5.06496e-11	4.4_GABA	LOC101478005	0	0.985825	0.843	0.264	0	MSN1	Prkcb
LINGO3	4.76232e-14	0.424469	0.419	0.297	1.54637e-09	4.4_GABA	LOC101485319	0	0.553812	0.434	0.04	0	MSN1	Lingo3
LMO3	1.37201e-13	0.335791	0.144	0.071	4.45504e-09	4.4_GABA	lmo3	0	0.6542	0.594	0.131	0	MSN1	Lmo3
IVNS1ABP	6.41294e-10	0.299245	0.428	0.322	2.08234e-05	4.4_GABA	ivns1abp	0	1.03187	0.749	0.184	0	MSN1	Ivns1abp
ACTN1	1.31732e-06	0.252263	0.171	0.113	0.0427748	4.4_GABA	LOC101469024	0	0.70587	0.606	0.117	0	MSN1	Actn1
DLX6	3.70623e-13	0.337574	0.126	0.059	1.20345e-08	4.4_GABA	dlx6	4.83366e-306	0.319632	0.254	0.03	9.90368e-302	MSN1	Dlx6
FNBP1L	1.1587e-15	0.342364	0.197	0.102	3.76242e-11	4.4_GABA	fnbp1l	2.06992e-302	0.580374	0.529	0.118	4.24106e-298	MSN1	Fnbp1l
KCNA4	3.03664e-09	0.302583	0.618	0.517	9.86026e-05	4.4_GABA	kcna4	3.37653e-295	0.335751	0.278	0.037	6.91818e-291	MSN1	Kcna4
CHN1	4.20245e-07	0.28837	0.195	0.132	0.0136458	4.4_GABA	chn1	1.51233e-293	0.921721	0.909	0.337	3.09862e-289	MSN1	Chn1
RASGRP1	5.40619e-15	0.402151	0.225	0.127	1.75544e-10	4.4_GABA	rasgrp1	1.21001e-272	0.625115	0.661	0.18	2.47918e-268	MSN1	Rasgrp1
CNR1	1.25856e-19	0.581596	0.248	0.134	4.08667e-15	4.4_GABA	cnr1	9.86302e-267	0.550485	0.489	0.111	2.02083e-262	MSN1	Cnr1
CALM2	6.56373e-13	0.354332	0.515	0.387	2.13131e-08	4.4_GABA	LOC101464455	3.72119e-252	1.05471	0.999	0.865	7.62435e-248	MSN1	Calm2
PLCB1	5.25752e-47	0.61656	0.593	0.34	1.70717e-42	4.4_GABA	plcb1	4.83349e-251	0.662555	0.642	0.195	9.90333e-247	MSN1	Plcb1
VGF	3.67286e-11	0.291909	0.106	0.05	1.19261e-06	4.4_GABA	LOC101467991	2.79685e-247	0.536841	0.507	0.125	5.73046e-243	MSN1	Vgf
GAD2	4.50003e-65	0.672488	0.372	0.138	1.4612e-60	4.4_GABA	gad2	1.97662e-232	0.357431	0.617	0.159	4.04989e-228	MSN1	Gad2
GRM4	3.302e-120	1.12171	0.807	0.447	1.07219e-115	4.4_GABA	LOC101471251	4.55081e-224	0.276539	0.221	0.03	9.32415e-220	MSN1	Grm4
EGR4	1.65486e-20	0.500215	0.131	0.052	5.37349e-16	4.4_GABA	LOC101475431	5.37055e-215	0.426045	0.312	0.059	1.10037e-210	MSN1	Egr4
ROBO2	3.05328e-156	1.24442	0.561	0.174	9.9143e-152	4.4_GABA	LOC101480017	4.90071e-212	0.432535	0.441	0.108	1.00411e-207	MSN1	Robo2
LHFPL4	1.04016e-37	0.611378	0.225	0.087	3.37751e-33	4.4_GABA	lhfpl4	6.30569e-212	0.516376	0.522	0.148	1.29197e-207	MSN1	Lhfpl4
CNTNAP5	1.58832e-20	0.430248	0.708	0.543	5.15743e-16	4.4_GABA	cntnap5	1.6812e-210	0.549476	0.474	0.124	3.44461e-206	MSN1	Cntnap5a
NTRK3	2.90239e-110	0.846998	0.976	0.755	9.42435e-106	4.4_GABA	ntrk3	5.43928e-199	0.533106	0.573	0.178	1.11445e-194	MSN1	Ntrk3
TLE4	1.86049e-20	0.628739	0.252	0.136	6.04121e-16	4.4_GABA	LOC101484064	3.7125e-197	0.417774	0.384	0.089	7.60654e-193	MSN1	Tle4
NRXN3	3.43722e-299	1.85219	1	0.567	1.1161e-294	4.4_GABA	LOC101486071	3.49705e-189	0.562304	0.734	0.265	7.16511e-185	MSN1	Nrxn3
DMTN	6.19869e-09	0.25214	0.692	0.584	0.000201278	4.4_GABA	dmtn	1.00194e-187	0.502298	0.549	0.172	2.05287e-183	MSN1	Dmtn
LRTM2	2.5131e-14	0.33724	0.12	0.054	8.16028e-10	4.4_GABA	LOC101471353	6.2314e-181	0.341914	0.298	0.061	1.27675e-176	MSN1	Lrtm2
ZFYVE28	1.51705e-101	0.986176	0.348	0.101	4.926e-97	4.4_GABA	zfyve28	3.48899e-179	0.299968	0.267	0.051	7.14859e-175	MSN1	Zfyve28
CELF3	2.06154e-47	0.642542	0.779	0.562	6.69401e-43	4.4_GABA	LOC101467528	4.88922e-166	0.444483	0.473	0.143	1.00175e-161	MSN1	Celf3
RAMP1	4.64788e-13	0.343694	0.187	0.102	1.50921e-08	4.4_GABA	LOC101467429	5.55994e-166	0.549479	0.689	0.263	1.13918e-161	MSN1	Ramp1
MN1	1.88222e-27	0.481756	0.342	0.181	6.11174e-23	4.4_GABA	mn1	1.24475e-158	0.253678	0.224	0.041	2.55037e-154	MSN1	Mn1
FLRT3	3.36389e-11	0.285796	0.113	0.055	1.09229e-06	4.4_GABA	flrt3	3.35343e-153	0.345258	0.29	0.066	6.87084e-149	MSN1	Flrt3
LRP1B	0	2.08407	0.969	0.397	0	4.4_GABA	lrp1b	9.40503e-152	0.521656	0.58	0.215	1.927e-147	MSN1	Lrp1b
GABRG3	3.40144e-21	0.372294	0.775	0.608	1.10448e-16	4.4_GABA	LOC101487169	4.90914e-147	0.295398	0.276	0.062	1.00583e-142	MSN1	Gabrg3
PBX3	1.19392e-100	1.13962	0.813	0.471	3.87676e-96	4.4_GABA	pbx3	2.085e-146	0.291959	0.27	0.059	4.27196e-142	MSN1	Pbx3
GRIA2	9.07691e-61	0.543217	0.977	0.847	2.94736e-56	4.4_GABA	gria2	8.72422e-145	0.644131	0.963	0.528	1.78751e-140	MSN1	Gria2
CACNB1	4.19164e-18	0.503452	0.485	0.347	1.36107e-13	4.4_GABA	cacnb1	4.30426e-142	0.315773	0.318	0.08	8.819e-138	MSN1	Cacnb1
EPHA4	2.08853e-61	0.942914	0.645	0.383	6.78167e-57	4.4_GABA	epha4	1.3358e-135	0.431719	0.604	0.23	2.73692e-131	MSN1	Epha4
PCSK2	1.75852e-17	0.378296	0.334	0.202	5.71009e-13	4.4_GABA	LOC105941351	2.63381e-135	0.409431	0.528	0.186	5.39642e-131	MSN1	Pcsk2
SSBP4	3.09656e-09	0.268782	0.144	0.082	0.000100548	4.4_GABA	LOC101467034	1.87256e-134	0.530115	0.673	0.294	3.83668e-130	MSN1	Ssbp4
PDZD4	6.4255e-15	0.38859	0.33	0.207	2.08642e-10	4.4_GABA	LOC101466206	3.83576e-128	0.300233	0.307	0.081	7.85909e-124	MSN1	Pdzd4
ABAT	4.49011e-11	0.294798	0.25	0.159	1.45798e-06	4.4_GABA	abat	2.29162e-127	0.392102	0.521	0.188	4.6953e-123	MSN1	Abat
GRIK5	3.35816e-60	1.1024	0.562	0.308	1.09043e-55	4.4_GABA	LOC101482014	1.34272e-126	0.412699	0.479	0.17	2.7511e-122	MSN1	Grik5
PARP6	1.27694e-38	0.531078	0.87	0.699	4.14635e-34	4.4_GABA	parp6	8.36157e-126	0.395673	0.435	0.147	1.7132e-121	MSN1	Parp6
CSMD3	4.24264e-14	0.281331	0.692	0.546	1.37763e-09	4.4_GABA	LOC101478087	9.99768e-123	0.306215	0.297	0.079	2.04842e-118	MSN1	Csmd3
GABRB3	1.47778e-21	0.405543	0.14	0.056	4.79851e-17	4.4_GABA	gabrb3	3.64123e-116	0.372279	0.501	0.186	7.46052e-112	MSN1	Gabrb3
PRKCE	2.02966e-227	1.65294	0.87	0.393	6.59052e-223	4.4_GABA	LOC101486794	2.91746e-115	0.444527	0.649	0.278	5.97758e-111	MSN1	Prkce
SCN3B	9.01526e-13	0.340336	0.287	0.183	2.92735e-08	4.4_GABA	scn3b	1.80283e-111	0.329822	0.391	0.129	3.69382e-107	MSN1	Scn3b
ARHGAP32	7.90644e-19	0.325016	0.485	0.324	2.5673e-14	4.4_GABA	LOC101481603	3.1979e-111	0.389108	0.489	0.185	6.55218e-107	MSN1	Arhgap32
ANK3	1.38155e-16	0.30445	0.835	0.705	4.48605e-12	4.4_GABA	LOC101468296	1.21486e-110	0.459448	0.84	0.457	2.48913e-106	MSN1	Ank3
DOCK3	3.88018e-37	0.543342	0.786	0.569	1.25993e-32	4.4_GABA	LOC101477666	3.38448e-106	0.356399	0.445	0.165	6.93447e-102	MSN1	Dock3
SLC4A3	6.46823e-34	0.723756	0.401	0.223	2.1003e-29	4.4_GABA	LOC101470333	7.12415e-104	0.326468	0.365	0.122	1.45967e-99	MSN1	Slc4a3
ZSWIM6	2.15466e-11	0.33047	0.275	0.179	6.99639e-07	4.4_GABA	zswim6	8.68334e-101	0.281529	0.303	0.091	1.77913e-96	MSN1	Zswim6
RAB6B	1.50273e-17	0.470012	0.461	0.328	4.87952e-13	4.4_GABA	LOC101478866	1.06758e-94	0.400321	0.671	0.312	2.18736e-90	MSN1	Rab6b
UNC13B	7.38398e-97	1.00237	0.611	0.266	2.39765e-92	4.4_GABA	LOC101465195	4.39333e-94	0.362135	0.425	0.163	9.00149e-90	MSN1	Unc13a
KCNQ3	7.54818e-10	0.259525	0.732	0.627	2.45097e-05	4.4_GABA	kcnq3	3.50418e-93	0.322473	0.386	0.141	7.17972e-89	MSN1	Kcnq3
PTPRN	3.32755e-13	0.39276	0.525	0.403	1.08049e-08	4.4_GABA	LOC101471027	2.30205e-91	0.389358	0.56	0.251	4.71667e-87	MSN1	Ptprn
LRFN5	1.57868e-18	0.371317	0.658	0.479	5.12613e-14	4.4_GABA	lrfn5	1.74227e-85	0.285264	0.372	0.137	3.56975e-81	MSN1	Lrfn5
GAS7	7.01776e-34	0.538174	0.419	0.23	2.27874e-29	4.4_GABA	LOC101481278	5.54006e-83	0.368705	0.535	0.247	1.1351e-78	MSN1	Gas7
AP1S2	8.20856e-32	0.579265	0.267	0.122	2.6654e-27	4.4_GABA	LOC101477195	2.2671e-82	0.26593	0.297	0.098	4.64506e-78	MSN1	Ap1s2
RALGPS2	3.49276e-19	0.478058	0.459	0.315	1.13413e-14	4.4_GABA	ralgps2	3.28594e-82	0.264432	0.326	0.113	6.73256e-78	MSN1	Ralgps2
ENC1	8.40411e-30	0.528622	0.211	0.088	2.7289e-25	4.4_GABA	enc1	8.4426e-82	0.278481	0.491	0.205	1.7298e-77	MSN1	Enc1
EPB41L1	5.40423e-79	0.895986	0.819	0.568	1.75481e-74	4.4_GABA	LOC101484799	5.41996e-81	0.333772	0.466	0.203	1.1105e-76	MSN1	Epb41l1
CORO2B	1.36264e-15	0.370848	0.278	0.164	4.42464e-11	4.4_GABA	coro2b	5.93092e-77	0.315481	0.402	0.166	1.21519e-72	MSN1	Coro2b
CTDSPL	8.20809e-15	0.434939	0.33	0.214	2.66525e-10	4.4_GABA	ctdspl	2.12032e-75	0.258183	0.265	0.087	4.34432e-71	MSN1	Ctdspl
MAN2A2	1.96019e-08	0.272922	0.237	0.158	0.000636493	4.4_GABA	man2a2	3.70922e-75	0.294025	0.389	0.158	7.59982e-71	MSN1	Man2a2
PLXNA2	1.16351e-124	1.3015	0.776	0.428	3.77804e-120	4.4_GABA	plxna2	4.86264e-75	0.260207	0.327	0.121	9.96307e-71	MSN1	Plxna2
KALRN	3.20305e-46	0.73463	0.548	0.324	1.04006e-41	4.4_GABA	LOC101486742	1.35163e-72	0.28702	0.482	0.211	2.76935e-68	MSN1	Kalrn
CTNND2	1.46093e-147	1.25702	0.902	0.617	4.74379e-143	4.4_GABA	LOC101484208	3.22844e-72	0.284417	0.415	0.175	6.61475e-68	MSN1	Ctnnd2
LRRC4C	2.88649e-82	0.994208	0.635	0.321	9.37271e-78	4.4_GABA	LOC101480429	1.63484e-71	0.262294	0.316	0.118	3.34962e-67	MSN1	Lrrc4c
CACNA1A	6.54983e-187	1.18171	0.99	0.846	2.1268e-182	4.4_GABA	cacna1a	1.73907e-68	0.257776	0.323	0.124	3.56318e-64	MSN1	Cacna1a
GRIA3	3.14657e-17	0.278568	0.455	0.3	1.02172e-12	4.4_GABA	LOC101484089	2.2135e-67	0.255836	0.367	0.148	4.53523e-63	MSN1	Gria3
MEIS2	0	1.55816	0.922	0.245	0	4.4_GABA	meis2	0	1.20266	0.906	0.196	0	MSN2	Meis2
SIX3	0	1.74234	0.576	0.084	0	4.4_GABA	six3	0	0.585233	0.41	0.023	0	MSN2	Six3
DGKB	1.39664e-173	1.44037	0.728	0.279	4.53503e-169	4.4_GABA	dgkb	0	0.403723	0.314	0.04	0	MSN2	Dgkb
PCP4	2.08987e-124	1.38199	0.519	0.181	6.78601e-120	4.4_GABA	pcp4	0	2.75409	1	0.422	0	MSN2	Pcp4
RARB	3.21971e-123	1.30104	0.479	0.159	1.04547e-118	4.4_GABA	rarb	0	0.507708	0.354	0.023	0	MSN2	Rarb
SP9	4.86373e-110	0.985231	0.409	0.122	1.5793e-105	4.4_GABA	sp9	0	0.361907	0.326	0.053	0	MSN2	Sp9
PPP3CA	2.2295e-98	0.88097	0.916	0.66	7.23942e-94	4.4_GABA	ppp3ca	0	1.47404	0.987	0.582	0	MSN2	Ppp3ca
SLC32A1	3.3853e-94	0.853507	0.392	0.123	1.09924e-89	4.4_GABA	LOC101468775	0	0.559335	0.582	0.129	0	MSN2	Slc32a1
MPPED2	6.42404e-89	1.00194	0.514	0.212	2.08595e-84	4.4_GABA	LOC101473818	0	0.932476	0.756	0.163	0	MSN2	Mpped2
GABRA4	3.03422e-48	0.712529	0.235	0.082	9.85241e-44	4.4_GABA	gabra4	0	0.576364	0.515	0.126	0	MSN2	Gabra4
PLCB1	5.25752e-47	0.61656	0.593	0.34	1.70717e-42	4.4_GABA	plcb1	0	0.708814	0.65	0.194	0	MSN2	Plcb1
BAIAP2	3.8057e-46	0.659258	0.545	0.295	1.23575e-41	4.4_GABA	LOC101465701	0	1.44876	0.937	0.267	0	MSN2	Baiap2
PPP1R1A	1.09967e-44	0.684684	0.377	0.175	3.57073e-40	4.4_GABA	ppp1r1a	0	0.86808	0.842	0.323	0	MSN2	Ppp1r1a
PDE7B	3.35916e-39	0.615931	0.294	0.127	1.09075e-34	4.4_GABA	pde7b	0	0.33284	0.229	0.014	0	MSN2	Pde7b
ITPR1	7.6226e-30	0.483365	0.515	0.316	2.47514e-25	4.4_GABA	LOC101470371	0	0.688818	0.595	0.136	0	MSN2	Itpr1
NDRG4	5.9897e-24	0.439366	0.718	0.569	1.94492e-19	4.4_GABA	ndrg4	0	1.03308	0.964	0.428	0	MSN2	Ndrg4
CAMK2B	3.02185e-20	0.426962	0.672	0.516	9.81226e-16	4.4_GABA	LOC101475499	0	1.20634	0.92	0.342	0	MSN2	Camk2b
RYR3	7.15938e-20	0.454115	0.512	0.342	2.32472e-15	4.4_GABA	ryr3	0	0.473935	0.356	0.042	0	MSN2	Ryr3
PRKCB	1.55984e-15	0.381876	0.408	0.277	5.06496e-11	4.4_GABA	LOC101478005	0	0.881266	0.799	0.264	0	MSN2	Prkcb
LINGO3	4.76232e-14	0.424469	0.419	0.297	1.54637e-09	4.4_GABA	LOC101485319	0	0.507278	0.379	0.04	0	MSN2	Lingo3
LMO3	1.37201e-13	0.335791	0.144	0.071	4.45504e-09	4.4_GABA	lmo3	0	0.729683	0.62	0.13	0	MSN2	Lmo3
DLX6	3.70623e-13	0.337574	0.126	0.059	1.20345e-08	4.4_GABA	dlx6	0	0.315768	0.249	0.03	0	MSN2	Dlx6
VGF	3.67286e-11	0.291909	0.106	0.05	1.19261e-06	4.4_GABA	LOC101467991	0	0.606369	0.524	0.124	0	MSN2	Vgf
IVNS1ABP	6.41294e-10	0.299245	0.428	0.322	2.08234e-05	4.4_GABA	ivns1abp	0	0.949531	0.716	0.183	0	MSN2	Ivns1abp
ACTN1	1.31732e-06	0.252263	0.171	0.113	0.0427748	4.4_GABA	LOC101469024	0	0.717419	0.564	0.117	0	MSN2	Actn1
GABRD	7.0719e-48	0.656802	0.732	0.47	2.29632e-43	4.4_GABA	gabrd	2.6121e-295	0.391955	0.338	0.062	5.35193e-291	MSN2	Gabrd
CHN1	4.20245e-07	0.28837	0.195	0.132	0.0136458	4.4_GABA	chn1	5.66537e-277	0.729397	0.87	0.336	1.16078e-272	MSN2	Chn1
CACNG3	1.17139e-15	0.428216	0.235	0.133	3.80361e-11	4.4_GABA	cacng3	4.99008e-268	0.50538	0.484	0.126	1.02242e-263	MSN2	Cacng3
CALM2	6.56373e-13	0.354332	0.515	0.387	2.13131e-08	4.4_GABA	LOC101464455	9.30783e-267	0.882294	0.999	0.865	1.90708e-262	MSN2	Calm2
KCNA4	3.03664e-09	0.302583	0.618	0.517	9.86026e-05	4.4_GABA	kcna4	1.95889e-264	0.31566	0.24	0.037	4.01356e-260	MSN2	Kcna4
EGR4	1.65486e-20	0.500215	0.131	0.052	5.37349e-16	4.4_GABA	LOC101475431	7.05352e-256	0.448281	0.304	0.058	1.4452e-251	MSN2	Egr4
NETO1	8.19986e-19	0.43559	0.417	0.266	2.66258e-14	4.4_GABA	neto1	1.14996e-251	0.355044	0.301	0.057	2.35615e-247	MSN2	Neto1
RASGRP1	5.40619e-15	0.402151	0.225	0.127	1.75544e-10	4.4_GABA	rasgrp1	3.46602e-235	0.499441	0.58	0.18	7.10153e-231	MSN2	Rasgrp1
DMTN	6.19869e-09	0.25214	0.692	0.584	0.000201278	4.4_GABA	dmtn	2.78092e-233	0.55954	0.539	0.171	5.69782e-229	MSN2	Dmtn
THSD7A	8.56672e-64	0.793684	0.611	0.312	2.7817e-59	4.4_GABA	LOC101473848	6.86928e-231	0.386294	0.328	0.071	1.40745e-226	MSN2	Thsd7a
GAD1	4.95396e-47	0.532867	0.3	0.114	1.6086e-42	4.4_GABA	LOC101473770	8.8693e-228	0.292567	0.596	0.174	1.81723e-223	MSN2	Gad1
FNBP1L	1.1587e-15	0.342364	0.197	0.102	3.76242e-11	4.4_GABA	fnbp1l	4.55205e-226	0.444573	0.435	0.119	9.3267e-222	MSN2	Fnbp1l
GAD2	4.50003e-65	0.672488	0.372	0.138	1.4612e-60	4.4_GABA	gad2	1.68893e-223	0.319964	0.559	0.158	3.46045e-219	MSN2	Gad2
KCND2	1.5557e-41	0.7627	0.397	0.195	5.05152e-37	4.4_GABA	LOC101483618	2.63396e-217	0.448905	0.413	0.111	5.39673e-213	MSN2	Kcnd2
CELF3	2.06154e-47	0.642542	0.779	0.562	6.69401e-43	4.4_GABA	LOC101467528	1.05043e-216	0.488903	0.475	0.142	2.15223e-212	MSN2	Celf3
CNR1	1.25856e-19	0.581596	0.248	0.134	4.08667e-15	4.4_GABA	cnr1	4.6368e-214	0.367134	0.416	0.111	9.50034e-210	MSN2	Cnr1
CACNA1H	1.96251e-07	0.261314	0.431	0.339	0.00637248	4.4_GABA	LOC101485565	2.23939e-189	0.278313	0.239	0.047	4.58828e-185	MSN2	Cacna1h
ZFYVE28	1.51705e-101	0.986176	0.348	0.101	4.926e-97	4.4_GABA	zfyve28	9.21247e-181	0.284879	0.244	0.05	1.88754e-176	MSN2	Zfyve28
CACNA1E	7.14146e-22	0.301067	0.807	0.601	2.3189e-17	4.4_GABA	LOC101485592	1.8889e-179	0.460256	0.506	0.174	3.87018e-175	MSN2	Cacna1e
CACNB1	4.19164e-18	0.503452	0.485	0.347	1.36107e-13	4.4_GABA	cacnb1	1.27266e-171	0.328354	0.312	0.08	2.60754e-167	MSN2	Cacnb1
NTRK3	2.90239e-110	0.846998	0.976	0.755	9.42435e-106	4.4_GABA	ntrk3	1.29115e-170	0.465117	0.502	0.177	2.64544e-166	MSN2	Ntrk3
NRXN3	3.43722e-299	1.85219	1	0.567	1.1161e-294	4.4_GABA	LOC101486071	4.75987e-167	0.454018	0.661	0.265	9.75251e-163	MSN2	Nrxn3
PCSK2	1.75852e-17	0.378296	0.334	0.202	5.71009e-13	4.4_GABA	LOC105941351	2.30015e-163	0.400294	0.52	0.185	4.71277e-159	MSN2	Pcsk2
GRIA2	9.07691e-61	0.543217	0.977	0.847	2.94736e-56	4.4_GABA	gria2	2.46852e-162	0.609971	0.94	0.528	5.05775e-158	MSN2	Gria2
TLE4	1.86049e-20	0.628739	0.252	0.136	6.04121e-16	4.4_GABA	LOC101484064	8.91254e-162	0.354002	0.326	0.089	1.82609e-157	MSN2	Tle4
AUTS2	1.96967e-43	0.667759	0.412	0.205	6.39573e-39	4.4_GABA	auts2	1.29114e-161	0.484056	0.586	0.239	2.64542e-157	MSN2	Auts2
CACNA1I	2.98965e-10	0.414035	0.321	0.226	9.70769e-06	4.4_GABA	LOC101464297	3.00174e-159	0.269575	0.247	0.056	6.15027e-155	MSN2	Cacna1i
ELMO1	9.92981e-80	0.990861	0.558	0.259	3.22431e-75	4.4_GABA	LOC101480652	2.10722e-158	0.434709	0.561	0.218	4.31749e-154	MSN2	Elmo1
RAMP1	4.64788e-13	0.343694	0.187	0.102	1.50921e-08	4.4_GABA	LOC101467429	8.18074e-154	0.464891	0.633	0.263	1.67615e-149	MSN2	Ramp1
LHFPL4	1.04016e-37	0.611378	0.225	0.087	3.37751e-33	4.4_GABA	lhfpl4	2.86747e-152	0.4049	0.43	0.148	5.87515e-148	MSN2	Lhfpl4
SSBP4	3.09656e-09	0.268782	0.144	0.082	0.000100548	4.4_GABA	LOC101467034	1.98119e-149	0.496491	0.647	0.293	4.05926e-145	MSN2	Ssbp4
ZSWIM6	2.15466e-11	0.33047	0.275	0.179	6.99639e-07	4.4_GABA	zswim6	3.02922e-147	0.354289	0.316	0.091	6.20657e-143	MSN2	Zswim6
NECAB1	5.39714e-58	0.823379	0.379	0.16	1.75251e-53	4.4_GABA	necab1	6.90219e-140	0.315102	0.305	0.087	1.41419e-135	MSN2	Necab1
GRIK5	3.35816e-60	1.1024	0.562	0.308	1.09043e-55	4.4_GABA	LOC101482014	2.90483e-139	0.393793	0.458	0.17	5.95171e-135	MSN2	Grik5
LRP1B	0	2.08407	0.969	0.397	0	4.4_GABA	lrp1b	3.07448e-133	0.443733	0.519	0.215	6.29929e-129	MSN2	Lrp1b
LRTM2	2.5131e-14	0.33724	0.12	0.054	8.16028e-10	4.4_GABA	LOC101471353	2.7376e-132	0.263374	0.241	0.061	5.60906e-128	MSN2	Lrtm2
FLRT3	3.36389e-11	0.285796	0.113	0.055	1.09229e-06	4.4_GABA	flrt3	6.81501e-129	0.262034	0.25	0.066	1.39633e-124	MSN2	Flrt3
ARHGAP32	7.90644e-19	0.325016	0.485	0.324	2.5673e-14	4.4_GABA	LOC101481603	2.39689e-127	0.37951	0.475	0.185	4.911e-123	MSN2	Arhgap32
PDZD4	6.4255e-15	0.38859	0.33	0.207	2.08642e-10	4.4_GABA	LOC101466206	3.70539e-114	0.268631	0.271	0.081	7.59197e-110	MSN2	Pdzd4
EPHA4	2.08853e-61	0.942914	0.645	0.383	6.78167e-57	4.4_GABA	epha4	1.99632e-109	0.368616	0.524	0.23	4.09027e-105	MSN2	Epha4
ROBO2	3.05328e-156	1.24442	0.561	0.174	9.9143e-152	4.4_GABA	LOC101480017	2.92789e-109	0.284182	0.321	0.108	5.99895e-105	MSN2	Robo2
PTPRN	3.32755e-13	0.39276	0.525	0.403	1.08049e-08	4.4_GABA	LOC101471027	1.24212e-106	0.370122	0.549	0.25	2.54497e-102	MSN2	Ptprn
PRKCE	2.02966e-227	1.65294	0.87	0.393	6.59052e-223	4.4_GABA	LOC101486794	6.38805e-106	0.39666	0.599	0.278	1.30885e-101	MSN2	Prkce
UNC13B	7.38398e-97	1.00237	0.611	0.266	2.39765e-92	4.4_GABA	LOC101465195	1.1347e-105	0.338709	0.41	0.163	2.32488e-101	MSN2	Unc13a
CNTNAP5	1.58832e-20	0.430248	0.708	0.543	5.15743e-16	4.4_GABA	cntnap5	1.28204e-105	0.328799	0.348	0.125	2.62678e-101	MSN2	Cntnap5a
CSMD3	4.24264e-14	0.281331	0.692	0.546	1.37763e-09	4.4_GABA	LOC101478087	1.46119e-105	0.264304	0.258	0.079	2.99383e-101	MSN2	Csmd3
ABAT	4.49011e-11	0.294798	0.25	0.159	1.45798e-06	4.4_GABA	abat	8.4852e-101	0.311107	0.453	0.188	1.73853e-96	MSN2	Abat
EPB41L1	5.40423e-79	0.895986	0.819	0.568	1.75481e-74	4.4_GABA	LOC101484799	9.32876e-100	0.371917	0.457	0.202	1.91137e-95	MSN2	Epb41l1
GABRB3	1.47778e-21	0.405543	0.14	0.056	4.79851e-17	4.4_GABA	gabrb3	1.34129e-97	0.305016	0.444	0.186	2.74818e-93	MSN2	Gabrb3
DOCK3	3.88018e-37	0.543342	0.786	0.569	1.25993e-32	4.4_GABA	LOC101477666	1.66232e-94	0.325457	0.399	0.165	3.40594e-90	MSN2	Dock3
MAN2A2	1.96019e-08	0.272922	0.237	0.158	0.000636493	4.4_GABA	man2a2	8.95799e-92	0.305125	0.384	0.158	1.8354e-87	MSN2	Man2a2
GAS7	7.01776e-34	0.538174	0.419	0.23	2.27874e-29	4.4_GABA	LOC101481278	3.12295e-90	0.366639	0.509	0.247	6.39861e-86	MSN2	Gas7
ERC2	5.8563e-24	0.438981	0.767	0.631	1.9016e-19	4.4_GABA	erc2	1.16952e-89	0.274408	0.302	0.11	2.39624e-85	MSN2	Erc2
ATXN1	2.34033e-15	0.379624	0.432	0.296	7.59929e-11	4.4_GABA	atxn1	3.04272e-87	0.258839	0.301	0.111	6.23423e-83	MSN2	Atxn1
SCN3B	9.01526e-13	0.340336	0.287	0.183	2.92735e-08	4.4_GABA	scn3b	5.91521e-84	0.289272	0.329	0.129	1.21197e-79	MSN2	Scn3b
PARP6	1.27694e-38	0.531078	0.87	0.699	4.14635e-34	4.4_GABA	parp6	6.09835e-81	0.26901	0.355	0.147	1.24949e-76	MSN2	Parp6
SLC24A2	1.19872e-13	0.259662	0.596	0.439	3.89235e-09	4.4_GABA	slc24a2	5.21687e-74	0.270491	0.441	0.207	1.06888e-69	MSN2	Slc24a2
DPP6	1.42505e-118	1.30819	0.625	0.267	4.62727e-114	4.4_GABA	LOC101464940	2.42351e-73	0.263175	0.341	0.144	4.96553e-69	MSN2	Dpp6
RAB6B	1.50273e-17	0.470012	0.461	0.328	4.87952e-13	4.4_GABA	LOC101478866	3.33226e-73	0.27882	0.602	0.312	6.82746e-69	MSN2	Rab6b
RBFOX2	2.83927e-25	0.475739	0.689	0.525	9.21938e-21	4.4_GABA	LOC101484198	1.72735e-70	0.29735	0.446	0.218	3.53916e-66	MSN2	Rbfox2
CORO2B	1.36264e-15	0.370848	0.278	0.164	4.42464e-11	4.4_GABA	coro2b	1.88171e-64	0.263568	0.357	0.166	3.85544e-60	MSN2	Coro2b
MEIS2	0	1.55816	0.922	0.245	0	4.4_GABA	meis2	0	1.18621	0.907	0.195	0	MSN3	Meis2
SIX3	0	1.74234	0.576	0.084	0	4.4_GABA	six3	0	0.498062	0.343	0.023	0	MSN3	Six3
PCP4	2.08987e-124	1.38199	0.519	0.181	6.78601e-120	4.4_GABA	pcp4	0	1.92868	0.986	0.421	0	MSN3	Pcp4
RARB	3.21971e-123	1.30104	0.479	0.159	1.04547e-118	4.4_GABA	rarb	0	0.412572	0.296	0.023	0	MSN3	Rarb
PPP3CA	2.2295e-98	0.88097	0.916	0.66	7.23942e-94	4.4_GABA	ppp3ca	0	1.47493	0.99	0.582	0	MSN3	Ppp3ca
MPPED2	6.42404e-89	1.00194	0.514	0.212	2.08595e-84	4.4_GABA	LOC101473818	0	0.678669	0.585	0.164	0	MSN3	Mpped2
HTR2C	4.18115e-72	1.07345	0.636	0.34	1.35766e-67	4.4_GABA	LOC101470351	0	0.404939	0.288	0.032	0	MSN3	Htr2c
GAD2	4.50003e-65	0.672488	0.372	0.138	1.4612e-60	4.4_GABA	gad2	0	0.778358	0.715	0.156	0	MSN3	Gad2
BAIAP2	3.8057e-46	0.659258	0.545	0.295	1.23575e-41	4.4_GABA	LOC101465701	0	1.02279	0.821	0.268	0	MSN3	Baiap2
NDRG4	5.9897e-24	0.439366	0.718	0.569	1.94492e-19	4.4_GABA	ndrg4	0	1.33831	0.956	0.427	0	MSN3	Ndrg4
CAMK2B	3.02185e-20	0.426962	0.672	0.516	9.81226e-16	4.4_GABA	LOC101475499	0	1.09322	0.899	0.341	0	MSN3	Camk2b
PRKCB	1.55984e-15	0.381876	0.408	0.277	5.06496e-11	4.4_GABA	LOC101478005	0	0.827352	0.75	0.263	0	MSN3	Prkcb
LINGO3	4.76232e-14	0.424469	0.419	0.297	1.54637e-09	4.4_GABA	LOC101485319	2.10453e-273	0.320713	0.245	0.041	4.31198e-269	MSN3	Lingo3
PPP1R1A	1.09967e-44	0.684684	0.377	0.175	3.57073e-40	4.4_GABA	ppp1r1a	2.07809e-269	0.706517	0.782	0.323	4.25781e-265	MSN3	Ppp1r1a
CHN1	4.20245e-07	0.28837	0.195	0.132	0.0136458	4.4_GABA	chn1	2.54485e-266	0.722057	0.824	0.335	5.21415e-262	MSN3	Chn1
DGKB	1.39664e-173	1.44037	0.728	0.279	4.53503e-169	4.4_GABA	dgkb	2.76637e-260	0.31091	0.239	0.041	5.66801e-256	MSN3	Dgkb
RYR3	7.15938e-20	0.454115	0.512	0.342	2.32472e-15	4.4_GABA	ryr3	1.57613e-243	0.298424	0.239	0.043	3.22933e-239	MSN3	Ryr3
CNTNAP5	1.58832e-20	0.430248	0.708	0.543	5.15743e-16	4.4_GABA	cntnap5	1.06472e-233	0.463748	0.435	0.124	2.1815e-229	MSN3	Cntnap5a
CALM2	6.56373e-13	0.354332	0.515	0.387	2.13131e-08	4.4_GABA	LOC101464455	7.07054e-231	0.713676	0.999	0.865	1.44868e-226	MSN3	Calm2
ITPR1	7.6226e-30	0.483365	0.515	0.316	2.47514e-25	4.4_GABA	LOC101470371	3.28822e-216	0.474178	0.443	0.138	6.73724e-212	MSN3	Itpr1
TLE4	1.86049e-20	0.628739	0.252	0.136	6.04121e-16	4.4_GABA	LOC101484064	4.96331e-216	0.384395	0.346	0.089	1.01693e-211	MSN3	Tle4
GRIN2B	1.70025e-70	0.580423	0.991	0.812	5.5209e-66	4.4_GABA	grin2b	2.5077e-214	0.591293	0.861	0.397	5.13802e-210	MSN3	Grin2b
GRIA2	9.07691e-61	0.543217	0.977	0.847	2.94736e-56	4.4_GABA	gria2	6.87625e-214	0.687336	0.938	0.527	1.40888e-209	MSN3	Gria2
CACNA1E	7.14146e-22	0.301067	0.807	0.601	2.3189e-17	4.4_GABA	LOC101485592	7.11233e-201	0.474843	0.501	0.173	1.45725e-196	MSN3	Cacna1e
ABAT	4.49011e-11	0.294798	0.25	0.159	1.45798e-06	4.4_GABA	abat	8.5856e-195	0.470663	0.521	0.187	1.7591e-190	MSN3	Abat
SLC32A1	3.3853e-94	0.853507	0.392	0.123	1.09924e-89	4.4_GABA	LOC101468775	2.06309e-190	0.35513	0.431	0.13	4.22706e-186	MSN3	Slc32a1
GABRA2	1.15783e-21	0.4146	0.77	0.617	3.7596e-17	4.4_GABA	LOC101465993	2.96889e-178	0.463906	0.549	0.211	6.08295e-174	MSN3	Gabra2
ARHGAP32	7.90644e-19	0.325016	0.485	0.324	2.5673e-14	4.4_GABA	LOC101481603	6.38284e-157	0.435537	0.479	0.184	1.30778e-152	MSN3	Arhgap32
GABRA4	3.03422e-48	0.712529	0.235	0.082	9.85241e-44	4.4_GABA	gabra4	5.95042e-156	0.379842	0.379	0.127	1.21918e-151	MSN3	Gabra4
NETO1	8.19986e-19	0.43559	0.417	0.266	2.66258e-14	4.4_GABA	neto1	7.78933e-155	0.258928	0.237	0.058	1.59596e-150	MSN3	Neto1
ELMO1	9.92981e-80	0.990861	0.558	0.259	3.22431e-75	4.4_GABA	LOC101480652	9.62419e-142	0.41501	0.518	0.218	1.9719e-137	MSN3	Elmo1
CELF3	2.06154e-47	0.642542	0.779	0.562	6.69401e-43	4.4_GABA	LOC101467528	2.49745e-137	0.350981	0.393	0.143	5.11703e-133	MSN3	Celf3
RAMP1	4.64788e-13	0.343694	0.187	0.102	1.50921e-08	4.4_GABA	LOC101467429	8.88078e-124	0.396359	0.576	0.263	1.81958e-119	MSN3	Ramp1
KCND2	1.5557e-41	0.7627	0.397	0.195	5.05152e-37	4.4_GABA	LOC101483618	2.74076e-121	0.323474	0.322	0.112	5.61554e-117	MSN3	Kcnd2
ANK3	1.38155e-16	0.30445	0.835	0.705	4.48605e-12	4.4_GABA	LOC101468296	3.61006e-121	0.42144	0.782	0.456	7.39666e-117	MSN3	Ank3
CACNG3	1.17139e-15	0.428216	0.235	0.133	3.80361e-11	4.4_GABA	cacng3	1.00626e-114	0.299747	0.349	0.128	2.06173e-110	MSN3	Cacng3
GABRB3	1.47778e-21	0.405543	0.14	0.056	4.79851e-17	4.4_GABA	gabrb3	5.21045e-108	0.353423	0.431	0.186	1.06757e-103	MSN3	Gabrb3
IVNS1ABP	6.41294e-10	0.299245	0.428	0.322	2.08234e-05	4.4_GABA	ivns1abp	3.64777e-106	0.365714	0.428	0.186	7.47392e-102	MSN3	Ivns1abp
BCL11A	1.3651e-197	1.34655	0.872	0.369	4.43263e-193	4.4_GABA	LOC101486421	4.13551e-103	0.321012	0.439	0.189	8.47324e-99	MSN3	Bcl11a
VGF	3.67286e-11	0.291909	0.106	0.05	1.19261e-06	4.4_GABA	LOC101467991	8.16388e-103	0.322351	0.33	0.126	1.6727e-98	MSN3	Vgf
ERC2	5.8563e-24	0.438981	0.767	0.631	1.9016e-19	4.4_GABA	erc2	4.02867e-102	0.28968	0.302	0.11	8.25435e-98	MSN3	Erc2
SSBP4	3.09656e-09	0.268782	0.144	0.082	0.000100548	4.4_GABA	LOC101467034	8.81595e-97	0.392956	0.559	0.294	1.8063e-92	MSN3	Ssbp4
GAS7	7.01776e-34	0.538174	0.419	0.23	2.27874e-29	4.4_GABA	LOC101481278	3.38605e-91	0.367348	0.488	0.246	6.93767e-87	MSN3	Gas7
NRXN3	3.43722e-299	1.85219	1	0.567	1.1161e-294	4.4_GABA	LOC101486071	1.96594e-90	0.261072	0.551	0.266	4.02801e-86	MSN3	Nrxn3
NTRK3	2.90239e-110	0.846998	0.976	0.755	9.42435e-106	4.4_GABA	ntrk3	6.55353e-83	0.284885	0.393	0.178	1.34275e-78	MSN3	Ntrk3
DOCK3	3.88018e-37	0.543342	0.786	0.569	1.25993e-32	4.4_GABA	LOC101477666	6.28138e-75	0.279651	0.358	0.165	1.28699e-70	MSN3	Dock3
PCSK2	1.75852e-17	0.378296	0.334	0.202	5.71009e-13	4.4_GABA	LOC105941351	3.68886e-74	0.268042	0.396	0.186	7.55811e-70	MSN3	Pcsk2
KCNQ3	7.54818e-10	0.259525	0.732	0.627	2.45097e-05	4.4_GABA	kcnq3	3.38409e-72	0.273485	0.317	0.141	6.93366e-68	MSN3	Kcnq3
AUTS2	1.96967e-43	0.667759	0.412	0.205	6.39573e-39	4.4_GABA	auts2	1.43654e-70	0.312231	0.455	0.24	2.94333e-66	MSN3	Auts2
PLCB1	5.25752e-47	0.61656	0.593	0.34	1.70717e-42	4.4_GABA	plcb1	9.88621e-70	0.289162	0.398	0.197	2.02559e-65	MSN3	Plcb1
GRIA3	3.14657e-17	0.278568	0.455	0.3	1.02172e-12	4.4_GABA	LOC101484089	3.17368e-69	0.25549	0.328	0.148	6.50255e-65	MSN3	Gria3
DMTN	6.19869e-09	0.25214	0.692	0.584	0.000201278	4.4_GABA	dmtn	2.49102e-67	0.257076	0.362	0.173	5.10386e-63	MSN3	Dmtn
PTPRN	3.32755e-13	0.39276	0.525	0.403	1.08049e-08	4.4_GABA	LOC101471027	3.61799e-62	0.306137	0.457	0.251	7.41291e-58	MSN3	Ptprn
CDKL5	4.95182e-09	0.262656	0.571	0.462	0.000160791	4.4_GABA	cdkl5	7.89042e-61	0.255871	0.358	0.178	1.61667e-56	MSN3	Cdkl5
EPB41L1	5.40423e-79	0.895986	0.819	0.568	1.75481e-74	4.4_GABA	LOC101484799	7.37539e-59	0.279596	0.383	0.203	1.51114e-54	MSN3	Epb41l1
EPHA4	2.08853e-61	0.942914	0.645	0.383	6.78167e-57	4.4_GABA	epha4	3.20608e-51	0.254176	0.419	0.231	6.56894e-47	MSN3	Epha4
UBE2B	1.75952e-09	0.280368	0.143	0.08	5.71334e-05	4.4_GABA	ube2b	7.93783e-40	0.264563	0.579	0.406	1.62638e-35	MSN3	Ube2b
MEIS2	0	1.55816	0.922	0.245	0	4.4_GABA	meis2	0	0.8301	0.773	0.194	0	MSN4	Meis2
SIX3	0	1.74234	0.576	0.084	0	4.4_GABA	six3	0	0.397271	0.278	0.023	0	MSN4	Six3
PCP4	2.08987e-124	1.38199	0.519	0.181	6.78601e-120	4.4_GABA	pcp4	0	2.42424	0.999	0.419	0	MSN4	Pcp4
RARB	3.21971e-123	1.30104	0.479	0.159	1.04547e-118	4.4_GABA	rarb	0	0.421141	0.299	0.022	0	MSN4	Rarb
PPP3CA	2.2295e-98	0.88097	0.916	0.66	7.23942e-94	4.4_GABA	ppp3ca	0	1.43211	0.993	0.58	0	MSN4	Ppp3ca
SLC32A1	3.3853e-94	0.853507	0.392	0.123	1.09924e-89	4.4_GABA	LOC101468775	0	0.411413	0.472	0.129	0	MSN4	Slc32a1
GAD2	4.50003e-65	0.672488	0.372	0.138	1.4612e-60	4.4_GABA	gad2	0	1.02971	0.802	0.152	0	MSN4	Gad2
BAIAP2	3.8057e-46	0.659258	0.545	0.295	1.23575e-41	4.4_GABA	LOC101465701	0	1.01851	0.831	0.266	0	MSN4	Baiap2
ITPR1	7.6226e-30	0.483365	0.515	0.316	2.47514e-25	4.4_GABA	LOC101470371	0	0.519292	0.467	0.136	0	MSN4	Itpr1
NDRG4	5.9897e-24	0.439366	0.718	0.569	1.94492e-19	4.4_GABA	ndrg4	0	1.64554	0.982	0.425	0	MSN4	Ndrg4
CNTNAP5	1.58832e-20	0.430248	0.708	0.543	5.15743e-16	4.4_GABA	cntnap5	0	0.707602	0.578	0.12	0	MSN4	Cntnap5a
CAMK2B	3.02185e-20	0.426962	0.672	0.516	9.81226e-16	4.4_GABA	LOC101475499	0	0.968531	0.878	0.34	0	MSN4	Camk2b
PRKCB	1.55984e-15	0.381876	0.408	0.277	5.06496e-11	4.4_GABA	LOC101478005	0	0.899869	0.759	0.262	0	MSN4	Prkcb
RASGRP1	5.40619e-15	0.402151	0.225	0.127	1.75544e-10	4.4_GABA	rasgrp1	0	0.559164	0.582	0.178	0	MSN4	Rasgrp1
LINGO3	4.76232e-14	0.424469	0.419	0.297	1.54637e-09	4.4_GABA	LOC101485319	0	0.356222	0.27	0.04	0	MSN4	Lingo3
CALM2	6.56373e-13	0.354332	0.515	0.387	2.13131e-08	4.4_GABA	LOC101464455	0	0.79747	0.999	0.864	0	MSN4	Calm2
CHN1	4.20245e-07	0.28837	0.195	0.132	0.0136458	4.4_GABA	chn1	0	0.866342	0.858	0.333	0	MSN4	Chn1
RAMP1	4.64788e-13	0.343694	0.187	0.102	1.50921e-08	4.4_GABA	LOC101467429	5.63364e-298	0.566717	0.681	0.26	1.15428e-293	MSN4	Ramp1
ABAT	4.49011e-11	0.294798	0.25	0.159	1.45798e-06	4.4_GABA	abat	1.09676e-287	0.521679	0.545	0.185	2.24716e-283	MSN4	Abat
PPP1R1A	1.09967e-44	0.684684	0.377	0.175	3.57073e-40	4.4_GABA	ppp1r1a	1.18476e-262	0.603862	0.74	0.322	2.42745e-258	MSN4	Ppp1r1a
GRIA2	9.07691e-61	0.543217	0.977	0.847	2.94736e-56	4.4_GABA	gria2	2.39326e-250	0.654742	0.931	0.526	4.90354e-246	MSN4	Gria2
GABRB3	1.47778e-21	0.405543	0.14	0.056	4.79851e-17	4.4_GABA	gabrb3	5.21813e-239	0.478473	0.506	0.184	1.06914e-234	MSN4	Gabrb3
GABRA4	3.03422e-48	0.712529	0.235	0.082	9.85241e-44	4.4_GABA	gabra4	4.76214e-227	0.408354	0.397	0.126	9.75715e-223	MSN4	Gabra4
FLRT3	3.36389e-11	0.285796	0.113	0.055	1.09229e-06	4.4_GABA	flrt3	4.49516e-205	0.300096	0.258	0.065	9.21014e-201	MSN4	Flrt3
ARHGAP32	7.90644e-19	0.325016	0.485	0.324	2.5673e-14	4.4_GABA	LOC101481603	6.86142e-203	0.429627	0.483	0.183	1.40584e-198	MSN4	Arhgap32
MPPED2	6.42404e-89	1.00194	0.514	0.212	2.08595e-84	4.4_GABA	LOC101473818	2.69314e-201	0.38626	0.455	0.164	5.51797e-197	MSN4	Mpped2
GABRA2	1.15783e-21	0.4146	0.77	0.617	3.7596e-17	4.4_GABA	LOC101465993	2.43013e-193	0.4296	0.524	0.21	4.97908e-189	MSN4	Gabra2
NRXN3	3.43722e-299	1.85219	1	0.567	1.1161e-294	4.4_GABA	LOC101486071	5.4492e-191	0.401142	0.618	0.264	1.11649e-186	MSN4	Nrxn3
NETO1	8.19986e-19	0.43559	0.417	0.266	2.66258e-14	4.4_GABA	neto1	2.30499e-189	0.26045	0.233	0.057	4.72269e-185	MSN4	Neto1
KCND2	1.5557e-41	0.7627	0.397	0.195	5.05152e-37	4.4_GABA	LOC101483618	6.38183e-181	0.335706	0.342	0.111	1.30757e-176	MSN4	Kcnd2
LMO3	1.37201e-13	0.335791	0.144	0.071	4.45504e-09	4.4_GABA	lmo3	4.15598e-178	0.32235	0.384	0.131	8.51519e-174	MSN4	Lmo3
PLCB1	5.25752e-47	0.61656	0.593	0.34	1.70717e-42	4.4_GABA	plcb1	6.48435e-177	0.413059	0.48	0.195	1.32858e-172	MSN4	Plcb1
CACNA1E	7.14146e-22	0.301067	0.807	0.601	2.3189e-17	4.4_GABA	LOC101485592	7.20027e-175	0.378127	0.448	0.173	1.47526e-170	MSN4	Cacna1e
ANK3	1.38155e-16	0.30445	0.835	0.705	4.48605e-12	4.4_GABA	LOC101468296	2.51933e-173	0.457135	0.806	0.455	5.16186e-169	MSN4	Ank3
ERC2	5.8563e-24	0.438981	0.767	0.631	1.9016e-19	4.4_GABA	erc2	1.8668e-167	0.328896	0.327	0.109	3.8249e-163	MSN4	Erc2
TSC22D1	1.79426e-15	0.463698	0.414	0.286	5.82615e-11	4.4_GABA	LOC101470583	5.07743e-148	0.294617	0.88	0.55	1.04031e-143	MSN4	Tsc22d1
CACNG3	1.17139e-15	0.428216	0.235	0.133	3.80361e-11	4.4_GABA	cacng3	7.92333e-148	0.307943	0.35	0.127	1.62341e-143	MSN4	Cacng3
NTRK3	2.90239e-110	0.846998	0.976	0.755	9.42435e-106	4.4_GABA	ntrk3	1.70567e-130	0.34385	0.414	0.177	3.49474e-126	MSN4	Ntrk3
LHFPL4	1.04016e-37	0.611378	0.225	0.087	3.37751e-33	4.4_GABA	lhfpl4	2.13418e-130	0.315663	0.366	0.148	4.37273e-126	MSN4	Lhfpl4
GAS7	7.01776e-34	0.538174	0.419	0.23	2.27874e-29	4.4_GABA	LOC101481278	2.94108e-129	0.382558	0.502	0.245	6.02599e-125	MSN4	Gas7
VGF	3.67286e-11	0.291909	0.106	0.05	1.19261e-06	4.4_GABA	LOC101467991	8.10394e-124	0.283432	0.327	0.125	1.66042e-119	MSN4	Vgf
PLXNA2	1.16351e-124	1.3015	0.776	0.428	3.77804e-120	4.4_GABA	plxna2	3.82728e-119	0.294474	0.311	0.119	7.84172e-115	MSN4	Plxna2
ACTN1	1.31732e-06	0.252263	0.171	0.113	0.0427748	4.4_GABA	LOC101469024	7.05758e-117	0.268994	0.308	0.119	1.44603e-112	MSN4	Actn1
PCSK2	1.75852e-17	0.378296	0.334	0.202	5.71009e-13	4.4_GABA	LOC105941351	4.43691e-108	0.298989	0.409	0.186	9.09079e-104	MSN4	Pcsk2
PRKCE	2.02966e-227	1.65294	0.87	0.393	6.59052e-223	4.4_GABA	LOC101486794	7.02639e-107	0.295611	0.549	0.277	1.43964e-102	MSN4	Prkce
DMTN	6.19869e-09	0.25214	0.692	0.584	0.000201278	4.4_GABA	dmtn	6.07287e-106	0.300809	0.381	0.172	1.24427e-101	MSN4	Dmtn
PTPRN	3.32755e-13	0.39276	0.525	0.403	1.08049e-08	4.4_GABA	LOC101471027	7.98949e-106	0.330595	0.496	0.25	1.63697e-101	MSN4	Ptprn
DOCK3	3.88018e-37	0.543342	0.786	0.569	1.25993e-32	4.4_GABA	LOC101477666	5.30975e-104	0.290268	0.367	0.164	1.08791e-99	MSN4	Dock3
KCNQ3	7.54818e-10	0.259525	0.732	0.627	2.45097e-05	4.4_GABA	kcnq3	1.53719e-103	0.276485	0.33	0.14	3.14954e-99	MSN4	Kcnq3
FNBP1L	1.1587e-15	0.342364	0.197	0.102	3.76242e-11	4.4_GABA	fnbp1l	1.70575e-102	0.251251	0.297	0.119	3.49492e-98	MSN4	Fnbp1l
BCL11A	1.3651e-197	1.34655	0.872	0.369	4.43263e-193	4.4_GABA	LOC101486421	1.99291e-93	0.28449	0.399	0.189	4.08327e-89	MSN4	Bcl11a
MEF2D	1.11775e-50	0.725783	0.805	0.597	3.62946e-46	4.4_GABA	mef2d	1.46125e-89	0.271909	0.373	0.179	2.99395e-85	MSN4	Mef2d
CDKL5	4.95182e-09	0.262656	0.571	0.462	0.000160791	4.4_GABA	cdkl5	4.22633e-79	0.256543	0.36	0.177	8.65934e-75	MSN4	Cdkl5
IVNS1ABP	6.41294e-10	0.299245	0.428	0.322	2.08234e-05	4.4_GABA	ivns1abp	7.06609e-75	0.288416	0.366	0.186	1.44777e-70	MSN4	Ivns1abp
SIX3	0	1.81356	0.575	0.085	0	4.5_GABA	six3	0	0.557881	0.42	0.024	0	MSN1	Six3
PCP4	3.4789e-202	1.70018	0.625	0.179	1.12963e-197	4.5_GABA	pcp4	0	3.43725	1	0.423	0	MSN1	Pcp4
ALCAM	3.38738e-189	1.5427	0.502	0.118	1.09992e-184	4.5_GABA	LOC101477490	0	0.736613	0.67	0.168	0	MSN1	Alcam
PRKCB	4.1746e-122	1.51161	0.648	0.278	1.35553e-117	4.5_GABA	prkcb	0	0.985825	0.843	0.264	0	MSN1	Prkcb
RARB	1.08385e-91	1.19249	0.454	0.161	3.51937e-87	4.5_GABA	rarb	0	0.539861	0.398	0.023	0	MSN1	Rarb
DACH1	9.07565e-90	0.79073	0.191	0.035	2.94695e-85	4.5_GABA	LOC101469470	0	0.633416	0.475	0.023	0	MSN1	Dach1
GRIN2B	1.66344e-82	0.736333	0.973	0.813	5.40136e-78	4.5_GABA	grin2b	0	1.15425	0.974	0.398	0	MSN1	Grin2b
NETO1	1.05959e-76	1.01173	0.58	0.263	3.44058e-72	4.5_GABA	neto1	0	0.423684	0.36	0.057	0	MSN1	Neto1
SLC32A1	4.32868e-71	0.944132	0.367	0.124	1.40556e-66	4.5_GABA	LOC101468775	0	0.612413	0.617	0.13	0	MSN1	Slc32a1
DGKB	1.70363e-69	0.99347	0.591	0.283	5.53187e-65	4.5_GABA	dgkb	0	0.428161	0.343	0.04	0	MSN1	Dgkb
PPP3CA	1.77077e-67	0.909831	0.855	0.662	5.74988e-63	4.5_GABA	ppp3ca	0	1.6651	0.995	0.583	0	MSN1	Ppp3ca
GABRA4	6.39328e-38	0.68846	0.226	0.083	2.07596e-33	4.5_GABA	gabra4	0	0.62265	0.578	0.126	0	MSN1	Gabra4
LINGO3	1.50273e-30	0.698007	0.493	0.296	4.87953e-26	4.5_GABA	LOC101485319	0	0.553812	0.434	0.04	0	MSN1	Lingo3
AKAP9	7.44603e-24	0.650293	0.418	0.26	2.4178e-19	4.5_GABA	akap9	0	1.15078	0.875	0.309	0	MSN1	Akap9
CAMKV	2.44661e-19	0.567229	0.415	0.265	7.94439e-15	4.5_GABA	LOC101487391	0	1.10705	0.887	0.231	0	MSN1	Camkv
CPLX2	4.15904e-19	0.487067	0.478	0.323	1.35048e-14	4.5_GABA	cplx2	0	1.24762	0.931	0.289	0	MSN1	Cplx2
SPEG	1.87926e-17	0.390221	0.793	0.673	6.10215e-13	4.5_GABA	LOC101478469	0	0.509999	0.468	0.091	0	MSN1	Speg
NECAB2	8.87062e-16	0.366967	0.488	0.331	2.88038e-11	4.5_GABA	necab2	0	0.833767	0.662	0.086	0	MSN1	Necab2
LMO3	3.46485e-15	0.559758	0.152	0.071	1.12507e-10	4.5_GABA	lmo3	0	0.6542	0.594	0.131	0	MSN1	Lmo3
RYR3	6.84394e-15	0.367149	0.443	0.295	2.2223e-10	4.5_GABA	LOC101476662	0	0.534209	0.398	0.042	0	MSN1	Ryr3
KCND2	5.64752e-14	0.352527	0.321	0.197	1.83381e-09	4.5_GABA	LOC101483618	0	0.628463	0.549	0.111	0	MSN1	Kcnd2
GABRD	1.30737e-13	0.375213	0.62	0.473	4.24516e-09	4.5_GABA	gabrd	0	0.507226	0.43	0.062	0	MSN1	Gabrd
PDE7B	1.29235e-11	0.392333	0.218	0.128	4.19639e-07	4.5_GABA	pde7b	0	0.307817	0.216	0.015	0	MSN1	Pde7b
CACNG3	1.95568e-10	0.345954	0.221	0.134	6.3503e-06	4.5_GABA	cacng3	0	0.663166	0.577	0.126	0	MSN1	Cacng3
THSD7A	5.41193e-07	0.282897	0.184	0.12	0.0175731	4.5_GABA	LOC101475584	0	0.491513	0.428	0.071	0	MSN1	Thsd7a
DLX6	3.33926e-63	0.7688	0.22	0.058	1.08429e-58	4.5_GABA	dlx6	4.83366e-306	0.319632	0.254	0.03	9.90368e-302	MSN1	Dlx6
FNBP1L	1.06405e-17	0.472346	0.207	0.102	3.45509e-13	4.5_GABA	fnbp1l	2.06992e-302	0.580374	0.529	0.118	4.24106e-298	MSN1	Fnbp1l
KCNA4	8.39312e-11	0.399998	0.619	0.518	2.72533e-06	4.5_GABA	kcna4	3.37653e-295	0.335751	0.278	0.037	6.91818e-291	MSN1	Kcna4
RASGRP1	6.18789e-22	0.598763	0.25	0.127	2.00927e-17	4.5_GABA	rasgrp1	1.21001e-272	0.625115	0.661	0.18	2.47918e-268	MSN1	Rasgrp1
PLCB1	1.71135e-23	0.462198	0.68	0.502	5.55691e-19	4.5_GABA	LOC101478971	4.83349e-251	0.662555	0.642	0.195	9.90333e-247	MSN1	Plcb1
GAD2	7.7776e-18	0.269945	0.27	0.14	2.52546e-13	4.5_GABA	gad2	1.97662e-232	0.357431	0.617	0.159	4.04989e-228	MSN1	Gad2
PLEKHA5	2.55209e-08	0.274462	0.638	0.557	0.00082869	4.5_GABA	LOC101487254	3.95631e-226	0.447412	0.417	0.095	8.10608e-222	MSN1	Plekha5
GRIN1	7.88604e-27	0.337082	0.895	0.779	2.56068e-22	4.5_GABA	LOC101475684	1.03153e-224	0.613803	0.639	0.201	2.11351e-220	MSN1	Grin1
GRM4	6.14123e-98	0.923794	0.821	0.448	1.99412e-93	4.5_GABA	LOC101471251	4.55081e-224	0.276539	0.221	0.03	9.32415e-220	MSN1	Grm4
ROBO2	3.06551e-56	0.773678	0.426	0.178	9.95402e-52	4.5_GABA	LOC101480017	4.90071e-212	0.432535	0.441	0.108	1.00411e-207	MSN1	Robo2
CNTNAP5	7.976e-09	0.282679	0.643	0.545	0.000258989	4.5_GABA	cntnap5	1.6812e-210	0.549476	0.474	0.124	3.44461e-206	MSN1	Cntnap5a
PPP1R1A	3.54128e-11	0.301664	0.281	0.177	1.14989e-06	4.5_GABA	ppp1r1a	1.77523e-203	0.636795	0.827	0.324	3.63727e-199	MSN1	Ppp1r1a
NTRK3	1.01723e-133	1.06365	0.963	0.755	3.30305e-129	4.5_GABA	ntrk3	5.43928e-199	0.533106	0.573	0.178	1.11445e-194	MSN1	Ntrk3
NRXN3	4.20506e-271	1.80126	1	0.568	1.36543e-266	4.5_GABA	LOC101486071	3.49705e-189	0.562304	0.734	0.265	7.16511e-185	MSN1	Nrxn3
LRTM2	1.70693e-08	0.33357	0.105	0.054	0.000554256	4.5_GABA	LOC101471353	6.2314e-181	0.341914	0.298	0.061	1.27675e-176	MSN1	Lrtm2
ZFYVE28	4.84076e-63	0.834616	0.309	0.102	1.57184e-58	4.5_GABA	zfyve28	3.48899e-179	0.299968	0.267	0.051	7.14859e-175	MSN1	Zfyve28
CELF3	4.51252e-28	0.51369	0.735	0.563	1.46526e-23	4.5_GABA	LOC101467528	4.88922e-166	0.444483	0.473	0.143	1.00175e-161	MSN1	Celf3
RAMP1	2.09718e-10	0.364919	0.179	0.102	6.80976e-06	4.5_GABA	LOC101467429	5.55994e-166	0.549479	0.689	0.263	1.13918e-161	MSN1	Ramp1
MN1	4.49098e-34	0.730797	0.363	0.181	1.45827e-29	4.5_GABA	mn1	1.24475e-158	0.253678	0.224	0.041	2.55037e-154	MSN1	Mn1
FLRT3	4.71863e-26	0.498187	0.152	0.054	1.53219e-21	4.5_GABA	flrt3	3.35343e-153	0.345258	0.29	0.066	6.87084e-149	MSN1	Flrt3
RUNX1T1	6.25785e-14	0.411282	0.225	0.125	2.03199e-09	4.5_GABA	runx1t1	9.76398e-153	0.3391	0.33	0.082	2.00054e-148	MSN1	Runx1t1
LRP1B	4.59396e-258	1.78241	0.94	0.399	1.4917e-253	4.5_GABA	lrp1b	9.40503e-152	0.521656	0.58	0.215	1.927e-147	MSN1	Lrp1b
CELF2	1.46632e-28	0.504	0.997	0.933	4.76128e-24	4.5_GABA	LOC101484207	1.43615e-149	0.635831	0.841	0.403	2.94253e-145	MSN1	Celf2
GABRG3	1.05912e-215	1.6247	0.444	0.085	3.43908e-211	4.5_GABA	gabrg3	4.90914e-147	0.295398	0.276	0.062	1.00583e-142	MSN1	Gabrg3
MGAT5B	7.44212e-75	1.02463	0.662	0.351	2.41653e-70	4.5_GABA	LOC101479752	7.22399e-147	0.285907	0.265	0.057	1.48012e-142	MSN1	Mgat5b
ZFHX2	3.45494e-09	0.329406	0.137	0.075	0.000112185	4.5_GABA	LOC101467291	5.50242e-146	0.306645	0.292	0.068	1.12739e-141	MSN1	Zfhx2
TENM2	3.45186e-62	0.728667	0.845	0.552	1.12085e-57	4.5_GABA	tenm2	3.15249e-145	0.399783	0.468	0.149	6.45913e-141	MSN1	Tenm2
GRIA2	2.4677e-31	0.421514	0.943	0.848	8.01286e-27	4.5_GABA	gria2	8.72422e-145	0.644131	0.963	0.528	1.78751e-140	MSN1	Gria2
CACNB1	2.17995e-18	0.513028	0.493	0.347	7.07851e-14	4.5_GABA	cacnb1	4.30426e-142	0.315773	0.318	0.08	8.819e-138	MSN1	Cacnb1
EPHA4	1.53414e-247	1.8773	0.908	0.379	4.98151e-243	4.5_GABA	epha4	1.3358e-135	0.431719	0.604	0.23	2.73692e-131	MSN1	Epha4
SSBP4	5.88038e-11	0.337251	0.153	0.082	1.90942e-06	4.5_GABA	LOC101467034	1.87256e-134	0.530115	0.673	0.294	3.83668e-130	MSN1	Ssbp4
MAP2	9.48207e-23	0.310838	0.948	0.827	3.07892e-18	4.5_GABA	LOC101476633	1.37992e-129	0.471524	0.669	0.287	2.82731e-125	MSN1	Map2
PARP6	1.52975e-49	0.718052	0.859	0.7	4.96726e-45	4.5_GABA	parp6	8.36157e-126	0.395673	0.435	0.147	1.7132e-121	MSN1	Parp6
AJAP1	1.90997e-20	0.47884	0.643	0.473	6.20185e-16	4.5_GABA	ajap1	1.85538e-116	0.280407	0.268	0.068	3.80148e-112	MSN1	Ajap1
PRKCE	1.47077e-120	1.22743	0.79	0.396	4.77574e-116	4.5_GABA	LOC101486794	2.91746e-115	0.444527	0.649	0.278	5.97758e-111	MSN1	Prkce
ARHGAP32	2.09662e-23	0.543695	0.499	0.324	6.80795e-19	4.5_GABA	LOC101481603	3.1979e-111	0.389108	0.489	0.185	6.55218e-107	MSN1	Arhgap32
ANK3	2.09161e-15	0.339301	0.848	0.758	6.79168e-11	4.5_GABA	LOC101464804	1.21486e-110	0.459448	0.84	0.457	2.48913e-106	MSN1	Ank3
KCNQ5	4.75081e-20	0.645649	0.389	0.239	1.54264e-15	4.5_GABA	LOC101481688	5.17817e-108	0.253343	0.246	0.062	1.06095e-103	MSN1	Kcnq5
DOCK3	6.67619e-48	0.638453	0.814	0.569	2.16782e-43	4.5_GABA	LOC101477666	3.38448e-106	0.356399	0.445	0.165	6.93447e-102	MSN1	Dock3
ATXN1	1.9292e-27	0.743098	0.475	0.296	6.26432e-23	4.5_GABA	atxn1	1.55216e-102	0.292306	0.344	0.111	3.18022e-98	MSN1	Atxn1
ZSWIM6	5.42527e-34	0.661972	0.359	0.178	1.76164e-29	4.5_GABA	zswim6	8.68334e-101	0.281529	0.303	0.091	1.77913e-96	MSN1	Zswim6
DLG2	4.25197e-09	0.301275	0.753	0.686	0.000138066	4.5_GABA	LOC101476751	3.36689e-91	0.3158	0.375	0.136	6.89841e-87	MSN1	Dlg2
ERC2	1.5926e-07	0.281574	0.7	0.632	0.00517133	4.5_GABA	erc2	8.37747e-91	0.285063	0.329	0.11	1.71646e-86	MSN1	Erc2
SIX3	0	1.81356	0.575	0.085	0	4.5_GABA	six3	0	0.585233	0.41	0.023	0	MSN2	Six3
MEIS2	7.90184e-289	1.58087	0.919	0.246	2.56581e-284	4.5_GABA	meis2	0	1.20266	0.906	0.196	0	MSN2	Meis2
PCP4	3.4789e-202	1.70018	0.625	0.179	1.12963e-197	4.5_GABA	pcp4	0	2.75409	1	0.422	0	MSN2	Pcp4
ALCAM	3.38738e-189	1.5427	0.502	0.118	1.09992e-184	4.5_GABA	LOC101477490	0	0.662388	0.606	0.168	0	MSN2	Alcam
PRKCB	4.1746e-122	1.51161	0.648	0.278	1.35553e-117	4.5_GABA	prkcb	0	0.881266	0.799	0.264	0	MSN2	Prkcb
SP9	1.64036e-121	1.09599	0.441	0.123	5.3264e-117	4.5_GABA	sp9	0	0.361907	0.326	0.053	0	MSN2	Sp9
RARB	1.08385e-91	1.19249	0.454	0.161	3.51937e-87	4.5_GABA	rarb	0	0.507708	0.354	0.023	0	MSN2	Rarb
DACH1	9.07565e-90	0.79073	0.191	0.035	2.94695e-85	4.5_GABA	LOC101469470	0	0.579332	0.394	0.023	0	MSN2	Dach1
GRIN2B	1.66344e-82	0.736333	0.973	0.813	5.40136e-78	4.5_GABA	grin2b	0	1.01894	0.961	0.397	0	MSN2	Grin2b
SLC32A1	4.32868e-71	0.944132	0.367	0.124	1.40556e-66	4.5_GABA	LOC101468775	0	0.559335	0.582	0.129	0	MSN2	Slc32a1
DGKB	1.70363e-69	0.99347	0.591	0.283	5.53187e-65	4.5_GABA	dgkb	0	0.403723	0.314	0.04	0	MSN2	Dgkb
DLX6	3.33926e-63	0.7688	0.22	0.058	1.08429e-58	4.5_GABA	dlx6	0	0.315768	0.249	0.03	0	MSN2	Dlx6
GABRA4	6.39328e-38	0.68846	0.226	0.083	2.07596e-33	4.5_GABA	gabra4	0	0.576364	0.515	0.126	0	MSN2	Gabra4
LINGO3	1.50273e-30	0.698007	0.493	0.296	4.87953e-26	4.5_GABA	LOC101485319	0	0.507278	0.379	0.04	0	MSN2	Lingo3
AKAP9	7.44603e-24	0.650293	0.418	0.26	2.4178e-19	4.5_GABA	akap9	0	1.2706	0.891	0.308	0	MSN2	Akap9
CAMKV	2.44661e-19	0.567229	0.415	0.265	7.94439e-15	4.5_GABA	LOC101487391	0	1.11721	0.854	0.23	0	MSN2	Camkv
CPLX2	4.15904e-19	0.487067	0.478	0.323	1.35048e-14	4.5_GABA	cplx2	0	0.969826	0.891	0.288	0	MSN2	Cplx2
VGF	1.08958e-17	0.385752	0.126	0.05	3.53796e-13	4.5_GABA	LOC101467991	0	0.606369	0.524	0.124	0	MSN2	Vgf
NECAB2	8.87062e-16	0.366967	0.488	0.331	2.88038e-11	4.5_GABA	necab2	0	0.73377	0.571	0.086	0	MSN2	Necab2
LMO3	3.46485e-15	0.559758	0.152	0.071	1.12507e-10	4.5_GABA	lmo3	0	0.729683	0.62	0.13	0	MSN2	Lmo3
RYR3	6.84394e-15	0.367149	0.443	0.295	2.2223e-10	4.5_GABA	LOC101476662	0	0.473935	0.356	0.042	0	MSN2	Ryr3
PDE7B	1.29235e-11	0.392333	0.218	0.128	4.19639e-07	4.5_GABA	pde7b	0	0.33284	0.229	0.014	0	MSN2	Pde7b
PPP1R1A	3.54128e-11	0.301664	0.281	0.177	1.14989e-06	4.5_GABA	ppp1r1a	0	0.86808	0.842	0.323	0	MSN2	Ppp1r1a
GRIN1	7.88604e-27	0.337082	0.895	0.779	2.56068e-22	4.5_GABA	LOC101475684	3.92719e-274	0.622643	0.622	0.2	8.04642e-270	MSN2	Grin1
CACNG3	1.95568e-10	0.345954	0.221	0.134	6.3503e-06	4.5_GABA	cacng3	4.99008e-268	0.50538	0.484	0.126	1.02242e-263	MSN2	Cacng3
KCNA4	8.39312e-11	0.399998	0.619	0.518	2.72533e-06	4.5_GABA	kcna4	1.95889e-264	0.31566	0.24	0.037	4.01356e-260	MSN2	Kcna4
NETO1	1.05959e-76	1.01173	0.58	0.263	3.44058e-72	4.5_GABA	neto1	1.14996e-251	0.355044	0.301	0.057	2.35615e-247	MSN2	Neto1
RASGRP1	6.18789e-22	0.598763	0.25	0.127	2.00927e-17	4.5_GABA	rasgrp1	3.46602e-235	0.499441	0.58	0.18	7.10153e-231	MSN2	Rasgrp1
THSD7A	5.41193e-07	0.282897	0.184	0.12	0.0175731	4.5_GABA	LOC101475584	6.86928e-231	0.386294	0.328	0.071	1.40745e-226	MSN2	Thsd7a
PLEKHA5	2.55209e-08	0.274462	0.638	0.557	0.00082869	4.5_GABA	LOC101487254	2.01887e-227	0.415073	0.382	0.094	4.13646e-223	MSN2	Plekha5
FNBP1L	1.06405e-17	0.472346	0.207	0.102	3.45509e-13	4.5_GABA	fnbp1l	4.55205e-226	0.444573	0.435	0.119	9.3267e-222	MSN2	Fnbp1l
GAD2	7.7776e-18	0.269945	0.27	0.14	2.52546e-13	4.5_GABA	gad2	1.68893e-223	0.319964	0.559	0.158	3.46045e-219	MSN2	Gad2
KCND2	5.64752e-14	0.352527	0.321	0.197	1.83381e-09	4.5_GABA	LOC101483618	2.63396e-217	0.448905	0.413	0.111	5.39673e-213	MSN2	Kcnd2
CELF3	4.51252e-28	0.51369	0.735	0.563	1.46526e-23	4.5_GABA	LOC101467528	1.05043e-216	0.488903	0.475	0.142	2.15223e-212	MSN2	Celf3
ZFYVE28	4.84076e-63	0.834616	0.309	0.102	1.57184e-58	4.5_GABA	zfyve28	9.21247e-181	0.284879	0.244	0.05	1.88754e-176	MSN2	Zfyve28
CACNB1	2.17995e-18	0.513028	0.493	0.347	7.07851e-14	4.5_GABA	cacnb1	1.27266e-171	0.328354	0.312	0.08	2.60754e-167	MSN2	Cacnb1
NTRK3	1.01723e-133	1.06365	0.963	0.755	3.30305e-129	4.5_GABA	ntrk3	1.29115e-170	0.465117	0.502	0.177	2.64544e-166	MSN2	Ntrk3
NRXN3	4.20506e-271	1.80126	1	0.568	1.36543e-266	4.5_GABA	LOC101486071	4.75987e-167	0.454018	0.661	0.265	9.75251e-163	MSN2	Nrxn3
GRIA2	2.4677e-31	0.421514	0.943	0.848	8.01286e-27	4.5_GABA	gria2	2.46852e-162	0.609971	0.94	0.528	5.05775e-158	MSN2	Gria2
AUTS2	1.09035e-58	0.927373	0.449	0.204	3.54049e-54	4.5_GABA	auts2	1.29114e-161	0.484056	0.586	0.239	2.64542e-157	MSN2	Auts2
CACNA1I	7.2189e-90	1.13342	0.544	0.222	2.34405e-85	4.5_GABA	LOC101464297	3.00174e-159	0.269575	0.247	0.056	6.15027e-155	MSN2	Cacna1i
ELMO1	8.05483e-117	1.17698	0.64	0.258	2.61548e-112	4.5_GABA	LOC101480652	2.10722e-158	0.434709	0.561	0.218	4.31749e-154	MSN2	Elmo1
CELF2	1.46632e-28	0.504	0.997	0.933	4.76128e-24	4.5_GABA	LOC101484207	1.29426e-157	0.587601	0.797	0.402	2.65181e-153	MSN2	Celf2
RAMP1	2.09718e-10	0.364919	0.179	0.102	6.80976e-06	4.5_GABA	LOC101467429	8.18074e-154	0.464891	0.633	0.263	1.67615e-149	MSN2	Ramp1
SSBP4	5.88038e-11	0.337251	0.153	0.082	1.90942e-06	4.5_GABA	LOC101467034	1.98119e-149	0.496491	0.647	0.293	4.05926e-145	MSN2	Ssbp4
ZSWIM6	5.42527e-34	0.661972	0.359	0.178	1.76164e-29	4.5_GABA	zswim6	3.02922e-147	0.354289	0.316	0.091	6.20657e-143	MSN2	Zswim6
AJAP1	1.90997e-20	0.47884	0.643	0.473	6.20185e-16	4.5_GABA	ajap1	1.61576e-143	0.273023	0.266	0.068	3.31054e-139	MSN2	Ajap1
RUNX1T1	6.25785e-14	0.411282	0.225	0.125	2.03199e-09	4.5_GABA	runx1t1	1.12205e-141	0.306135	0.294	0.081	2.29897e-137	MSN2	Runx1t1
MGAT5B	7.44212e-75	1.02463	0.662	0.351	2.41653e-70	4.5_GABA	LOC101479752	6.4949e-135	0.278302	0.234	0.057	1.33074e-130	MSN2	Mgat5b
LRP1B	4.59396e-258	1.78241	0.94	0.399	1.4917e-253	4.5_GABA	lrp1b	3.07448e-133	0.443733	0.519	0.215	6.29929e-129	MSN2	Lrp1b
LRTM2	1.70693e-08	0.33357	0.105	0.054	0.000554256	4.5_GABA	LOC101471353	2.7376e-132	0.263374	0.241	0.061	5.60906e-128	MSN2	Lrtm2
FLRT3	4.71863e-26	0.498187	0.152	0.054	1.53219e-21	4.5_GABA	flrt3	6.81501e-129	0.262034	0.25	0.066	1.39633e-124	MSN2	Flrt3
ARHGAP32	2.09662e-23	0.543695	0.499	0.324	6.80795e-19	4.5_GABA	LOC101481603	2.39689e-127	0.37951	0.475	0.185	4.911e-123	MSN2	Arhgap32
DLG2	4.25197e-09	0.301275	0.753	0.686	0.000138066	4.5_GABA	LOC101476751	7.62926e-126	0.356301	0.383	0.136	1.56316e-121	MSN2	Dlg2
ANK3	2.09161e-15	0.339301	0.848	0.758	6.79168e-11	4.5_GABA	LOC101464804	2.43083e-115	0.397949	0.813	0.456	4.98054e-111	MSN2	Ank3
SLC4A3	7.82799e-08	0.357527	0.307	0.225	0.00254183	4.5_GABA	LOC101470333	2.41172e-113	0.305869	0.348	0.121	4.94136e-109	MSN2	Slc4a3
ROBO2	3.06551e-56	0.773678	0.426	0.178	9.95402e-52	4.5_GABA	LOC101480017	2.92789e-109	0.284182	0.321	0.108	5.99895e-105	MSN2	Robo2
MAP2	9.48207e-23	0.310838	0.948	0.827	3.07892e-18	4.5_GABA	LOC101476633	5.49912e-109	0.434938	0.59	0.287	1.12672e-104	MSN2	Map2
PRKCE	1.47077e-120	1.22743	0.79	0.396	4.77574e-116	4.5_GABA	LOC101486794	6.38805e-106	0.39666	0.599	0.278	1.30885e-101	MSN2	Prkce
UNC13B	7.06717e-130	1.33682	0.672	0.266	2.29478e-125	4.5_GABA	LOC101465195	1.1347e-105	0.338709	0.41	0.163	2.32488e-101	MSN2	Unc13a
CNTNAP5	7.976e-09	0.282679	0.643	0.545	0.000258989	4.5_GABA	cntnap5	1.28204e-105	0.328799	0.348	0.125	2.62678e-101	MSN2	Cntnap5a
EPB41L1	1.79414e-65	0.884813	0.801	0.569	5.82574e-61	4.5_GABA	LOC101484799	9.32876e-100	0.371917	0.457	0.202	1.91137e-95	MSN2	Epb41l1
DOCK3	6.67619e-48	0.638453	0.814	0.569	2.16782e-43	4.5_GABA	LOC101477666	1.66232e-94	0.325457	0.399	0.165	3.40594e-90	MSN2	Dock3
ERC2	1.5926e-07	0.281574	0.7	0.632	0.00517133	4.5_GABA	erc2	1.16952e-89	0.274408	0.302	0.11	2.39624e-85	MSN2	Erc2
PARP6	1.52975e-49	0.718052	0.859	0.7	4.96726e-45	4.5_GABA	parp6	6.09835e-81	0.26901	0.355	0.147	1.24949e-76	MSN2	Parp6
SIX3	0	1.81356	0.575	0.085	0	4.5_GABA	six3	0	0.498062	0.343	0.023	0	MSN3	Six3
ALCAM	3.38738e-189	1.5427	0.502	0.118	1.09992e-184	4.5_GABA	LOC101477490	0	0.844965	0.67	0.166	0	MSN3	Alcam
PRKCB	4.1746e-122	1.51161	0.648	0.278	1.35553e-117	4.5_GABA	prkcb	0	0.827352	0.75	0.263	0	MSN3	Prkcb
HTR2C	1.9826e-103	1.22557	0.709	0.339	6.43772e-99	4.5_GABA	LOC101470351	0	0.404939	0.288	0.032	0	MSN3	Htr2c
RARB	1.08385e-91	1.19249	0.454	0.161	3.51937e-87	4.5_GABA	rarb	0	0.412572	0.296	0.023	0	MSN3	Rarb
PPP3CA	1.77077e-67	0.909831	0.855	0.662	5.74988e-63	4.5_GABA	ppp3ca	0	1.47493	0.99	0.582	0	MSN3	Ppp3ca
AKAP9	7.44603e-24	0.650293	0.418	0.26	2.4178e-19	4.5_GABA	akap9	0	0.943301	0.792	0.308	0	MSN3	Akap9
CAMKV	2.44661e-19	0.567229	0.415	0.265	7.94439e-15	4.5_GABA	LOC101487391	0	0.916191	0.758	0.23	0	MSN3	Camkv
CPLX2	4.15904e-19	0.487067	0.478	0.323	1.35048e-14	4.5_GABA	cplx2	0	0.757442	0.799	0.289	0	MSN3	Cplx2
GAD2	7.7776e-18	0.269945	0.27	0.14	2.52546e-13	4.5_GABA	gad2	0	0.778358	0.715	0.156	0	MSN3	Gad2
NECAB2	8.87062e-16	0.366967	0.488	0.331	2.88038e-11	4.5_GABA	necab2	0	0.557623	0.452	0.087	0	MSN3	Necab2
LINGO3	1.50273e-30	0.698007	0.493	0.296	4.87953e-26	4.5_GABA	LOC101485319	2.10453e-273	0.320713	0.245	0.041	4.31198e-269	MSN3	Lingo3
PPP1R1A	3.54128e-11	0.301664	0.281	0.177	1.14989e-06	4.5_GABA	ppp1r1a	2.07809e-269	0.706517	0.782	0.323	4.25781e-265	MSN3	Ppp1r1a
DGKB	1.70363e-69	0.99347	0.591	0.283	5.53187e-65	4.5_GABA	dgkb	2.76637e-260	0.31091	0.239	0.041	5.66801e-256	MSN3	Dgkb
RYR3	6.84394e-15	0.367149	0.443	0.295	2.2223e-10	4.5_GABA	LOC101476662	1.57613e-243	0.298424	0.239	0.043	3.22933e-239	MSN3	Ryr3
CNTNAP5	7.976e-09	0.282679	0.643	0.545	0.000258989	4.5_GABA	cntnap5	1.06472e-233	0.463748	0.435	0.124	2.1815e-229	MSN3	Cntnap5a
GRIN2B	1.66344e-82	0.736333	0.973	0.813	5.40136e-78	4.5_GABA	grin2b	2.5077e-214	0.591293	0.861	0.397	5.13802e-210	MSN3	Grin2b
GRIA2	2.4677e-31	0.421514	0.943	0.848	8.01286e-27	4.5_GABA	gria2	6.87625e-214	0.687336	0.938	0.527	1.40888e-209	MSN3	Gria2
RASGRP1	6.18789e-22	0.598763	0.25	0.127	2.00927e-17	4.5_GABA	rasgrp1	4.99002e-193	0.469124	0.516	0.18	1.02241e-188	MSN3	Rasgrp1
SLC32A1	4.32868e-71	0.944132	0.367	0.124	1.40556e-66	4.5_GABA	LOC101468775	2.06309e-190	0.35513	0.431	0.13	4.22706e-186	MSN3	Slc32a1
GABRA2	1.38367e-11	0.350419	0.714	0.619	4.49292e-07	4.5_GABA	LOC101465993	2.96889e-178	0.463906	0.549	0.211	6.08295e-174	MSN3	Gabra2
PLEKHA5	2.55209e-08	0.274462	0.638	0.557	0.00082869	4.5_GABA	LOC101487254	7.72713e-172	0.356358	0.328	0.095	1.58321e-167	MSN3	Plekha5
GABRA4	6.39328e-38	0.68846	0.226	0.083	2.07596e-33	4.5_GABA	gabra4	5.95042e-156	0.379842	0.379	0.127	1.21918e-151	MSN3	Gabra4
NETO1	1.05959e-76	1.01173	0.58	0.263	3.44058e-72	4.5_GABA	neto1	7.78933e-155	0.258928	0.237	0.058	1.59596e-150	MSN3	Neto1
ELMO1	8.05483e-117	1.17698	0.64	0.258	2.61548e-112	4.5_GABA	LOC101480652	9.62419e-142	0.41501	0.518	0.218	1.9719e-137	MSN3	Elmo1
CELF3	4.51252e-28	0.51369	0.735	0.563	1.46526e-23	4.5_GABA	LOC101467528	2.49745e-137	0.350981	0.393	0.143	5.11703e-133	MSN3	Celf3
KCND2	5.64752e-14	0.352527	0.321	0.197	1.83381e-09	4.5_GABA	LOC101483618	2.74076e-121	0.323474	0.322	0.112	5.61554e-117	MSN3	Kcnd2
ANK3	2.09161e-15	0.339301	0.848	0.758	6.79168e-11	4.5_GABA	LOC101464804	3.61006e-121	0.42144	0.782	0.456	7.39666e-117	MSN3	Ank3
CACNG3	1.95568e-10	0.345954	0.221	0.134	6.3503e-06	4.5_GABA	cacng3	1.00626e-114	0.299747	0.349	0.128	2.06173e-110	MSN3	Cacng3
MAP2	9.48207e-23	0.310838	0.948	0.827	3.07892e-18	4.5_GABA	LOC101476633	9.82433e-113	0.432192	0.567	0.287	2.01291e-108	MSN3	Map2
BCL11A	0	1.86627	0.549	0.077	0	4.5_GABA	LOC101467413	4.13551e-103	0.321012	0.439	0.189	8.47324e-99	MSN3	Bcl11a
VGF	1.08958e-17	0.385752	0.126	0.05	3.53796e-13	4.5_GABA	LOC101467991	8.16388e-103	0.322351	0.33	0.126	1.6727e-98	MSN3	Vgf
ERC2	1.5926e-07	0.281574	0.7	0.632	0.00517133	4.5_GABA	erc2	4.02867e-102	0.28968	0.302	0.11	8.25435e-98	MSN3	Erc2
SSBP4	5.88038e-11	0.337251	0.153	0.082	1.90942e-06	4.5_GABA	LOC101467034	8.81595e-97	0.392956	0.559	0.294	1.8063e-92	MSN3	Ssbp4
GAS7	9.15516e-27	0.508911	0.41	0.231	2.97277e-22	4.5_GABA	LOC101481278	3.38605e-91	0.367348	0.488	0.246	6.93767e-87	MSN3	Gas7
NRXN3	4.20506e-271	1.80126	1	0.568	1.36543e-266	4.5_GABA	LOC101486071	1.96594e-90	0.261072	0.551	0.266	4.02801e-86	MSN3	Nrxn3
ZBTB20	2.0477e-11	0.352323	0.632	0.518	6.64907e-07	4.5_GABA	zbtb20	9.67239e-86	0.387336	0.735	0.435	1.98178e-81	MSN3	Zbtb20
NTRK3	1.01723e-133	1.06365	0.963	0.755	3.30305e-129	4.5_GABA	ntrk3	6.55353e-83	0.284885	0.393	0.178	1.34275e-78	MSN3	Ntrk3
DOCK3	6.67619e-48	0.638453	0.814	0.569	2.16782e-43	4.5_GABA	LOC101477666	6.28138e-75	0.279651	0.358	0.165	1.28699e-70	MSN3	Dock3
AUTS2	1.09035e-58	0.927373	0.449	0.204	3.54049e-54	4.5_GABA	auts2	1.43654e-70	0.312231	0.455	0.24	2.94333e-66	MSN3	Auts2
PLCB1	1.71135e-23	0.462198	0.68	0.502	5.55691e-19	4.5_GABA	LOC101478971	9.88621e-70	0.289162	0.398	0.197	2.02559e-65	MSN3	Plcb1
GRIA3	8.29853e-72	0.807831	0.622	0.297	2.69462e-67	4.5_GABA	LOC101484089	3.17368e-69	0.25549	0.328	0.148	6.50255e-65	MSN3	Gria3
EPB41L1	1.79414e-65	0.884813	0.801	0.569	5.82574e-61	4.5_GABA	LOC101484799	7.37539e-59	0.279596	0.383	0.203	1.51114e-54	MSN3	Epb41l1
MEF2D	3.75025e-46	0.693601	0.798	0.597	1.21774e-41	4.5_GABA	mef2d	1.92134e-55	0.252993	0.349	0.18	3.93663e-51	MSN3	Mef2d
SMARCA2	6.09937e-10	0.354461	0.134	0.071	1.98053e-05	4.5_GABA	LOC101485439	7.33971e-53	0.258666	0.392	0.216	1.50383e-48	MSN3	Smarca2
EPHA4	1.53414e-247	1.8773	0.908	0.379	4.98151e-243	4.5_GABA	epha4	3.20608e-51	0.254176	0.419	0.231	6.56894e-47	MSN3	Epha4
SIX3	0	1.81356	0.575	0.085	0	4.5_GABA	six3	0	0.397271	0.278	0.023	0	MSN4	Six3
MEIS2	7.90184e-289	1.58087	0.919	0.246	2.56581e-284	4.5_GABA	meis2	0	0.8301	0.773	0.194	0	MSN4	Meis2
PCP4	3.4789e-202	1.70018	0.625	0.179	1.12963e-197	4.5_GABA	pcp4	0	2.42424	0.999	0.419	0	MSN4	Pcp4
ALCAM	3.38738e-189	1.5427	0.502	0.118	1.09992e-184	4.5_GABA	LOC101477490	0	1.00253	0.74	0.163	0	MSN4	Alcam
RARB	1.08385e-91	1.19249	0.454	0.161	3.51937e-87	4.5_GABA	rarb	0	0.421141	0.299	0.022	0	MSN4	Rarb
GRIN2B	1.66344e-82	0.736333	0.973	0.813	5.40136e-78	4.5_GABA	grin2b	0	0.676038	0.899	0.395	0	MSN4	Grin2b
SLC32A1	4.32868e-71	0.944132	0.367	0.124	1.40556e-66	4.5_GABA	LOC101468775	0	0.411413	0.472	0.129	0	MSN4	Slc32a1
PPP3CA	1.77077e-67	0.909831	0.855	0.662	5.74988e-63	4.5_GABA	ppp3ca	0	1.43211	0.993	0.58	0	MSN4	Ppp3ca
LINGO3	1.50273e-30	0.698007	0.493	0.296	4.87953e-26	4.5_GABA	LOC101485319	0	0.356222	0.27	0.04	0	MSN4	Lingo3
CELF2	1.46632e-28	0.504	0.997	0.933	4.76128e-24	4.5_GABA	LOC101484207	0	0.786916	0.844	0.399	0	MSN4	Celf2
AKAP9	7.44603e-24	0.650293	0.418	0.26	2.4178e-19	4.5_GABA	akap9	0	0.825747	0.757	0.307	0	MSN4	Akap9
RASGRP1	6.18789e-22	0.598763	0.25	0.127	2.00927e-17	4.5_GABA	rasgrp1	0	0.559164	0.582	0.178	0	MSN4	Rasgrp1
CAMKV	2.44661e-19	0.567229	0.415	0.265	7.94439e-15	4.5_GABA	LOC101487391	0	0.872564	0.76	0.229	0	MSN4	Camkv
CPLX2	4.15904e-19	0.487067	0.478	0.323	1.35048e-14	4.5_GABA	cplx2	0	0.929149	0.868	0.286	0	MSN4	Cplx2
GAD2	7.7776e-18	0.269945	0.27	0.14	2.52546e-13	4.5_GABA	gad2	0	1.02971	0.802	0.152	0	MSN4	Gad2
NECAB2	8.87062e-16	0.366967	0.488	0.331	2.88038e-11	4.5_GABA	necab2	0	0.562974	0.468	0.085	0	MSN4	Necab2
CNTNAP5	7.976e-09	0.282679	0.643	0.545	0.000258989	4.5_GABA	cntnap5	0	0.707602	0.578	0.12	0	MSN4	Cntnap5a
RAMP1	2.09718e-10	0.364919	0.179	0.102	6.80976e-06	4.5_GABA	LOC101467429	5.63364e-298	0.566717	0.681	0.26	1.15428e-293	MSN4	Ramp1
PPP1R1A	3.54128e-11	0.301664	0.281	0.177	1.14989e-06	4.5_GABA	ppp1r1a	1.18476e-262	0.603862	0.74	0.322	2.42745e-258	MSN4	Ppp1r1a
GRIA2	2.4677e-31	0.421514	0.943	0.848	8.01286e-27	4.5_GABA	gria2	2.39326e-250	0.654742	0.931	0.526	4.90354e-246	MSN4	Gria2
GABRA4	6.39328e-38	0.68846	0.226	0.083	2.07596e-33	4.5_GABA	gabra4	4.76214e-227	0.408354	0.397	0.126	9.75715e-223	MSN4	Gabra4
FLRT3	4.71863e-26	0.498187	0.152	0.054	1.53219e-21	4.5_GABA	flrt3	4.49516e-205	0.300096	0.258	0.065	9.21014e-201	MSN4	Flrt3
ARHGAP32	2.09662e-23	0.543695	0.499	0.324	6.80795e-19	4.5_GABA	LOC101481603	6.86142e-203	0.429627	0.483	0.183	1.40584e-198	MSN4	Arhgap32
GABRA2	1.38367e-11	0.350419	0.714	0.619	4.49292e-07	4.5_GABA	LOC101465993	2.43013e-193	0.4296	0.524	0.21	4.97908e-189	MSN4	Gabra2
NRXN3	4.20506e-271	1.80126	1	0.568	1.36543e-266	4.5_GABA	LOC101486071	5.4492e-191	0.401142	0.618	0.264	1.11649e-186	MSN4	Nrxn3
NETO1	1.05959e-76	1.01173	0.58	0.263	3.44058e-72	4.5_GABA	neto1	2.30499e-189	0.26045	0.233	0.057	4.72269e-185	MSN4	Neto1
PLEKHA5	2.55209e-08	0.274462	0.638	0.557	0.00082869	4.5_GABA	LOC101487254	4.13554e-188	0.327585	0.312	0.094	8.47331e-184	MSN4	Plekha5
KCND2	5.64752e-14	0.352527	0.321	0.197	1.83381e-09	4.5_GABA	LOC101483618	6.38183e-181	0.335706	0.342	0.111	1.30757e-176	MSN4	Kcnd2
LMO3	3.46485e-15	0.559758	0.152	0.071	1.12507e-10	4.5_GABA	lmo3	4.15598e-178	0.32235	0.384	0.131	8.51519e-174	MSN4	Lmo3
PLCB1	1.71135e-23	0.462198	0.68	0.502	5.55691e-19	4.5_GABA	LOC101478971	6.48435e-177	0.413059	0.48	0.195	1.32858e-172	MSN4	Plcb1
ANK3	2.09161e-15	0.339301	0.848	0.758	6.79168e-11	4.5_GABA	LOC101464804	2.51933e-173	0.457135	0.806	0.455	5.16186e-169	MSN4	Ank3
CACNG3	1.95568e-10	0.345954	0.221	0.134	6.3503e-06	4.5_GABA	cacng3	7.92333e-148	0.307943	0.35	0.127	1.62341e-143	MSN4	Cacng3
MAP2	9.48207e-23	0.310838	0.948	0.827	3.07892e-18	4.5_GABA	LOC101476633	1.16544e-147	0.430553	0.574	0.286	2.38786e-143	MSN4	Map2
CELF3	4.51252e-28	0.51369	0.735	0.563	1.46526e-23	4.5_GABA	LOC101467528	5.67887e-140	0.320995	0.366	0.142	1.16354e-135	MSN4	Celf3
NTRK3	1.01723e-133	1.06365	0.963	0.755	3.30305e-129	4.5_GABA	ntrk3	1.70567e-130	0.34385	0.414	0.177	3.49474e-126	MSN4	Ntrk3
GAS7	9.15516e-27	0.508911	0.41	0.231	2.97277e-22	4.5_GABA	LOC101481278	2.94108e-129	0.382558	0.502	0.245	6.02599e-125	MSN4	Gas7
VGF	1.08958e-17	0.385752	0.126	0.05	3.53796e-13	4.5_GABA	LOC101467991	8.10394e-124	0.283432	0.327	0.125	1.66042e-119	MSN4	Vgf
PLXNA2	3.63061e-275	1.96135	0.945	0.425	1.1789e-270	4.5_GABA	plxna2	3.82728e-119	0.294474	0.311	0.119	7.84172e-115	MSN4	Plxna2
PRKCE	1.47077e-120	1.22743	0.79	0.396	4.77574e-116	4.5_GABA	LOC101486794	7.02639e-107	0.295611	0.549	0.277	1.43964e-102	MSN4	Prkce
DOCK3	6.67619e-48	0.638453	0.814	0.569	2.16782e-43	4.5_GABA	LOC101477666	5.30975e-104	0.290268	0.367	0.164	1.08791e-99	MSN4	Dock3
TANC2	4.69864e-10	0.437283	0.273	0.182	1.5257e-05	4.5_GABA	LOC101479526	1.61035e-102	0.290018	0.395	0.183	3.29944e-98	MSN4	Tanc2
BCL11A	0	1.86627	0.549	0.077	0	4.5_GABA	LOC101467413	1.99291e-93	0.28449	0.399	0.189	4.08327e-89	MSN4	Bcl11a
MEF2D	3.75025e-46	0.693601	0.798	0.597	1.21774e-41	4.5_GABA	mef2d	1.46125e-89	0.271909	0.373	0.179	2.99395e-85	MSN4	Mef2d
ZBTB20	2.0477e-11	0.352323	0.632	0.518	6.64907e-07	4.5_GABA	zbtb20	3.1856e-81	0.278426	0.708	0.435	6.52698e-77	MSN4	Zbtb20
MEIS2	6.27358e-228	2.0545	0.982	0.251	2.03709e-223	4.6_GABA	meis2	0	1.10249	0.901	0.197	0	MSN1	Meis2
ALCAM	1.47644e-130	1.56834	0.557	0.121	4.79415e-126	4.6_GABA	LOC101477490	0	0.736613	0.67	0.168	0	MSN1	Alcam
PRKCB	3.55965e-125	1.62718	0.814	0.28	1.15585e-120	4.6_GABA	prkcb	0	0.985825	0.843	0.264	0	MSN1	Prkcb
SIX3	5.23093e-109	1.27907	0.449	0.09	1.69854e-104	4.6_GABA	six3	0	0.557881	0.42	0.024	0	MSN1	Six3
DGKB	2.09824e-102	1.42322	0.784	0.284	6.81318e-98	4.6_GABA	dgkb	0	0.428161	0.343	0.04	0	MSN1	Dgkb
THSD7A	6.57185e-92	1.45592	0.784	0.313	2.13394e-87	4.6_GABA	LOC101473848	0	0.491513	0.428	0.071	0	MSN1	Thsd7a
NETO1	1.54663e-81	1.1474	0.725	0.265	5.02207e-77	4.6_GABA	neto1	0	0.423684	0.36	0.057	0	MSN1	Neto1
RYR3	2.21283e-64	1.19066	0.743	0.342	7.18527e-60	4.6_GABA	ryr3	0	0.534209	0.398	0.042	0	MSN1	Ryr3
CAMKV	4.18653e-60	1.22104	0.623	0.264	1.35941e-55	4.6_GABA	LOC101487391	0	1.10705	0.887	0.231	0	MSN1	Camkv
DACH1	5.06165e-42	0.675095	0.18	0.037	1.64357e-37	4.6_GABA	LOC101469470	0	0.633416	0.475	0.023	0	MSN1	Dach1
NECAB2	8.62933e-38	1.3285	0.599	0.331	2.80203e-33	4.6_GABA	necab2	0	0.833767	0.662	0.086	0	MSN1	Necab2
CPNE5	4.55164e-37	0.614073	0.422	0.155	1.47796e-32	4.6_GABA	LOC101485096	0	0.93956	0.73	0.089	0	MSN1	Cpne5
SLC32A1	4.76409e-34	0.753104	0.353	0.127	1.54695e-29	4.6_GABA	LOC101468775	0	0.612413	0.617	0.13	0	MSN1	Slc32a1
AKAP9	1.12292e-29	0.806309	0.512	0.261	3.64622e-25	4.6_GABA	akap9	0	1.15078	0.875	0.309	0	MSN1	Akap9
PCP4	1.94838e-29	0.741342	0.425	0.185	6.32659e-25	4.6_GABA	pcp4	0	3.43725	1	0.423	0	MSN1	Pcp4
GRIN2B	4.96443e-28	0.506622	0.97	0.814	1.612e-23	4.6_GABA	grin2b	0	1.15425	0.974	0.398	0	MSN1	Grin2b
BAIAP2	8.03845e-27	0.640782	0.56	0.298	2.61017e-22	4.6_GABA	LOC101465701	0	1.35938	0.932	0.269	0	MSN1	Baiap2
ITPR1	6.15354e-25	0.678877	0.575	0.318	1.99811e-20	4.6_GABA	LOC101470371	0	0.757254	0.663	0.137	0	MSN1	Itpr1
RARB	2.70592e-23	0.677177	0.365	0.164	8.7864e-19	4.6_GABA	rarb	0	0.539861	0.398	0.023	0	MSN1	Rarb
CAMK2B	3.31326e-16	0.502612	0.572	0.354	1.07585e-11	4.6_GABA	LOC101473593	0	1.19115	0.96	0.343	0	MSN1	Camk2b
LINGO3	3.79195e-13	0.486501	0.132	0.047	1.23129e-08	4.6_GABA	LOC101476815	0	0.553812	0.434	0.04	0	MSN1	Lingo3
C11orf87	9.09888e-13	0.443417	0.108	0.035	2.9545e-08	4.6_GABA	lg10h11orf87	0	0.865861	0.659	0.143	0	MSN1	AI593442
CACNG3	1.30305e-12	0.417766	0.269	0.134	4.23112e-08	4.6_GABA	cacng3	0	0.663166	0.577	0.126	0	MSN1	Cacng3
MPPED2	2.53592e-11	0.506119	0.362	0.217	8.23439e-07	4.6_GABA	LOC101473818	0	0.672896	0.662	0.165	0	MSN1	Mpped2
KCNIP2	6.18048e-10	0.337783	0.91	0.793	2.00686e-05	4.6_GABA	LOC101469196	0	1.05358	0.763	0.127	0	MSN1	Kcnip2
SYT2	3.91023e-09	0.424247	0.356	0.226	0.000126969	4.6_GABA	LOC101470284	0	0.36567	0.269	0.018	0	MSN1	Syt2
CPLX2	4.18848e-09	0.507033	0.458	0.325	0.000136004	4.6_GABA	cplx2	0	1.24762	0.931	0.289	0	MSN1	Cplx2
MCTP1	6.3393e-09	0.35309	0.377	0.235	0.000205843	4.6_GABA	mctp1	0	0.720266	0.545	0.058	0	MSN1	Mctp1
CAMKK2	5.45338e-08	0.339699	0.29	0.176	0.00177077	4.6_GABA	LOC101480815	0	0.922685	0.824	0.245	0	MSN1	Camkk2
PDE7B	6.33993e-08	0.395374	0.228	0.129	0.00205864	4.6_GABA	pde7b	0	0.307817	0.216	0.015	0	MSN1	Pde7b
DOC2B	8.51969e-19	0.673325	0.362	0.179	2.76643e-14	4.6_GABA	doc2b	1.244e-283	0.334829	0.281	0.039	2.54884e-279	MSN1	Doc2b
RASGRP1	4.9117e-10	0.441231	0.24	0.128	1.59488e-05	4.6_GABA	rasgrp1	1.21001e-272	0.625115	0.661	0.18	2.47918e-268	MSN1	Rasgrp1
CNR1	3.80364e-18	0.674333	0.296	0.134	1.23508e-13	4.6_GABA	cnr1	9.86302e-267	0.550485	0.489	0.111	2.02083e-262	MSN1	Cnr1
LRRC7	7.47822e-08	0.285017	0.847	0.744	0.00242825	4.6_GABA	lrrc7	5.87542e-254	0.587327	0.55	0.144	1.20382e-249	MSN1	Lrrc7
VGF	1.78469e-08	0.303884	0.114	0.047	0.000579506	4.6_GABA	LOC101480487	2.79685e-247	0.536841	0.507	0.125	5.73046e-243	MSN1	Vgf
GAD2	4.42922e-11	0.254598	0.278	0.141	1.43821e-06	4.6_GABA	gad2	1.97662e-232	0.357431	0.617	0.159	4.04989e-228	MSN1	Gad2
PLEKHA5	4.88111e-10	0.371282	0.71	0.557	1.58494e-05	4.6_GABA	LOC101487254	3.95631e-226	0.447412	0.417	0.095	8.10608e-222	MSN1	Plekha5
GRIN1	1.15744e-38	0.632806	0.943	0.779	3.75832e-34	4.6_GABA	LOC101475684	1.03153e-224	0.613803	0.639	0.201	2.11351e-220	MSN1	Grin1
GRM4	1.28294e-104	1.53412	0.913	0.45	4.16582e-100	4.6_GABA	LOC101471251	4.55081e-224	0.276539	0.221	0.03	9.32415e-220	MSN1	Grm4
FCHO1	8.89607e-08	0.291371	0.105	0.044	0.00288864	4.6_GABA	LOC112430077	2.57211e-216	0.469287	0.418	0.099	5.26999e-212	MSN1	Fcho1
EGR4	7.13644e-08	0.338112	0.12	0.053	0.00231727	4.6_GABA	LOC101475431	5.37055e-215	0.426045	0.312	0.059	1.10037e-210	MSN1	Egr4
ROBO2	1.92665e-165	1.73646	0.734	0.177	6.25602e-161	4.6_GABA	LOC101480017	4.90071e-212	0.432535	0.441	0.108	1.00411e-207	MSN1	Robo2
LHFPL4	3.33715e-11	0.477077	0.192	0.089	1.08361e-06	4.6_GABA	lhfpl4	6.30569e-212	0.516376	0.522	0.148	1.29197e-207	MSN1	Lhfpl4
[truncated: 13,031 more rows]

## Sheet: Cichlid-Mouse SAMap Genes
cichlid_celltype	mouse_celltype	cichlid_gene	mouse_gene	cichlid_hgnc	mouse_hgnc
1.1_RG	ACTE1	LOC101483975	Ptprz1	PTPRZ1	PTPRZ1
1.1_RG	ACTE1	slc1a2	Slc1a2	SLC1A2	SLC1A2
1.1_RG	ACTE1	mlc1	Mlc1	MLC1	MLC1
1.1_RG	ACTE1	LOC101470384	Slc1a2	SLC1A3	SLC1A2
1.1_RG	ACTE1	fgfr2	Fgfr3	FGFR2	FGFR3
1.1_RG	ACTE1	LOC101468392	Gfap	GFAP	GFAP
1.1_RG	ACTE1	slc1a2	Slc1a3	SLC1A2	SLC1A3
1.1_RG	ACTE1	LOC101475969	Bcan	BCAN	BCAN
1.1_RG	ACTE1	acsbg1	Acsbg1	ACSBG1	ACSBG1
1.1_RG	ACTE1	gpm6b	Gpm6b	GPM6B	GPM6B
1.1_RG	ACTE1	plpp3	Plpp3	PLPP3	PLPP3
1.1_RG	ACTE1	LOC101475969	Ncan	BCAN	NCAN
1.1_RG	ACTE1	LOC101470384	Slc1a3	SLC1A3	SLC1A3
1.1_RG	ACTE1	ca14	Ptprz1	CA14	PTPRZ1
1.1_RG	ACTE1	LOC101486280	Grin2c	NA	GRIN2C
1.1_RG	ACTE1	lhx2	Lhx2	LHX2	NA
1.1_RG	ACTE1	gli3	Klf15	GLI3	KLF15
1.1_RG	ACTE1	LOC101483975	Car2	PTPRZ1	CA2
1.1_RG	ACTE1	LOC101475072	Plxnb1	PLXNB1	PLXNB1
1.1_RG	ACTE1	LOC101474878	Plpp3	PPAP2B	PLPP3
1.1_RG	ACTE1	gpm6b	Gpm6a	GPM6B	GPM6A
1.1_RG	ACTE1	gli3	Gli3	GLI3	GLI3
1.1_RG	ACTE1	LOC101464395	Mdk	PTN	MDK
1.1_RG	ACTE1	s100b	S100a1	S100B	S100A1
1.1_RG	ACTE1	LOC101481538	Gpr37l1	GPR37L1	GPR37L1
1.1_RG	ACTE1	LOC101470425	Mgll	MGLL	MGLL
1.1_RG	ACTE1	prex2	Prex2	PREX2	PREX2
1.1_RG	ACTE1	LOC101472015	Cpe	AEBP1	CPE
1.1_RG	ACTE1	slc4a4	Slc4a4	SLC4A4	SLC4A4
1.1_RG	ACTE1	LOC101469987	Fgfr3	FGFR1	FGFR3
1.1_RG	ACTE1	fgfr2	Fgfr1	FGFR2	FGFR1
1.1_RG	ACTE1	LOC101483975	Ptpra	PTPRZ1	PTPRA
1.1_RG	ACTE1	LOC101485414	Sox9	SOX3	SOX9
1.1_RG	ACTE1	id1	Id4	ID1	ID4
1.1_RG	ACTE1	LOC101479496	Lgi4	LGI1	LGI4
1.1_RG	ACTE1	LOC101483975	Ptprf	PTPRZ1	PTPRF
1.1_RG	ACTE1	LOC101476769	Klf15	GLI2	KLF15
1.1_RG	ACTE1	lrig1	Lrig1	LRIG1	LRIG1
1.1_RG	ACTE1	atp1b4	Atp1b2	ATP1B4	ATP1B2
1.1_RG	ACTE1	LOC101472151	Dbx2	PAX6	DBX2
1.1_RG	ACTE1	pax6	Dbx2	PAX6	DBX2
1.1_RG	ACTE1	LOC101472464	Msi1	MSI1	MSI1
1.1_RG	ACTE1	LOC101473609	Dtna	DTNB	DTNA
1.1_RG	ACTE1	LOC101476769	Gli3	GLI2	GLI3
1.1_RG	ACTE1	LOC101485288	Kcnj10	KCNJ10	KCNJ10
1.1_RG	ACTE1	LOC101466093	Gpc5	GPC1	GPC5
1.1_RG	ACTE1	LOC101467905	Fgf1	FGF22	FGF1
1.1_RG	ACTE1	LOC101470568	Acsl6	ACSL6	ACSL6
1.1_RG	ACTE1	LOC101464395	Ptn	PTN	PTN
1.1_RG	ACTE1	fgfr2	Fgfrl1	FGFR2	FGFRL1
1.1_RG	ACTE1	prex2	Prex1	PREX2	NA
1.1_RG	ACTE1	LOC101468755	Bcan	NCAN	BCAN
1.1_RG	ACTE1	ttyh2	Ttyh1	TTYH2	TTYH1
1.1_RG	ACTE1	tmem47	Tmem47	TMEM47	TMEM47
1.1_RG	ACTE1	sparc	Sparcl1	SPARC	NA
1.1_RG	ACTE1	LOC101471215	Klf15	GLI2	KLF15
1.1_RG	ACTE1	ca14	Car2	CA14	CA2
1.1_RG	ACTE1	LOC101475969	Hapln1	BCAN	HAPLN1
1.1_RG	ACTE1	gli1	Gli3	GLI1	GLI3
1.1_RG	ACTE1	LOC101473864	Gpc5	GPC4	GPC5
1.1_RG	ACTE1	LOC112436642	Mgll	MGLL	MGLL
1.1_RG	ACTE1	adgrd2	Adcyap1r1	NA	ADCYAP1R1
1.1_RG	ACTE1	LOC105940494	Ntrk2	ROR1	NTRK2
1.1_RG	ACTE1	fgfr3	Fgfr3	FGFR3	FGFR3
1.1_RG	ACTE1	LOC101468755	Ncan	NCAN	NCAN
1.1_RG	ACTE1	nfia	Nfia	NFIA	NFIA
1.1_RG	ACTE1	LOC101485414	Sox2	SOX3	SOX2
1.1_RG	ACTE1	fabp7	Fabp7	FABP7	FABP7
1.1_RG	ACTE1	LOC101471215	Gli3	GLI2	GLI3
1.1_RG	ACTE1	slc1a2	Slc1a4	SLC1A2	SLC1A4
1.1_RG	ACTE1	rgs3	Rgs20	RGS3	RGS20
1.1_RG	ACTE1	LOC101471227	F3	F3	NA
1.1_RG	ACTE1	id1	Id3	ID1	ID3
1.1_RG	ACTE1	tnfrsf19	Tnfrsf19	TNFRSF19	TNFRSF19
1.1_RG	ACTE1	fabp7	Fabp5	FABP7	FABP5
1.1_RG	ACTE1	LOC101479289	Kcnn2	NA	KCNN2
1.1_RG	ACTE1	LOC101472464	Msi2	MSI1	MSI2
1.1_RG	ACTE1	slc6a11	Slc6a11	SLC6A11	SLC6A11
1.1_RG	ACTE1	LOC101464266	Mfge8	MFGE8	MFGE8
1.1_RG	ACTE1	timp4	Timp4	TIMP4	TIMP4
1.1_RG	ACTE1	LOC101477307	Fgfr3	FGFR2	FGFR3
1.1_RG	ACTE1	s100b	S100a13	S100B	S100A13
1.1_RG	ACTE1	LOC101477345	Kcnj10	KCNJ10	KCNJ10
1.1_RG	ACTE1	axl	Axl	AXL	AXL
1.1_RG	ACTE1	LOC101469162	Plxnb1	PLXNB1	PLXNB1
1.1_RG	ACTE1	s100b	S100a6	S100B	S100A6
1.1_RG	ACTE1	LOC101473768	Notch1	NA	NOTCH1
1.1_RG	ACTE1	s100b	S100a16	S100B	S100A16
1.1_RG	ACTE1	id1	Id2	ID1	ID2
1.1_RG	ACTE1	sox2	Sox9	NA	SOX9
1.1_RG	ACTE1	LOC101471447	Sfxn5	SFXN5	SFXN5
1.1_RG	ACTE1	LOC101470384	Slc1a4	SLC1A3	SLC1A4
1.1_RG	ACTE1	LOC101483923	Msi1	MSI1	MSI1
1.1_RG	ACTE1	pou3f3	Pou3f3	POU3F3	POU3F3
1.1_RG	ACTE1	LOC101470430	Ntrk2	DDR2	NTRK2
1.1_RG	ACTE1	prex1	Prex2	PREX1	PREX2
1.1_RG	ACTE1	LOC101477749	Sox9	SOX3	SOX9
1.1_RG	ACTE1	pbxip1	Pbxip1	CCPG1	PBXIP1
1.1_RG	ACTE1	LOC101481640	Sox9	SOX1	SOX9
1.1_RG	ACTE1	LOC101477439	Thrsp	MID1IP1	THRSP
1.1_RG	ACTE1	scg3	Scg3	SCG3	SCG3
1.1_RG	ACTE1	LOC101481538	Ednrb	GPR37L1	EDNRB
1.1_RG	ACTE1	LOC101470932	Sdc4	SDC4	SDC4
1.1_RG	ACTE1	LOC101484559	Macf1	NA	MACF1
1.1_RG	ACTE1	LOC101487553	Cd63	CD81	CD63
1.1_RG	ACTE1	LOC101470175	Tnc	TNC	TNC
1.1_RG	ACTE1	s100b	S100b	S100B	S100B
1.1_RG	ACTE1	LOC101487808	Gna13	GNAI2	GNA13
1.1_RG	ACTE1	LOC101467169	Ntrk2	NTRK2	NTRK2
1.1_RG	ACTE1	LOC101488128	Qk	QKI	QKI
1.1_RG	ACTE1	LOC101467403	Mfge8	DCBLD2	MFGE8
1.1_RG	ACTE1	ddah1	Ddah1	DDAH1	DDAH1
1.1_RG	ACTE1	sdc3	Sdc4	SDC3	SDC4
1.1_RG	ACTE1	LOC101469987	Fgfr1	FGFR1	FGFR1
1.1_RG	ACTE1	npas3	Npas3	NPAS3	NPAS3
1.1_RG	ACTE1	LOC101467699	Lfng	LFNG	LFNG
1.1_RG	ACTE1	hes1	Hes5	HES1	HES5
1.1_RG	ACTE1	LOC112429725	Nfia	NFIX	NFIA
1.1_RG	ACTE1	LOC101469419	Wnt7a	WNT7B	WNT7A
1.1_RG	ACTE1	LOC101478720	Npas3	AHR	NPAS3
1.1_RG	ACTE1	LOC101477439	Mid1ip1	MID1IP1	MID1IP1
1.1_RG	ACTE1	LOC101465586	Hes5	HES6	HES5
1.1_RG	ACTE1	slc1a4	Slc1a2	SLC1A4	SLC1A2
1.1_RG	ACTE1	LOC101475787	Pou3f3	POU3F2	POU3F3
1.1_RG	ACTE1	adgrd2	Adgrg1	NA	ADGRG1
1.1_RG	ACTE1	slc6a11	Slc6a1	SLC6A11	SLC6A1
1.1_RG	ACTE1	LOC101483715	Lrp4	LRP8	CORIN
1.1_RG	ACTE1	nfia	Nfib	NFIA	NFIB
1.1_RG	ACTE1	esr2	Nr2f1	ESR2	NR2F1
1.1_RG	ACTE1	LOC101476311	Atp1a2	NA	ATP1A2
1.1_RG	ACTE1	rfx4	Rfx4	RFX4	RFX4
1.1_RG	ACTE1	LOC101466282	Nr2f1	NR3C2	NR2F1
1.1_RG	ACTE1	s1pr1	S1pr1	S1PR1	S1PR1
1.1_RG	ACTE1	LOC101485067	Vcam1	ALCAM	VCAM1
1.1_RG	ACTE1	lrp2	Lrp4	LRP2	CORIN
1.1_RG	ACTE1	esr2	Nr2e1	ESR2	NR2E1
1.1_RG	ACTE1	LOC101483923	Msi2	MSI1	MSI2
1.1_RG	ACTE1	LOC101483245	Myoc	LPHN2	MYOC
1.1_RG	ACTE1	LOC101483715	Lrp1	LRP8	LRP1
1.1_RG	ACTE1	LOC101477371	Plcd4	PLCD3	PLCD4
1.1_RG	ACTE1	LOC101466249	Lsamp	NA	LSAMP
1.1_RG	ACTE1	LOC101473919	Fads1	FADS2	FADS1
1.1_RG	ACTE1	sox2	Sox2	NA	SOX2
1.1_RG	ACTE1	cdc42ep4	Cdc42ep4	CDC42EP4	CDC42EP4
1.1_RG	ACTE1	LOC101466629	Chchd3	CHCHD3	CHCHD3
1.1_RG	ACTE1	axl	Mertk	AXL	MERTK
1.1_RG	ACTE1	ldlrad3	Lrp4	LDLRAD3	CORIN
1.1_RG	ACTE1	LOC101469419	Wnt7b	WNT7B	WNT7B
1.1_RG	ACTE1	npas1	Npas3	NPAS1	NPAS3
1.1_RG	ACTE1	nrarp	Nrarp	NRARP	NRARP
1.1_RG	ACTE1	LOC101484529	Cd63	TSPAN4	CD63
1.1_RG	ACTE1	prex1	Prex1	PREX1	NA
1.1_RG	ACTE1	col16a1	Col16a1	COL19A1	COL16A1
1.1_RG	ACTE1	slc12a4	Slc12a4	SLC12A4	SLC12A4
1.1_RG	ACTE1	LOC101466249	Vcam1	NA	VCAM1
1.1_RG	ACTE1	lrp2	Lrp1	LRP2	LRP1
1.1_RG	ACTE1	rgs12	Rgs20	RGS12	RGS20
1.1_RG	ACTE1	LOC101464700	Dbx2	EMX1	DBX2
1.1_RG	ACTE1	rftn2	Rftn2	RFTN2	RFTN2
1.1_RG	ACTE1	LOC101486280	Grin3a	NA	GRIN3A
1.1_RG	ACTE1	LOC101469987	Fgfrl1	FGFR1	FGFRL1
1.1_RG	ACTE1	LOC101485414	Sox21	SOX3	SOX10
1.1_RG	ACTE1	LOC101472464	Hnrnpa2b1	MSI1	HNRNPA2B1
1.1_RG	ACTE1	LOC101477749	Sox2	SOX3	SOX2
1.1_RG	ACTE1	LOC101481640	Sox2	SOX1	SOX2
1.1_RG	ACTE1	ldlrad3	Lrp1	LDLRAD3	LRP1
1.1_RG	ACTE1	ttyh2	Ttyh3	TTYH2	TTYH3
1.1_RG	ACTE1	pou2f1	Pou3f3	POU2F1	POU3F3
1.1_RG	ACTE1	LOC101471711	Slc6a11	SLC6A13	SLC6A11
1.1_RG	ACTE1	LOC101469872	Gpc5	GPC5	GPC5
1.1_RG	ACTE1	chst7	Chst2	CHST7	CHST2
1.1_RG	ACTE1	ptch1	Ptch1	PTCH1	PTCH1
1.1_RG	ACTE1	LOC101487553	Tspan3	CD81	TSPAN3
1.1_RG	ACTE1	nr2e1	Nr2f1	NR2E1	NR2F1
1.1_RG	ACTE1	dock1	Dock1	DOCK1	DOCK1
1.1_RG	ACTE1	LOC101478030	Fabp7	RBP5	FABP7
1.1_RG	ACTE1	sox5	Sox21	SOX5	SOX10
1.1_RG	ACTE1	gldc	Gldc	GLDC	GLDC
1.1_RG	ACTE1	aldh2	Aldh1l1	ALDH2	ALDH1L1
1.1_RG	ACTE1	nfia	Nfix	NFIA	NFIX
1.1_RG	ACTE1	LOC101470568	Acsl3	ACSL6	ACSL3
1.1_RG	ACTE1	LOC101487531	Ephb3	NA	EPHB3
1.1_RG	ACTE1	ryk	Mertk	RYK	MERTK
1.1_RG	ACTE1	LOC101464439	Adgrg1	CD97	ADGRG1
1.1_RG	ACTE1	LOC101485554	Nrcam	CHL1	NRCAM
1.1_RG	ACTE1	LOC101476481	Nrcam	NRCAM	NRCAM
1.1_RG	ACTE1	nr2e1	Nr2e1	NR2E1	NR2E1
1.1_RG	ACTE1	LOC101466396	Cyp4f15	CYP27C1	CYP4F11
1.1_RG	ACTE1	fgfr3	Fgfr1	FGFR3	FGFR1
1.1_RG	ACTE1	col9a2	Col11a2	COL9A2	COL11A2
1.1_RG	ACTE1	LOC101483975	Ptprt	PTPRZ1	PTPRT
1.1_RG	ACTE1	LOC101468755	Hapln1	NCAN	HAPLN1
1.1_RG	ACTE1	daam2	Daam2	DAAM2	DAAM2
1.1_RG	ACTE1	ryk	Ryk	RYK	RYK
1.1_RG	ACTE1	LOC101484507	Notch1	NOTCH3	NOTCH1
1.1_RG	ACTE1	zfp36l2	Zfp36l1	ZFP36L2	NA
1.1_RG	ACTE1	LOC101472151	Pax6	PAX6	PAX6
1.1_RG	ACTE1	LOC101479570	Sox21	SOX6	SOX10
1.1_RG	ACTE1	slc1a4	Slc1a3	SLC1A4	SLC1A3
1.1_RG	ACTE1	pax6	Pax6	PAX6	PAX6
1.1_RG	ACTE1	LOC101487307	Ankrd29	ANKRD6	ANKRD29
1.1_RG	ACTE1	nfib	Nfia	NFIB	NFIA
1.1_RG	ACTE1	LOC101483538	Agt	SERPINH1	AGT
1.1_RG	ACTE1	LOC101487808	Gnai2	GNAI2	GNAI2
1.1_RG	ACTE1	eva1a	Eva1a	EVA1A	EVA1A
1.1_RG	ACTE1	lrig3	Lrig1	LRIG3	LRIG1
1.1_RG	ACTE1	LOC101480758	Ptprz1	PTPRM	PTPRZ1
1.1_RG	ACTE1	metrn	Metrn	METRN	METRN
1.1_RG	ACTE1	arhgap35	Arhgap5	ARHGAP35	ARHGAP5
1.1_RG	ACTE1	LOC101471239	Lasp1	DBN1	LASP1
1.1_RG	ACTE1	LOC101485626	Arhgef26	ARHGEF19	ARHGEF26
1.1_RG	ACTE1	LOC101485728	Nacc2	NACC1	NACC2
1.1_RG	ACTE1	plcb1	Plcd4	PLCB1	PLCD4
1.1_RG	ACTE1	LOC101470173	Dbi	CROT	DBI
1.1_RG	ACTE1	pou3f3	Pou3f2	POU3F3	POU3F2
1.1_RG	ACTE1	LOC101465244	Gli3	ZIC1	GLI3
1.1_RG	ACTE1	LOC101480286	Col11a2	COL5A1	COL11A2
1.1_RG	ACTE1	LOC112429725	Nfib	NFIX	NFIB
1.1_RG	ACTE1	npas3	Epas1	NPAS3	EPAS1
1.1_RG	ACTE1	LOC101463785	Glul	GLUL	GLUL
1.1_RG	ACTE1	rfx2	Rfx4	RFX2	RFX4
1.1_RG	ACTE1	LOC101487553	Cd81	CD81	CD81
1.1_RG	ACTE1	esr2	Nr3c1	ESR2	NR3C1
1.1_RG	ACTE1	LOC101479692	Farp1	FARP1	FARP1
1.1_RG	ACTE1	notch1	Notch1	NA	NOTCH1
1.1_RG	ACTE1	LOC101477307	Fgfr1	FGFR2	FGFR1
1.1_RG	ACTE1	mdk	Mdk	MDK	MDK
1.1_RG	ACTE1	LOC101467603	Lrp4	LRP5	CORIN
1.1_RG	ACTE1	LOC101467845	Nfia	NFIX	NFIA
1.1_RG	ACTE1	LOC101466249	Ntm	NA	NTM
1.1_RG	ACTE1	LOC101472425	Vcam1	CADM2	VCAM1
1.1_RG	ACTE1	LOC101466282	Nr3c1	NR3C2	NR3C1
1.1_RG	ACTE1	LOC101466452	Akt2	AKT2	AKT2
1.1_RG	ACTE1	LOC101471239	Nebl	DBN1	NEBL
1.1_RG	ACTE1	nfia	Nfic	NFIA	NFIC
1.1_RG	ACTE1	mcam	Vcam1	MCAM	VCAM1
1.1_RG	ACTE1	LOC101470348	Add3	ADD3	ADD3
1.1_RG	ACTE1	LOC101485414	Sox6	SOX3	SOX6
1.1_RG	ACTE1	LOC101477672	Entpd2	ENTPD2	ENTPD2
1.1_RG	ACTE1	LOC112429716	Cyp2d22	NA	CYP2D6
1.1_RG	ACTE1	LOC112430353	Fndc4	FNDC4	FNDC4
1.1_RG	ACTE1	LOC112436482	Gpc5	GPC1	GPC5
1.1_RG	ACTE1	LOC101483538	Serpine2	SERPINH1	SERPINE2
1.1_RG	ACTE1	ptch2	Ptch1	PTCH2	PTCH1
1.1_RG	ACTE1	LOC101466093	Gpc6	GPC1	GPC6
1.1_RG	ACTE1	LOC101470650	Clmn	SYNE1	CLMN
1.1_RG	ACTE1	LOC101467603	Lrp1	LRP5	LRP1
1.1_RG	ACTE1	LOC101484529	Tspan3	TSPAN4	TSPAN3
1.1_RG	ACTE1	emx2	Dbx2	EMX2	DBX2
1.1_RG	ACTE1	LOC101487531	Src	NA	SRC
1.1_RG	ACTE1	LOC101484174	Grin2c	GRIN3B	GRIN2C
1.1_RG	ACTE1	LOC101471711	Slc6a1	SLC6A13	SLC6A1
1.1_RG	ACTE1	fgfr3	Fgfrl1	FGFR3	FGFRL1
1.1_RG	ACTE1	LOC101477924	Ctdsp2	CTDSP1	CTDSP2
1.1_RG	ACTE1	LOC101475982	Pou3f3	POU3F3	POU3F3
1.1_RG	ACTE1	LOC101486280	Grik5	NA	GRIK5
1.1_RG	ACTE1	zbtb20	Zbtb20	ZBTB20	ZBTB20
1.1_RG	ACTE1	serpine2	Serpine2	SERPINE2	SERPINE2
1.1_RG	ACTE1	LOC101465409	Csrp1	CRIP2	CSRP1
1.1_RG	ACTE1	ptprz1	Ptprz1	PTPRZ1	PTPRZ1
1.1_RG	ACTE1	LOC101481807	Macf1	PLEC	MACF1
1.1_RG	ACTE1	sox5	Sox6	SOX5	SOX6
1.1_RG	ACTE1	LOC101485288	Kcnj16	KCNJ10	KCNJ16
1.1_RG	ACTE1	pou3f3	Pou2f1	POU3F3	POU2F1
1.1_RG	ACTE1	LOC101483923	Hnrnpa2b1	MSI1	HNRNPA2B1
1.1_RG	ACTE1	LOC101466887	Arhgef12	ARHGEF12	ARHGEF12
1.1_RG	ACTE1	LOC101483245	Adgrg1	LPHN2	ADGRG1
1.1_RG	ACTE1	LOC106675989	Lrp4	LRP8	CORIN
1.1_RG	ACTE1	LOC101475787	Pou3f2	POU3F2	POU3F2
1.1_RG	ACTE1	LOC101469987	Mertk	FGFR1	MERTK
1.1_RG	ACTE1	nfix	Nfia	NFIX	NFIA
1.1_RG	ACTE1	sox11	Sox9	SOX11	SOX9
1.1_RG	ACTE1	LOC101468980	Grm3	GRM3	GRM3
1.1_RG	ACTE1	lrig1	Lrrc24	LRIG1	LRRC24
1.1_RG	ACTE1	npas1	Epas1	NPAS1	EPAS1
1.1_RG	ACTE1	ctnna1	Ctnna1	CTNNA1	CTNNA1
1.1_RG	ACTE1	LOC101487326	Slc38a3	SLC38A5	NA
1.1_RG	ACTE1	LOC101473864	Gpc6	GPC4	GPC6
1.1_RG	ACTE1	LOC112429725	Nfix	NFIX	NFIX
1.1_RG	ACTE1	timp4	Timp3	TIMP4	TIMP3
1.1_RG	ACTE1	LOC106675989	Lrp1	LRP8	LRP1
1.1_RG	ACTE1	LOC101483990	Id4	ID4	ID4
1.1_RG	ACTE1	LOC101479570	Sox6	SOX6	SOX6
1.1_RG	ACTE1	LOC101480587	Fgfr1	FGFR2	FGFR1
1.1_RG	ACTE1	rgma	Rgma	RGMA	RGMA
1.1_RG	ACTE1	LOC101487133	Hepacam	HEPACAM	HEPACAM
1.1_RG	ACTE1	LOC101480502	Acot1	NA	ACOT1
1.1_RG	ACTE1	sox2	Sox21	NA	SOX10
1.1_RG	ACTE1	sox4	Sox2	SOX4	SOX2
1.1_RG	ACTE1	LOC101477307	Fgfrl1	FGFR2	FGFRL1
1.1_RG	ACTE1	pkn2	Akt2	PKN2	AKT2
1.1_RG	ACTE1	smpdl3a	Smpdl3a	SMPDL3A	SMPDL3A
1.1_RG	ACTE1	LOC101471447	Sfxn1	SFXN5	SFXN1
1.1_RG	ACTE1	myo10	Myo10	MYO10	MYO10
1.1_RG	ACTE1	LOC101487553	Cd9	CD81	CD9
1.1_RG	ACTE1	iglon5	Lsamp	IGLON5	LSAMP
1.1_RG	ACTE1	LOC101478055	Phkg1	DAPK1	PHKG1
1.1_RG	ACTE1	lrp4	Lrp4	LRP4	CORIN
1.1_RG	ACTE1	LOC101475072	Plxnb2	PLXNB1	PLXNB2
1.1_RG	ACTE1	LOC101470959	Sox21	SOX6	SOX10
1.1_RG	ACTE1	LOC101471232	Fxyd1	FXYD3	NA
1.1_RG	ACTE1	LOC101478294	Mgat5	MGAT5B	MGAT5
1.1_RG	ACTE1	LOC101482034	Qk	QKI	QKI
1.1_RG	ACTE1	srebf1	Srebf1	SREBF1	TOM1L2
1.1_RG	ACTE1	LOC101470124	Gng5	GNG12	GNG5
1.1_RG	ACTE1	arhgef26	Arhgef26	ARHGEF26	ARHGEF26
1.1_RG	ACTE1	LOC101477749	Sox21	SOX3	SOX10
1.1_RG	ACTE1	itgb4	Itgb5	ITGB4	ITGB5
1.1_RG	ACTE1	LOC101484719	Cntfr	IL11RA	CNTFR
1.1_RG	ACTE1	LOC101472425	Ntm	CADM2	NTM
1.1_RG	ACTE1	bmpr1a	Bmpr1a	BMPR1A	BMPR1A
1.1_RG	ACTE1	LOC101481640	Sox21	SOX1	SOX10
1.1_RG	ACTE1	lgr5	Tpbg	LGR5	TPBG
1.1_RG	ACTE1	sesn1	Sesn3	SESN1	SESN3
1.1_RG	ACTE1	LOC101474660	Macf1	DSP	MACF1
1.1_RG	ACTE1	LOC101483942	Slc6a11	NA	SLC6A11
1.1_RG	ACTE1	dab1	Dab1	DAB1	DAB1
1.1_RG	ACTE1	crb2	Notch1	CRB2	NOTCH1
1.1_RG	ACTE1	LOC101480309	Axl	INSR	AXL
1.1_RG	ACTE1	mdk	Ptn	MDK	PTN
1.1_RG	ACTE1	LOC101475787	Pou2f1	POU3F2	POU2F1
1.1_RG	ACTE1	akt1	Akt2	AKT1	AKT2
1.1_RG	ACTE1	lrp4	Lrp1	LRP4	LRP1
1.1_RG	ACTE1	tlcd2	Tlcd1	TLCD2	TLCD1
1.1_RG	ACTE1	LOC101481807	Clmn	PLEC	CLMN
1.1_RG	ACTE1	arvcf	Ctnnd2	ARVCF	CTNND2
1.1_RG	ACTE1	LOC101470954	Lamb2	LAMB4	LAMC1
1.1_RG	ACTE1	tns1	Tns3	TNS1	TNS3
1.1_RG	ACTE1	pou2f1	Pou3f2	POU2F1	POU3F2
1.1_RG	ACTE1	nfib	Nfib	NFIB	NFIB
1.1_RG	ACTE1	trps1	Trps1	TRPS1	TRPS1
1.1_RG	ACTE1	rxra	Nr2f1	RXRA	NR2F1
1.1_RG	ACTE1	sox13	Sox21	SOX13	SOX10
1.1_RG	ACTE1	gna12	Gna13	GNA12	GNA13
1.1_RG	ACTE1	LOC101476944	Rorb	RORB	RORB
1.1_RG	ACTE1	LOC101482635	Pdlim4	PDLIM5	PDLIM4
1.1_RG	ACTE1	LOC101487121	Tns3	TENC1	TNS3
1.1_RG	ACTE1	ptpn13	Ptpn13	PTPN13	PTPN13
1.1_RG	ACTE1	LOC101467469	Mras	RRAS	MRAS
1.1_RG	ACTE1	LOC101466881	Scarb2	SCARB2	SCARB2
1.1_RG	ACTE1	LOC101468640	Adcy2	ADCY3	ADCY2
1.1_RG	ACTE1	LOC101485414	Sox1	SOX3	SOX1
1.1_RG	ACTE1	rxra	Nr2e1	RXRA	NR2E1
1.1_RG	ACTE1	LOC112429725	Nfic	NFIX	NFIC
1.1_RG	ACTE1	LOC101467345	Paqr8	PAQR6	PAQR8
1.1_RG	ACTE1	fgfbp3	Fgfbp3	FGFBP3	FGFBP3
1.1_RG	ACTE1	ppp2r5e	Ppp2r5a	PPP2R5E	PPP2R5A
1.1_RG	ACTE1	cntfr	Cntfr	CNTFR	CNTFR
1.1_RG	ACTE1	robo4	Igdcc4	ROBO4	IGDCC4
1.1_RG	ACTE1	LOC106675644	Trim8	NA	TRIM8
1.1_RG	ACTE1	LOC101476287	Lrp4	LRP6	CORIN
1.1_RG	ACTE1	LOC101471569	Eci1	ECI1	ECI1
1.1_RG	ACTE1	bmpr1a	Bmpr1b	BMPR1A	BMPR1B
1.1_RG	ACTE1	hnrnpa1	Msi1	HNRNPA2B1	MSI1
1.1_RG	ACTE1	LOC101477924	Ctdsp1	CTDSP1	CTDSP1
1.1_RG	ACTE1	LOC112429716	Cyp2j9	NA	CYP2J2
1.1_RG	ACTE1	LOC101470932	Sdc2	SDC4	SDC2
1.1_RG	ACTE1	LOC101473919	Fads2	FADS2	FADS2
1.1_RG	ACTE1	LOC101475998	Ctnnd2	CTNND2	CTNND2
1.1_RG	ACTE1	LOC101470124	Gng12	GNG12	GNG12
1.1_RG	ACTE1	LOC101485711	Mras	RAB44	MRAS
1.1_RG	ACTE1	LOC101467845	Nfib	NFIX	NFIB
1.1_RG	ACTE1	LOC101477345	Kcnj16	KCNJ10	KCNJ16
1.1_RG	ACTE1	foxg1	Foxg1	FOXG1	FOXG1
1.1_RG	ACTE1	robo4	Nrcam	ROBO4	NRCAM
1.1_RG	ACTE1	pitpnc1	Pitpnc1	PITPNC1	PITPNC1
1.1_RG	ACTE1	sox5	Sox1	SOX5	SOX1
1.1_RG	ACTE1	hes1	Hey1	HES1	HEY1
1.1_RG	ACTE1	epha3	Ephb3	EPHA3	EPHB3
1.1_RG	ACTE1	col16a1	Col9a3	COL19A1	COL9A3
1.1_RG	ACTE1	LOC101475966	Ctdsp2	CTDSP1	CTDSP2
1.1_RG	ACTE1	LOC101476287	Lrp1	LRP6	LRP1
1.1_RG	ACTE1	sall1	Sall2	SALL1	SALL2
1.1_RG	ACTE1	LOC101470080	Rac1	RHOBTB2	RAC1
1.1_RG	ACTE1	robo4	Lrig1	ROBO4	LRIG1
1.1_RG	ACTE1	fezf2	Fezf2	FEZF2	FEZF2
1.1_RG	ACTE1	itgb4	Itgb8	ITGB4	ITGB8
1.1_RG	ACTE1	LOC101484715	Wnt7a	WNT7A	WNT7A
1.1_RG	ACTE1	sox11	Sox2	SOX11	SOX2
1.1_RG	ACTE1	LOC101475929	Srgap3	SRGAP3	SRGAP3
1.1_RG	ACTE1	LOC101465586	Hey1	HES6	HEY1
1.1_RG	ACTE1	LOC101467469	Gm266	RRAS	NA
1.1_RG	ACTE1	LOC101479510	Sall2	SALL3	SALL2
1.1_RG	ACTE1	cachd1	Cachd1	CACHD1	CACHD1
1.1_RG	ACTE1	LOC101475010	Asap2	ASAP3	ASAP2
1.1_RG	ACTE1	sdc3	Sdc2	SDC3	SDC2
1.1_RG	ACTE1	LOC101470080	Rhoq	RHOBTB2	RHOQ
1.1_RG	ACTE1	ak4	Ak3	AK4	AK3
1.1_RG	ACTE1	LOC101477270	Klf15	KLF8	KLF15
1.1_RG	ACTE1	slc6a9	Slc6a11	SLC6A9	SLC6A11
1.1_RG	ACTE1	ak4	Ak4	AK4	NA
1.1_RG	ACTE1	pou2f1	Pou2f1	POU2F1	POU2F1
1.1_RG	ACTE1	LOC101470080	Rhoa	RHOBTB2	RHOA
1.1_RG	ACTE1	disp3	Ptchd2	DISP3	DISP3
1.1_RG	ACTE1	LOC101464700	Emx2	EMX1	EMX2
1.1_RG	ACTE1	msi2	Msi1	MSI2	MSI1
1.1_RG	ACTE1	tcf7l2	Tcf7l2	NA	NA
1.1_RG	ACTE1	LOC101473908	Nr2f1	RXRB	NR2F1
1.1_RG	ACTE1	LOC101479570	Sox1	SOX6	SOX1
1.1_RG	ACTE1	LOC112436253	Rfx4	RFX2	RFX4
1.1_RG	ACTE1	robo4	Ptprf	ROBO4	PTPRF
1.1_RG	ACTE1	LOC101483987	Pbx1	PBX4	PBX1
1.1_RG	ACTE1	tcf4	Tcf4	TCF4	TCF7L2
1.1_RG	ACTE1	LOC112430353	Fndc5	FNDC4	FNDC5
1.1_RG	ACTE1	igsf11	Igsf11	IGSF11	IGSF11
1.1_RG	ACTE1	LOC101485711	Gm266	RAB44	NA
1.1_RG	ACTE1	LOC101485414	Sox5	SOX3	SOX5
1.1_RG	ACTE1	LOC101470959	Sox6	SOX6	SOX6
1.1_RG	ACTE1	nfib	Nfix	NFIB	NFIX
1.1_RG	ACTE1	acvr2a	Bmpr1a	ACVR2A	BMPR1A
1.1_RG	ACTE1	LOC101473908	Nr2e1	RXRB	NR2E1
1.1_RG	ACTE1	LOC101465409	Crip2	CRIP2	NA
1.1_RG	ACTE1	lgr5	Lgr4	LGR5	LGR4
1.1_RG	ACTE1	iglon5	Ntm	IGLON5	NTM
1.1_RG	ACTE1	LOC101484719	Il11ra1	IL11RA	NA
1.1_RG	ACTE1	nfix	Nfib	NFIX	NFIB
1.1_RG	ACTE1	LOC101479845	Fzd2	FZD3	NA
1.1_RG	ACTE1	LOC101464700	Msx1	EMX1	MSX1
1.1_RG	ACTE1	LOC101476944	Nr2f1	RORB	NR2F1
1.1_RG	ACTE1	LOC101477749	Sox6	SOX3	SOX6
1.1_RG	ACTE1	id1	Id1	ID1	ID1
1.1_RG	ACTE1	LOC101487531	Ephb1	NA	EPHB1
1.1_RG	ACTE1	LOC101487553	Tspan9	CD81	TSPAN9
1.1_RG	ACTE1	LOC101475253	Nrarp	TP53BP2	NRARP
1.1_RG	ACTE1	LOC101481640	Sox6	SOX1	SOX6
1.1_RG	ACTE1	ssfa2	Ssfa2	SSFA2	ITPRID2
1.1_RG	ACTE1	pacsin3	Pacsin3	PACSIN3	PACSIN3
1.1_RG	ACTE1	LOC101483990	Id3	ID4	ID3
1.1_RG	ACTE1	acss3	Acss1	ACSS3	ACSS1
1.1_RG	ACTE1	stk32c	Akt2	STK32C	AKT2
1.1_RG	ACTE1	itga7	Itga6	ITGA7	ITGA6
1.1_RG	ACTE1	sema3d	Sema6d	SEMA3D	SEMA6D
1.1_RG	ACTE1	srebf1	Srebf2	SREBF1	SREBF2
1.1_RG	ACTE1	myo9b	Myo10	MYO9B	MYO10
1.1_RG	ACTE1	fgfr2	Fgfr2	FGFR2	FGFR2
1.1_RG	ACTE1	LOC101472464	Hnrnpa0	MSI1	HNRNPA0
1.1_RG	ACTE1	znrf3	Rnf215	ZNRF3	RNF215
1.1_RG	ACTE1	LOC101483942	Slc6a1	NA	SLC6A1
1.1_RG	ACTE1	caskin2	Caskin1	CASKIN2	CASKIN1
1.1_RG	ACTE1	LOC101468786	Ntm	NA	NTM
1.1_RG	ACTE1	slc6a11	Slc6a8	SLC6A11	SLC6A8
1.1_RG	ACTE1	LOC101487844	Fndc4	FNDC4	FNDC4
1.1_RG	ACTE1	LOC101476944	Nr2e1	RORB	NR2E1
1.1_RG	ACTE1	LOC101484507	Dner	NOTCH3	DNER
1.1_RG	ACTE1	col9a2	Col9a3	COL9A2	COL9A3
1.1_RG	ACTE1	LOC101481072	Nhsl1	NHS	NHSL1
1.1_RG	ACTE1	LOC101484118	Srgap3	SRGAP1	SRGAP3
1.1_RG	ACTE1	fam172a	Fam172a	FAM172A	FAM172A
1.1_RG	ACTE1	sox5	Sox5	SOX5	SOX5
1.1_RG	ACTE1	nhsl1	Nhsl1	NHSL1	NHSL1
1.1_RG	ACTE1	erbb2	Egfr	ERBB2	EGFR
1.1_RG	ACTE1	LOC101484715	Wnt7b	WNT7A	WNT7B
1.1_RG	ACTE1	LOC101478894	Dtx1	DTX4	DTX1
1.1_RG	ACTE1	epas1	Npas3	EPAS1	NPAS3
1.1_RG	ACTE1	sox13	Sox6	SOX13	SOX6
1.1_RG	ACTE1	LOC101472425	Cadm1	CADM2	CADM1
1.1_RG	ACTE1	LOC101467845	Nfix	NFIX	NFIX
1.1_RG	ACTE1	LOC101470658	Ctdsp2	CTDSPL	CTDSP2
1.1_RG	ACTE1	LOC101475982	Pou3f2	POU3F3	POU3F2
1.1_RG	ACTE1	LOC101466249	Cadm2	NA	CADM2
1.1_RG	ACTE1	LOC101476219	Slc6a11	NA	SLC6A11
1.1_RG	ACTE1	abat	Abat	ABAT	ABAT
1.1_RG	ACTE1	LOC101476008	Ank2	ANK1	ANK2
1.1_RG	ACTE1	LOC101471245	Arhgef40	KIAA1755	ARHGEF40
1.1_RG	ACTE1	epb41l5	Farp1	EPB41L5	FARP1
1.1_RG	ACTE1	LOC101483990	Id2	ID4	ID2
1.1_RG	ACTE1	sall2	Sall2	SALL2	SALL2
1.1_RG	ACTE1	LOC101480016	Lasp1	ABI3	LASP1
1.1_RG	ACTE1	sall2	Zfp219	SALL2	ZNF219
1.1_RG	ACTE1	LOC101481358	Kif1c	KIF1A	KIF1C
1.1_RG	ACTE1	adgrd2	Adgrb1	NA	ADGRB1
1.1_RG	ACTE1	LOC101480309	Mertk	INSR	MERTK
1.1_RG	ACTE1	LOC101483715	Cd320	LRP8	CD320
1.1_RG	ACTE1	acvr2a	Bmpr1b	ACVR2A	BMPR1B
1.1_RG	ACTE1	LOC101477989	Ptprz1	PTPRU	PTPRZ1
1.1_RG	ACTE1	cntfr	Il11ra1	CNTFR	NA
1.1_RG	ACTE1	lrig2	Lrig1	LRIG2	LRIG1
1.1_RG	ACTE1	LOC101473919	Cyb5a	FADS2	CYB5A
1.1_RG	ACTE1	dock5	Dock1	DOCK5	DOCK1
1.1_RG	ACTE1	LOC101480214	Rnf215	RNF43	RNF215
1.1_RG	ACTE1	LOC101487670	Spag9	SPAG9	SPAG9
1.1_RG	ACTE1	igdcc3	Igdcc4	IGDCC3	IGDCC4
1.1_RG	ACTE1	LOC101487808	Gna12	GNAI2	GNA12
1.1_RG	ACTE1	hipk2	Hipk2	HIPK2	HIPK2
1.1_RG	ACTE1	aldh2	Aldh2	ALDH2	ALDH2
1.1_RG	ACTE1	LOC101480949	Islr	SLIT1	ISLR
1.1_RG	ACTE1	LOC101470116	Zhx3	ZHX2	ZHX3
1.1_RG	ACTE1	LOC101472683	Arhgef40	PLEKHG4	ARHGEF40
1.1_RG	ACTE1	LOC101479570	Sox5	SOX6	SOX5
1.1_RG	ACTE1	chd7	Chd4	CHD7	CHD4
1.1_RG	ACTE1	LOC101467202	Slco1c1	SLCO1C1	SLCO1C1
1.1_RG	ACTE1	hnrnpa1	Msi2	HNRNPA2B1	MSI2
1.1_RG	ACTE1	LOC101471213	Myh14	MYH10	MYH7B
1.1_RG	ACTE1	flnb	Clmn	FLNB	CLMN
1.1_RG	ACTE1	adgrd2	Adgrb2	NA	ADGRB2
1.1_RG	ACTE1	LOC101482087	Tnrc6b	TNRC6C	TNRC6B
1.1_RG	ACTE1	LOC106675989	Sorl1	LRP8	SORL1
1.1_RG	ACTE1	lrp2	Cd320	LRP2	CD320
1.1_RG	ACTE1	LOC101482635	Pdlim5	PDLIM5	PDLIM5
1.1_RG	ACTE1	LOC101464744	Kif1c	STARD9	KIF1C
1.1_RG	ACTE1	smpdl3a	Smpd1	SMPDL3A	SMPD1
1.1_RG	ACTE1	pdlim4	Pdlim4	PDLIM4	PDLIM4
1.1_RG	ACTE1	LOC101476763	Itsn1	ITSN2	ITSN1
1.1_RG	ACTE1	ptprz1	Car2	PTPRZ1	CA2
1.1_RG	ACTE1	nfib	Nfic	NFIB	NFIC
1.1_RG	ACTE1	LOC101476018	St3gal4	ST3GAL2	ST3GAL4
1.1_RG	ACTE1	LOC101487799	Tcf4	TCF3	TCF7L2
1.1_RG	ACTE1	itgb5	Itgb5	ITGB5	ITGB5
1.1_RG	ACTE1	gpt	Gpt2	GPT	GPT2
1.1_RG	ACTE1	arhgef26	Ngef	ARHGEF26	NGEF
1.1_RG	ACTE1	pc	Pcx	PC	PC
1.1_RG	ACTE1	LOC101480758	Ptpra	PTPRM	PTPRA
1.1_RG	ACTE1	prdm16	Zfp771	PRDM16	ZNF771
1.1_RG	ACTE1	LOC101480949	Lrrc24	SLIT1	LRRC24
1.1_RG	ACTE1	arap1	Arap2	ARAP1	ARAP2
1.1_RG	ACTE1	LOC101481507	Sh3bgrl	SH3BGR	SH3BGRL
1.1_RG	ACTE1	gna12	Gnai2	GNA12	GNAI2
1.1_RG	ACTE1	nfix	Nfix	NFIX	NFIX
1.1_RG	ACTE1	slc1a4	Slc1a4	SLC1A4	SLC1A4
1.1_RG	ACTE1	LOC101475966	Ctdsp1	CTDSP1	CTDSP1
1.1_RG	ACTE1	LOC101467469	Rab31	RRAS	RAB31
1.1_RG	ACTE1	LOC101483538	Serpinf1	SERPINH1	SERPINF1
1.1_RG	ACTE1	LOC101479845	Fzd9	FZD3	FZD9
1.1_RG	ACTE1	LOC101469872	Gpc6	GPC5	GPC6
1.1_RG	ACTE1	kif13a	Kif1c	KIF13A	KIF1C
1.1_RG	ACTE1	LOC101485320	Spred1	ENAH	SPRED1
1.1_RG	ACTE1	aldh2	Aldh5a1	ALDH2	ALDH5A1
1.1_RG	ACTE1	LOC101474685	Lpp	LPP	LPP
1.1_RG	ACTE1	slc6a9	Slc6a1	SLC6A9	SLC6A1
1.1_RG	ACTE1	prdm16	Zfp664	PRDM16	ZNF664
1.1_RG	ACTE1	dmrta2	Dmrta2	DMRTA2	DMRTA2
1.1_RG	ACTE1	sept10	Sept9	NA	SEPTIN9
1.1_RG	ACTE1	pdk4	Pdk2	PDK4	PDK2
1.1_RG	ACTE1	msi2	Msi2	MSI2	MSI2
1.1_RG	ACTE1	prkci	Akt2	PRKCI	AKT2
1.1_RG	ACTE1	LOC101472957	Foxg1	FOXO6	FOXG1
1.1_RG	ACTE1	LOC101475982	Pou2f1	POU3F3	POU2F1
1.1_RG	ACTE1	LOC101485850	Adgrg1	GPR56	ADGRG1
1.1_RG	ACTE1	sfrp5	Sfrp1	SFRP5	SFRP1
1.1_RG	ACTE1	fezf2	Gm14305	FEZF2	ZNF101
1.1_RG	ACTE1	nfic	Nfia	NFIC	NFIA
1.1_RG	ACTE1	LOC101467845	Nfic	NFIX	NFIC
1.1_RG	ACTE1	arhgap5	Arhgap5	ARHGAP5	ARHGAP5
1.1_RG	ACTE1	LOC101476008	Ankrd29	ANK1	ANKRD29
1.1_RG	ACTE1	sox2	Sox1	NA	SOX1
1.1_RG	ACTE1	LOC101475253	Trp53bp2	TP53BP2	PPP1R13B
1.1_RG	ACTE1	tgfb2	Tgfb2	TGFB2	TGFB2
1.1_RG	ACTE1	LOC101480727	Tnik	TNIK	TNIK
1.1_RG	ACTE1	smo	Smo	SMO	SMO
1.1_RG	ACTE1	LOC101467345	Paqr7	PAQR6	PAQR7
1.1_RG	ACTE1	serpine2	Serpinf1	SERPINE2	SERPINF1
1.1_RG	ACTE1	sall3	Sall2	SALL3	SALL2
1.1_RG	ACTE1	LOC101484529	Tspan9	TSPAN4	TSPAN9
1.1_RG	ACTE1	fmnl2	Fmnl2	FMNL2	FMNL2
1.1_RG	ACTE1	LOC101485711	Rab31	RAB44	RAB31
1.1_RG	ACTE1	LOC101480086	Ccdc80	CCDC80	CCDC80
1.1_RG	ACTE1	sema6a	Sema6d	SEMA6A	SEMA6D
1.1_RG	ACTE1	cxadr	Igsf11	CXADR	IGSF11
1.1_RG	ACTE1	sema3d	Sema4a	SEMA3D	SEMA4A
1.1_RG	ACTE1	emx2	Emx2	EMX2	EMX2
1.1_RG	ACTE1	prex1	Arhgef4	PREX1	ARHGEF4
1.1_RG	ACTE1	pdgfrb	Pdgfrb	PDGFRB	PDGFRB
1.1_RG	ACTE1	LOC101485320	Enah	ENAH	ENAH
1.1_RG	ACTE1	fbrsl1	Fbrsl1	FBRSL1	FBRSL1
1.1_RG	ACTE1	kif1b	Kif1c	KIF1B	KIF1C
1.1_RG	ACTE1	LOC101470959	Sox1	SOX6	SOX1
1.1_RG	ACTE1	LOC101470013	Clmn	NA	CLMN
1.1_RG	ACTE1	zbtb20	Zfp467	ZBTB20	ZNF467
1.1_RG	ACTE1	grik5	Grik5	GRIK5	GRIK5
1.1_RG	ACTE1	spred1	Spred1	SPRED1	SPRED1
1.1_RG	ACTE1	ddah1	Ddah2	DDAH1	DDAH2
1.1_RG	ACTE1	LOC101471056	Gng5	GNG12	GNG5
1.1_RG	ACTE1	LOC101471475	Notch1	NOTCH2	NOTCH1
1.1_RG	ACTE1	wasf3	Wasf3	WASF3	WASF3
1.1_RG	ACTE1	itga7	Itgav	ITGA7	ITGAV
1.1_RG	ACTE1	LOC101477211	Lrrc8a	LRRC8D	LRRC8A
1.1_RG	ACTE1	fasn	Fasn	NA	FASN
1.1_RG	ACTE1	LOC101477749	Sox1	SOX3	SOX1
1.1_RG	ACTE1	slitrk2	Tpbg	SLITRK2	TPBG
1.1_RG	ACTE1	tead1	Tead1	TEAD1	TEAD1
1.1_RG	ACTE1	aldh2	Aldh1a1	ALDH2	NA
1.1_RG	ACTE1	rab6a	Gm266	RAB6A	NA
1.1_RG	ACTE1	bdh2	Dhrs4	BDH2	DHRS4
1.1_RG	ACTE1	LOC101475096	Phactr3	PHACTR4	PHACTR3
1.1_RG	ACTE1	LOC101481640	Sox1	SOX1	SOX1
1.1_RG	ACTE1	esr2	Esrra	ESR2	ESRRA
1.1_RG	ACTE1	tcf7l1	Tcf7l2	TCF7L1	NA
1.1_RG	ACTE1	LOC101469162	Plxnb2	PLXNB1	PLXNB2
1.1_RG	ACTE1	zic2	Gli3	ZIC2	GLI3
1.1_RG	ACTE1	LOC101464439	Adgrb1	CD97	ADGRB1
1.1_RG	ACTE1	paics	Paics	NA	PAICS
1.1_RG	ACTE1	igsf11	Jam2	IGSF11	JAM2
1.1_RG	ACTE1	mfn2	Mfn1	MFN2	MFN1
1.1_RG	ACTE1	arhgef12	Arhgef12	ARHGEF12	ARHGEF12
1.1_RG	ACTE1	dag1	Dag1	DAG1	DAG1
1.1_RG	ACTE1	cblb	Cbl	CBLB	CBL
1.1_RG	ACTE1	LOC101472425	Cadm2	CADM2	CADM2
1.1_RG	ACTE1	LOC101466282	Esrra	NR3C2	ESRRA
1.1_RG	ACTE1	fermt2	Fermt2	FERMT2	FERMT2
1.1_RG	ACTE1	LOC101479692	Epb41l2	FARP1	EPB41L2
1.1_RG	ACTE1	LOC101468340	Nlgn3	NA	NLGN3
1.1_RG	ACTE1	LOC101485884	Tle4	TLE4	TLE4
1.1_RG	ACTE1	LOC101480727	Map4k4	TNIK	MAP4K4
1.1_RG	ACTE1	LOC101482188	Macf1	PLEC	MACF1
1.1_RG	ACTE1	LOC101476944	Rora	RORB	RORA
1.1_RG	ACTE1	LOC101468022	Lpar4	LPAR6	LPAR4
1.1_RG	ACTE1	LOC101476219	Slc6a1	NA	SLC6A1
1.1_RG	ACTE1	itgb5	Itgb8	ITGB5	ITGB8
1.1_RG	ACTE1	LOC101487975	Ephb3	EPHB4	EPHB3
1.1_RG	ACTE1	ptprz1	Ptpra	PTPRZ1	PTPRA
1.1_RG	ACTE1	adgrd2	Adgra3	NA	ADGRA3
1.1_RG	ACTE1	LOC101470658	Ctdsp1	CTDSPL	CTDSP1
1.1_RG	ACTE1	sox13	Sox1	SOX13	SOX1
1.1_RG	ACTE1	LOC101487808	Gna11	GNAI2	GNA11
1.1_RG	ACTE1	garem2	Gareml	GAREM2	GAREM2
1.1_RG	ACTE1	LOC101485711	Ift27	RAB44	IFT27
1.1_RG	ACTE1	sall1	Sall3	SALL1	SALL3
1.1_RG	ACTE1	LOC101483923	Hnrnpa0	MSI1	HNRNPA0
1.1_RG	ACTE1	LOC101471374	Foxg1	FOXO6	FOXG1
1.1_RG	ACTE1	nfix	Nfic	NFIX	NFIC
1.1_RG	ACTE1	ptprz1	Ptprf	PTPRZ1	PTPRF
1.1_RG	ACTE1	LOC101475233	Cpne2	CPNE4	CPNE2
1.1_RG	ACTE1	LOC101467624	Gpld1	ITGAL	GPLD1
1.1_RG	ACTE1	LOC101476944	Nr1d1	RORB	NR1D1
1.1_RG	ACTE1	LOC101467469	Rab9	RRAS	RAB9A
1.1_RG	ACTE1	LOC101486750	Ppp2cb	PPP1CB	PPP2CB
1.1_RG	ACTE1	ccdc88c	Ccdc88a	CCDC88C	CCDC88A
1.1_RG	ACTE1	LOC101479510	Sall3	SALL3	SALL3
1.1_RG	ACTE1	epha4	Ephb3	EPHA4	EPHB3
1.1_RG	ACTE1	LOC101477666	Dock1	DOCK3	DOCK1
1.1_RG	ACTE1	plekhg4b	Arhgef40	PLEKHG4B	ARHGEF40
1.1_RG	ACTE1	itga7	Itga7	ITGA7	ITGA7
1.1_RG	ACTE1	sntb2	Snta1	SNTB2	SNTA1
1.1_RG	ACTE1	galnt1	Galnt1	GALNT1	GALNT1
1.1_RG	ACTE1	LOC101467469	Rab5c	RRAS	RAB5C
1.1_RG	ACTE1	tnrc6a	Tnrc6b	TNRC6A	TNRC6B
1.1_RG	ACTE1	cdh20	Cdh2	CDH20	CDH2
1.1_RG	ACTE1	LOC101467624	Itga6	ITGAL	ITGA6
1.1_RG	ACTE1	yap1	Yap1	YAP1	YAP1
1.1_RG	ACTE1	LOC101471056	Gng12	GNG12	GNG12
1.1_RG	ACTE1	ezr	Ezr	EZR	EZR
1.1_RG	ACTE1	LOC101480016	Abi1	ABI3	ABI1
1.1_RG	ACTE1	LOC101479659	Qk	KHDRBS1	QKI
1.1_RG	ACTE1	LOC101484362	Lgr4	TSHR	LGR4
1.1_RG	ACTE1	LOC101467345	Paqr6	PAQR6	PAQR6
1.1_RG	ACTE1	neo1	Neo1	NEO1	NEO1
1.1_RG	ACTE1	robo4	Neo1	ROBO4	NEO1
1.1_RG	ACTE1	LOC101477116	Tead1	TEAD3	TEAD1
1.1_RG	ACTE1	LOC101485711	Rab9	RAB44	RAB9A
1.1_RG	ACTE1	LOC101470959	Sox5	SOX6	SOX5
1.1_RG	ACTE1	LOC101483858	Zhx3	ZHX3	ZHX3
1.1_RG	ACTE1	LOC101477490	Alcam	ALCAM	ALCAM
1.1_RG	ACTE1	vax2	Msx1	VAX2	MSX1
1.1_RG	ACTE1	LOC101467603	Cd320	LRP5	CD320
1.1_RG	ACTE1	LOC112436482	Gpc6	GPC1	GPC6
1.1_RG	ACTE1	anks1a	Anks1	ANKS1A	ANKS1A
1.1_RG	ACTE1	LOC101485711	Rab5c	RAB44	RAB5C
1.1_RG	ACTE1	LOC106675454	Rnh1	NA	RNH1
1.1_RG	ACTE1	LOC101484250	Mapk4	MAPK12	MAPK4
1.1_RG	ACTE1	LOC101477749	Sox5	SOX3	SOX5
1.1_RG	ACTE1	LOC101476649	Tom1l1	TOM1L2	TOM1L1
1.1_RG	ACTE1	slit2	Tpbg	SLIT2	TPBG
1.1_RG	ACTE1	epas1	Epas1	EPAS1	EPAS1
1.1_RG	ACTE1	mecom	Gm14305	MECOM	ZNF101
1.1_RG	ACTE1	LOC101471322	Nek6	NEK7	NEK6
1.1_RG	ACTE1	LOC101471711	Slc6a8	SLC6A13	SLC6A8
1.1_RG	ACTE1	megf10	Megf10	MEGF10	MEGF10
1.1_RG	ACTE1	LOC101481640	Sox5	SOX1	SOX5
1.1_RG	ACTE1	LOC101487844	Fndc5	FNDC4	FNDC5
1.1_RG	ACTE1	LOC101480332	Zfp219	ZNF219	ZNF219
1.1_RG	ACTE1	bdh2	Dcxr	BDH2	DCXR
1.1_RG	ACTE1	LOC101477924	Ctdspl	CTDSP1	CTDSPL
1.1_RG	ACTE1	pdlim4	Pdlim5	PDLIM4	PDLIM5
1.1_RG	ACTE1	LOC101474672	Cluh	CLUH	CLUH
1.1_RG	ACTE1	nr2e1	Esrra	NR2E1	ESRRA
1.1_RG	ACTE1	LOC101468455	Megf10	MEGF11	MEGF10
1.1_RG	ACTE1	LOC101465053	Clmn	FLNA	CLMN
1.1_RG	ACTE1	LOC112429716	Cyp2j6	NA	CYP2J2
1.1_RG	ACTE1	LOC101470080	Rhobtb2	RHOBTB2	RHOBTB2
1.1_RG	ACTE1	sema6a	Sema4a	SEMA6A	SEMA4A
1.1_RG	ACTE1	st5	Dennd2a	ST5	DENND2A
1.1_RG	ACTE1	LOC101470430	Ddr1	DDR2	DDR1
1.1_RG	ACTE1	LOC101481807	Plec	PLEC	PLEC
1.1_RG	ACTE1	LOC101472957	Foxo1	FOXO6	FOXO1
1.1_RG	ACTE1	pou3f3	Pou6f1	POU3F3	NA
1.1_RG	ACTE1	lrig3	Lrrc24	LRIG3	LRRC24
1.1_RG	ACTE1	gtf2ird1	Gtf2i	GTF2IRD1	GTF2I
1.1_RG	ACTE1	chd4	Chd4	CHD4	CHD4
1.1_RG	ACTE1	vax2	Pax6	VAX2	PAX6
1.1_RG	ACTE1	LOC101481219	Sept9	3-Sep	SEPTIN9
1.1_RG	ACTE1	llgl1	Llgl1	LLGL1	LLGL1
1.1_RG	ACTE1	LOC101482188	Clmn	PLEC	CLMN
1.1_RG	ACTE1	sox13	Sox5	SOX13	SOX5
1.1_RG	ACTE1	LOC101483230	Lpp	WTIP	LPP
1.1_RG	ACTE1	LOC101477270	Klf9	KLF8	KLF9
1.1_RG	ACTE1	kif27	Kif1c	KIF27	KIF1C
1.1_RG	ACTE1	nt5c2	Nt5c2	NT5C2	NT5C2
1.1_RG	ACTE1	LOC101479190	Rnh1	NA	RNH1
1.1_RG	ACTE1	hnrnpa1	Hnrnpa2b1	HNRNPA2B1	HNRNPA2B1
1.1_RG	ACTE1	LOC101479837	Por	POR	POR
1.1_RG	ACTE1	LOC101473079	Cdh2	CDH2	CDH2
1.1_RG	ACTE1	phf21b	Phf21a	PHF21B	PHF21A
1.1_RG	ACTE1	LOC101469999	Mertk	INSR	MERTK
1.1_RG	ACTE1	fezf2	Zfp664	FEZF2	ZNF664
1.1_RG	ACTE1	sall2	Sall3	SALL2	SALL3
1.1_RG	ACTE1	swap70	Swap70	SWAP70	SWAP70
1.1_RG	ACTE1	LOC101477924	Ctdnep1	CTDSP1	CTDNEP1
1.1_RG	ACTE1	itm2b	Itm2c	ITM2B	ITM2C
1.1_RG	ACTE1	itgav	Gpld1	ITGAV	GPLD1
1.1_RG	ACTE1	epha3	Ephb1	EPHA3	EPHB1
1.1_RG	ACTE1	slitrk2	Slitrk2	SLITRK2	SLITRK2
1.1_RG	ACTE1	dennd2a	Dennd2a	DENND2A	DENND2A
1.1_RG	ACTE1	LOC101469832	Pnpla7	PNPLA7	PNPLA7
1.1_RG	ACTE1	tcf4	Tcf3	TCF4	TCF3
1.1_RG	ACTE1	LOC101473951	Swap70	SWAP70	SWAP70
1.1_RG	ACTE1	LOC101478101	Sept9	2-Sep	SEPTIN9
1.1_RG	ACTE1	LOC101467469	Rab34	RRAS	RAB34
1.1_RG	ACTE1	LOC101481352	Kif1c	KIF1C	KIF1C
1.1_RG	ACTE1	LOC101465244	Klf7	ZIC1	KLF7
1.1_RG	ACTE1	LOC101481467	Arhgap12	ARHGAP27	ARHGAP12
1.1_RG	ACTE1	iglon5	Cadm2	IGLON5	CADM2
1.1_RG	ACTE1	LOC101465385	Nr3c1	NR3C2	NR3C1
1.1_RG	ACTE1	kif13a	Kifc3	KIF13A	KIFC3
1.1_RG	ACTE1	rab6a	Rab31	RAB6A	RAB31
1.1_RG	ACTE1	LOC101484174	Grin3a	GRIN3B	GRIN3A
1.1_RG	ACTE1	LOC101464922	Zbtb4	ZBTB4	ZBTB4
1.1_RG	ACTE1	zbtb16	Gm14305	ZBTB16	ZNF101
1.1_RG	ACTE1	itgav	Itga6	ITGAV	ITGA6
1.1_RG	ACTE1	yes1	Src	YES1	SRC
1.1_RG	ACTE1	sema3d	Sema4b	SEMA3D	SEMA4B
1.1_RG	ACTE1	arhgef11	Arhgef12	ARHGEF11	ARHGEF12
1.1_RG	ACTE1	baz2b	Baz2b	BAZ2B	BAZ2B
1.1_RG	ACTE1	pik3r2	Pik3r1	PIK3R2	PIK3R1
1.1_RG	ACTE1	LOC101483245	Adgrl1	LPHN2	ADGRL1
1.1_RG	ACTE1	cxadr	Jam2	CXADR	JAM2
1.1_RG	ACTE1	zeb1	Zeb1	ZEB1	ZEB1
1.1_RG	ACTE1	LOC101479723	Tcf4	TCF3	TCF7L2
1.1_RG	ACTE1	wwc1	Wwc1	WWC1	WWC1
1.1_RG	ACTE1	LOC101469987	Fgfr2	FGFR1	FGFR2
1.1_RG	ACTE1	LOC101472745	Larp1	LARP1B	LARP1
1.1_RG	ACTE1	ltbp1	Ltbp3	LTBP1	NA
1.1_RG	ACTE1	nfic	Nfib	NFIC	NFIB
1.1_RG	ACTE1	LOC101485711	Rab34	RAB44	RAB34
1.1_RG	ACTE1	msi2	Hnrnpa2b1	MSI2	HNRNPA2B1
1.1_RG	ACTE1	sall1	Sall1	SALL1	SALL1
1.1_RG	ACTE1	LOC101467469	Rac1	RRAS	RAC1
1.1_RG	ACTE1	LOC101465200	Tnrc6b	TNRC6C	TNRC6B
1.1_RG	ACTE1	arhgef1	Arhgef12	ARHGEF1	ARHGEF12
1.1_RG	ACTE1	LOC101479510	Sall1	SALL3	SALL1
1.1_RG	ACTE1	LOC101466924	Tmem56	TMEM56	TLCD4
1.1_RG	ACTE1	adgrd2	Adgrb3	NA	ADGRB3
1.1_RG	ACTE1	sdc3	Sdc3	SDC3	SDC3
1.1_RG	ACTE1	LOC101473919	Cyb5b	FADS2	CYB5B
1.1_RG	ACTE1	lats2	Stk38	LATS2	STK38
1.1_RG	ACTE1	LOC101471374	Foxo1	FOXO6	FOXO1
1.1_RG	ACTE1	zfp36l1	Zfp36l1	ZFP36L1	NA
1.1_RG	ACTE1	LOC101467469	Rhoq	RRAS	RHOQ
1.1_RG	ACTE1	LOC101474685	Limd1	LPP	LIMD1
1.1_RG	ACTE1	leng8	Leng8	LENG8	LENG8
1.1_RG	ACTE1	sox11	Sox6	SOX11	SOX6
1.1_RG	ACTE1	yap1	Wwtr1	YAP1	NA
1.1_RG	ACTE1	LOC101469152	Ankrd29	EHMT1	ANKRD29
1.1_RG	ACTE1	LOC101468938	Tead1	TEAD1	TEAD1
1.1_RG	ACTE1	LOC101474660	Plec	DSP	PLEC
1.1_RG	ACTE1	lrp4	Cd320	LRP4	CD320
1.1_RG	ACTE1	LOC101467469	Rhoa	RRAS	RHOA
1.1_RG	ACTE1	LOC101475787	Pou6f1	POU3F2	NA
1.1_RG	ACTE1	LOC101467624	Itgav	ITGAL	ITGAV
1.1_RG	ACTE1	LOC101466452	Pkn2	AKT2	PKN2
1.1_RG	ACTE1	LOC101485569	Zmiz1	ZMIZ1	ZMIZ1
1.1_RG	ACTE1	LOC101465295	Sema6d	SEMA6C	SEMA6D
1.1_RG	ACTE1	acacb	Acaca	ACACB	ACACA
1.1_RG	ACTE1	LOC101470173	Cpt1a	CROT	CPT1A
1.1_RG	ACTE1	bdh2	Hsd17b11	BDH2	HSD17B11
1.1_RG	ACTE1	LOC101485711	Rac1	RAB44	RAC1
1.1_RG	ACTE1	igdcc3	Neo1	IGDCC3	NEO1
1.1_RG	ACTE1	LOC101477407	Sema6d	SEMA4B	SEMA6D
1.1_RG	ACTE1	llgl2	Llgl1	LLGL2	LLGL1
1.1_RG	ACTE1	rab6a	Ift27	RAB6A	IFT27
1.1_RG	ACTE1	LOC101477089	Rnh1	NA	RNH1
1.1_RG	ACTE1	LOC101471322	Nek7	NEK7	NEK7
1.1_RG	ACTE1	csk	Src	CSK	SRC
1.1_RG	ACTE1	LOC101487819	Hnrnpa2b1	TARDBP	HNRNPA2B1
1.1_RG	ACTE1	LOC101483723	Igdcc4	IGDCC4	IGDCC4
1.1_RG	ACTE1	eif4g3	Eif4g1	EIF4G3	EIF4G1
1.1_RG	ACTE1	nxn	Nxn	NXN	NXN
1.1_RG	ACTE1	pkn1	Akt2	PKN1	AKT2
1.1_RG	ACTE1	LOC106674950	Gm14305	NA	ZNF101
1.1_RG	ACTE1	ak4	Ak1	AK4	AK1
1.1_RG	ACTE1	sall3	Sall3	SALL3	SALL3
1.1_RG	ACTE1	pik3r1	Pik3r1	PIK3R1	PIK3R1
1.1_RG	ACTE1	LOC101485711	Rhoq	RAB44	RHOQ
1.1_RG	ACTE1	ctnnb1	Ctnnb1	CTNNB1	CTNNB1
1.1_RG	ACTE1	sox4	Sox1	SOX4	SOX1
1.1_RG	ACTE1	bdh2	H2-Ke6	BDH2	HSD17B8
1.1_RG	ACTE1	st3gal3	St3gal4	ST3GAL3	ST3GAL4
1.1_RG	ACTE1	abl1	Mertk	ABL1	MERTK
1.1_RG	ACTE1	LOC101482989	Atp13a4	ATP13A3	ATP13A4
1.1_RG	ACTE1	comt	Comt	COMT	COMT
1.1_RG	ACTE1	LOC101485711	Rhoa	RAB44	RHOA
1.1_RG	ACTE1	LOC101465228	Sall2	SALL2	SALL2
1.1_RG	ACTE1	LOC101465228	Zfp219	SALL2	ZNF219
1.1_RG	ACTE1	dsp	Plec	DSP	PLEC
1.1_RG	ACTE1	LOC101468642	Parva	PARVA	PARVA
1.1_RG	ACTE1	LOC101467005	Esrra	THRA	ESRRA
1.1_RG	ACTE1	LOC101470173	Crot	CROT	CROT
1.1_RG	ACTE1	crtc3	Crtc3	CRTC3	CRTC3
1.1_RG	ACTE1	LOC101481331	Frmd4a	C1orf106	FRMD4A
1.1_RG	ACTE1	LOC101484439	Ddx17	DDX17	DDX17
1.1_RG	ACTE1	rab6a	Rab9	RAB6A	RAB9A
1.1_RG	ACTE1	wnk3	Wnk2	WNK3	WNK2
1.1_RG	ACTE1	slc16a4	Slc16a1	SLC16A4	SLC16A1
1.1_RG	ACTE1	mecom	Zfp664	MECOM	ZNF664
1.1_RG	ACTE1	LOC101487799	Tcf3	TCF3	TCF3
1.1_RG	ACTE1	arfrp1	Arl3	ARFRP1	ARL3
1.1_RG	ACTE1	LOC101478807	Cxxc5	CXXC5	CXXC5
1.1_RG	ACTE1	LOC101467624	Itga7	ITGAL	ITGA7
1.1_RG	ACTE1	LOC101474418	Sema6d	NA	SEMA6D
1.1_RG	ACTE1	rab6a	Rab5c	RAB6A	RAB5C
1.1_RG	ACTE1	sh3pxd2b	Sh3pxd2b	SH3PXD2B	SH3PXD2B
1.1_RG	ACTE1	zmynd11	Zmynd11	ZMYND11	ZMYND11
1.1_RG	ACTE1	lama4	Lama2	LAMA4	LAMA2
1.1_RG	ACTE1	tns3	Tns3	TNS3	TNS3
1.1_RG	ACTE1	fabp7	Rbp1	FABP7	RBP1
1.1_RG	ACTE1	hspg2	Vcam1	HSPG2	VCAM1
1.1_RG	ACTE1	sema6d	Sema6d	SEMA6D	SEMA6D
1.1_RG	ACTE1	LOC101476287	Cd320	LRP6	CD320
1.1_RG	ACTE1	sall2	Sall1	SALL2	SALL1
1.1_RG	ACTE1	LOC101477371	Plcg1	PLCD3	PLCG1
1.1_RG	ACTE1	LOC101485878	Pcbp2	PCBP4	PCBP2
1.1_RG	ACTE1	LOC101475966	Ctdspl	CTDSP1	CTDSPL
1.1_RG	ACTE1	vax2	Prrx1	VAX2	PRRX1
1.1_RG	ACTE1	inpp5k	Inppl1	INPP5K	INPPL1
1.1_RG	ACTE1	itpr2	Itpr2	ITPR2	ITPR2
1.1_RG	ACTE1	sema6a	Sema4b	SEMA6A	SEMA4B
1.1_RG	ACTE1	hipk2	Hipk1	HIPK2	HIPK1
1.1_RG	ACTE1	ctdsp2	Ctdsp2	CTDSP2	CTDSP2
1.1_RG	ACTE1	eif4g3	Eif4g3	EIF4G3	EIF4G3
1.1_RG	ACTE1	pou2f1	Pou6f1	POU2F1	NA
1.1_RG	ACTE1	tab2	Tab2	TAB2	TAB2
1.1_RG	ACTE1	LOC101475233	Cpne3	CPNE4	CPNE3
1.1_RG	ACTE1	slc3a2	Slc3a2	SLC3A2	SLC3A2
1.1_RG	ACTE1	itgav	Itgav	ITGAV	ITGAV
1.1_RG	ACTE1	pkn2	Pkn2	PKN2	PKN2
1.1_RG	ACTE1	rnf44	Rnf215	RNF44	RNF215
1.1_RG	ACTE1	wwc3	Wwc1	WWC3	WWC1
1.1_RG	ACTE1	phf11	Kmt2c	PHF11	KMT2C
1.1_RG	ACTE1	LOC101482188	Rps10	PLEC	RPS10
1.1_RG	ACTE1	sox4	Sox5	SOX4	SOX5
1.1_RG	ACTE1	adgra3	Adgra3	ADGRA3	ADGRA3
1.1_RG	ACTE1	tenm4	Tenm3	TENM4	TENM3
1.1_RG	ACTE1	LOC101469799	Gm14305	NA	ZNF101
1.1_RG	ACTE1	gna12	Gna12	GNA12	GNA12
1.1_RG	ACTE1	LOC101463889	Itpr2	ITPR1	ITPR2
1.1_RG	ACTE1	setbp1	Ash1l	SETBP1	ASH1L
1.1_RG	ACTE1	zbtb16	Zfp664	ZBTB16	ZNF664
1.1_RG	ACTE1	LOC101475966	Ctdnep1	CTDSP1	CTDNEP1
1.1_RG	ACTE1	LOC101467469	Rab13	RRAS	RAB13
1.1_RG	ACTE1	aldh2	Aldh9a1	ALDH2	ALDH9A1
1.1_RG	ACTE1	hes1	Hes6	HES1	HES6
1.1_RG	ACTE1	trip10	Fnbp1	TRIP10	FNBP1
1.1_RG	ACTE1	kif27	Kifc3	KIF27	KIFC3
1.1_RG	ACTE1	LOC101484439	Ddx3x	DDX17	DDX3X
1.1_RG	ACTE1	LOC101485878	Pcbp1	PCBP4	PCBP1
1.1_RG	ACTE1	LOC101477632	Ppib	PPIB	PPIB
1.1_RG	ACTE1	rara	Esrra	RARA	ESRRA
1.1_RG	ACTE1	LOC101465295	Sema4a	SEMA6C	SEMA4A
1.1_RG	ACTE1	arhgef9	Arhgef4	ARHGEF9	ARHGEF4
1.1_RG	ACTE1	LOC101478535	Ltbp3	FBN2	NA
1.1_RG	ACTE1	slit1	Islr	SLIT1	ISLR
1.1_RG	ACTE1	LOC101465213	Slc25a23	SLC25A24	SLC25A23
1.1_RG	ACTE1	plekhf2	Plekhf2	NA	PLEKHF2
1.1_RG	ACTE1	LOC101482699	Fgd4	NA	FGD4
1.1_RG	ACTE1	cdh20	Cdh20	CDH20	NA
1.1_RG	ACTE1	LOC101465586	Hes6	HES6	HES6
1.1_RG	ACTE1	LOC101472065	Rac1	RND1	RAC1
1.1_RG	ACTE1	LOC101477407	Sema4a	SEMA4B	SEMA4A
1.1_RG	ACTE1	LOC101466452	Akt1	AKT2	AKT1
1.1_RG	ACTE1	fgfr3	Fgfr2	FGFR3	FGFR2
1.1_RG	ACTE1	epb41l5	Epb41l2	EPB41L5	EPB41L2
1.1_RG	ACTE1	akt1	Pkn2	AKT1	PKN2
1.1_RG	ACTE1	LOC101483942	Slc6a8	NA	SLC6A8
1.1_RG	ACTE1	LOC101464200	Dennd5a	DENND5B	DENND5A
1.1_RG	ACTE1	LOC101470173	Crat	CROT	CRAT
1.1_RG	ACTE1	rxra	Esrra	RXRA	ESRRA
1.1_RG	ACTE1	sox11	Sox1	SOX11	SOX1
1.1_RG	ACTE1	arfrp1	Arl8a	ARFRP1	ARL8A
1.1_RG	ACTE1	rab6a	Rab34	RAB6A	RAB34
1.1_RG	ACTE1	LOC101472065	Rhoq	RND1	RHOQ
1.1_RG	ACTE1	LOC101467469	Rab10	RRAS	RAB10
1.1_RG	ACTE1	itgav	Itga7	ITGAV	ITGA7
1.1_RG	ACTE1	LOC101485711	Rab13	RAB44	RAB13
1.1_RG	ACTE1	pdgfra	Pdgfrb	PDGFRA	PDGFRB
1.1_RG	ACTE1	LOC101472065	Rhoa	RND1	RHOA
1.1_RG	ACTE1	msi2	Slirp	MSI2	SLIRP
1.1_RG	ACTE1	LOC101483230	Limd1	WTIP	LIMD1
1.1_RG	ACTE1	arap2	Arap2	ARAP2	ARAP2
1.1_RG	ACTE1	sall3	Sall1	SALL3	SALL1
1.1_RG	ACTE1	LOC101470658	Ctdspl	CTDSPL	CTDSPL
1.1_RG	ACTE1	abl1	Src	ABL1	SRC
1.1_RG	ACTE1	ankrd11	Ankrd11	ANKRD11	ANKRD11
1.1_RG	ACTE1	cux2	Cux1	CUX2	CUX1
1.1_RG	ACTE1	itm2b	Itm2b	ITM2B	ITM2B
1.1_RG	ACTE1	slit1	Lrrc24	SLIT1	LRRC24
1.1_RG	ACTE1	fam120c	Fam120a	FAM120C	FAM120A
1.1_RG	ACTE1	myo18a	Myo18a	MYO18A	MYO18A
1.1_RG	ACTE1	nfic	Nfic	NFIC	NFIC
1.1_RG	ACTE1	LOC101478055	Sik3	DAPK1	SIK3
1.1_RG	ACTE1	fam13a	Fam13c	FAM13A	FAM13C
1.1_RG	ACTE1	LOC101477749	Cic	SOX3	CIC
1.1_RG	ACTE1	LOC101478055	Mark3	DAPK1	MARK3
1.1_RG	ACTE1	LOC101485711	Rab10	RAB44	RAB10
1.1_RG	ACTE1	megf6	Megf10	MEGF6	MEGF10
1.1_RG	ACTE1	LOC101472730	Gm14305	NA	ZNF101
1.1_RG	ACTE1	pim1	Mark3	PIM1	MARK3
1.1_RG	ACTE1	arhgap35	Arhgap35	ARHGAP35	ARHGAP35
1.1_RG	ACTE1	zbtb47	Gm14305	ZBTB47	ZNF101
1.1_RG	ACTE1	st6galnac3	St6galnac5	ST6GALNAC3	ST6GALNAC5
1.1_RG	ACTE1	sema6d	Sema4a	SEMA6D	SEMA4A
1.1_RG	ACTE1	LOC101477084	Lama2	LAMA1	LAMA2
1.1_RG	ACTE1	acvr2a	Irak1	ACVR2A	IRAK1
1.1_RG	ACTE1	prkd2	Stk17b	PRKD2	STK17B
1.1_RG	ACTE1	pkn2	Stk17b	PKN2	STK17B
1.1_RG	ACTE1	zbtb47	Zfp651	ZBTB47	ZBTB47
1.1_RG	ACTE1	slit2	Islr	SLIT2	ISLR
1.1_RG	ACTE1	fat3	Fat1	FAT3	FAT1
1.1_RG	ACTE1	LOC101467408	Brd2	BRD3	BRD2
1.1_RG	ACTE1	huwe1	Nedd4	HUWE1	NEDD4
1.1_RG	ACTE1	eif4g1	Eif4g1	EIF4G1	EIF4G1
1.1_RG	ACTE1	LOC101470658	Ctdnep1	CTDSPL	CTDNEP1
1.1_RG	ACTE1	LOC101486534	B3glct	B3GALTL	B3GLCT
1.1_RG	ACTE1	LOC101473079	Cdh20	CDH2	NA
1.1_RG	ACTE1	LOC101467469	Rit1	RRAS	RIT1
1.1_RG	ACTE1	LOC101476649	Tom1l2	TOM1L2	NA
1.1_RG	ACTE1	LOC101482699	Plekhf2	NA	PLEKHF2
1.1_RG	ACTE1	LOC101486037	Cry2	CRY2	CRY2
1.1_RG	ACTE1	LOC101467469	Rab35	RRAS	RAB35
1.1_RG	ACTE1	LOC101472002	Ash1l	SETBP1	ASH1L
1.1_RG	ACTE1	jak1	Jak1	JAK1	JAK1
1.1_RG	ACTE1	nek7	Nek6	NEK7	NEK6
1.1_RG	ACTE1	LOC101480758	Ptprt	PTPRM	PTPRT
1.1_RG	ACTE1	LOC101485728	Nacc1	NACC1	NACC1
1.1_RG	ACTE1	arhgap12	Arhgap12	ARHGAP12	ARHGAP12
1.1_RG	ACTE1	gramd1a	Gramd3	GRAMD1A	GRAMD2B
1.1_RG	ACTE1	LOC101470116	Zhx1	ZHX2	ZHX1
1.1_RG	ACTE1	LOC101477050	Lpin1	LPIN2	LPIN1
1.1_RG	ACTE1	pkn2	Akt1	PKN2	AKT1
1.1_RG	ACTE1	sox11	Sox5	SOX11	SOX5
1.1_RG	ACTE1	slc6a9	Slc6a8	SLC6A9	SLC6A8
1.1_RG	ACTE1	LOC101473908	Esrra	RXRB	ESRRA
1.1_RG	ACTE1	LOC101485711	Rit1	RAB44	RIT1
1.1_RG	ACTE1	LOC101486893	Vrk3	VRK2	VRK3
1.1_RG	ACTE1	LOC101486492	Extl3	EXTL1	EXTL3
1.1_RG	ACTE1	LOC101476048	Antxr1	ANTXR1	ANTXR1
1.1_RG	ACTE1	ctdsp2	Ctdsp1	CTDSP2	CTDSP1
1.1_RG	ACTE1	LOC101485711	Rab35	RAB44	RAB35
1.1_RG	ACTE1	LOC101480758	Ptpn12	PTPRM	PTPN12
1.1_RG	ACTE1	LOC101477270	Klf7	KLF8	KLF7
1.1_RG	ACTE1	stk26	Tnik	STK26	TNIK
1.1_RG	ACTE1	gna12	Gna11	GNA12	GNA11
1.1_RG	ACTE1	slf1	Ankrd11	SLF1	ANKRD11
1.1_RG	ACTE1	mdga1	Mdga2	MDGA1	MDGA2
1.1_RG	ACTE1	LOC101483538	Serpinh1	SERPINH1	SERPINH1
1.1_RG	ACTE1	stk32c	Cdc42bpa	STK32C	CDC42BPA
1.1_RG	ACTE1	LOC101467469	Rab33b	RRAS	RAB33B
1.1_RG	ACTE1	LOC101482635	Pxn	PDLIM5	PXN
1.1_RG	ACTE1	LOC101476142	Rnh1	NA	RNH1
1.1_RG	ACTE1	LOC101467469	Nras	RRAS	NRAS
1.1_RG	ACTE1	fgd4	Fgd4	FGD4	FGD4
1.1_RG	ACTE1	stk26	Map2k2	STK26	MAP2K2
1.1_RG	ACTE1	LOC101465228	Sall3	SALL2	SALL3
1.1_RG	ACTE1	LOC101467469	Rab1b	RRAS	RAB1B
1.1_RG	ACTE1	LOC101483990	Id1	ID4	ID1
1.1_RG	ACTE1	LOC101484517	Mapk4	MAPK11	MAPK4
1.1_RG	ACTE1	akt1	Akt1	AKT1	AKT1
1.1_RG	ACTE1	kank3	Kank1	KANK3	KANK1
1.1_RG	ACTE1	ppp2r5e	Ppp2r5d	PPP2R5E	PPP2R5D
1.1_RG	ACTE1	etnk1	Chka	ETNK1	CHKA
1.1_RG	ACTE1	eif4g1	Eif4g3	EIF4G1	EIF4G3
1.1_RG	ACTE1	LOC101485850	Adgrb1	GPR56	ADGRB1
1.1_RG	ACTE1	pros1	Gas6	PROS1	GAS6
1.1_RG	ACTE1	serpine2	Serpinh1	SERPINE2	SERPINH1
1.1_RG	ACTE1	LOC101476018	St3gal2	ST3GAL2	ST3GAL2
1.1_RG	ACTE1	LOC101484039	Slc12a9	SLC12A2	SLC12A9
1.1_RG	ACTE1	flrt2	Tpbg	FLRT2	TPBG
1.1_RG	ACTE1	LOC101479723	Tcf3	TCF3	TCF3
1.1_RG	ACTE1	LOC101485711	Rab33b	RAB44	RAB33B
1.1_RG	ACTE1	LOC101485711	Nras	RAB44	NRAS
1.1_RG	ACTE1	stk26	Map4k4	STK26	MAP4K4
1.1_RG	ACTE1	LOC101466981	Arhgap21	ARHGAP23	ARHGAP21
1.1_RG	ACTE1	LOC101485711	Rab1b	RAB44	RAB1B
1.1_RG	ACTE1	wwc1	Wwc2	WWC1	WWC2
1.1_RG	ACTE1	LOC101465295	Sema4b	SEMA6C	SEMA4B
1.1_RG	ACTE1	ccnl1	Ccnl2	CCNL1	CCNL2
1.1_RG	ACTE1	ptprz1	Ptprt	PTPRZ1	PTPRT
1.1_RG	ACTE1	LOC101482188	Plec	PLEC	PLEC
1.1_RG	ACTE1	LOC101476219	Slc6a8	NA	SLC6A8
1.1_RG	ACTE1	bmpr1a	Bmpr2	BMPR1A	BMPR2
1.1_RG	ACTE1	LOC101467469	Rab12	RRAS	RAB12
1.1_RG	ACTE1	nf1	Nf1	NF1	NF1
1.1_RG	ACTE1	LOC101477407	Sema4b	SEMA4B	SEMA4B
1.1_RG	ACTE1	LOC101469152	Ehmt2	EHMT1	EHMT2
1.1_RG	ACTE1	tiparp	Tiparp	TIPARP	TIPARP
1.1_RG	ACTE1	LOC101483723	Neo1	IGDCC4	NEO1
1.1_RG	ACTE1	rab6a	Rab13	RAB6A	RAB13
1.1_RG	ACTE1	robo4	Speg	ROBO4	SPEG
1.1_RG	ACTE1	ptprz1	Ptprs	PTPRZ1	PTPRS
1.1_RG	ACTE1	pxdn	Islr	PXDN	ISLR
1.1_RG	ACTE1	hnrnpa1	Hnrnpa0	HNRNPA2B1	HNRNPA0
1.1_RG	ACTE1	wsb1	Wsb1	WSB1	WSB1
1.1_RG	ACTE1	LOC101467477	Sema4a	SEMA5B	SEMA4A
1.1_RG	ACTE1	ppp2r5e	Ppp2r5c	PPP2R5E	PPP2R5C
1.1_RG	ACTE1	LOC101473687	Rdh14	K7EN55	RDH14
1.1_RG	ACTE1	LOC101465929	Map4k4	PAK4	MAP4K4
1.1_RG	ACTE1	LOC101478377	Map2k2	MAP2K4	MAP2K2
1.1_RG	ACTE1	nek7	Nek7	NEK7	NEK7
1.1_RG	ACTE1	LOC101476944	Nr1d2	RORB	NR1D2
1.1_RG	ACTE1	LOC101485711	Rab12	RAB44	RAB12
1.1_RG	ACTE1	LOC101478030	Rbp1	RBP5	RBP1
1.1_RG	ACTE1	LOC101469991	Map4	MAP4	MAP4
1.1_RG	ACTE1	LOC101472490	Arid1a	ARID1A	ARID1A
1.1_RG	ACTE1	btg1	Tob2	BTG1	TOB2
1.1_RG	ACTE1	rab6a	Rab10	RAB6A	RAB10
1.1_RG	ACTE1	stk26	Pak2	STK26	PAK2
1.1_RG	ACTE1	LOC101474418	Sema4b	NA	SEMA4B
1.1_RG	ACTE1	agrn	Agrn	AGRN	AGRN
1.1_RG	ACTE1	LOC101469722	Mfsd1	MFSD1	MFSD1
1.1_RG	ACTE1	pxdn	Lrrc24	PXDN	LRRC24
1.1_RG	ACTE1	LOC101482968	Jam2	JAM3	JAM2
1.1_RG	ACTE1	epb41l5	Ptpn4	EPB41L5	PTPN4
1.1_RG	ACTE1	sema6d	Sema4b	SEMA6D	SEMA4B
1.1_RG	ACTE1	spata5	Vcp	SPATA5	VCP
1.1_RG	ACTE1	LOC101478055	Stk17b	DAPK1	STK17B
1.1_RG	ACTE1	prkci	Pkn2	PRKCI	PKN2
1.1_RG	ACTE1	msi2	Hnrnpa0	MSI2	HNRNPA0
1.1_RG	ACTE1	evi5	Evi5	EVI5	EVI5
1.1_RG	ACTE1	LOC101478055	Dclk2	DAPK1	DCLK2
1.1_RG	ACTE1	abi1	Abi1	ABI1	ABI1
1.1_RG	ACTE1	LOC101465385	Esrra	NR3C2	ESRRA
1.1_RG	ACTE1	LOC101465929	Pak2	PAK4	PAK2
1.1_RG	ACTE1	LOC101483858	Zhx1	ZHX3	ZHX1
1.1_RG	ACTE1	LOC105940676	Rnh1	NA	RNH1
1.1_RG	ACTE1	LOC101474417	Phc2	PHC2	NA
1.1_RG	ACTE1	cux1	Cux1	CUX1	CUX1
1.1_RG	ACTE1	rab6a	Rit1	RAB6A	RIT1
1.1_RG	ACTE1	LOC101465228	Sall1	SALL2	SALL1
1.1_RG	ACTE1	stk32c	Akt1	STK32C	AKT1
1.1_RG	ACTE1	extl3	Extl3	EXTL3	EXTL3
1.1_RG	ACTE1	rab6a	Rab35	RAB6A	RAB35
1.1_RG	ACTE1	LOC101485850	Adgra3	GPR56	ADGRA3
1.1_RG	ACTE1	hnrnpul1	Hnrnpu	HNRNPUL1	HNRNPU
1.1_RG	ACTE1	LOC101477270	Klf3	KLF8	KLF3
1.1_RG	ACTE1	wwc3	Wwc2	WWC3	WWC2
1.1_RG	ACTE1	acvr2a	Bmpr2	ACVR2A	BMPR2
1.1_RG	ACTE1	LOC101465538	Ash1l	ASH1L	ASH1L
1.1_RG	ACTE1	LOC101467469	Rab5b	RRAS	RAB5B
1.1_RG	ACTE1	yes1	Fyn	YES1	FYN
1.1_RG	ACTE1	LOC101476513	Slc2a1	SLC2A1	SLC2A1
1.1_RG	ACTE1	mib1	Mib1	MIB1	MIB1
1.1_RG	ACTE1	LOC101473687	Rdh11	K7EN55	RDH11
1.1_RG	ACTE1	smarcc1	Smarcc2	SMARCC1	SMARCC2
1.1_RG	ACTE1	myef2	Hnrnpm	MYEF2	HNRNPM
1.1_RG	ACTE1	LOC101484575	Srsf4	SRSF3	SRSF4
1.1_RG	ACTE1	rab6a	Rab33b	RAB6A	RAB33B
1.1_RG	ACTE1	ccnl1	Fam58b	CCNL1	CCNQ
1.1_RG	ACTE1	clk2	Dyrk1a	CLK2	DYRK1A
1.1_RG	ACTE1	phf21a	Phf21a	PHF21A	PHF21A
1.1_RG	ACTE1	LOC101485711	Rab5b	RAB44	RAB5B
1.1_RG	ACTE1	rab6a	Rab1b	RAB6A	RAB1B
1.1_RG	ACTE1	alyref	Alyref	ALYREF	ALYREF
1.1_RG	ACTE1	LOC101474417	Phc3	PHC2	PHC3
1.1_RG	ACTE1	LOC101468847	Ccdc136	CCDC136	CCDC136
1.1_RG	ACTE1	arhgap21	Arhgap21	ARHGAP21	ARHGAP21
1.1_RG	ACTE1	LOC101477475	Rimklb	RIMKLA	RIMKLB
1.1_RG	ACTE1	LOC101467408	Brd3	BRD3	BRD3
1.1_RG	ACTE1	csk	Fyn	CSK	FYN
1.1_RG	ACTE1	fryl	Fryl	FRYL	FRYL
1.1_RG	ACTE1	spata5	Atad1	SPATA5	ATAD1
1.1_RG	ACTE1	LOC101478055	Speg	DAPK1	SPEG
1.1_RG	ACTE1	fto	Fto	FTO	FTO
1.1_RG	ACTE1	rab6a	Rab12	RAB6A	RAB12
1.1_RG	ACTE1	LOC101474095	Hnrnpm	HNRNPM	HNRNPM
1.1_RG	ACTE1	LOC101465619	Rad23b	RAD23A	RAD23B
1.1_RG	ACTE1	LOC101478055	Ulk2	DAPK1	ULK2
1.1_RG	ACTE1	LOC101480127	Taf15	FUS	TAF15
1.1_RG	ACTE1	cdca4	Sertad2	CDCA4	SERTAD2
1.1_RG	ACTE1	LOC101478055	Phkg2	DAPK1	PHKG2
1.1_RG	ACTE1	usp6nl	Usp6nl	USP6NL	USP6NL
1.1_RG	ACTE1	rab11fip3	Rab11fip4	RAB11FIP3	RAB11FIP4
1.1_RG	ACTE1	vezf1	Vezf1	VEZF1	VEZF1
1.1_RG	ACTE1	ctdsp2	Ctdspl	CTDSP2	CTDSPL
1.1_RG	ACTE1	zbtb47	Zfp652	ZBTB47	ZNF652
1.1_RG	ACTE1	LOC101477989	Ptprt	PTPRU	PTPRT
1.1_RG	ACTE1	flrt2	Islr	FLRT2	ISLR
1.1_RG	ACTE1	mta2	Mta1	MTA2	MTA1
1.1_RG	ACTE1	ctdsp2	Ctdnep1	CTDSP2	CTDNEP1
1.1_RG	ACTE1	spata5	Pex6	SPATA5	PEX6
1.1_RG	ACTE1	arhgap5	Arhgap35	ARHGAP5	ARHGAP35
1.1_RG	ACTE1	pkn1	Pkn2	PKN1	PKN2
1.1_RG	ACTE1	rab6a	Rab5b	RAB6A	RAB5B
1.1_RG	ACTE1	abl1	Fyn	ABL1	FYN
1.1_RG	ACTE1	spred1	Spred2	SPRED1	SPRED2
1.1_RG	ACTE1	ezr	Rdx	EZR	RDX
1.1_RG	ACTE1	LOC101475151	Hdac5	HDAC7	HDAC6
1.1_RG	ACTE1	hnrnpul1	Hnrnpul1	HNRNPUL1	HNRNPUL1
1.1_RG	ACTE1	LOC101480445	Nfat5	NFAT5	NFAT5
1.1_RG	ACTE1	pkn1	Akt1	PKN1	AKT1
1.1_RG	ACTE1	hspg2	Agrn	HSPG2	AGRN
1.1_RG	ACTE1	nek7	Nek9	NEK7	NEK9
1.1_RG	ACTE1	LOC101476944	Thrb	RORB	THRB
1.1_RG	ACTE1	LOC101479289	Kcnn3	NA	KCNN3
1.1_RG	ACTE1	celsr1	Celsr1	CELSR1	CELSR1
1.1_RG	ACTE1	prdm16	Prdm16	PRDM16	PRDM16
1.1_RG	ACTE1	LOC101472309	Magi3	MAGI1	MAGI3
1.1_RG	ACTE1	LOC101469332	Hhatl	HHATL	HHATL
1.1_RG	ACTE1	LOC101478535	Ltbp1	FBN2	LTBP1
1.1_RG	ACTE1	zfp36l1	Zfp36l2	ZFP36L1	NA
1.1_RG	ACTE1	LOC101478630	Emid1	EMILIN1	EMID1
1.1_RG	ACTE1	plcb1	Plcd1	PLCB1	PLCD1
1.1_RG	ACTE1	plcb1	Plcb3	PLCB1	PLCB3
1.1_RG	ACTE1	arap1	Arap1	ARAP1	ARAP1
1.1_RG	ACTE1	zfp36l2	Zfp36l2	ZFP36L2	NA
1.1_RG	ACTE1	serpine2	Serpina3n	SERPINE2	SERPINA3
1.1_RG	ACTE1	ltbp1	Ltbp1	LTBP1	LTBP1
1.1_RG	ACTE1	maml2	Maml2	MAML2	MAML2
1.1_RG	ACTE1	cdon	Boc	CDON	BOC
1.1_RG	ACTE1	prkd2	Prkd1	PRKD2	PRKD1
1.1_RG	ACTE1	arhgef26	Arhgef19	ARHGEF26	ARHGEF19
1.1_RG	ACTE1	LOC106675989	Slc26a6	LRP8	SLC26A6
1.1_RG	ACTE1	LOC101471215	Gli2	GLI2	GLI2
1.1_RG	ACTE1	epb41l5	Epb41l5	EPB41L5	EPB41L5
1.1_RG	ACTE1	LOC101480317	Macrod1	PARP9	MACROD1
1.1_RG	ACTE1	magi2	Magi3	MAGI2	MAGI3
1.1_RG	ACTE1	naprt	Naprt	NAPRT	NAPRT
1.1_RG	ACTE1	LOC101482699	Fgd6	NA	FGD6
1.1_RG	ACTE1	lats2	Stk38l	LATS2	STK38L
1.1_RG	ACTE1	lats2	Lats1	LATS2	LATS1
1.1_RG	ACTE1	zic2	Gli2	ZIC2	GLI2
1.1_RG	ACTE1	pou3f3	Pou3f4	POU3F3	POU3F4
1.1_RG	ACTE1	pou2f1	Pou3f4	POU2F1	POU3F4
1.1_RG	ACTE1	metrn	Metrnl	METRN	METRNL
1.1_RG	ACTE1	mecom	Prdm16	MECOM	PRDM16
1.1_RG	ACTE1	mecom	Zfp931	MECOM	ZNF101
1.1_RG	ACTE1	adamts17	Adamts9	ADAMTS17	ADAMTS9
1.1_RG	ACTE1	rab6a	Rab30	RAB6A	RAB30
1.1_RG	ACTE1	rab6a	Rab21	RAB6A	RAB21
1.1_RG	ACTE1	thrb	Thrb	THRB	THRB
1.1_RG	ACTE1	LOC101478055	Prkd1	DAPK1	PRKD1
1.1_RG	ACTE1	LOC101472957	Foxo4	FOXO6	FOXO4
1.1_RG	ACTE1	LOC101471475	Sned1	NOTCH2	SNED1
1.1_RG	ACTE1	cyfip1	Cyfip1	CYFIP1	NA
1.1_RG	ACTE1	LOC101470116	Zhx2	ZHX2	ZHX2
1.1_RG	ACTE1	LOC101479596	Galnt1	GALNT4	GALNT1
1.1_RG	ACTE1	ctnnal1	Ctnnal1	CTNNAL1	CTNNAL1
1.1_RG	ACTE1	LOC101480554	Gdf11	GDF11	GDF11
1.1_RG	RGDG	LOC101483975	Ptprz1	PTPRZ1	PTPRZ1
1.1_RG	RGDG	fabp7	Fabp7	FABP7	FABP7
1.1_RG	RGDG	LOC101477439	Thrsp	MID1IP1	THRSP
1.1_RG	RGDG	LOC101464395	Mdk	PTN	MDK
1.1_RG	RGDG	ca14	Ptprz1	CA14	PTPRZ1
1.1_RG	RGDG	slc1a2	Slc1a3	SLC1A2	SLC1A3
1.1_RG	RGDG	s100b	S100a6	S100B	S100A6
1.1_RG	RGDG	mlc1	Mlc1	MLC1	MLC1
1.1_RG	RGDG	LOC101470175	Tnc	TNC	TNC
1.1_RG	RGDG	LOC101470384	Slc1a3	SLC1A3	SLC1A3
1.1_RG	RGDG	LOC101465586	Hes5	HES6	HES5
1.1_RG	RGDG	gpm6b	Gpm6b	GPM6B	GPM6B
1.1_RG	RGDG	lhx2	Lhx2	LHX2	NA
1.1_RG	RGDG	LOC101468392	Gfap	GFAP	GFAP
1.1_RG	RGDG	fezf2	Fezf2	FEZF2	FEZF2
1.1_RG	RGDG	slc1a2	Slc1a2	SLC1A2	SLC1A2
1.1_RG	RGDG	LOC101478030	Fabp7	RBP5	FABP7
1.1_RG	RGDG	s100b	S100a1	S100B	S100A1
1.1_RG	RGDG	pax6	Dbx2	PAX6	DBX2
1.1_RG	RGDG	plpp3	Plpp3	PLPP3	PLPP3
1.1_RG	RGDG	prex2	Prex2	PREX2	PREX2
1.1_RG	RGDG	LOC101472464	Msi2	MSI1	MSI2
1.1_RG	RGDG	LOC101470384	Slc1a2	SLC1A3	SLC1A2
1.1_RG	RGDG	nfia	Nfib	NFIA	NFIB
1.1_RG	RGDG	s100b	S100a16	S100B	S100A16
1.1_RG	RGDG	LOC101470173	Dbi	CROT	DBI
1.1_RG	RGDG	id1	Id4	ID1	ID4
1.1_RG	RGDG	nrarp	Nrarp	NRARP	NRARP
1.1_RG	RGDG	gli3	Gli3	GLI3	GLI3
1.1_RG	RGDG	gpm6b	Gpm6a	GPM6B	GPM6A
1.1_RG	RGDG	LOC101472151	Dbx2	PAX6	DBX2
1.1_RG	RGDG	LOC101474878	Plpp3	PPAP2B	PLPP3
1.1_RG	RGDG	nfia	Nfia	NFIA	NFIA
1.1_RG	RGDG	LOC101467699	Lfng	LFNG	LFNG
1.1_RG	RGDG	LOC101485414	Sox9	SOX3	SOX9
1.1_RG	RGDG	pax6	Pax6	PAX6	PAX6
1.1_RG	RGDG	LOC101483975	Ptpra	PTPRZ1	PTPRA
1.1_RG	RGDG	LOC101485414	Sox1	SOX3	SOX1
1.1_RG	RGDG	LOC101483923	Msi2	MSI1	MSI2
1.1_RG	RGDG	ptch1	Ptch1	PTCH1	PTCH1
1.1_RG	RGDG	LOC101485414	Sox2	SOX3	SOX2
1.1_RG	RGDG	LOC101464700	Emx1	EMX1	EMX1
1.1_RG	RGDG	hes1	Hes5	HES1	HES5
1.1_RG	RGDG	tmem47	Tmem47	TMEM47	TMEM47
1.1_RG	RGDG	pou3f3	Pou3f3	POU3F3	POU3F3
1.1_RG	RGDG	LOC101476769	Gli3	GLI2	GLI3
1.1_RG	RGDG	acsbg1	Acsbg1	ACSBG1	ACSBG1
1.1_RG	RGDG	fabp7	Fabp5	FABP7	FABP5
1.1_RG	RGDG	LOC112429725	Nfib	NFIX	NFIB
1.1_RG	RGDG	LOC101473768	Notch1	NA	NOTCH1
1.1_RG	RGDG	dmrta2	Dmrta2	DMRTA2	DMRTA2
1.1_RG	RGDG	sox5	Sox1	SOX5	SOX1
1.1_RG	RGDG	LOC101465586	Hes6	HES6	HES6
1.1_RG	RGDG	rgs3	Rgs20	RGS3	RGS20
1.1_RG	RGDG	LOC101472151	Pax6	PAX6	PAX6
1.1_RG	RGDG	LOC101479570	Sox1	SOX6	SOX1
1.1_RG	RGDG	dab1	Dab1	DAB1	DAB1
1.1_RG	RGDG	gli1	Gli3	GLI1	GLI3
1.1_RG	RGDG	LOC101487553	Cd9	CD81	CD9
1.1_RG	RGDG	fgfr2	Fgfr1	FGFR2	FGFR1
1.1_RG	RGDG	LOC101475072	Plxnb1	PLXNB1	PLXNB1
1.1_RG	RGDG	ddah1	Ddah1	DDAH1	DDAH1
1.1_RG	RGDG	LOC101483975	Car2	PTPRZ1	CA2
1.1_RG	RGDG	LOC112429725	Nfia	NFIX	NFIA
1.1_RG	RGDG	ptch2	Ptch1	PTCH2	PTCH1
1.1_RG	RGDG	LOC101464700	Emx2	EMX1	EMX2
1.1_RG	RGDG	LOC101487531	Ephb1	NA	EPHB1
1.1_RG	RGDG	prex1	Prex2	PREX1	PREX2
1.1_RG	RGDG	esr2	Nr2e1	ESR2	NR2E1
1.1_RG	RGDG	LOC101464395	Ptn	PTN	PTN
1.1_RG	RGDG	slc1a2	Slc1a4	SLC1A2	SLC1A4
1.1_RG	RGDG	zfp36l2	Zfp36l1	ZFP36L2	NA
1.1_RG	RGDG	s100b	S100a13	S100B	S100A13
1.1_RG	RGDG	esr2	Nr2f1	ESR2	NR2F1
1.1_RG	RGDG	LOC101464700	Dbx2	EMX1	DBX2
1.1_RG	RGDG	LOC101487553	Cd63	CD81	CD63
1.1_RG	RGDG	ctnna1	Ctnna1	CTNNA1	CTNNA1
1.1_RG	RGDG	LOC101482635	Pdlim4	PDLIM5	PDLIM4
1.1_RG	RGDG	LOC101478630	Emid1	EMILIN1	EMID1
1.1_RG	RGDG	LOC101485414	Sox6	SOX3	SOX6
1.1_RG	RGDG	zbtb20	Zbtb20	ZBTB20	ZBTB20
1.1_RG	RGDG	notch1	Notch1	NA	NOTCH1
1.1_RG	RGDG	LOC101475787	Pou3f3	POU3F2	POU3F3
1.1_RG	RGDG	pdlim4	Pdlim4	PDLIM4	PDLIM4
1.1_RG	RGDG	nr2e1	Nr2e1	NR2E1	NR2E1
1.1_RG	RGDG	mdk	Mdk	MDK	MDK
1.1_RG	RGDG	LOC101471215	Gli3	GLI2	GLI3
1.1_RG	RGDG	LOC101470425	Mgll	MGLL	MGLL
1.1_RG	RGDG	rgs12	Rgs20	RGS12	RGS20
1.1_RG	RGDG	slc1a4	Slc1a3	SLC1A4	SLC1A3
1.1_RG	RGDG	LOC101467845	Nfib	NFIX	NFIB
1.1_RG	RGDG	LOC101470384	Slc1a4	SLC1A3	SLC1A4
1.1_RG	RGDG	LOC105940494	Ntrk2	ROR1	NTRK2
1.1_RG	RGDG	nr2e1	Nr2f1	NR2E1	NR2F1
1.1_RG	RGDG	sparc	Sparcl1	SPARC	NA
1.1_RG	RGDG	LOC101473609	Dtna	DTNB	DTNA
1.1_RG	RGDG	sox11	Sox9	SOX11	SOX9
1.1_RG	RGDG	sox11	Sox1	SOX11	SOX1
1.1_RG	RGDG	gldc	Gldc	GLDC	GLDC
1.1_RG	RGDG	nfib	Nfib	NFIB	NFIB
1.1_RG	RGDG	sox5	Sox6	SOX5	SOX6
1.1_RG	RGDG	LOC101480758	Ptprz1	PTPRM	PTPRZ1
1.1_RG	RGDG	pou2f1	Pou3f3	POU2F1	POU3F3
1.1_RG	RGDG	LOC101472015	Cpe	AEBP1	CPE
1.1_RG	RGDG	sox2	Sox9	NA	SOX9
1.1_RG	RGDG	sox11	Sox2	SOX11	SOX2
1.1_RG	RGDG	LOC101485288	Kcnj10	KCNJ10	KCNJ10
1.1_RG	RGDG	LOC101477345	Kcnj10	KCNJ10	KCNJ10
1.1_RG	RGDG	LOC101470959	Sox1	SOX6	SOX1
1.1_RG	RGDG	sox2	Sox1	NA	SOX1
1.1_RG	RGDG	LOC101487553	Tspan3	CD81	TSPAN3
1.1_RG	RGDG	LOC101467845	Nfia	NFIX	NFIA
1.1_RG	RGDG	LOC101479570	Sox6	SOX6	SOX6
1.1_RG	RGDG	LOC101478720	Npas3	AHR	NPAS3
1.1_RG	RGDG	LOC101466282	Nr2f1	NR3C2	NR2F1
1.1_RG	RGDG	nfix	Nfib	NFIX	NFIB
1.1_RG	RGDG	LOC101471447	Sfxn1	SFXN5	SFXN1
1.1_RG	RGDG	ttyh2	Ttyh1	TTYH2	TTYH1
1.1_RG	RGDG	hnrnpa1	Msi2	HNRNPA2B1	MSI2
1.1_RG	RGDG	ddah1	Ddah2	DDAH1	DDAH2
1.1_RG	RGDG	LOC101479845	Fzd1	FZD3	FZD1
1.1_RG	RGDG	sox4	Sox1	SOX4	SOX1
1.1_RG	RGDG	LOC101479845	Frzb	FZD3	FRZB
1.1_RG	RGDG	LOC101484529	Cd63	TSPAN4	CD63
1.1_RG	RGDG	sox2	Sox2	NA	SOX2
1.1_RG	RGDG	LOC101477672	Entpd2	ENTPD2	ENTPD2
1.1_RG	RGDG	prex2	Prex1	PREX2	NA
1.1_RG	RGDG	nfib	Nfia	NFIB	NFIA
1.1_RG	RGDG	sox4	Sox2	SOX4	SOX2
1.1_RG	RGDG	bdh2	H2-Ke6	BDH2	HSD17B8
1.1_RG	RGDG	LOC101485711	Gem	RAB44	GEM
1.1_RG	RGDG	LOC101479289	Kcnn2	NA	KCNN2
1.1_RG	RGDG	LOC101477749	Sox9	SOX3	SOX9
1.1_RG	RGDG	npas3	Npas3	NPAS3	NPAS3
1.1_RG	RGDG	LOC101464266	Mfge8	MFGE8	MFGE8
1.1_RG	RGDG	LOC101469162	Plxnb1	PLXNB1	PLXNB1
1.1_RG	RGDG	LOC101484507	Notch1	NOTCH3	NOTCH1
1.1_RG	RGDG	LOC101477749	Sox1	SOX3	SOX1
1.1_RG	RGDG	LOC101481640	Sox9	SOX1	SOX9
1.1_RG	RGDG	LOC101467469	Gem	RRAS	GEM
1.1_RG	RGDG	LOC101477439	Mid1ip1	MID1IP1	MID1IP1
1.1_RG	RGDG	cdk6	Cdk4	CDK6	CDK4
1.1_RG	RGDG	arhgap35	Arhgap5	ARHGAP35	ARHGAP5
1.1_RG	RGDG	sfrp5	Sfrp1	SFRP5	SFRP1
1.1_RG	RGDG	ca14	Car2	CA14	CA2
1.1_RG	RGDG	LOC101468392	Vim	GFAP	VIM
1.1_RG	RGDG	LOC101481640	Sox1	SOX1	SOX1
1.1_RG	RGDG	nfix	Nfia	NFIX	NFIA
1.1_RG	RGDG	LOC101487553	Cd81	CD81	CD81
1.1_RG	RGDG	LOC101467403	Mfge8	DCBLD2	MFGE8
1.1_RG	RGDG	LOC101467169	Ntrk2	NTRK2	NTRK2
1.1_RG	RGDG	LOC101488128	Qk	QKI	QKI
1.1_RG	RGDG	sox13	Sox1	SOX13	SOX1
1.1_RG	RGDG	LOC101477749	Sox2	SOX3	SOX2
1.1_RG	RGDG	emx2	Emx2	EMX2	EMX2
1.1_RG	RGDG	LOC101475253	Nrarp	TP53BP2	NRARP
1.1_RG	RGDG	tcf4	Tcf3	TCF4	TCF3
1.1_RG	RGDG	LOC101481640	Sox2	SOX1	SOX2
1.1_RG	RGDG	LOC101475969	Bcan	BCAN	BCAN
1.1_RG	RGDG	rftn2	Rftn2	RFTN2	RFTN2
1.1_RG	RGDG	hes1	Hes6	HES1	HES6
1.1_RG	RGDG	slc1a4	Slc1a2	SLC1A4	SLC1A2
1.1_RG	RGDG	LOC101475969	Ncan	BCAN	NCAN
1.1_RG	RGDG	LOC101480502	Acot1	NA	ACOT1
1.1_RG	RGDG	LOC101475982	Pou3f3	POU3F3	POU3F3
1.1_RG	RGDG	LOC101476018	St3gal4	ST3GAL2	ST3GAL4
1.1_RG	RGDG	fgfr3	Fgfr1	FGFR3	FGFR1
1.1_RG	RGDG	LOC101484529	Tspan3	TSPAN4	TSPAN3
1.1_RG	RGDG	trps1	Trps1	TRPS1	TRPS1
1.1_RG	RGDG	cdh20	Cdh4	CDH20	CDH4
1.1_RG	RGDG	scg3	Scg3	SCG3	SCG3
1.1_RG	RGDG	npas1	Npas3	NPAS1	NPAS3
1.1_RG	RGDG	adgrd2	Adcyap1r1	NA	ADCYAP1R1
1.1_RG	RGDG	emx2	Dbx2	EMX2	DBX2
1.1_RG	RGDG	ttyh2	Ttyh3	TTYH2	TTYH3
1.1_RG	RGDG	LOC101475929	Srgap3	SRGAP3	SRGAP3
1.1_RG	RGDG	sox11	Sox6	SOX11	SOX6
1.1_RG	RGDG	tcf4	Tcf4	TCF4	TCF7L2
1.1_RG	RGDG	LOC112430353	Fndc4	FNDC4	FNDC4
1.1_RG	RGDG	msi2	Msi2	MSI2	MSI2
1.1_RG	RGDG	LOC101477989	Ptprz1	PTPRU	PTPRZ1
1.1_RG	RGDG	pc	Pcx	PC	PC
1.1_RG	RGDG	rxra	Nr2e1	RXRA	NR2E1
1.1_RG	RGDG	LOC101470430	Ntrk2	DDR2	NTRK2
1.1_RG	RGDG	LOC101469987	Fgfr1	FGFR1	FGFR1
1.1_RG	RGDG	ccnd1	Ccnd2	CCND1	CCND2
1.1_RG	RGDG	LOC101476944	Nr2e1	RORB	NR2E1
1.1_RG	RGDG	LOC101470959	Sox6	SOX6	SOX6
1.1_RG	RGDG	LOC106675454	Rnh1	NA	RNH1
1.1_RG	RGDG	LOC112436642	Mgll	MGLL	MGLL
1.1_RG	RGDG	LOC101484250	Cdk4	MAPK12	CDK4
1.1_RG	RGDG	LOC101473919	Cyb5a	FADS2	CYB5A
1.1_RG	RGDG	LOC101483987	Pbx1	PBX4	PBX1
1.1_RG	RGDG	rxra	Nr2f1	RXRA	NR2F1
1.1_RG	RGDG	LOC101470124	Gng5	GNG12	GNG5
1.1_RG	RGDG	LOC101465244	Gli3	ZIC1	GLI3
1.1_RG	RGDG	LOC101476944	Nr2f1	RORB	NR2F1
1.1_RG	RGDG	crb2	Notch1	CRB2	NOTCH1
1.1_RG	RGDG	LOC101470568	Acsl6	ACSL6	ACSL6
1.1_RG	RGDG	atp1b4	Atp1b2	ATP1B4	ATP1B2
1.1_RG	RGDG	LOC101477307	Fgfr1	FGFR2	FGFR1
1.1_RG	RGDG	LOC101467345	Paqr6	PAQR6	PAQR6
1.1_RG	RGDG	LOC101473079	Cdh4	CDH2	CDH4
1.1_RG	RGDG	LOC101487799	Tcf3	TCF3	TCF3
1.1_RG	RGDG	LOC101480086	Ccdc80	CCDC80	CCDC80
1.1_RG	RGDG	ptprz1	Ptprz1	PTPRZ1	PTPRZ1
1.1_RG	RGDG	LOC101484118	Srgap3	SRGAP1	SRGAP3
1.1_RG	RGDG	bdh2	Dhrs4	BDH2	DHRS4
1.1_RG	RGDG	LOC101465409	Crip2	CRIP2	NA
1.1_RG	RGDG	LOC101483990	Id4	ID4	ID4
1.1_RG	RGDG	LOC101479723	Tcf3	TCF3	TCF3
1.1_RG	RGDG	srsf7	Puf60	SRSF7	PUF60
1.1_RG	RGDG	smpdl3a	Smpdl3a	SMPDL3A	SMPDL3A
1.1_RG	RGDG	LOC101477749	Sox6	SOX3	SOX6
1.1_RG	RGDG	pbxip1	Pbxip1	CCPG1	PBXIP1
1.1_RG	RGDG	cdh20	Cdh2	CDH20	CDH2
1.1_RG	RGDG	LOC101481640	Sox6	SOX1	SOX6
1.1_RG	RGDG	puf60	Puf60	PUF60	PUF60
1.1_RG	RGDG	epha3	Ephb1	EPHA3	EPHB1
1.1_RG	RGDG	LOC101464439	Adgrg1	CD97	ADGRG1
1.1_RG	RGDG	LOC101485711	Rab34	RAB44	RAB34
1.1_RG	RGDG	LOC101471056	Gng5	GNG12	GNG5
1.1_RG	RGDG	tmem132e	Tmem132b	TMEM132E	TMEM132B
1.1_RG	RGDG	LOC101487808	Gnai2	GNAI2	GNAI2
1.1_RG	RGDG	LOC101484719	Crlf1	IL11RA	CRLF1
1.1_RG	RGDG	sox13	Sox6	SOX13	SOX6
1.1_RG	RGDG	prex1	Prex1	PREX1	NA
1.1_RG	RGDG	LOC101473908	Nr2e1	RXRB	NR2E1
1.1_RG	RGDG	fam172a	Fam172a	FAM172A	FAM172A
1.1_RG	RGDG	LOC101467469	Rab34	RRAS	RAB34
1.1_RG	RGDG	LOC101487799	Tcf4	TCF3	TCF7L2
1.1_RG	RGDG	fbrsl1	Fbrsl1	FBRSL1	FBRSL1
1.1_RG	RGDG	LOC101485711	Rab9	RAB44	RAB9A
1.1_RG	RGDG	myo10	Myo10	MYO10	MYO10
1.1_RG	RGDG	LOC101473919	Fads1	FADS2	FADS1
1.1_RG	RGDG	pitpnc1	Pitpnc1	PITPNC1	PITPNC1
1.1_RG	RGDG	LOC101467469	Rab9	RRAS	RAB9A
1.1_RG	RGDG	LOC101479723	Tcf4	TCF3	TCF7L2
1.1_RG	RGDG	srsf7	Srsf5	SRSF7	SRSF5
1.1_RG	RGDG	LOC101473908	Nr2f1	RXRB	NR2F1
1.1_RG	RGDG	tiparp	Tiparp	TIPARP	TIPARP
1.1_RG	RGDG	btg1	Btg2	BTG1	BTG2
1.1_RG	RGDG	LOC101471447	Sfxn5	SFXN5	SFXN5
1.1_RG	RGDG	srsf7	Rbm4b	SRSF7	RBM4B
1.1_RG	RGDG	arfrp1	Arl3	ARFRP1	ARL3
1.1_RG	RGDG	btg1	Tob1	BTG1	TOB1
1.1_RG	RGDG	LOC101477089	Rnh1	NA	RNH1
1.1_RG	RGDG	LOC101472403	Ccnd2	CCND2	CCND2
1.1_RG	RGDG	adgrd2	Adgrg1	NA	ADGRG1
1.1_RG	RGDG	timp4	Timp4	TIMP4	TIMP4
1.1_RG	RGDG	fgfbp3	Fgfbp3	FGFBP3	FGFBP3
1.1_RG	RGDG	LOC101470426	Ttc28	TTC31	TTC28
1.1_RG	RGDG	LOC101485626	Arhgef26	ARHGEF19	ARHGEF26
1.1_RG	RGDG	LOC101479190	Rnh1	NA	RNH1
1.1_RG	RGDG	LOC101473079	Cdh2	CDH2	CDH2
1.1_RG	RGDG	LOC101483245	Adgrg1	LPHN2	ADGRG1
1.1_RG	RGDG	LOC101482034	Qk	QKI	QKI
1.1_RG	RGDG	LOC101466249	Lsamp	NA	LSAMP
1.1_RG	RGDG	pacsin3	Pacsin3	PACSIN3	PACSIN3
1.1_RG	RGDG	LOC101484719	Il11ra1	IL11RA	NA
1.1_RG	RGDG	LOC101467469	Rheb	RRAS	RHEB
1.1_RG	RGDG	st3gal3	St3gal4	ST3GAL3	ST3GAL4
1.1_RG	RGDG	LOC101469035	Cntnap2	CNTNAP5	CNTNAP2
1.1_RG	RGDG	LOC101481538	Gpr37l1	GPR37L1	GPR37L1
1.1_RG	RGDG	LOC101468755	Bcan	NCAN	BCAN
1.1_RG	RGDG	msi2	Slirp	MSI2	SLIRP
1.1_RG	RGDG	nfic	Nfib	NFIC	NFIB
1.1_RG	RGDG	arhgap5	Arhgap5	ARHGAP5	ARHGAP5
1.1_RG	RGDG	st6galnac3	St6galnac5	ST6GALNAC3	ST6GALNAC5
1.1_RG	RGDG	LOC101471569	Eci1	ECI1	ECI1
1.1_RG	RGDG	mdk	Ptn	MDK	PTN
1.1_RG	RGDG	sparc	Sparc	SPARC	SPARC
1.1_RG	RGDG	LOC101468755	Ncan	NCAN	NCAN
1.1_RG	RGDG	LOC101485711	Rab18	RAB44	RAB18
1.1_RG	RGDG	LOC101485711	Ift27	RAB44	IFT27
1.1_RG	RGDG	LOC101476311	Atp1a2	NA	ATP1A2
1.1_RG	RGDG	LOC101487844	Fndc4	FNDC4	FNDC4
1.1_RG	RGDG	rab6a	Gem	RAB6A	GEM
1.1_RG	RGDG	LOC101485711	Rab7	RAB44	RAB7A
1.1_RG	RGDG	myo9b	Myo10	MYO9B	MYO10
1.1_RG	RGDG	LOC101467469	Rab18	RRAS	RAB18
1.1_RG	RGDG	slc1a4	Slc1a4	SLC1A4	SLC1A4
1.1_RG	RGDG	LOC101467469	Rab7	RRAS	RAB7A
1.1_RG	RGDG	luc7l3	Luc7l3	LUC7L3	LUC7L3
1.1_RG	RGDG	rgma	Rgma	RGMA	RGMA
1.1_RG	RGDG	arhgef26	Arhgef26	ARHGEF26	ARHGEF26
1.1_RG	RGDG	LOC101485711	Mras	RAB44	MRAS
1.1_RG	RGDG	LOC101480587	Fgfr1	FGFR2	FGFR1
1.1_RG	RGDG	tra2b	Srsf2	TRA2B	SRSF2
1.1_RG	RGDG	LOC101471475	Notch1	NOTCH2	NOTCH1
1.1_RG	RGDG	LOC101467469	Mras	RRAS	MRAS
1.1_RG	RGDG	nfic	Nfia	NFIC	NFIA
1.1_RG	RGDG	timp4	Timp3	TIMP4	TIMP3
1.1_RG	RGDG	vax2	Pax6	VAX2	PAX6
1.1_RG	RGDG	cntfr	Il11ra1	CNTFR	NA
1.1_RG	RGDG	rbmx	Srsf2	RBMXL2	SRSF2
1.1_RG	RGDG	ncoa5	Hnrnpc	NCOA5	HNRNPC
1.1_RG	RGDG	LOC101482188	Rps10	PLEC	RPS10
1.1_RG	RGDG	gna12	Gnai2	GNA12	GNAI2
1.1_RG	RGDG	iglon5	Lsamp	IGLON5	LSAMP
1.1_RG	RGDG	zic3	Zfp422	ZIC3	ZNF22
1.1_RG	RGDG	aldh2	Aldh2	ALDH2	ALDH2
1.1_RG	RGDG	LOC101483538	Serpine2	SERPINH1	SERPINE2
1.1_RG	RGDG	LOC101484575	Srsf5	SRSF3	SRSF5
1.1_RG	RGDG	slc6a11	Slc6a11	SLC6A11	SLC6A11
1.1_RG	RGDG	itm2b	Itm2b	ITM2B	ITM2B
1.1_RG	RGDG	LOC101475233	Cpne2	CPNE4	CPNE2
1.1_RG	RGDG	huwe1	Nedd4	HUWE1	NEDD4
1.1_RG	RGDG	hnrnpul1	Sarnp	HNRNPUL1	SARNP
1.1_RG	RGDG	itm2b	Itm2c	ITM2B	ITM2C
1.1_RG	RGDG	LOC101480758	Ptpra	PTPRM	PTPRA
1.1_RG	RGDG	LOC101479659	Qk	KHDRBS1	QKI
1.1_RG	RGDG	epas1	Npas3	EPAS1	NPAS3
1.1_RG	RGDG	tra2a	Srsf2	TRA2A	SRSF2
1.1_RG	RGDG	cdk17	Cdk4	CDK17	CDK4
1.1_RG	RGDG	LOC101484517	Cdk4	MAPK11	CDK4
1.1_RG	RGDG	ezr	Ezr	EZR	EZR
1.1_RG	RGDG	vgll4	Vgll4	VGLL4	VGLL4
1.1_RG	RGDG	arfrp1	Arf4	ARFRP1	ARF4
1.1_RG	RGDG	zfp36l1	Zfp36l1	ZFP36L1	NA
1.1_RG	RGDG	LOC101476142	Rnh1	NA	RNH1
1.1_RG	RGDG	LOC101471232	Fxyd1	FXYD3	NA
1.1_RG	RGDG	LOC101470124	Gng12	GNG12	GNG12
1.1_RG	RGDG	LOC101465409	Crip1	CRIP2	CRIP1
1.1_RG	RGDG	LOC101477632	Ppib	PPIB	PPIB
1.1_RG	RGDG	s1pr1	S1pr1	S1PR1	S1PR1
1.1_RG	RGDG	ttc28	Ttc28	TTC28	TTC28
1.1_RG	RGDG	LOC101477632	Ppia	PPIB	PPIA
1.1_RG	RGDG	rab6a	Rab34	RAB6A	RAB34
1.1_RG	RGDG	LOC101487607	Ttc28	TTC28	TTC28
1.1_RG	RGDG	rab6a	Rab9	RAB6A	RAB9A
1.1_RG	RGDG	LOC101471056	Gng12	GNG12	GNG12
1.1_RG	RGDG	LOC101472665	Cdk4	CDK16	CDK4
1.1_RG	RGDG	LOC105940676	Rnh1	NA	RNH1
1.1_RG	RGDG	LOC101463785	Glul	GLUL	GLUL
1.1_RG	RGDG	LOC101487133	Hepacam	HEPACAM	HEPACAM
1.1_RG	RGDG	LOC101471711	Slc6a11	SLC6A13	SLC6A11
1.1_RG	RGDG	serpine2	Serpine2	SERPINE2	SERPINE2
1.1_RG	RGDG	rab6a	Rab18	RAB6A	RAB18
1.1_RG	RGDG	rab6a	Ift27	RAB6A	IFT27
1.1_RG	RGDG	rab6a	Rab7	RAB6A	RAB7A
1.1_RG	RGDG	ptprz1	Ptpra	PTPRZ1	PTPRA
1.1_RG	RGDG	zic2	Gli3	ZIC2	GLI3
1.1_RG	RGDG	LOC101485850	Adgrg1	GPR56	ADGRG1
1.1_RG	RGDG	slc6a9	Slc6a11	SLC6A9	SLC6A11
1.1_RG	RGDG	ptprz1	Car2	PTPRZ1	CA2
1.1_RG	RGDG	LOC101483942	Slc6a11	NA	SLC6A11
1.1_RG	RGDG	LOC101476219	Slc6a11	NA	SLC6A11
1.1_RG	RGDG	zic1	Zfp422	ZIC1	ZNF22
1.1_RG	RGDG	veph1	Veph1	VEPH1	VEPH1
1.1_RG	RGDG	LOC101478252	Shroom3	SHROOM3	SHROOM3
1.1_RG	RGDG	shroom2	Shroom3	SHROOM2	SHROOM3
1.2_RG	ACOB	LOC101471711	Slc6a11	SLC6A13	SLC6A11
1.2_RG	ACOB	slc6a11	Slc6a11	SLC6A11	SLC6A11
1.2_RG	ACOB	LOC101471711	Slc6a9	SLC6A13	SLC6A9
1.2_RG	ACOB	slc4a4	Slc4a4	SLC4A4	SLC4A4
1.2_RG	ACOB	slc1a2	Slc1a3	SLC1A2	SLC1A3
1.2_RG	ACOB	LOC101470384	Slc1a3	SLC1A3	SLC1A3
1.2_RG	ACOB	LOC101464398	Slc6a11	NA	SLC6A11
1.2_RG	ACOB	mlc1	Mlc1	MLC1	MLC1
1.2_RG	ACOB	LOC101471711	Slc6a1	SLC6A13	SLC6A1
1.2_RG	ACOB	slc6a11	Slc6a9	SLC6A11	SLC6A9
1.2_RG	ACOB	LOC101483975	Ptprz1	PTPRZ1	PTPRZ1
1.2_RG	ACOB	prex1	Prex1	PREX1	NA
1.2_RG	ACOB	fabp7	Fabp7	FABP7	FABP7
1.2_RG	ACOB	LOC101475969	Ncan	BCAN	NCAN
1.2_RG	ACOB	LOC101475969	Bcan	BCAN	BCAN
1.2_RG	ACOB	atp1b4	Atp1b2	ATP1B4	ATP1B2
1.2_RG	ACOB	LOC101481538	Gpr37l1	GPR37L1	GPR37L1
1.2_RG	ACOB	LOC101481538	Ednrb	GPR37L1	EDNRB
1.2_RG	ACOB	plpp3	Plpp3	PLPP3	PLPP3
1.2_RG	ACOB	fgfr2	Fgfr3	FGFR2	FGFR3
1.2_RG	ACOB	LOC101463785	Glul	GLUL	GLUL
1.2_RG	ACOB	prex2	Prex1	PREX2	NA
1.2_RG	ACOB	slc6a11	Slc6a1	SLC6A11	SLC6A1
1.2_RG	ACOB	slc1a2	Slc1a2	SLC1A2	SLC1A2
1.2_RG	ACOB	slc6a9	Slc6a11	SLC6A9	SLC6A11
1.2_RG	ACOB	LOC101470384	Slc1a2	SLC1A3	SLC1A2
1.2_RG	ACOB	LOC101464398	Slc6a9	NA	SLC6A9
1.2_RG	ACOB	adgrd2	Adgrb1	NA	ADGRB1
1.2_RG	ACOB	LOC101486280	Grin2c	NA	GRIN2C
1.2_RG	ACOB	LOC101474878	Plpp3	PPAP2B	PLPP3
1.2_RG	ACOB	fgfr2	Fgfr1	FGFR2	FGFR1
1.2_RG	ACOB	LOC101475311	Ncan	HAPLN1	NCAN
1.2_RG	ACOB	acsbg1	Acsbg1	ACSBG1	ACSBG1
1.2_RG	ACOB	LOC101464439	Adgrb1	CD97	ADGRB1
1.2_RG	ACOB	LOC101475311	Bcan	HAPLN1	BCAN
1.2_RG	ACOB	slc1a2	Slc1a4	SLC1A2	SLC1A4
1.2_RG	ACOB	LOC101464395	Mdk	PTN	MDK
1.2_RG	ACOB	LOC101470430	Ntrk2	DDR2	NTRK2
1.2_RG	ACOB	LOC101470384	Slc1a4	SLC1A3	SLC1A4
1.2_RG	ACOB	adgrd2	Adgrg1	NA	ADGRG1
1.2_RG	ACOB	slc13a5	Slc13a3	SLC13A5	SLC13A3
1.2_RG	ACOB	LOC101478030	Fabp7	RBP5	FABP7
1.2_RG	ACOB	LOC101464398	Slc6a1	NA	SLC6A1
1.2_RG	ACOB	LOC101468755	Ncan	NCAN	NCAN
1.2_RG	ACOB	LOC101464439	Adgrg1	CD97	ADGRG1
1.2_RG	ACOB	LOC101466093	Gpc5	GPC1	GPC5
1.2_RG	ACOB	sparc	Sparcl1	SPARC	NA
1.2_RG	ACOB	LOC101464395	Ptn	PTN	PTN
1.2_RG	ACOB	LOC101468755	Bcan	NCAN	BCAN
1.2_RG	ACOB	LOC101486280	Grin3a	NA	GRIN3A
1.2_RG	ACOB	gpm6b	Gpm6b	GPM6B	GPM6B
1.2_RG	ACOB	ca14	Ptprz1	CA14	PTPRZ1
1.2_RG	ACOB	gldc	Gldc	GLDC	GLDC
1.2_RG	ACOB	LOC101469872	Gpc5	GPC5	GPC5
1.2_RG	ACOB	slc6a9	Slc6a9	SLC6A9	SLC6A9
1.2_RG	ACOB	LOC101469419	Wnt7a	WNT7B	WNT7A
1.2_RG	ACOB	LOC101487326	Slc38a3	SLC38A5	NA
1.2_RG	ACOB	slit1	Islr	SLIT1	ISLR
1.2_RG	ACOB	LOC101463803	Slc6a11	SLC6A6	SLC6A11
1.2_RG	ACOB	hes1	Hes5	HES1	HES5
1.2_RG	ACOB	LOC101485288	Kcnj10	KCNJ10	KCNJ10
1.2_RG	ACOB	LOC101475072	Plxnb1	PLXNB1	PLXNB1
1.2_RG	ACOB	fgfr2	Fgfrl1	FGFR2	FGFRL1
1.2_RG	ACOB	lrig1	Lrig1	LRIG1	LRIG1
1.2_RG	ACOB	LOC101467699	Lfng	LFNG	LFNG
1.2_RG	ACOB	metrn	Metrn	METRN	METRN
1.2_RG	ACOB	LOC101470568	Acsl6	ACSL6	ACSL6
1.2_RG	ACOB	LOC101484174	Grin2c	GRIN3B	GRIN2C
1.2_RG	ACOB	s100b	S100a1	S100B	S100A1
1.2_RG	ACOB	LOC112430353	Fndc5	FNDC4	FNDC5
1.2_RG	ACOB	LOC101477672	Entpd2	ENTPD2	ENTPD2
1.2_RG	ACOB	LOC101471227	F3	F3	NA
1.2_RG	ACOB	LOC101469987	Fgfr3	FGFR1	FGFR3
1.2_RG	ACOB	LOC101471232	Fxyd1	FXYD3	NA
1.2_RG	ACOB	LOC101487553	Cd63	CD81	CD63
1.2_RG	ACOB	LOC101477371	Plcd4	PLCD3	PLCD4
1.2_RG	ACOB	pxdn	Islr	PXDN	ISLR
1.2_RG	ACOB	LOC101483942	Slc6a11	NA	SLC6A11
1.2_RG	ACOB	LOC101470425	Mgll	MGLL	MGLL
1.2_RG	ACOB	gpm6b	Gpm6a	GPM6B	GPM6A
1.2_RG	ACOB	LOC101484507	Dner	NOTCH3	DNER
1.2_RG	ACOB	LOC106676497	Hes5	NA	HES5
1.2_RG	ACOB	slc6a9	Slc6a1	SLC6A9	SLC6A1
1.2_RG	ACOB	axl	Axl	AXL	AXL
1.2_RG	ACOB	LOC101487844	Fndc5	FNDC4	FNDC5
1.2_RG	ACOB	lhx2	Lmo1	LHX2	LMO1
1.2_RG	ACOB	LOC101476311	Atp1a2	NA	ATP1A2
1.2_RG	ACOB	LOC101473919	Fads1	FADS2	FADS1
1.2_RG	ACOB	ptprz1	Ptprz1	PTPRZ1	PTPRZ1
1.2_RG	ACOB	LOC101486414	Adam11	ADAM33	ADAM11
1.2_RG	ACOB	ttyh2	Ttyh1	TTYH2	TTYH1
1.2_RG	ACOB	LOC101469987	Fgfr1	FGFR1	FGFR1
1.2_RG	ACOB	adgrb2	Adgrb1	ADGRB2	ADGRB1
1.2_RG	ACOB	LOC101473609	Dtna	DTNB	DTNA
1.2_RG	ACOB	LOC101482034	Qk	QKI	QKI
1.2_RG	ACOB	id1	Id2	ID1	ID2
1.2_RG	ACOB	adgrd2	Adcyap1r1	NA	ADCYAP1R1
1.2_RG	ACOB	LOC101479735	Gpr37l1	GPR37	GPR37L1
1.2_RG	ACOB	nrarp	Nrarp	NRARP	NRARP
1.2_RG	ACOB	LOC101485850	Adgrb1	GPR56	ADGRB1
1.2_RG	ACOB	LOC101480153	Slc25a18	SLC25A1	SLC25A18
1.2_RG	ACOB	LOC101480758	Ptprz1	PTPRM	PTPRZ1
1.2_RG	ACOB	megf10	Megf10	MEGF10	MEGF10
1.2_RG	ACOB	LOC101484174	Grin3a	GRIN3B	GRIN3A
1.2_RG	ACOB	npas1	Npas3	NPAS1	NPAS3
1.2_RG	ACOB	LOC101466249	Ntm	NA	NTM
1.2_RG	ACOB	LOC101477113	Slc25a18	SLC25A13	SLC25A18
1.2_RG	ACOB	plcb1	Plcd4	PLCB1	PLCD4
1.2_RG	ACOB	s100b	S100a16	S100B	S100A16
1.2_RG	ACOB	LOC101483975	Ptprf	PTPRZ1	PTPRF
1.2_RG	ACOB	LOC101463803	Slc6a9	SLC6A6	SLC6A9
1.2_RG	ACOB	pbxip1	Pbxip1	CCPG1	PBXIP1
1.2_RG	ACOB	LOC101470080	Rhoq	RHOBTB2	RHOQ
1.2_RG	ACOB	LOC101480949	Islr	SLIT1	ISLR
1.2_RG	ACOB	LOC112436482	Gpc5	GPC1	GPC5
1.2_RG	ACOB	timp4	Timp3	TIMP4	TIMP3
1.2_RG	ACOB	LOC101483975	Ptpra	PTPRZ1	PTPRA
1.2_RG	ACOB	npas3	Npas3	NPAS3	NPAS3
1.2_RG	ACOB	LOC101479496	Lgi4	LGI1	LGI4
1.2_RG	ACOB	LOC101487553	Tspan3	CD81	TSPAN3
1.2_RG	ACOB	LOC101487553	Cd81	CD81	CD81
1.2_RG	ACOB	LOC101485414	Sox9	SOX3	SOX9
1.2_RG	ACOB	ttyh2	Ttyh3	TTYH2	TTYH3
1.2_RG	ACOB	LOC101467345	Paqr8	PAQR6	PAQR8
1.2_RG	ACOB	LOC101466249	Lsamp	NA	LSAMP
1.2_RG	ACOB	s100b	S100b	S100B	S100B
1.2_RG	ACOB	LOC101488128	Qk	QKI	QKI
1.2_RG	ACOB	srebf1	Srebf1	SREBF1	TOM1L2
1.2_RG	ACOB	LOC101465995	Mtss1l	MTSS1L	MTSS2
1.2_RG	ACOB	LOC101484507	Notch1	NOTCH3	NOTCH1
1.2_RG	ACOB	adgrb2	Adgrg1	ADGRB2	ADGRG1
1.2_RG	ACOB	id1	Id4	ID1	ID4
1.2_RG	ACOB	LOC101477345	Kcnj10	KCNJ10	KCNJ10
1.2_RG	ACOB	LOC101471879	Ntrk2	NTRK3	NTRK2
1.2_RG	ACOB	LOC101482831	Mfge8	MFGE8	MFGE8
1.2_RG	ACOB	LOC101484529	Cd63	TSPAN4	CD63
1.2_RG	ACOB	s1pr1	S1pr1	S1PR1	S1PR1
1.2_RG	ACOB	LOC101486618	Hes5	NA	HES5
1.2_RG	ACOB	LOC101479510	Sall2	SALL3	SALL2
1.2_RG	ACOB	LOC101470650	Clmn	SYNE1	CLMN
1.2_RG	ACOB	LOC101471447	Sfxn5	SFXN5	SFXN5
1.2_RG	ACOB	LOC101485850	Adgrg1	GPR56	ADGRG1
1.2_RG	ACOB	LOC101485288	Kcnj16	KCNJ10	KCNJ16
1.2_RG	ACOB	itgb5	Itgb8	ITGB5	ITGB8
1.2_RG	ACOB	LOC101470173	Dbi	CROT	DBI
1.2_RG	ACOB	LOC101466396	Cyp4f15	CYP27C1	CYP4F11
1.2_RG	ACOB	LOC101468392	Gfap	GFAP	GFAP
1.2_RG	ACOB	timp4	Timp4	TIMP4	TIMP4
1.2_RG	ACOB	LOC105940494	Ntrk2	ROR1	NTRK2
1.2_RG	ACOB	robo4	Lrig1	ROBO4	LRIG1
1.2_RG	ACOB	phkg1	Phkg1	PHKG1	PHKG1
1.2_RG	ACOB	LOC101483942	Slc6a9	NA	SLC6A9
1.2_RG	ACOB	ldlrad3	Lrp1	LDLRAD3	LRP1
1.2_RG	ACOB	LOC101466822	Fgfr3	PDGFRB	FGFR3
1.2_RG	ACOB	slc1a4	Slc1a3	SLC1A4	SLC1A3
1.2_RG	ACOB	grik5	Gria2	GRIK5	GRIA2
1.2_RG	ACOB	fgfr3	Fgfr3	FGFR3	FGFR3
1.2_RG	ACOB	LOC112436642	Mgll	MGLL	MGLL
1.2_RG	ACOB	gli1	Zic3	GLI1	ZIC3
1.2_RG	ACOB	LOC101471215	Zic3	GLI2	ZIC3
1.2_RG	ACOB	LOC101485554	Sdk2	CHL1	SDK2
1.2_RG	ACOB	LOC101477834	Ckb	CKB	CKB
1.2_RG	ACOB	LOC101478720	Npas3	AHR	NPAS3
1.2_RG	ACOB	LOC101477407	Sema5b	SEMA4B	SEMA5B
1.2_RG	ACOB	serpine2	Serpine2	SERPINE2	SERPINE2
1.2_RG	ACOB	sdc3	Sdc3	SDC3	SDC3
1.2_RG	ACOB	LOC101467169	Ntrk2	NTRK2	NTRK2
1.2_RG	ACOB	LOC101480315	Gprc5b	GPRC5B	GPRC5B
1.2_RG	ACOB	LOC101479289	Kcnn2	NA	KCNN2
1.2_RG	ACOB	LOC101483245	Adgrg1	LPHN2	ADGRG1
1.2_RG	ACOB	LOC101469987	Fgfrl1	FGFR1	FGFRL1
1.2_RG	ACOB	LOC101474672	Cluh	CLUH	CLUH
1.2_RG	ACOB	ndrg4	Ndrg2	NDRG4	NDRG2
1.2_RG	ACOB	slit2	Islr	SLIT2	ISLR
1.2_RG	ACOB	tmem47	Tmem47	TMEM47	TMEM47
1.2_RG	ACOB	LOC101472464	Msi2	MSI1	MSI2
1.2_RG	ACOB	pax6	Dbx2	PAX6	DBX2
1.2_RG	ACOB	LOC101480214	Rnf215	RNF43	RNF215
1.2_RG	ACOB	id1	Id3	ID1	ID3
1.2_RG	ACOB	sema3d	Sema5b	SEMA3D	SEMA5B
1.2_RG	ACOB	LOC101485554	Nrcam	CHL1	NRCAM
1.2_RG	ACOB	LOC101479510	Sall3	SALL3	SALL3
1.2_RG	ACOB	csf1r	Fgfr3	CSF1R	FGFR3
1.2_RG	ACOB	LOC101472425	Ntm	CADM2	NTM
1.2_RG	ACOB	LOC101472151	Dbx2	PAX6	DBX2
1.2_RG	ACOB	LOC101476008	Ank2	ANK1	ANK2
1.2_RG	ACOB	LOC101479692	Farp1	FARP1	FARP1
1.2_RG	ACOB	sdc3	Sdc4	SDC3	SDC4
1.2_RG	ACOB	LOC101466822	Fgfr1	PDGFRB	FGFR1
1.2_RG	ACOB	arhgef26	Arhgef26	ARHGEF26	ARHGEF26
1.2_RG	ACOB	epas1	Npas3	EPAS1	NPAS3
1.2_RG	ACOB	fabp7	Fabp5	FABP7	FABP5
1.2_RG	ACOB	kank3	Kank1	KANK3	KANK1
1.2_RG	ACOB	fgfr3	Fgfr1	FGFR3	FGFR1
1.2_RG	ACOB	LOC101483715	Lrp1	LRP8	LRP1
1.2_RG	ACOB	LOC112430353	Fndc4	FNDC4	FNDC4
1.2_RG	ACOB	LOC101468855	Ttyh1	TTYH3	TTYH1
1.2_RG	ACOB	npas1	Epas1	NPAS1	EPAS1
1.2_RG	ACOB	LOC101464266	Mfge8	MFGE8	MFGE8
1.2_RG	ACOB	LOC101485414	Sox2	SOX3	SOX2
1.2_RG	ACOB	LOC101471215	Klf15	GLI2	KLF15
1.2_RG	ACOB	LOC101487808	Gna13	GNAI2	GNA13
1.2_RG	ACOB	LOC101480016	Lasp1	ABI3	LASP1
1.2_RG	ACOB	LOC101483975	Car2	PTPRZ1	CA2
1.2_RG	ACOB	ttyh1	Ttyh1	TTYH1	TTYH1
1.2_RG	ACOB	LOC101475969	Hapln1	BCAN	HAPLN1
1.2_RG	ACOB	LOC101472464	Msi1	MSI1	MSI1
1.2_RG	ACOB	LOC101484529	Tspan3	TSPAN4	TSPAN3
1.2_RG	ACOB	scg3	Scg3	SCG3	SCG3
1.2_RG	ACOB	myo3b	Myo10	MYO3B	MYO10
1.2_RG	ACOB	sox2	Sox9	NA	SOX9
1.2_RG	ACOB	LOC101477439	Mid1ip1	MID1IP1	MID1IP1
1.2_RG	ACOB	LOC101478880	Cyp2j9	NA	CYP2J2
1.2_RG	ACOB	slc20a2	Slc20a2	SLC20A2	SLC20A2
1.2_RG	ACOB	LOC101483975	Ptprg	PTPRZ1	PTPRG
1.2_RG	ACOB	ryk	Ryk	RYK	RYK
1.2_RG	ACOB	npas3	Epas1	NPAS3	EPAS1
1.2_RG	ACOB	mmp15	Mmp14	MMP15	MMP14
1.2_RG	ACOB	tspan9	Cd63	TSPAN9	CD63
1.2_RG	ACOB	rftn2	Rftn2	RFTN2	RFTN2
1.2_RG	ACOB	aifm3	Aifm3	AIFM3	AIFM3
1.2_RG	ACOB	LOC101475253	Nrarp	TP53BP2	NRARP
1.2_RG	ACOB	LOC101487531	Src	NA	SRC
1.2_RG	ACOB	LOC101473079	Cdh2	CDH2	CDH2
1.2_RG	ACOB	LOC101471578	Ptprz1	PTPRA	PTPRZ1
1.2_RG	ACOB	LOC112429716	Cyp2j9	NA	CYP2J2
1.2_RG	ACOB	itgb5	Itgb5	ITGB5	ITGB5
1.2_RG	ACOB	LOC101486280	Grik5	NA	GRIK5
1.2_RG	ACOB	cdh11	Cdh2	CDH11	CDH2
1.2_RG	ACOB	rfx4	Rfx4	RFX4	RFX4
1.2_RG	ACOB	disp3	Ptchd2	DISP3	DISP3
1.2_RG	ACOB	LOC101483942	Slc6a1	NA	SLC6A1
1.2_RG	ACOB	gli3	Zic3	GLI3	ZIC3
1.2_RG	ACOB	ttyh3	Ttyh1	TTYH3	TTYH1
1.2_RG	ACOB	csf1r	Fgfr1	CSF1R	FGFR1
1.2_RG	ACOB	LOC101483538	Serpine2	SERPINH1	SERPINE2
1.2_RG	ACOB	LOC101476481	Nrcam	NRCAM	NRCAM
1.2_RG	ACOB	LOC101468786	Ntm	NA	NTM
1.2_RG	ACOB	LOC101480024	Aldh1l1	ALDH1L1	ALDH1L1
1.2_RG	ACOB	pax6	Pax6	PAX6	PAX6
1.2_RG	ACOB	LOC101470430	Ddr1	DDR2	DDR1
1.2_RG	ACOB	iglon5	Ntm	IGLON5	NTM
1.2_RG	ACOB	ptch2	Ptch1	PTCH2	PTCH1
1.2_RG	ACOB	tcf7l2	Tcf7l2	NA	NA
1.2_RG	ACOB	LOC101487133	Hepacam	HEPACAM	HEPACAM
1.2_RG	ACOB	LOC101486263	Gfap	NA	GFAP
1.2_RG	ACOB	s100b	S100a13	S100B	S100A13
1.2_RG	ACOB	LOC101472151	Pax6	PAX6	PAX6
1.2_RG	ACOB	LOC101481807	Macf1	PLEC	MACF1
1.2_RG	ACOB	LOC101467345	Paqr7	PAQR6	PAQR7
1.2_RG	ACOB	LOC101481807	Clmn	PLEC	CLMN
1.2_RG	ACOB	LOC101484050	Mpp6	MPP3	PALS2
1.2_RG	ACOB	LOC101469187	Nrarp	PPP1R12C	NRARP
1.2_RG	ACOB	LOC101481305	Il6st	IL6ST	IL6ST
1.2_RG	ACOB	LOC101466766	Spire1	SPIRE1	SPIRE1
1.2_RG	ACOB	LOC101466887	Arhgef12	ARHGEF12	ARHGEF12
1.2_RG	ACOB	LOC101480727	Tnik	TNIK	TNIK
1.2_RG	ACOB	cdh7	Cdh2	CDH7	CDH2
1.2_RG	ACOB	chst7	Chst2	CHST7	CHST2
1.2_RG	ACOB	LOC101487844	Fndc4	FNDC4	FNDC4
1.2_RG	ACOB	lhx2	Lhx2	LHX2	NA
1.2_RG	ACOB	prex1	Prex2	PREX1	PREX2
1.2_RG	ACOB	itga7	Itga6	ITGA7	ITGA6
1.2_RG	ACOB	LOC101479570	Sox1	SOX6	SOX1
1.2_RG	ACOB	hes1	Hey1	HES1	HEY1
1.2_RG	ACOB	dag1	Dag1	DAG1	DAG1
1.2_RG	ACOB	LOC101467603	Lrp1	LRP5	LRP1
1.2_RG	ACOB	lrp4	Lrp1	LRP4	LRP1
1.2_RG	ACOB	LOC101473993	Ptprz1	PTPRT	PTPRZ1
1.2_RG	ACOB	LOC101475072	Plxnb2	PLXNB1	PLXNB2
1.2_RG	ACOB	LOC101466249	Vcam1	NA	VCAM1
1.2_RG	ACOB	aldh2	Aldh1l1	ALDH2	ALDH1L1
1.2_RG	ACOB	LOC101470568	Acsl3	ACSL6	ACSL3
1.2_RG	ACOB	LOC101468855	Ttyh3	TTYH3	TTYH3
1.2_RG	ACOB	vegfa	Vegfa	VEGFA	VEGFA
1.2_RG	ACOB	LOC101480860	Igdcc4	IGDCC3	IGDCC4
1.2_RG	ACOB	iglon5	Lsamp	IGLON5	LSAMP
1.2_RG	ACOB	sept10	Sept9	NA	SEPTIN9
1.2_RG	ACOB	LOC101487553	Tspan9	CD81	TSPAN9
1.2_RG	ACOB	smpdl3a	Smpdl3a	SMPDL3A	SMPDL3A
1.2_RG	ACOB	LOC101465295	Sema5b	SEMA6C	SEMA5B
1.2_RG	ACOB	LOC101478880	Cyp2d22	NA	CYP2D6
1.2_RG	ACOB	LOC101484559	Macf1	NA	MACF1
1.2_RG	ACOB	LOC101488061	Ptprz1	CA5B	PTPRZ1
1.2_RG	ACOB	pitpnc1	Pitpnc1	PITPNC1	PITPNC1
1.2_RG	ACOB	ttyh1	Ttyh3	TTYH1	TTYH3
1.2_RG	ACOB	gli3	Klf15	GLI3	KLF15
1.2_RG	ACOB	LOC101476769	Klf15	GLI2	KLF15
1.2_RG	ACOB	slc20a2	Slc20a1	SLC20A2	SLC20A1
1.2_RG	ACOB	rgs3	Rgs20	RGS3	RGS20
1.2_RG	ACOB	ptch1	Ptch1	PTCH1	PTCH1
1.2_RG	ACOB	LOC112429716	Cyp2d22	NA	CYP2D6
1.2_RG	ACOB	slc1a4	Slc1a2	SLC1A4	SLC1A2
1.2_RG	ACOB	pou3f3	Pou3f3	POU3F3	POU3F3
1.2_RG	ACOB	LOC101487808	Gnai2	GNAI2	GNAI2
1.2_RG	ACOB	LOC101487553	Cd9	CD81	CD9
1.2_RG	ACOB	LOC101473864	Gpc5	GPC4	GPC5
1.2_RG	ACOB	itgb4	Itgb8	ITGB4	ITGB8
1.2_RG	ACOB	rgma	Rgma	RGMA	RGMA
1.2_RG	ACOB	LOC101471239	Nebl	DBN1	NEBL
1.2_RG	ACOB	LOC101472683	Arhgef40	PLEKHG4	ARHGEF40
1.2_RG	ACOB	rgs3	Rgs3	RGS3	RGS3
1.2_RG	ACOB	LOC101469101	Gstm5	GSTA4	GSTM3
1.2_RG	ACOB	LOC101474562	Adcyap1r1	ADCYAP1R1	ADCYAP1R1
1.2_RG	ACOB	fgfr2	Fgfr2	FGFR2	FGFR2
1.2_RG	ACOB	ttyh3	Ttyh3	TTYH3	TTYH3
1.2_RG	ACOB	axl	Mertk	AXL	MERTK
1.2_RG	ACOB	LOC101469419	Wnt7b	WNT7B	WNT7B
1.2_RG	ACOB	LOC101477345	Kcnj16	KCNJ10	KCNJ16
1.2_RG	ACOB	tlcd2	Tlcd1	TLCD2	TLCD1
1.2_RG	ACOB	LOC101477407	Sema6d	SEMA4B	SEMA6D
1.2_RG	ACOB	LOC101475311	Hapln1	HAPLN1	HAPLN1
1.2_RG	ACOB	daam2	Daam2	DAAM2	DAAM2
1.2_RG	ACOB	adgrd2	Adgra3	NA	ADGRA3
1.2_RG	ACOB	LOC101471239	Lasp1	DBN1	LASP1
1.2_RG	ACOB	LOC106675989	Lrp1	LRP8	LRP1
1.2_RG	ACOB	LOC112429686	Sdk2	CHL1	SDK2
1.2_RG	ACOB	cdh20	Cdh2	CDH20	CDH2
1.2_RG	ACOB	prex2	Prex2	PREX2	PREX2
1.2_RG	ACOB	LOC101470959	Sox1	SOX6	SOX1
1.2_RG	ACOB	LOC101477749	Sox9	SOX3	SOX9
1.2_RG	ACOB	adgrd2	Adgrb2	NA	ADGRB2
1.2_RG	ACOB	nfia	Nfia	NFIA	NFIA
1.2_RG	ACOB	znrf3	Rnf215	ZNRF3	RNF215
1.2_RG	ACOB	ddah1	Ddah1	DDAH1	DDAH1
1.2_RG	ACOB	sema6a	Sema6d	SEMA6A	SEMA6D
1.2_RG	ACOB	LOC101468022	Lpar4	LPAR6	LPAR4
1.2_RG	ACOB	LOC101467905	Fgf1	FGF22	FGF1
1.2_RG	ACOB	sdc3	Sdc2	SDC3	SDC2
1.2_RG	ACOB	LOC101473079	Cdh4	CDH2	CDH4
1.2_RG	ACOB	cdh11	Cdh4	CDH11	CDH4
1.2_RG	ACOB	grik5	Gria1	GRIK5	GRIA1
1.2_RG	ACOB	tspan9	Cd81	TSPAN9	CD81
1.2_RG	ACOB	LOC101485414	Sox1	SOX3	SOX1
1.2_RG	ACOB	LOC101471056	Gng5	GNG12	GNG5
1.2_RG	ACOB	sema3d	Sema6d	SEMA3D	SEMA6D
1.2_RG	ACOB	robo4	Ptprf	ROBO4	PTPRF
1.2_RG	ACOB	smpdl3a	Smpd1	SMPDL3A	SMPD1
1.2_RG	ACOB	LOC101473919	Fads2	FADS2	FADS2
1.2_RG	ACOB	LOC101477439	Thrsp	MID1IP1	THRSP
1.2_RG	ACOB	LOC101467403	Mfge8	DCBLD2	MFGE8
1.2_RG	ACOB	LOC101466249	Cadm2	NA	CADM2
1.2_RG	ACOB	sox2	Sox2	NA	SOX2
1.2_RG	ACOB	igsf11	Jam2	IGSF11	JAM2
1.2_RG	ACOB	phkg1	Camk2g	PHKG1	CAMK2G
1.2_RG	ACOB	LOC106676497	Hey1	NA	HEY1
1.2_RG	ACOB	LOC101485406	Macf1	SPECC1L	MACF1
1.2_RG	ACOB	ryk	Mertk	RYK	MERTK
1.2_RG	ACOB	LOC101485406	Clmn	SPECC1L	CLMN
1.2_RG	ACOB	cask	Phkg1	CASK	PHKG1
1.2_RG	ACOB	LOC101486021	Pygb	PYGM	PYGB
1.2_RG	ACOB	LOC112429686	Nrcam	CHL1	NRCAM
1.2_RG	ACOB	epas1	Epas1	EPAS1	EPAS1
1.2_RG	ACOB	igsf11	Igsf11	IGSF11	IGSF11
1.2_RG	ACOB	LOC101471447	Sfxn1	SFXN5	SFXN1
1.2_RG	ACOB	fgfr3	Fgfrl1	FGFR3	FGFRL1
1.2_RG	ACOB	slc13a5	Slc13a5	SLC13A5	SLC13A5
1.2_RG	ACOB	slc1a4	Slc1a4	SLC1A4	SLC1A4
1.2_RG	ACOB	LOC101467390	Ednrb	PPYR1	EDNRB
1.2_RG	ACOB	adam22	Adam11	ADAM22	ADAM11
1.2_RG	ACOB	gli1	Zic1	GLI1	ZIC1
1.2_RG	ACOB	LOC101483923	Msi2	MSI1	MSI2
1.2_RG	ACOB	LOC101483975	Ptprt	PTPRZ1	PTPRT
1.2_RG	ACOB	LOC101466282	Nr3c1	NR3C2	NR3C1
1.2_RG	ACOB	epb41l2	Farp1	EPB41L2	FARP1
1.2_RG	ACOB	LOC101480860	Neo1	IGDCC3	NEO1
1.2_RG	ACOB	LOC101464700	Dbx2	EMX1	DBX2
1.2_RG	ACOB	cdh7	Cdh4	CDH7	CDH4
1.2_RG	ACOB	LOC101478770	Cd38	CD38	CD38
1.2_RG	ACOB	serpine2	Serpinf1	SERPINE2	SERPINF1
1.2_RG	ACOB	slit1	Lrtm2	SLIT1	LRTM2
1.2_RG	ACOB	cdh13	Cdh2	CDH13	CDH2
1.2_RG	ACOB	LOC101474660	Macf1	DSP	MACF1
1.2_RG	ACOB	LOC101484507	Notch3	NOTCH3	NOTCH3
1.2_RG	ACOB	robo4	Sdk2	ROBO4	SDK2
1.2_RG	ACOB	LOC101484797	Fgd4	FGD4	FGD4
1.2_RG	ACOB	LOC101476287	Lrp1	LRP6	LRP1
1.2_RG	ACOB	slc25a21	Slc25a18	SLC25A21	SLC25A18
1.2_RG	ACOB	robo4	Igdcc4	ROBO4	IGDCC4
1.2_RG	ACOB	LOC101485406	Dmd	SPECC1L	DMD
1.2_RG	ACOB	arap1	Arap2	ARAP1	ARAP2
1.2_RG	ACOB	esr2	Nr3c1	ESR2	NR3C1
1.2_RG	ACOB	sgk1	Adrbk2	SGK1	GRK3
1.2_RG	ACOB	fzd4	Fzd1	FZD4	FZD1
1.2_RG	ACOB	pim1	Mark3	PIM1	MARK3
1.2_RG	ACOB	LOC101474831	Grin2c	GRIN2D	GRIN2C
1.2_RG	ACOB	mark3	Phkg1	MARK3	PHKG1
1.2_RG	ACOB	vcam1	Lsamp	VCAM1	LSAMP
1.2_RG	ACOB	gli1	Gli3	GLI1	GLI3
1.2_RG	ACOB	mdk	Mdk	MDK	MDK
1.2_RG	ACOB	srebf1	Srebf2	SREBF1	SREBF2
1.2_RG	ACOB	itpr2	Itpr2	ITPR2	ITPR2
1.2_RG	ACOB	LOC101478894	Dtx1	DTX4	DTX1
1.2_RG	ACOB	foxg1	Foxg1	FOXG1	FOXG1
1.2_RG	ACOB	LOC101471215	Gli3	GLI2	GLI3
1.2_RG	ACOB	LOC101470175	Angptl4	TNC	ANGPTL4
1.2_RG	ACOB	LOC101466629	Chchd3	CHCHD3	CHCHD3
1.2_RG	ACOB	cdc42ep4	Cdc42ep4	CDC42EP4	CDC42EP4
1.2_RG	ACOB	fasn	Fasn	NA	FASN
1.2_RG	ACOB	ltbp1	Ltbp1	LTBP1	LTBP1
1.2_RG	ACOB	LOC101473919	Cyb5a	FADS2	CYB5A
1.2_RG	ACOB	LOC101468205	Abcd3	ABCD2	ABCD3
1.2_RG	ACOB	LOC101485728	Nacc2	NACC1	NACC2
1.2_RG	ACOB	LOC101472425	Cadm1	CADM2	CADM1
1.2_RG	ACOB	garem2	Gareml	GAREM2	GAREM2
1.2_RG	ACOB	spon1	Spon1	SPON1	SPON1
1.2_RG	ACOB	trps1	Trps1	TRPS1	TRPS1
1.2_RG	ACOB	robo4	Nrcam	ROBO4	NRCAM
1.2_RG	ACOB	mark3	Nim1k	MARK3	NIM1K
1.2_RG	ACOB	LOC101468755	Hapln1	NCAN	HAPLN1
1.2_RG	ACOB	slc3a2	Slc3a2	SLC3A2	SLC3A2
1.2_RG	ACOB	LOC101466249	Palld	NA	PALLD
1.2_RG	ACOB	LOC101466914	Lrp1	LRP1	LRP1
1.2_RG	ACOB	LOC101483923	Msi1	MSI1	MSI1
1.2_RG	ACOB	LOC101479570	Sox6	SOX6	SOX6
1.2_RG	ACOB	pacsin3	Pacsin3	PACSIN3	PACSIN3
1.2_RG	ACOB	rgs12	Rgs20	RGS12	RGS20
1.2_RG	ACOB	LOC101487687	Efna5	EFNA5	EFNA5
1.2_RG	ACOB	LOC101472425	Vcam1	CADM2	VCAM1
1.2_RG	ACOB	LOC101487670	Spag9	SPAG9	SPAG9
1.2_RG	ACOB	LOC101481358	Kif1c	KIF1A	KIF1C
1.2_RG	ACOB	sall1	Sall2	SALL1	SALL2
1.2_RG	ACOB	esr2	Nr2e1	ESR2	NR2E1
1.2_RG	ACOB	LOC101485414	Sox8	SOX3	SOX8
1.2_RG	ACOB	plekhh3	Myo10	PLEKHH3	MYO10
1.2_RG	ACOB	itgb4	Itgb5	ITGB4	ITGB5
1.2_RG	ACOB	sntb2	Snta1	SNTB2	SNTA1
1.2_RG	ACOB	col16a1	Col9a3	COL19A1	COL9A3
1.2_RG	ACOB	ndrg3	Ndrg2	NDRG3	NDRG2
1.2_RG	ACOB	slc12a4	Slc12a4	SLC12A4	SLC12A4
1.2_RG	ACOB	LOC112429725	Nfia	NFIX	NFIA
1.2_RG	ACOB	LOC101487536	Sdc3	SDC2	SDC3
1.2_RG	ACOB	LOC101470080	Rhoa	RHOBTB2	RHOA
1.2_RG	ACOB	vldlr	Lrp1	VLDLR	LRP1
1.2_RG	ACOB	LOC101466881	Scarb2	SCARB2	SCARB2
1.2_RG	ACOB	LOC101482457	Sdk2	NRCAM	SDK2
1.2_RG	ACOB	pc	Pcx	PC	PC
1.2_RG	ACOB	LOC101488072	Ntm	NEGR1	NTM
1.2_RG	ACOB	cdh20	Cdh4	CDH20	CDH4
1.2_RG	ACOB	LOC101484529	Tspan9	TSPAN4	TSPAN9
1.2_RG	ACOB	LOC101477211	Lrrc8a	LRRC8D	LRRC8A
1.2_RG	ACOB	plekhg4b	Arhgef40	PLEKHG4B	ARHGEF40
1.2_RG	ACOB	LOC101484715	Wnt7a	WNT7A	WNT7A
1.2_RG	ACOB	rfx2	Rfx4	RFX2	RFX4
1.2_RG	ACOB	LOC101474216	Fads1	FADS2	FADS1
1.2_RG	ACOB	pou3f3	Pou3f2	POU3F3	POU3F2
1.2_RG	ACOB	LOC101485711	Rhoq	RAB44	RHOQ
1.2_RG	ACOB	fgd4	Fgd4	FGD4	FGD4
1.2_RG	ACOB	LOC101472470	Ntm	CADM2	NTM
1.2_RG	ACOB	ptprz1	Ptprf	PTPRZ1	PTPRF
1.2_RG	ACOB	LOC101485320	Enah	ENAH	ENAH
1.2_RG	ACOB	kif13a	Kif1c	KIF13A	KIF1C
1.2_RG	ACOB	arhgap35	Arhgap5	ARHGAP35	ARHGAP5
1.2_RG	ACOB	LOC101467469	Rhoq	RRAS	RHOQ
1.2_RG	ACOB	LOC101466093	Gpc6	GPC1	GPC6
1.2_RG	ACOB	hsd17b3	Hsd17b12	HSD17B3	HSD17B12
1.2_RG	ACOB	LOC101466321	Cd63	TSPAN2	CD63
1.2_RG	ACOB	ptpn13	Ptpn13	PTPN13	PTPN13
1.2_RG	ACOB	LOC101487808	Gna12	GNAI2	GNA12
1.2_RG	ACOB	lsamp	Ntm	LSAMP	NTM
1.2_RG	ACOB	LOC101467183	Macf1	EHBP1L1	MACF1
1.2_RG	ACOB	LOC101482635	Pdlim4	PDLIM5	PDLIM4
1.2_RG	ACOB	LOC106676497	Bhlhe40	NA	NA
1.2_RG	ACOB	LOC101485320	Spred1	ENAH	SPRED1
1.2_RG	ACOB	myo10	Myo10	MYO10	MYO10
1.2_RG	ACOB	LOC101480309	Axl	INSR	AXL
1.2_RG	ACOB	ptprz1	Ptpra	PTPRZ1	PTPRA
1.2_RG	ACOB	nfib	Nfia	NFIB	NFIA
1.2_RG	ACOB	LOC101470658	Ctdsp1	CTDSPL	CTDSP1
1.2_RG	ACOB	rxra	Nr2e1	RXRA	NR2E1
1.2_RG	ACOB	fzd4	Fzd9	FZD4	FZD9
1.2_RG	ACOB	LOC101479845	Fzd1	FZD3	FZD1
1.2_RG	ACOB	LOC101478566	B3galt2	B3GALT1	B3GALT2
1.2_RG	ACOB	LOC101478880	Cyp2j6	NA	CYP2J2
1.2_RG	ACOB	phkg1	Camk2d	PHKG1	CAMK2D
1.2_RG	ACOB	LOC101465295	Sema6d	SEMA6C	SEMA6D
1.2_RG	ACOB	LOC101483538	Serpinf1	SERPINH1	SERPINF1
1.2_RG	ACOB	LOC101477749	Sox2	SOX3	SOX2
1.2_RG	ACOB	LOC101472015	Cpe	AEBP1	CPE
1.2_RG	ACOB	LOC101477057	Itgb8	ITGB1	ITGB8
1.2_RG	ACOB	LOC101482087	Tnrc6b	TNRC6C	TNRC6B
1.2_RG	ACOB	LOC101487536	Sdc4	SDC2	SDC4
1.2_RG	ACOB	LOC101464523	Fam107a	FAM107A	FAM107A
1.2_RG	ACOB	sox5	Sox1	SOX5	SOX1
1.2_RG	ACOB	psd2	Psd2	PSD2	PSD2
1.2_RG	ACOB	mdk	Ptn	MDK	PTN
1.2_RG	ACOB	nr2e1	Nr2e1	NR2E1	NR2E1
1.2_RG	ACOB	LOC101483858	Zhx3	ZHX3	ZHX3
1.2_RG	ACOB	LOC101476944	Rorb	RORB	RORB
1.2_RG	ACOB	dock1	Dock1	DOCK1	DOCK1
1.2_RG	ACOB	ca14	Car2	CA14	CA2
1.2_RG	ACOB	LOC112429716	Cyp2j6	NA	CYP2J2
[truncated: 80,583 more rows]
