# Supplementary material for: Spatially resolved cell atlas of the teleost telencephalon and deep homology of the vertebrate forebrain
Source: Commun Biol. 2024 May 21;7:612. doi: 10.1038/s42003-024-06315-1 (PMC11109250; doi:10.1038/s42003-024-06315-1)
Supplement: Supplementary file 17 — Supplementary Dataset 14 [file 42003_2024_6315_MOESM17_ESM.xlsx]

## Sheet: 1C
	UMAP_1	UMAP_2	cluster
c2b_AAACACCAATAACTGC-1	0.804073	1.05803	18
c2b_AAACCGGGTAGGTACC-1	-3.9296	-2.88975	2
c2b_AAACCGTTCGTCCAGG-1	1.62376	2.27989	15
c2b_AAAGGCTCTCGCGCCG-1	2.95486	4.75173	13
c2b_AAAGTAGCATTGCTCA-1	-4.42602	1.57094	8
c2b_AAATCGTGTACCACAA-1	4.88785	-2.91014	27
c2b_AAATGGCCCGTGCCCT-1	2.00587	-5.23241	31
c2b_AAATTGATAGTCCTTT-1	1.72562	2.34905	15
c2b_AAATTTGCGGGTGTGG-1	-4.7432	0.0832319	8
c2b_AACAATACATTGTCGA-1	3.79551	4.85591	13
c2b_AACACGAGACGCGGCC-1	-3.93887	-2.90168	2
c2b_AACAGCTGTGTGGCAA-1	2.72173	4.32779	14
c2b_AACCCATCCCATGATC-1	3.99495	-4.81533	28
c2b_AACGGCCATCTCCGGT-1	-3.32881	0.251518	6
c2b_AACGTACTGTGGGTAC-1	-0.187386	0.647164	19
c2b_AACTCTCAGTGTGCTC-1	1.78693	2.42375	15
c2b_AAGACCCAACTGAACA-1	4.37311	3.97028	12
c2b_AAGATGGCACCGGACC-1	4.3966	4.05317	12
c2b_AAGCGTCCCTCATCGA-1	3.18671	4.84158	13
c2b_AAGGGAACGACTGGCT-1	1.25261	1.34175	18
c2b_AAGGGACTATGCATTC-1	-0.559707	1.04407	19
c2b_AAGTGCGTTAGAATCT-1	-4.67009	1.43742	8
c2b_AAGTTCGGCCAACAGG-1	-4.44757	-0.721194	6
c2b_AATAACACTAGAACAA-1	-4.36845	1.89616	8
c2b_AATAGAACAGAGTGGC-1	0.469614	1.56538	19
c2b_AATAGTCCGTCCCGAC-1	3.79312	4.8291	13
c2b_AATCTAGGTTTACTTG-1	2.32238	-4.69001	31
c2b_AATCTGGCTTTCTAGT-1	2.18723	-4.86299	31
c2b_AATGTGCCCGAGGTGT-1	0.489457	1.18017	19
c2b_AATGTGCTAATCTGAG-1	4.13201	4.1512	12
c2b_AATTAAAGGTCGGCGT-1	1.23435	-2.34342	26
c2b_ACAATCCATTTAAACC-1	-5.3501	-7.99096	1
c2b_ACAATGAATACGGAGA-1	1.83887	2.44122	15
c2b_ACACATGATCAAATCT-1	4.04705	-5.25899	28
c2b_ACACTGATCAAGGTGT-1	0.327921	1.32751	19
c2b_ACAGAACTGAGAACAA-1	0.160242	0.285397	19
c2b_ACAGGTGGAGGTGAGG-1	-4.38474	1.76582	8
c2b_ACATCCCGGCCATACG-1	2.9795	4.69911	13
c2b_ACATTAGTTTATATCC-1	3.75949	2.35988	23
c2b_ACCAACGCTTATTTAT-1	2.52049	3.94043	14
c2b_ACCATCGTATATGGTA-1	0.701918	-2.46363	26
c2b_ACCCATCTTGAGGGTA-1	-5.35389	-8.0084	1
c2b_ACCCGAGCGAAATTAC-1	2.74191	4.34802	14
c2b_ACCCGGTTACACTTCC-1	0.561266	-2.06603	26
c2b_ACCCGTGTCATCAGTA-1	3.53429	5.05788	13
c2b_ACCCTATGCCATATCG-1	4.23375	4.36858	12
c2b_ACCGAAGAGTCTGGTT-1	3.97419	-4.75686	28
c2b_ACCGGTCAGGTACACC-1	4.17474	-4.87902	28
c2b_ACCGTGACCACGTGGG-1	4.15916	4.50207	12
c2b_ACCTAAGTACCTTTCA-1	-4.85267	1.40664	8
c2b_ACGACTGGTCATACTC-1	3.52924	5.00718	13
c2b_ACGAGGATACCACTCT-1	2.0485	-4.52917	31
c2b_ACGAGGTTTACAACGT-1	3.99878	-4.84876	28
c2b_ACGCGAAGTCAGACGA-1	3.45108	1.73754	23
c2b_ACGGCACTTGCTTGGG-1	4.15279	3.19445	12
c2b_ACGGCCAACATGGACT-1	2.37272	2.96491	14
c2b_ACGGGAGTGTCGGCCC-1	-4.46351	-1.00058	7
c2b_ACTCCAATATCATCAT-1	3.32082	5.09108	13
c2b_ACTCCCATTCCTAAAG-1	1.43213	-4.97995	31
c2b_ACTCGTAACCCGTCCT-1	-3.77781	0.566836	6
c2b_ACTTTGGTCGTGCTCC-1	4.64483	-4.03735	27
c2b_AGAAGGTACACTTCAC-1	2.49034	-4.74187	31
c2b_AGAAGGTTGCCGAATT-1	0.69394	-2.34558	26
c2b_AGAAGTGATTCGTGAT-1	-4.8306	-0.0393386	8
c2b_AGACGACGATGCCGCT-1	-4.39896	2.23379	8
c2b_AGAGAAGGAGTACAAT-1	3.31985	4.91341	13
c2b_AGATGCAAGACGTGCA-1	1.45792	1.37792	18
c2b_AGATTCACAACCGATA-1	2.84245	-4.6735	28
c2b_AGCAACCGAAAGTAAT-1	1.0285	0.425885	18
c2b_AGCAGCCAGATGAATA-1	3.73221	4.91282	13
c2b_AGCATCATTTCGAAAG-1	0.784095	0.27552	18
c2b_AGCCCGGCATTAGAGG-1	3.86822	3.7241	12
c2b_AGCCGTGGCTAAATGT-1	-3.65807	0.91909	8
c2b_AGCCTAATACCCACGT-1	2.10593	-5.00447	31
c2b_AGCGACAGGAACGGTC-1	-4.3682	1.84438	8
c2b_AGCGCATAATGAATCG-1	3.64133	4.96328	13
c2b_AGCGGCGGTTAGCGGT-1	2.2199	-4.84787	31
c2b_AGCTAACAAGCAATGT-1	3.15637	4.96273	13
c2b_AGCTCTTTACTCAGTT-1	1.07334	-2.51642	26
c2b_AGCTGTAACCTCAATC-1	0.203659	0.957106	19
c2b_AGGACGACCCATTAGA-1	-0.656981	-1.43761	4
c2b_AGGATCACGCGATCTG-1	2.01436	-5.28643	31
c2b_AGGCAGGGAGCGTACT-1	3.71581	4.96581	13
c2b_AGGCCCTAGAACGCCA-1	-4.72046	-1.31473	7
c2b_AGGCGGTTTGTCCCGC-1	4.00934	-5.29136	28
c2b_AGGCTTCCCGAAGAAG-1	0.159667	0.950043	19
c2b_AGGGACTCTACGCGAC-1	3.16178	4.94278	13
c2b_AGGGTGCCGTTCTTTA-1	2.82538	5.24139	13
c2b_AGGTAGATCGAGATAT-1	3.65379	5.1786	13
c2b_AGGTAGGTACAAAGCT-1	-5.39097	-8.03198	1
c2b_AGGTCAGGTGAGAGTG-1	-3.89262	-2.86077	2
c2b_AGTATGCTGGAGACCA-1	-0.358708	1.06268	19
c2b_AGTATTTGGCACGACC-1	3.66052	4.98179	13
c2b_AGTCAACACCACCATC-1	1.13492	-2.51072	26
c2b_AGTCGGCTCAACTTTA-1	-3.09563	-0.482982	6
c2b_AGTCGTGGGCATTACG-1	-4.55259	1.49845	8
c2b_AGTCTCACAAGACTAC-1	0.177636	0.922667	19
c2b_AGTGACCTACTTTACG-1	-0.609584	0.342274	19
c2b_AGTGATATGAGTAGTT-1	-0.896759	1.59132	21
c2b_AGTGCGTAGCTCGTAA-1	-1.40322	-0.60781	5
c2b_AGTTAAACACTTGCGA-1	0.953801	-2.56547	26
c2b_AGTTAAGTCAACCGCT-1	0.149759	0.0815563	19
c2b_AGTTTGGCCAGACCTA-1	-4.86024	-0.244485	8
c2b_ATAAACGGACCCGTAA-1	3.94071	2.41101	23
c2b_ATAAATATTAGCAGCT-1	-5.42285	-8.07681	1
c2b_ATAAGTTACCGCGACG-1	-1.33832	1.88105	21
c2b_ATACGGAACGTCGTTT-1	0.868311	0.631517	18
c2b_ATAGGCGGCTATAGAA-1	-2.41981	-1.48292	3
c2b_ATAGTGAAGCGTTCTC-1	2.25555	-1.65694	26
c2b_ATATTCAGTTAAACCT-1	-1.84753	-1.77692	4
c2b_ATCAAACGAAGGTTTG-1	-4.96216	1.16604	8
c2b_ATCAATGCCGTGGCTG-1	0.725282	1.1243	18
c2b_ATCACGTGCTAATTAA-1	-3.85062	0.503283	6
c2b_ATCAGACGGCACGCCG-1	-1.79168	-1.674	4
c2b_ATCAGCTCGTCCACTA-1	2.10449	-5.21803	31
c2b_ATCCAGAGCAACAACC-1	-0.768979	1.68241	21
c2b_ATCCAGGATTCGTGAA-1	1.1559	-2.46845	26
c2b_ATCCTACCTAAGCTCT-1	-0.446152	0.609045	19
c2b_ATCCTGAATCGCTGCG-1	-5.2966	-7.91788	1
c2b_ATCCTGCGTGGAATGG-1	-0.775026	1.48492	21
c2b_ATCGTGGAAAGTCTGG-1	3.39029	1.87369	23
c2b_ATCTGACATGGAAGGA-1	4.24465	4.05189	12
c2b_ATGACGCGTTCTATCC-1	-4.53091	1.56568	8
c2b_ATGATGCAATGGTACA-1	-1.45028	-0.667574	5
c2b_ATGCACGCGCTGTTCA-1	4.0796	-4.53719	28
c2b_ATGGGACCTGCTGAAC-1	3.2426	4.9814	13
c2b_ATGTGAAAGCCTAATG-1	-3.15934	-1.08155	3
c2b_ATTAAACATGCGGACC-1	4.9565	-3.19891	27
c2b_ATTATTATGTCCGTCA-1	3.71684	4.76805	13
c2b_ATTCATATACTGTCCA-1	4.98459	-2.85403	27
c2b_ATTTCCGGGTTCTGCG-1	-4.43586	3.88957	11
c2b_ATTTGCGCGAGTAGCT-1	-4.36537	1.98112	8
c2b_CAAACGAGTATCGCAG-1	-0.354456	0.842869	19
c2b_CAAAGATTATTGGGCC-1	1.71336	2.33944	15
c2b_CAAATCTCTCACAAGG-1	-3.97348	-2.89145	2
c2b_CAAATGTCCTTCCGTG-1	-0.54745	0.435227	19
c2b_CAACTGCTCATCCGAT-1	3.83408	4.83928	13
c2b_CAATATTCTTGACCTA-1	0.211938	1.26874	19
c2b_CACAATGAGCTGCTAT-1	0.482697	-1.82547	4
c2b_CACATCGTGCACGCGC-1	3.82461	4.86477	13
c2b_CACCAGTCAGCATGCA-1	1.21821	1.22487	18
c2b_CACCCGGTTTGTGACT-1	-3.53704	2.34437	9
c2b_CACCCTTGGTGAGACC-1	2.09933	-5.15394	31
c2b_CACCGTTAGGGATCAC-1	-4.40515	2.37054	9
c2b_CACCGTTGCGCGATAT-1	-4.82653	-0.390364	6
c2b_CACGTCGGCAACCTCT-1	-4.53085	1.5032	8
c2b_CACTCCTATGTAAGAT-1	-4.48637	3.92716	11
c2b_CAGACACCGATCGCTG-1	2.5866	3.97688	14
c2b_CAGACGAACCTGATAC-1	-0.466206	0.972417	19
c2b_CAGAGACGGTCACCCA-1	3.28219	1.65318	23
c2b_CAGAGGCGATGCATGA-1	2.48796	4.12917	14
c2b_CAGATCCTGGTTTGAA-1	3.31895	-5.69461	28
c2b_CAGCGATTCCCTTCAA-1	1.75424	2.34776	15
c2b_CAGCTGGCGTAACCGT-1	-3.29598	0.232919	6
c2b_CAGGATATATCGTTGT-1	4.9566	-3.37369	27
c2b_CAGGCCGTTTGGGTGT-1	1.39565	-3.00306	26
c2b_CAGGCGCACGGTGGTC-1	1.62788	2.2626	15
c2b_CAGTACCAGTTTACGT-1	-3.12641	-2.16306	3
c2b_CATACCCGTACCCAGT-1	-5.36422	-8.01986	1
c2b_CATACGAACTAGCTGG-1	3.76229	5.1251	13
c2b_CATAGCGTTGCCCACC-1	2.78686	4.33353	14
c2b_CATAGTCCACAAGAAC-1	-4.49251	-1.05711	7
c2b_CATATAGGTACAGTCA-1	4.04531	-2.58635	29
c2b_CATATGTCAGGCTACG-1	-3.86548	0.551929	6
c2b_CATCGGACGGGTTAAT-1	4.83833	-3.29186	27
c2b_CATTTGAGTGGTACGT-1	-0.229745	1.02051	19
c2b_CCAAGAAAGTGGGCGA-1	2.06949	1.82682	15
c2b_CCACACTGAGATATTA-1	1.39992	-2.77253	26
c2b_CCACCAACTTTACTGT-1	0.199287	1.028	19
c2b_CCACGGAGCCATAAGA-1	-4.74356	-0.919624	7
c2b_CCAGAAAGCAACTCAT-1	-4.38419	2.14141	8
c2b_CCCAACATACGTCGCG-1	-2.09098	-1.73747	4
c2b_CCCAATGAGATTTGCA-1	4.42261	3.91856	12
c2b_CCCAATTTCACAACTT-1	-5.33004	-7.98409	1
c2b_CCCAGTAAACTTGGGA-1	2.63146	-4.67737	31
c2b_CCCGGTGTATCGGAAT-1	2.46855	-4.9069	31
c2b_CCCTATGTAGAGCAGA-1	1.3788	1.33471	18
c2b_CCCTTTGACAGGTCTT-1	2.83629	1.79088	24
c2b_CCGACGGGCATGAGGT-1	0.146636	0.85933	19
c2b_CCGCCGGAACTTCTCG-1	3.00025	-4.65213	28
c2b_CCGCGGAATGCGTCAC-1	0.350078	1.19729	19
c2b_CCGCTTACCTCACTCT-1	-4.29365	1.28064	8
c2b_CCGGAGCGTACTTTCT-1	3.59836	4.94564	13
c2b_CCGGGTTCGAGGTTAC-1	-5.42225	-8.07748	1
c2b_CCGGTTTGTAATTGTG-1	3.23777	4.90344	13
c2b_CCGTATCTCGTCGTAG-1	-3.65893	1.42373	8
c2b_CCGTGTTAAATTCCAT-1	-4.64649	1.45058	8
c2b_CCTAGGTAAAGGTAGC-1	2.34405	-4.71363	31
c2b_CCTATACCGTCCTGTC-1	3.03401	4.73756	13
c2b_CCTATGGCTCCTAGTG-1	3.04029	1.87284	24
c2b_CCTCGCGCTGTGCGAT-1	4.35306	3.62499	12
c2b_CCTCTATCGATTAGCA-1	0.164759	0.325039	19
c2b_CCTGACCACCGATGGT-1	4.38329	-3.54349	27
c2b_CCTTTAAGGGAGCACT-1	3.65482	5.08333	13
c2b_CGAAACGCAATTCATG-1	-3.88099	-2.87982	2
c2b_CGAACCCGCATGCGTC-1	-0.323661	0.866388	19
c2b_CGAACGGCCGGACAAC-1	1.92157	-5.30491	31
c2b_CGAATCTGCTCGACGC-1	1.21577	1.24102	18
c2b_CGAATGAAGTCATTGC-1	1.16247	1.30277	18
c2b_CGAGTACTAAAGAGGA-1	-3.38005	-0.821666	3
c2b_CGAGTGAAGGTACCAG-1	0.250806	1.03231	19
c2b_CGATACCTCGCGGACA-1	1.19538	-2.51284	26
c2b_CGATCTGTTGGAGGAC-1	-2.21956	-0.30713	5
c2b_CGATGTTGTTATCTAC-1	4.06247	-4.86202	28
c2b_CGCCCAGCACGCCTAG-1	3.29839	5.15562	13
c2b_CGCGAGTCTGCCGGGT-1	0.553065	0.162433	18
c2b_CGCGCAAATGTCCAGA-1	1.17981	0.442304	18
c2b_CGCGCATGTTTGATTG-1	-0.212361	1.19584	19
c2b_CGCTGTGTGGATGTTG-1	4.37295	3.98312	12
c2b_CGCTTATTCCCGGTCG-1	-3.1715	-2.13215	3
c2b_CGGAAAGAATCAAACG-1	3.70452	5.18354	13
c2b_CGGAACGTAAACATAG-1	-1.47172	-0.771065	5
c2b_CGGAGCAATTTAATCG-1	4.02953	3.29116	12
c2b_CGGGCCTTCTTTGTAA-1	2.30577	-1.66872	26
c2b_CGGTGCAGATAGAACG-1	-3.39044	-2.44539	3
c2b_CGGTGCGCGTTGGTCC-1	-4.39208	1.59112	8
c2b_CGTCACGTCCATTGGT-1	-1.29981	1.84007	21
c2b_CGTCGCTTGGTTATAC-1	3.40194	1.7493	23
c2b_CGTCGGGTCTAAGCGC-1	1.1091	0.392084	18
c2b_CGTGAAGTTAATTCAC-1	2.26806	-1.66092	26
c2b_CGTGCATTGTCGACGC-1	-5.33447	-7.98572	1
c2b_CGTGCTTCTACCTAAA-1	3.04574	4.76412	13
c2b_CGTGTCTCGTTACGAC-1	3.25388	4.88375	13
c2b_CGTTCATGGTGCGCGT-1	-2.25657	-1.81906	4
c2b_CGTTTGTGTAGAGGGT-1	3.0892	4.71651	13
c2b_CTAAAGAATGCCTACT-1	-5.38028	-8.03978	1
c2b_CTAAATCCGGTGTACA-1	3.68124	5.13338	13
c2b_CTAACCGCGCGCCCGT-1	-5.36259	-8.01716	1
c2b_CTAACTGGTCCGGTTC-1	-4.86807	1.51721	8
c2b_CTACTATCATAGGTTT-1	0.0539442	0.603527	19
c2b_CTATAGGCGTTGATGT-1	3.84069	4.77456	13
c2b_CTCATGGTAATTTGCG-1	-4.38906	1.44956	8
c2b_CTCCCTCCTTTCGATC-1	-0.150309	0.498371	19
c2b_CTCCGCCCACATGAGG-1	-1.94885	-1.92579	4
c2b_CTCGCATTGCATAGCC-1	4.15849	-4.7393	28
c2b_CTCGGGTTCTCTGGCC-1	2.64217	4.09664	14
c2b_CTCGGTTGTCGGCCCT-1	1.57441	2.25146	15
c2b_CTCGTCGAGGGCTCAT-1	3.97872	-5.30852	28
c2b_CTCTCTAACTGCCTAG-1	0.869375	0.753779	18
c2b_CTCTTCTGGAAGTTAG-1	4.27743	4.27637	12
c2b_CTCTTGTCCCGCTTGG-1	2.80818	3.87162	14
c2b_CTGAATCCGAGACCTC-1	-0.673594	1.43363	21
c2b_CTGCCTTTAATACCTT-1	3.52965	5.05169	13
c2b_CTGCTGAGGCCACGAA-1	-4.91713	1.46933	8
c2b_CTGGACGCAGTCCGGC-1	2.21507	-4.86228	31
c2b_CTGGATTTACACTTGA-1	-0.169014	1.00636	19
c2b_CTGGCATCCGAATGAG-1	-4.54661	-0.462299	6
c2b_CTGGCTGGTTGTCAGT-1	2.61599	3.76042	14
c2b_CTGGGCCTGCTATATC-1	-4.44688	-1.26839	7
c2b_CTGGGTTGAGTTAAAG-1	2.86938	-4.61854	28
c2b_CTGTAGCCATCTCACT-1	3.16813	4.87855	13
c2b_CTGTTACCCAATCTAG-1	3.01919	1.7516	24
c2b_CTTCAGTGGTCGCCTA-1	3.17174	-5.75049	28
c2b_CTTCCGCTCCGTGAAG-1	3.27097	4.93992	13
c2b_CTTCGTAGATAGGTGA-1	1.30796	-2.77011	26
c2b_CTTCTATGTTGAAGTA-1	-4.97427	-0.918049	7
c2b_CTTCTATTAATGCTAG-1	0.397549	1.33045	19
c2b_CTTCTGGGCGTACCTA-1	3.52654	4.85761	13
c2b_CTTGCCCAGGCTCTAC-1	4.02912	-2.28946	29
c2b_GAAACATAGGAAACAG-1	0.756918	1.09544	18
c2b_GAAACCGAATTACCTT-1	-0.763504	1.41454	21
c2b_GAAACCTATACAAATG-1	3.85584	5.25412	13
c2b_GAAAGCAGTGCACTTT-1	3.28609	5.05445	13
c2b_GAAATTGTCTCTATAA-1	-0.476693	0.221894	19
c2b_GAAGAAACGATATTGT-1	2.6694	4.26885	14
c2b_GAAGCTCGGACCCGTC-1	0.80835	0.588539	18
c2b_GAAGTCAGTTGCACTA-1	3.39024	1.70333	23
c2b_GAAGTGATTTATCGTG-1	1.34032	-2.70588	26
c2b_GAATAGTGCTCGATTA-1	3.64772	4.98551	13
c2b_GAATTCACCCGGGTGT-1	-0.35834	0.421622	19
c2b_GACACTGAGTTCAGTG-1	-1.53546	-0.7513	5
c2b_GACATCGATTTATAAC-1	0.602779	1.95766	19
c2b_GACCCAATTATGATAC-1	0.177198	0.510241	19
c2b_GACCGTGCTGACGGTG-1	2.19185	-1.67834	26
c2b_GACGCCGTAAAGGCTA-1	2.72694	4.19358	14
c2b_GACGCTTGCTTCTAAA-1	-5.32595	-7.97956	1
c2b_GACTACAAAGCGGTGG-1	-3.16601	0.124347	6
c2b_GACTCCTTCCAATTGA-1	3.84669	-4.68899	28
c2b_GAGACTTCGCGACCGA-1	3.33439	1.68224	23
c2b_GAGAGGTGCATTCTGG-1	-4.78905	-1.47442	7
c2b_GAGCATCAACAACTTG-1	3.74962	5.33312	13
c2b_GAGCGCTGTTAGGTAA-1	1.25325	1.26844	18
c2b_GAGGCCCGACTCCGCA-1	1.19291	0.441029	18
c2b_GAGGGTAGTAACAAAG-1	3.32939	5.03208	13
c2b_GAGTAAGGCCACGGGA-1	2.04959	-5.18672	31
c2b_GAGTATGCCCGCCTTG-1	0.198285	1.26583	19
c2b_GAGTCAGACCAGAATC-1	3.38238	5.00357	13
c2b_GAGTCCGCTTACCGGA-1	5.04811	-2.95645	27
c2b_GAGTTGATGGCAATTT-1	-0.0772164	0.384566	19
c2b_GATACGATGGGAGTCA-1	-0.357998	0.853362	19
c2b_GATAGGTAACGTTGAC-1	3.66857	1.99051	23
c2b_GATCAACATAAAGGGA-1	3.63283	5.13766	13
c2b_GATCGCTATATCTCAG-1	0.0112543	1.27755	19
c2b_GATGACAAGTAGGGCA-1	2.66996	4.4178	14
c2b_GATGCCTTCTGCGGCA-1	4.14202	-4.89983	28
c2b_GATGTAACGAACCACC-1	-0.0586385	0.436906	19
c2b_GATGTTCAATCCACGA-1	0.85954	-2.50095	26
c2b_GATTACTGAATTTGGG-1	-3.92907	-2.94225	2
c2b_GATTGCTCCAGTTGCA-1	2.69807	3.97475	14
c2b_GCAACCACGGCCGCGT-1	-3.55633	-1.58398	3
c2b_GCAAGAATTCCTTGGC-1	-1.97709	-1.65821	4
c2b_GCACAACCTCGGGCGT-1	4.02115	-4.71022	28
c2b_GCACGCCTACTTAGAT-1	3.92278	3.71213	12
c2b_GCAGGAACTTAGATCT-1	2.71498	-4.75454	31
c2b_GCCACAATTTAAGGAC-1	-1.85402	-1.4655	4
c2b_GCCATCGAGCTGCGTG-1	2.48676	3.9382	14
c2b_GCCATTAGCCTCAAAC-1	3.32326	-4.66751	28
c2b_GCCCGACTTCTTCCCG-1	-4.32962	1.31348	8
c2b_GCCCGCGCGTAAACGG-1	-3.90353	1.57484	8
c2b_GCCCTAGCCGTCGCGA-1	2.73857	-4.7738	31
c2b_GCCGACCCACGACTGC-1	3.22495	4.99378	13
c2b_GCGACCCAACCATCTG-1	3.15142	4.93318	13
c2b_GCGACGATAGTTGTAC-1	-0.250464	1.00874	19
c2b_GCGCAAATATATTCAA-1	1.49464	2.1994	15
c2b_GCGCTATGCCGAGGCA-1	-0.530536	-1.43495	4
c2b_GCGGACCGCGTTGTGG-1	0.171578	0.992379	19
c2b_GCGGAGAAACTTCGCA-1	-3.80761	2.71916	9
c2b_GCGGCAAAGTATTGCC-1	2.59349	4.14871	14
c2b_GCGGGCGAGCCTTACC-1	3.1768	4.98774	13
c2b_GCGGTTCCCTATCATG-1	-0.586378	1.3529	21
c2b_GCTAGCTTGAATAGCT-1	1.63807	2.27686	15
c2b_GCTCCTGACATACTGG-1	1.80995	2.44752	15
c2b_GCTGAATCTTCCAATC-1	0.749841	1.10659	18
c2b_GCTGCTAAGTAGTCGA-1	3.25247	4.90588	13
c2b_GCTGGTTTAGGCCATA-1	4.21058	-4.82813	28
c2b_GCTGTATTACTGGCCC-1	-3.47019	0.24189	6
c2b_GGAACCGTGTAAATTG-1	-0.575188	0.781549	19
c2b_GGAACCTTGACTCTGC-1	0.778454	0.99273	18
c2b_GGACCTCTAGGCCGCC-1	2.55654	4.1226	14
c2b_GGACTCGTGAGTGGTC-1	3.87489	4.71138	13
c2b_GGATCTTACTGCCCTT-1	3.87532	4.787	13
c2b_GGATCTTGACTCAACC-1	2.10557	-4.47744	31
c2b_GGCAAAGGCGCCAATA-1	-4.45207	3.72624	11
c2b_GGCAAATTACTTTACT-1	2.25557	-1.62699	26
c2b_GGCCGAGACTCTGGTG-1	3.30438	5.02887	13
c2b_GGCCGTTTGGGTTTCA-1	3.86964	4.98825	13
c2b_GGCGCATGAATTGATG-1	-0.246568	0.3813	19
c2b_GGCGCGTTCGAGTTTA-1	5.0615	-2.8059	27
c2b_GGCTCCTCCACCTGTT-1	3.66419	5.11903	13
c2b_GGGAACGGGAGGTTAG-1	-5.25359	-7.90262	1
c2b_GGGAACGGTTTCAGAT-1	3.48579	5.1086	13
c2b_GGGACAGAGTTACTCC-1	0.770977	0.94195	18
c2b_GGGACCCGTATATCTT-1	3.37109	4.83371	13
c2b_GGGATGGTCGTAACCG-1	-0.963286	0.0314162	5
c2b_GGGCAACCGCACGTGC-1	1.11607	0.232048	18
c2b_GGGCCCGTCTTAAACA-1	0.0130564	-1.23291	4
c2b_GGGCGGCAAATGAATT-1	-0.316774	0.773583	19
c2b_GGGCGGGTTCCCTACG-1	-2.35595	-1.7498	4
c2b_GGGCGTCACCACGTAA-1	-0.646347	1.44139	21
c2b_GGGCTATGATCGATGG-1	3.30372	4.93703	13
c2b_GGGTATTCTAGCAAAC-1	3.21762	-4.68185	28
c2b_GGGTGACACCTTAACT-1	5.00465	-2.89999	27
c2b_GGGTTAACATTTGAGT-1	2.64527	4.26345	14
c2b_GGTAACCGGGAGGATA-1	1.78972	2.49249	15
c2b_GGTACAAACATGCTAT-1	2.22211	-1.62375	26
c2b_GGTAGACCGTTGGGCG-1	2.53932	4.02503	14
c2b_GGTCGGTCGTCCACAG-1	3.24935	4.8665	13
c2b_GGTCGTAAGCTCGCAC-1	-2.11374	-1.87535	4
c2b_GGTGAAGTACAGGGAT-1	-4.11743	1.03934	8
c2b_GGTGCTGGTACACATT-1	0.686434	-2.22358	26
c2b_GGTTACCACCCTCGGG-1	-2.96484	-0.776222	3
c2b_GGTTTAATTACCATCG-1	3.94699	4.76071	13
c2b_GTAATCTGATTCTTCG-1	-0.149951	0.78342	19
c2b_GTAGAGGGAGACAAGT-1	-4.82556	1.42511	8
c2b_GTAGCTCCGGGAGGCT-1	4.30192	4.08889	12
c2b_GTATCTCAGTCTTGAC-1	0.488105	1.04674	19
c2b_GTATGAAATTTCACTC-1	0.476478	0.134903	18
c2b_GTATTCTGAGAAACGA-1	-4.35481	1.4296	8
c2b_GTCAAAGAAGTGGTGT-1	3.76056	-5.44989	28
c2b_GTCGCCGTTGTGTGTT-1	3.59924	5.08541	13
c2b_GTCTATCTGAGTTTCT-1	0.989822	-2.65292	26
c2b_GTCTCCTGCCAGTATG-1	4.15854	-4.87286	28
c2b_GTCTGGGCGGTCGAGA-1	-0.246647	0.781414	19
c2b_GTGACTTCAGTAGTGC-1	-0.508965	1.32675	19
c2b_GTGAGTGGTACAACGC-1	3.25857	1.61677	23
c2b_GTGATCATAGATCTGC-1	5.0372	-2.96971	27
c2b_GTGATTCGCCGCTCAA-1	-0.189452	0.596417	19
c2b_GTGCCATCACACGGTG-1	-2.75669	-2.00644	3
c2b_GTGCCGCTTCAAAGGT-1	-1.66126	-0.900326	5
c2b_GTGCGAAATCGAACAC-1	-1.06984	-0.57578	5
c2b_GTGGACCAACCCGATT-1	-4.94701	-1.15779	7
c2b_GTGGAGCGTTTACCGA-1	4.13581	-4.91161	28
c2b_GTGGAGTCGGCGGTTG-1	-4.42152	3.79068	11
c2b_GTGGCAAACAGCGGCA-1	-0.165695	0.435634	19
c2b_GTGGTATAGTCTGCCG-1	4.27939	4.23965	12
c2b_GTGGTTTCCGCCTTTC-1	-2.80157	-1.96882	3
c2b_GTTACTTTGGGCCTAG-1	-0.369751	-1.04955	4
c2b_GTTAGGCTACCCGTTT-1	3.06263	-4.66248	28
c2b_GTTATATTATCTCCCT-1	4.90536	-2.74445	27
c2b_GTTGAACCGGTTCCAT-1	0.725553	-2.41672	26
c2b_GTTTGGTAGGGTCAAC-1	3.68515	2.06589	23
c2b_TAACAGCGTTTGTGCT-1	3.54496	4.98218	13
c2b_TAACATACACGCGATC-1	0.703927	0.803697	18
c2b_TAACTCATCCGCGCGG-1	-0.443649	-1.25316	4
c2b_TAAGGCATAACATCAA-1	3.54963	5.18394	13
c2b_TAAGTAACATCTTGAC-1	-1.74351	-0.818718	5
c2b_TAAGTCGCCGAGTATC-1	-4.3263	2.10339	8
c2b_TAATAGAACAGAGTTA-1	-4.4888	1.57858	8
c2b_TAATAGGTCACCAGAA-1	1.20782	1.28526	18
c2b_TACAACGCACAACTCA-1	1.17753	-2.43796	26
c2b_TACCAGAAGTAGGTTC-1	-0.507045	0.876589	19
c2b_TACCGGTCGTTTCCAT-1	-2.82552	-0.442361	5
c2b_TACCGTAGGTTAACTA-1	4.43939	3.44896	12
c2b_TACCTCAGTTGTCTGT-1	3.84192	4.85651	13
c2b_TACCTCCACACCAATG-1	3.85196	5.23677	13
c2b_TACCTTAAGATTTCCC-1	-4.87263	0.960696	8
c2b_TACGACGCTTGCTGCG-1	-0.592752	0.57101	19
c2b_TACGATGTTGATCATC-1	-5.44001	-8.09801	1
c2b_TACGCAGTTCTTTCCT-1	2.0549	-1.70852	26
c2b_TACGCCGAGGGTACCC-1	-0.518028	2.58734	22
c2b_TACGCCTCCATTCCGA-1	3.6089	4.12573	12
c2b_TACTATGGTTCCTCAG-1	3.32821	4.9968	13
c2b_TACTCCTCTAGTTGAC-1	3.49416	5.08405	13
c2b_TACTCTTTCGTCTTCA-1	3.52577	5.11795	13
c2b_TACTGAACAGATTTAG-1	3.23704	4.92973	13
c2b_TACTTTCCGCACGCCA-1	-3.83036	-2.8187	2
c2b_TAGAGATCATGCAACT-1	-4.06547	-2.69401	2
c2b_TAGATATGGACTGGAA-1	-0.316039	1.16261	19
c2b_TAGCTAGAAGGCATGA-1	1.71768	2.28221	15
c2b_TAGCTAGTGATGATGG-1	4.20421	4.38832	12
c2b_TAGCTCGCCTGATAAC-1	3.27762	1.67315	23
c2b_TAGGCGATGAGGTCTC-1	3.67398	-4.78648	28
c2b_TATACACAGACGCCTT-1	3.71083	2.04824	23
c2b_TATATAGGGCTTTACG-1	3.50287	5.13282	13
c2b_TATATATCGAGAAATG-1	2.64063	4.19098	14
c2b_TATCCATCTCGGTTAG-1	4.94979	-2.8211	27
c2b_TATCCGCACCGTCGGG-1	3.62479	5.02205	13
c2b_TATCTTGCAATACAAC-1	4.07098	-5.03159	28
c2b_TATTAACACCAAAGCA-1	3.25483	-4.4751	28
c2b_TATTAACCTGACCGCG-1	3.42616	5.04254	13
c2b_TATTATGTTTGCCTGC-1	3.99729	-5.30314	28
c2b_TATTCCACTCAGCTCG-1	2.97403	1.7653	24
c2b_TATTCCTCCGCCCACT-1	-4.82879	0.0739074	8
c2b_TCAACAAAGATAATTC-1	-4.31223	1.77388	8
c2b_TCAACATAGCGCCCTA-1	3.62072	5.1388	13
c2b_TCAACGAGGAGACAAA-1	-0.380392	0.407736	19
c2b_TCACAGCAAACTCGAA-1	1.67	2.30913	15
c2b_TCACAGGAGAATAAGA-1	2.9824	4.70156	13
c2b_TCACCCTCTTAAGATT-1	5.11024	-3.03984	27
c2b_TCACGATGTCCGTGGA-1	-4.35955	1.64351	8
c2b_TCAGCAGTAGGCCCTG-1	4.56705	3.37432	12
c2b_TCAGTAGGGACTATAA-1	-0.690371	1.50827	21
c2b_TCAGTGTATACGTCAT-1	3.63945	5.17662	13
c2b_TCATCGATGGTCCCAA-1	1.80285	2.44987	15
c2b_TCCAACTTTAAATTCT-1	1.39125	-3.77996	31
c2b_TCCCTGGCGTATTAAC-1	3.99108	-5.32421	28
c2b_TCCGGTTCGTCCGGTC-1	0.475816	1.5032	19
c2b_TCCTAGCAAAGAAGCT-1	0.903281	-2.56384	26
c2b_TCCTCCTAAGACATTC-1	-2.13184	-1.85411	4
c2b_TCCTGCGTTGATACTC-1	-5.41057	-8.06817	1
c2b_TCGAATATCCCGCAGG-1	2.71395	4.31524	14
c2b_TCGACAACTGAACCCG-1	4.08626	-4.85926	28
c2b_TCGAGCCAGGCAGGCC-1	-4.23371	3.89859	11
c2b_TCGCCGAAGTTGCGTC-1	-3.44145	0.168075	6
c2b_TCGGAGAGTATCGGGA-1	-4.19374	-1.52155	7
c2b_TCGGCGTACTGCACAA-1	2.11332	-4.99117	31
c2b_TCGGTCCCGACAATAG-1	0.753735	0.761188	18
c2b_TCGTTAGGAGTCCCTA-1	2.43419	1.81597	24
c2b_TCGTTGCTATCCGGTC-1	2.48965	4.19387	14
c2b_TCTAAAGAACAGTCTC-1	3.05664	-4.05626	28
c2b_TCTAATACTGCCTCAG-1	1.20357	0.502901	18
c2b_TCTAGCAATCTCCGCC-1	-4.87096	-0.84474	7
c2b_TCTGTTACCCAGCATA-1	-4.39764	2.00099	8
c2b_TGAACAAGCAGGGACT-1	4.37907	3.76166	12
c2b_TGACAGGACAAGTCCA-1	3.68829	-4.44734	28
c2b_TGACTCCGAATCATAC-1	4.38883	3.329	12
c2b_TGAGCCATACAGTCTC-1	-3.95124	-2.96768	2
c2b_TGAGGAGTGCCAGCTT-1	4.36262	3.92125	12
c2b_TGAGGCATGTACTGTG-1	3.66652	-3.71519	28
c2b_TGAGTAAATTAGCGTA-1	5.0215	-2.87912	27
c2b_TGAGTGCCTCTTAAAT-1	-1.75125	-1.61313	4
c2b_TGATACATTTAGCCGT-1	2.90635	4.55649	14
c2b_TGATTCTGTCGCCGGT-1	-1.36361	-0.498602	5
c2b_TGATTTATTAGCTGTG-1	-5.34855	-8.00011	1
c2b_TGCCAATGGGTACTCT-1	2.95816	4.63259	13
c2b_TGCCGGATGTACGAGC-1	3.52505	5.17246	13
c2b_TGCGACACCCTAGTGC-1	-0.852001	1.57051	21
c2b_TGCGACGGCCGAACGT-1	3.14629	4.90304	13
c2b_TGCGAGAATATTACCC-1	-4.17437	1.65987	8
c2b_TGCGTAAGAACCTGAT-1	-1.23795	-1.4147	4
c2b_TGCGTCATGACTGAGC-1	0.893323	0.0921245	18
c2b_TGCTTAGAGAGAATGC-1	2.62853	3.74828	14
c2b_TGGACGCAATCCAGCC-1	0.748405	0.952483	18
c2b_TGGCAGATTACGATCA-1	5.05834	-3.07957	27
c2b_TGGCATGAAGTTTGGG-1	3.74154	-4.7217	28
c2b_TGGCGACTGCTCCAAA-1	2.35224	4.28061	14
c2b_TGGCGATCAAGTTATG-1	2.65219	1.70497	24
c2b_TGGTCTGTTGGGCGTA-1	-5.36764	-8.01888	1
c2b_TGTAGTGATCTATAAT-1	-5.41409	-8.06882	1
c2b_TGTCGTTATCACATAT-1	4.03892	-5.28145	28
c2b_TGTTCGTATTGCGGTG-1	3.76957	2.23382	23
c2b_TTAAGGCCCGTACTTT-1	0.594186	1.06249	18
c2b_TTACTCTGGTACGTAC-1	-2.7694	-1.14007	3
c2b_TTACTGGGATATTTCA-1	3.86737	-2.34702	29
c2b_TTAGGTCATAACCGAC-1	4.32769	4.21427	12
c2b_TTATCCTCAAGGAATA-1	2.31867	-4.81537	31
c2b_TTCCAATCTGGCTATC-1	-0.273802	0.617964	19
c2b_TTCCACACAGATTTGA-1	0.159777	1.10739	19
c2b_TTCCGGCCTTGAGGCT-1	2.6103	4.20787	14
c2b_TTCGCCGCTCGCGCTA-1	3.94234	-4.48491	28
c2b_TTCGCGCGCCATACGA-1	3.81595	5.21059	13
c2b_TTCTAGAAAGTCTTAT-1	4.2992	4.17012	12
c2b_TTCTTGAGCCGCGCTA-1	-1.51369	-0.622724	5
c2b_TTCTTGGACGATCTGC-1	-4.36188	2.0874	8
c2b_TTGACATGAACGTGGA-1	-3.52503	-1.05406	3
c2b_TTGACCGTGTTAATGA-1	-4.83047	1.4545	8
c2b_TTGACTACCATATGGT-1	-1.60513	-1.54329	4
c2b_TTGAGAGTACTGCTAA-1	-1.92746	-1.55192	4
c2b_TTGATTAGCTGTTTCT-1	-4.8698	1.36303	8
c2b_TTGCACAATTCAGAAA-1	5.04114	-3.08146	27
c2b_TTGCCATAGCCCGCTC-1	0.942704	0.550164	18
c2b_TTGCCCTGATCACGGG-1	-5.37259	-8.0415	1
c2b_TTGCCGCAGACCTACA-1	3.94102	2.69538	12
c2b_TTGCGGCATCAGAAAG-1	2.3199	4.24876	14
c2b_TTGCGTCGGCCAACCG-1	0.104993	0.890025	19
c2b_TTGGAAGAATACAGTC-1	-3.81634	1.07025	8
c2b_TTGGATATCGTCTACG-1	-0.540163	1.14108	19
c2b_TTGGTCACACTCGTAA-1	-0.379853	0.760169	19
c2b_TTGGTTGCGGTGCGCG-1	1.11518	0.382411	18
c2b_TTGTAAGGACCTAAGT-1	-4.54138	-1.0434	7
c2b_TTGTGGTAGGAGGGAT-1	-4.67264	1.46039	8
c2b_TTGTGTTTCCCGAAAG-1	3.52802	1.8073	23
c2b_TTGTTTCACATCCAGG-1	4.21965	4.33384	12
c2b_TTGTTTCATTAGTCTA-1	2.90813	4.5881	14
c2b_TTGTTTCCATACAACT-1	-4.94006	-1.16205	7
c2c_AAACTGCTGGCTCCAA-1	-4.65863	-1.52209	7
c2c_AAAGGCTCTCGCGCCG-1	-0.563692	0.947516	19
c2c_AAATACCTATAAGCAT-1	-2.05989	-1.83033	4
c2c_AAATCGTGTACCACAA-1	-4.54644	1.55757	8
c2c_AAATTTGCGGGTGTGG-1	4.2063	4.38245	12
c2c_AACCTTTAAATACGGT-1	1.92121	-2.84384	30
c2c_AACGATAATGCCGTAG-1	1.71088	-3.46591	31
c2c_AACGGCCATCTCCGGT-1	3.69674	5.35365	13
c2c_AACGTACTGTGGGTAC-1	3.41064	5.18433	13
c2c_AACTAGGCTTGGGTGT-1	-1.39483	-0.538701	5
c2c_AACTCAAGTTAATTGC-1	3.95406	-5.06656	28
c2c_AAGACCCAACTGAACA-1	3.52233	1.7276	23
c2c_AAGCACCCTGCGTATC-1	2.38763	-2.86991	30
c2c_AAGCATACTCTCCTGA-1	1.78473	-2.81339	30
c2c_AAGCTAGATCGAGTAA-1	-1.90442	-1.6653	4
c2c_AAGTTCGGCCAACAGG-1	4.16175	4.4399	12
c2c_AATAGAACAGAGTGGC-1	4.01815	5.03259	13
c2c_AATAGTCCGTCCCGAC-1	-0.943628	1.77479	21
c2c_AATGACGTAGGATGTC-1	-5.46615	-8.12277	1
c2c_AATTAAAGGTCGGCGT-1	1.07927	0.273132	18
c2c_AATTAACGGATTTCCA-1	4.03905	-2.33476	29
c2c_AATTAGCGCTGCAGCG-1	0.0655764	0.584563	19
c2c_AATTCTAGAGTTAGGC-1	-3.52411	1.17546	8
c2c_AATTGAACGCTCTGGT-1	-5.39351	-8.06783	1
c2c_ACAAATGGTAGTGTTT-1	-5.42657	-8.09495	1
c2c_ACAAGGGCAGGCTCTG-1	-5.38967	-8.03959	1
c2c_ACACTGATCAAGGTGT-1	3.49002	5.16408	13
c2c_ACATCCCGGCCATACG-1	-0.503639	0.920262	19
c2c_ACATCGATCGTTTACC-1	-4.45839	0.869008	8
c2c_ACATCGGTCAGCCGCG-1	4.06584	3.55777	12
c2c_ACATCGTATGCAATGG-1	-5.42981	-8.07901	1
c2c_ACATTAGTTTATATCC-1	-0.149622	0.612508	19
c2c_ACCAACGCTTATTTAT-1	3.3124	5.21209	13
c2c_ACCATATCCGCAATAA-1	2.21836	-6.09288	32
c2c_ACCATCGTATATGGTA-1	1.51592	1.43418	18
c2c_ACCCGGAAACTCCCAG-1	4.01713	-2.26948	29
c2c_ACCCGGTTACACTTCC-1	1.19172	0.523172	18
c2c_ACCCGTGTCATCAGTA-1	0.529847	1.4363	19
c2c_ACCGACACATCTCCCA-1	5.11164	-3.48786	27
c2c_ACGATGCATATGTTAT-1	3.8552	-4.91332	28
c2c_ACGCGAAGTCAGACGA-1	0.384077	-0.0379043	18
c2c_ACGGCACTTGCTTGGG-1	0.762857	0.600948	18
c2c_ACGGCCAACATGGACT-1	1.69368	2.3579	15
c2c_ACGTTAGATTTGCCCG-1	4.18048	3.31899	12
c2c_ACGTTCGTTCAGGAAA-1	4.33337	4.00608	12
c2c_ACTACGCGTTAGAATT-1	3.31249	1.62052	23
c2c_ACTCCCTAATGCTAAA-1	2.73832	-2.77945	30
c2c_ACTCCCTAGAATAGTA-1	-2.03815	-1.96589	4
c2c_ACTCTCTGACTTAGGT-1	-5.449	-8.10491	1
c2c_ACTTATTAGGATCGGT-1	2.454	-6.30246	32
c2c_AGAAGGTTGCCGAATT-1	1.50006	1.448	18
c2c_AGACCCACCGCTGATC-1	-3.55588	0.320286	6
c2c_AGATACCGGTGTTCAC-1	3.98598	3.52951	12
c2c_AGATACTCAAGATCGA-1	-5.38686	-8.04609	1
c2c_AGATTATAGGACGTTT-1	2.40277	-6.34644	32
c2c_AGCAAAGGCCGCTAGT-1	4.02439	-2.60868	29
c2c_AGCAGCCAGATGAATA-1	-0.813283	1.45729	21
c2c_AGCGCATAATGAATCG-1	-0.309406	1.01054	19
c2c_AGCGGACACTTCGTAG-1	5.21939	-3.0518	27
c2c_AGCTCTTTACTCAGTT-1	1.02153	0.680776	18
c2c_AGGAAGCTGTCCGCCG-1	5.10706	-3.41099	27
c2c_AGGACGACCCATTAGA-1	1.32043	0.981055	18
c2c_AGGATAAAGTCGGGAT-1	0.107226	1.02596	19
c2c_AGGCAGGGAGCGTACT-1	2.88339	4.63644	14
c2c_AGGGACTCTACGCGAC-1	2.61173	4.17576	14
c2c_AGTATTTGGCACGACC-1	2.45729	3.53435	14
c2c_AGTCAACACCACCATC-1	1.15132	0.471781	18
c2c_AGTGACCTACTTTACG-1	0.373106	0.808199	19
c2c_AGTGATATGAGTAGTT-1	1.83051	2.46628	15
c2c_AGTGCGTAGCTCGTAA-1	3.33227	5.16938	13
c2c_AGTTAAACACTTGCGA-1	3.77892	-5.44149	28
c2c_AGTTTGCACCTGCCTC-1	2.03775	-2.99019	30
c2c_ATAAACGGACCCGTAA-1	-4.52171	1.53347	8
c2c_ATAAAGGCTCGGTCGT-1	3.46287	-3.74476	28
c2c_ATAAGGTGGAGAACAT-1	1.50258	-3.87175	31
c2c_ATAAGTTACCGCGACG-1	-3.95694	1.66514	8
c2c_ATAATAGCTGTTGAAT-1	-4.33594	1.26358	8
c2c_ATACAGGCCCTCCAAT-1	2.05941	-2.793	30
c2c_ATACCTAACCAAGAAA-1	4.04762	-2.44552	29
c2c_ATAGTGAAGCGTTCTC-1	0.469688	0.00357747	18
c2c_ATATAAAGCGCTCGTG-1	4.0185	-2.47463	29
c2c_ATATAAATGTAGCTGC-1	1.77586	-2.94029	30
c2c_ATATTCAGTTAAACCT-1	2.70047	3.84968	14
c2c_ATCACGTGCTAATTAA-1	3.8473	5.14712	13
c2c_ATCAGACGGCACGCCG-1	2.5614	3.61717	14
c2c_ATCATCCAATATTTGT-1	2.58385	-5.77083	28
c2c_ATCCAGAGCAACAACC-1	2.62076	2.73453	14
c2c_ATCCAGGATTCGTGAA-1	3.64966	-5.52804	28
c2c_ATCCTACCTAAGCTCT-1	1.8146	2.44996	15
c2c_ATCCTGCGTGGAATGG-1	1.82922	2.47154	15
c2c_ATCGACCCAATACAGA-1	-4.89249	0.0481999	8
c2c_ATCTAATATCCTACGG-1	-0.591895	-0.857524	4
c2c_ATCTGGGCTGTTCTTG-1	5.07224	-3.87831	27
c2c_ATGATGCAATGGTACA-1	1.74146	2.36609	15
c2c_ATGGTCGCGTGGTTTC-1	-5.43279	-8.07431	1
c2c_ATGTGGACATCTTGAT-1	-3.63587	-2.65872	3
c2c_ATTAAACATGCGGACC-1	-4.51863	1.511	8
c2c_ATTCACTGATGTTGGA-1	2.76653	-2.75101	30
c2c_ATTCATATACTGTCCA-1	-4.77548	1.45233	8
c2c_CAAACGAGTATCGCAG-1	2.87959	4.06587	14
c2c_CAAATGTCCTTCCGTG-1	-3.7962	1.65197	8
c2c_CAACTGCTCATCCGAT-1	2.85352	1.70621	24
c2c_CAAGCGGCACATAATT-1	1.91644	-2.94125	30
c2c_CACAGGGCCGTTGTCA-1	3.90498	2.3635	23
c2c_CACATGATTCAGCAAC-1	-5.62054	-4.15777	0
c2c_CACGTCGGCAACCTCT-1	3.91976	5.16075	13
c2c_CACTAAAGTTGCCTAT-1	3.24424	-5.00239	28
c2c_CACTCAAGAGCTATGG-1	2.83317	-5.78264	28
c2c_CACTTAATCAGACGGA-1	3.46604	-3.72919	28
c2c_CAGACACCGATCGCTG-1	2.82337	4.40957	14
c2c_CAGACGAACCTGATAC-1	3.80822	3.06265	12
c2c_CAGAGACGGTCACCCA-1	0.203723	1.15596	19
c2c_CAGAGGCGATGCATGA-1	3.41651	5.28506	13
c2c_CAGCGATTCCCTTCAA-1	3.4226	5.26436	13
c2c_CAGGATATATCGTTGT-1	-4.8444	1.41278	8
c2c_CAGGCCGTTTGGGTGT-1	3.96232	-5.15978	28
c2c_CAGGCGCCATGCTAGG-1	1.48392	-4.53487	31
c2c_CAGTCTGTATACTGGG-1	-4.78992	-1.65259	7
c2c_CATAAGAAGCTTGGCT-1	2.50676	-2.8646	30
c2c_CATACACGGTTCCCAC-1	3.80161	2.21784	23
c2c_CATACGGCGTCTGGGC-1	-5.57119	-3.93847	0
c2c_CATACTATGTAATTGT-1	2.53396	-6.61108	32
c2c_CATAGCGTTGCCCACC-1	4.19745	4.52009	12
c2c_CATATAGGTACAGTCA-1	0.485145	-0.0235405	18
c2c_CATCGGACGGGTTAAT-1	-3.63718	1.23547	8
c2c_CCAAGAAAGTGGGCGA-1	1.81561	2.44889	15
c2c_CCAATGTCACAGCAAG-1	2.4959	-6.6408	32
c2c_CCACACTGAGATATTA-1	3.29707	-5.72328	28
c2c_CCAGTCTTGTCATAGA-1	-0.803884	1.73473	21
c2c_CCATCGCAGTTAAACT-1	0.00174404	0.461701	19
c2c_CCATGCCTGTTTAGTA-1	2.90382	-5.50347	28
c2c_CCATTTCTACCTATTA-1	2.14741	-2.80317	30
c2c_CCCGCAGCGCGAACTA-1	-3.41351	0.154568	6
c2c_CCCTTTGACAGGTCTT-1	0.202248	1.01108	19
c2c_CCGAACCTTCCCGGCC-1	-3.33043	-2.42765	3
c2c_CCGCATGTGGTACGAT-1	-0.638052	-0.158519	19
c2c_CCGCTATCAGCACCAG-1	-4.86807	0.135824	8
c2c_CCGCTTACCTCACTCT-1	3.88177	5.22629	13
c2c_CCGGAGCGTACTTTCT-1	-0.856827	1.80545	21
c2c_CCGGTTTGTAATTGTG-1	3.78075	5.17361	13
c2c_CCGTGTTAAATTCCAT-1	3.75501	5.29923	13
c2c_CCTAAATTAACGGTTC-1	-4.66093	-1.90295	7
c2c_CCTATACCGTCCTGTC-1	3.45248	5.30593	13
c2c_CCTCGCGCTGTGCGAT-1	-0.915947	1.78222	21
c2c_CCTCTGTACTATTCTA-1	0.47008	0.650994	18
c2c_CCTGGTCGAATGTGGG-1	4.04676	-2.60369	29
c2c_CCTGTAAGACATGATA-1	3.91944	-4.59938	28
c2c_CCTGTCGCCCGTAAAT-1	1.68792	-5.52004	31
c2c_CCTTTAAGGGAGCACT-1	2.72776	4.11548	14
c2c_CGACAGTTCGCGTTAT-1	3.75954	-3.93701	28
c2c_CGAGACCCTAGAGTGT-1	-4.88499	1.28973	8
c2c_CGATACCTCGCGGACA-1	1.09576	0.382629	18
c2c_CGATCCGACCCAGTGC-1	2.50278	-6.52739	32
c2c_CGATTAAATATCTCCT-1	-0.542513	0.880672	19
c2c_CGATTCGCCTGGCTGC-1	2.22431	-2.79667	30
c2c_CGCCCAGCACGCCTAG-1	2.65055	3.61196	14
c2c_CGCGCATGTTTGATTG-1	1.87238	2.39166	15
c2c_CGCTACGGGACATTTA-1	3.42201	-5.63254	28
c2c_CGCTATTCTTAGGCTC-1	2.04967	-5.83163	31
c2c_CGCTGTGTGGATGTTG-1	4.17746	4.27786	12
c2c_CGGAAAGAATCAAACG-1	3.44681	5.39111	13
c2c_CGGAACGTAAACATAG-1	2.91396	4.38967	14
c2c_CGGAGCAATTTAATCG-1	-0.0159129	0.940166	19
c2c_CGGCAAACATCGTGCG-1	-1.1656	-0.341993	5
c2c_CGGCCACGCACAAAGT-1	1.65076	-5.5489	31
c2c_CGGGAATTTATGTAAA-1	-4.55345	-0.983321	7
c2c_CGGGCCTTCTTTGTAA-1	0.78105	0.0505345	18
c2c_CGGTGCGCGTTGGTCC-1	3.78187	5.20764	13
c2c_CGTCACGTCCATTGGT-1	3.66045	3.09409	12
c2c_CGTGAAGTTAATTCAC-1	0.659486	-0.0483789	18
c2c_CGTGCCCTCCCGAAGA-1	-5.42	-8.07641	1
c2c_CGTTTCGCTCATTACA-1	3.41283	-4.9526	28
c2c_CGTTTGTGTAGAGGGT-1	4.27678	4.32606	12
c2c_CTACGCACGGAGTACC-1	1.8288	-5.59963	31
c2c_CTAGGTTCGGACGTGA-1	2.85646	-2.72809	30
c2c_CTAGTTACAACCCGGT-1	-0.339348	-0.938846	4
c2c_CTATTCATGTGTCCCA-1	0.888861	0.539812	18
c2c_CTCACATTTACTAAAT-1	4.81446	-3.48257	27
c2c_CTCCGCCCACATGAGG-1	2.61464	3.58766	14
c2c_CTCGCCGAATGTAGGG-1	5.10025	-3.49283	27
c2c_CTCTATTTGGCTGCAG-1	-1.99022	-1.69421	4
c2c_CTCTTGTCCCGCTTGG-1	1.09728	0.584181	18
c2c_CTGCACTCCAGTACAG-1	1.95097	-2.90434	30
c2c_CTGCCATGCATCACAT-1	-5.805	-3.69631	0
c2c_CTGCTGAGGCCACGAA-1	4.16667	4.58969	12
c2c_CTGCTTGGCGATAGCT-1	1.41672	-2.91271	26
c2c_CTGGATTTACACTTGA-1	-3.86136	1.77117	8
c2c_CTGGCTGGTTGTCAGT-1	1.08598	0.652031	18
c2c_CTGGGTAGGCAGTTAA-1	-5.46014	-8.11451	1
c2c_CTGTACTTCTTAGCAT-1	3.18576	-5.77752	28
c2c_CTGTAGCCATCTCACT-1	3.43485	5.24872	13
c2c_CTGTTACCCAATCTAG-1	-4.48075	1.59949	8
c2c_CTTCATTGTCAGTGGA-1	1.94787	-5.90811	31
c2c_CTTCCGCTCCGTGAAG-1	3.02275	4.81814	13
c2c_CTTCGTAGATAGGTGA-1	3.82096	-5.36892	28
c2c_CTTCTATTAATGCTAG-1	4.27158	4.21391	12
c2c_CTTGCCCAGGCTCTAC-1	-4.56491	1.61259	8
c2c_CTTGGCCAAGCTGGGA-1	3.5792	1.68013	23
c2c_CTTGTCAACATTCGAG-1	-2.73076	-0.0324159	5
c2c_CTTTAATATTGGTCGA-1	1.57621	-3.9275	31
c2c_CTTTCTGTGCGGGCTT-1	-0.584565	-0.545039	5
c2c_GAAACCGAATTACCTT-1	1.84548	2.34684	15
c2c_GAAACCTATACAAATG-1	3.69434	2.04682	23
c2c_GAAAGCAGTGCACTTT-1	-0.897909	0.776686	19
c2c_GAAATTGTCTCTATAA-1	0.546228	0.0440979	18
c2c_GAACAGATTACTAAAT-1	2.48514	-2.85745	30
c2c_GAACCCTCTGTGTTCT-1	4.04581	-2.59783	29
c2c_GAAGCCTGCACATTCC-1	5.21922	-3.00725	27
c2c_GAAGTCAGTTGCACTA-1	-0.214793	0.931339	19
c2c_GAAGTGATTTATCGTG-1	3.70328	-5.44957	28
c2c_GAAGTTTCCACTCAAT-1	3.30981	-5.1358	28
c2c_GAATCTGAACATTCTC-1	-4.52809	-1.00367	7
c2c_GACACTGAGTTCAGTG-1	1.83374	2.47909	15
c2c_GACATCGATTTATAAC-1	2.85959	4.33111	14
c2c_GACCGTGCTGACGGTG-1	1.02994	0.177303	18
c2c_GACGACGATCCGCGTT-1	1.57062	-3.35584	31
c2c_GACGCCGTAAAGGCTA-1	1.69195	2.33958	15
c2c_GACTGCACCAGCCCAG-1	-5.44908	-8.09303	1
c2c_GAGACTTCGCGACCGA-1	1.00727	0.658244	18
c2c_GAGAGGGCGCGAGGTT-1	4.04797	-4.63507	28
c2c_GAGATCTTCCATGACA-1	-5.38228	-8.02414	1
c2c_GAGATGGGAGTCGACA-1	1.67901	-3.79117	31
c2c_GAGTAGATACTAGTTG-1	5.04653	-3.29366	27
c2c_GAGTATGCCCGCCTTG-1	4.23786	4.0602	12
c2c_GAGTCAGACCAGAATC-1	3.50662	5.38092	13
c2c_GATACGATGGGAGTCA-1	1.86987	2.46704	15
c2c_GATAGGTAACGTTGAC-1	-4.53194	1.54535	8
c2c_GATCGCGGGCTCTCCA-1	2.44871	-6.57265	32
c2c_GATGCGTCCTGCATTC-1	2.20074	-6.07525	32
c2c_GATGTTCAATCCACGA-1	1.48281	1.39801	18
c2c_GATTACTGAATTTGGG-1	1.48938	1.40876	18
c2c_GCAAACCTTGGCCATA-1	3.97164	-2.27747	29
c2c_GCAAGAATTCCTTGGC-1	4.56557	3.42936	12
c2c_GCAGATTAGGGATATC-1	1.87395	-5.91007	31
c2c_GCAGCACACAGCCCAG-1	3.98309	-4.97125	28
c2c_GCATAGAGCACTCAGG-1	2.05156	-6.10356	32
c2c_GCCACAATTTAAGGAC-1	3.30438	5.30442	13
c2c_GCCATCGAGCTGCGTG-1	3.80881	5.27616	13
c2c_GCCCGATCTGTGGTCG-1	-0.199182	0.81363	19
c2c_GCCCGCGCGTAAACGG-1	4.18508	4.43482	12
c2c_GCCGATTGGCCAAGCT-1	-3.9053	0.517576	6
c2c_GCCGGGTTAGGGTCGC-1	-3.5351	0.788469	6
c2c_GCCTCTATACATAGCA-1	1.62622	-2.98819	30
c2c_GCGAAACTTAACTGGA-1	-5.41692	-8.06656	1
c2c_GCGACGATAGTTGTAC-1	-4.56317	1.89885	8
c2c_GCGAGGCCCGAGCAGA-1	3.20114	-5.61878	28
c2c_GCGCCGTTCCACGATA-1	-5.80325	-3.4848	0
c2c_GCGCTATGCCGAGGCA-1	1.83035	2.47581	15
c2c_GCGGGCGAGCCTTACC-1	2.99022	4.75058	13
c2c_GCGGTTCCCTATCATG-1	3.58317	2.84272	12
c2c_GCGTCGCCAGGGTGAT-1	-0.236742	0.910832	19
c2c_GCGTCTCTGCATTGGG-1	3.87087	-5.37931	28
c2c_GCTAGCTTGAATAGCT-1	4.30242	4.16896	12
c2c_GCTAGTAGAGCTTGTA-1	-5.88833	-3.922	0
c2c_GCTGAGGCGTGAGTAT-1	-6.52906	-3.72868	0
c2c_GCTGCTAAGTAGTCGA-1	-0.465865	1.32175	19
c2c_GCTGCTACTGCGTAGC-1	1.61344	-4.03124	31
c2c_GCTGGCGGCGCATGCT-1	-0.218756	0.689531	19
c2c_GCTGTATTACTGGCCC-1	3.54232	5.22156	13
c2c_GGACCAACAGGATAAC-1	-1.26751	-0.63117	5
c2c_GGATGACGCGAGTTTA-1	3.85171	-5.05258	28
c2c_GGCAAATTACTTTACT-1	0.936411	0.103048	18
c2c_GGCAAGGCGAAATAGC-1	-3.61845	-1.70807	3
c2c_GGCACTCCACTGGGCA-1	4.54086	3.22658	12
c2c_GGCCGTTTGGGTTTCA-1	3.49881	5.19037	13
c2c_GGCGCGTTCGAGTTTA-1	-4.5261	1.51698	8
c2c_GGCTTTCAATAAGGGT-1	5.24631	-3.07404	27
c2c_GGGACCCGTATATCTT-1	-0.694591	0.873231	19
c2c_GGGAGGATGCCCGAAA-1	2.45555	-6.54761	32
c2c_GGGATGGTCGTAACCG-1	3.34209	5.24959	13
c2c_GGGCAGAGCAATCGTT-1	-0.558962	1.38686	21
c2c_GGGCGGCAAATGAATT-1	4.42361	3.77548	12
c2c_GGGCGGGTTCCCTACG-1	3.89575	2.68867	12
c2c_GGGCTATGATCGATGG-1	2.68841	4.22414	14
c2c_GGGTCACCGTGACGGT-1	3.5594	-4.83723	28
c2c_GGGTTAACATTTGAGT-1	2.9706	4.72344	13
c2c_GGTACAAACATGCTAT-1	0.961445	0.104839	18
c2c_GGTAGAAGACCGCCTG-1	1.91469	-3.02631	30
c2c_GGTAGACCGTTGGGCG-1	1.87428	2.51263	15
c2c_GGTCAGTGGGTCCCAC-1	-4.32038	1.32039	8
c2c_GGTCGGTCGTCCACAG-1	2.71561	4.33725	14
c2c_GGTGAAGTACAGGGAT-1	3.404	5.35083	13
c2c_GGTGCTGGTACACATT-1	1.24188	0.587955	18
c2c_GTACGTTTGCCCGTCA-1	-4.72626	-1.62779	7
c2c_GTAGACACGCCTGACT-1	4.42616	-3.51817	27
c2c_GTAGCCAAACATGGGA-1	-2.07906	-1.73413	4
c2c_GTATCTTTCATAACCA-1	-4.5141	-0.916929	7
c2c_GTATTCTGAGAAACGA-1	3.67678	5.39966	13
c2c_GTCGCCGTTGTGTGTT-1	3.74297	5.36595	13
c2c_GTCGGGAAGCAGAAAC-1	4.19055	-2.63608	29
c2c_GTCGTACCATCTCGGG-1	-4.85622	1.37477	8
c2c_GTCTATCTGAGTTTCT-1	1.63074	1.50522	18
c2c_GTCTCAAGGCCCGGCT-1	5.21482	-3.75403	27
c2c_GTCTGGGCGGTCGAGA-1	2.85346	4.35667	14
c2c_GTGACTTCAGTAGTGC-1	1.85479	2.46113	15
c2c_GTGAGTGGTACAACGC-1	1.68504	2.31436	15
c2c_GTGATCATAGATCTGC-1	-4.58505	1.61595	8
c2c_GTGATTCGCCGCTCAA-1	3.45602	5.27632	13
c2c_GTGCCGCTTCAAAGGT-1	2.35351	2.82115	15
c2c_GTGCGAAATCGAACAC-1	2.78894	4.25762	14
c2c_GTGGACGCATTTGTCC-1	-1.97892	-0.219815	5
c2c_GTGGTATAGTCTGCCG-1	4.17358	4.22722	12
c2c_GTTAACATCACTTAAA-1	1.89557	-2.85318	30
c2c_GTTAAGGGTGCGATGT-1	4.31839	-3.58066	27
c2c_GTTACCTACAACTTGC-1	-3.75309	0.231282	6
c2c_GTTACTTTGGGCCTAG-1	1.50503	2.14446	15
c2c_GTTATATTATCTCCCT-1	-4.48197	1.68471	8
c2c_GTTCGCCATAAGTGCC-1	2.43055	-6.36066	32
c2c_GTTGAACCGGTTCCAT-1	1.50744	1.42107	18
c2c_GTTGGATTTGCGTTGG-1	2.44447	-6.63448	32
c2c_GTTGGTCATGCTATCC-1	0.0370955	0.96858	19
c2c_GTTTACGTTCCATCTG-1	-4.26323	1.176	8
c2c_GTTTGGGCTTGTGAGC-1	-1.14095	-0.0533159	5
c2c_GTTTGGTAGGGTCAAC-1	1.1141	0.524121	18
c2c_TAACTCATCCGCGCGG-1	1.79947	2.43378	15
c2c_TAAGGCATAACATCAA-1	3.3699	5.28087	13
c2c_TAAGGCCCGTCACCCT-1	4.267	-3.5904	27
c2c_TAAGTAACATCTTGAC-1	3.28238	5.10592	13
c2c_TAATAGAACAGAGTTA-1	4.34516	4.21206	12
c2c_TACAACGCACAACTCA-1	1.18905	0.420998	18
c2c_TACATAGGCATACACC-1	-3.2075	-0.194757	6
c2c_TACATTTCTAACGTGC-1	2.83074	-5.76502	28
c2c_TACCAAATAGCCCAGA-1	5.11864	-3.01095	27
c2c_TACCAGAAGTAGGTTC-1	4.1767	3.3272	12
c2c_TACCGGCTCACTGCCC-1	-3.88452	0.527875	6
c2c_TACCGTAGGTTAACTA-1	-0.837371	1.76498	21
c2c_TACCGTGCCTCGGACC-1	-0.985274	-1.32657	4
c2c_TACCTACTCCCAGTAT-1	4.04484	-2.33703	29
c2c_TACCTCAGTTGTCTGT-1	2.77959	3.97014	14
c2c_TACGACGCTTGCTGCG-1	-4.4381	1.71094	8
c2c_TACGACTGCCTCTTAG-1	-4.85364	-1.5319	7
c2c_TACGCAGTTCTTTCCT-1	1.11228	0.296806	18
c2c_TACGCCATATTCTAAT-1	0.485705	-0.117656	18
c2c_TACGCCTCCATTCCGA-1	-0.85277	0.805512	19
c2c_TACTATGGTTCCTCAG-1	3.3795	5.21583	13
c2c_TACTCTTTCGTCTTCA-1	3.5297	5.32744	13
c2c_TACTGAACAGATTTAG-1	3.54524	5.36013	13
c2c_TAGATATGGACTGGAA-1	3.17983	2.82001	14
c2c_TAGCTAGAAGGCATGA-1	2.35723	2.66543	15
c2c_TAGCTAGTGATGATGG-1	3.41356	4.59018	13
c2c_TAGCTCGCCTGATAAC-1	0.190145	1.15988	19
c2c_TAGGTGTTCCACAGAT-1	5.05705	-2.82433	27
c2c_TAGTCCGCAGAGAATG-1	3.03082	-5.80422	28
c2c_TATACACAGACGCCTT-1	0.0459999	0.591129	19
c2c_TATACGCGTCATCACT-1	5.0807	-3.61422	27
c2c_TATCCGCACCGTCGGG-1	2.97639	1.85182	24
c2c_TATCTACCACAGCGGG-1	-4.43118	0.997081	8
c2c_TATGGGACCGAGCAGG-1	2.32406	-6.24907	32
c2c_TATGGTCTGAGTAACA-1	2.12839	-6.11175	32
c2c_TATTAACCTGACCGCG-1	3.63581	5.37947	13
c2c_TATTCCACTCAGCTCG-1	-4.03598	1.59852	8
c2c_TATTCCTCCGCCCACT-1	4.34087	3.92973	12
c2c_TCAAATTTGAGACTCA-1	4.04456	-2.58057	29
c2c_TCAACATAGCGCCCTA-1	3.59399	5.37295	13
c2c_TCACAGCAAACTCGAA-1	3.53562	3.41421	12
c2c_TCACAGGAGAATAAGA-1	3.16545	5.01681	13
c2c_TCACCCTCTTAAGATT-1	-4.76344	1.41668	8
c2c_TCACGTGCCCGATTCA-1	-3.96054	-2.97344	2
c2c_TCAGTAGGGACTATAA-1	1.82048	2.45138	15
c2c_TCCAACTTTAAATTCT-1	1.48606	1.42466	18
c2c_TCCACCTCTAGCCTTT-1	4.18398	3.31763	12
c2c_TCCAGGGTATATACGA-1	5.18494	-3.18202	27
c2c_TCCGCCTGTCTACAAG-1	1.91897	-2.88795	30
c2c_TCCGCTTATCCCATTA-1	-0.176064	0.578295	19
c2c_TCCGGTTCGTCCGGTC-1	1.79439	2.42227	15
c2c_TCCTAAATTGGGAAGC-1	2.34231	-2.83081	30
c2c_TCCTACATCCACGGCC-1	-5.42847	-8.08008	1
c2c_TCCTAGCAAAGAAGCT-1	1.50299	1.41682	18
c2c_TCGAGACCAACACCGT-1	2.2522	-6.2304	32
c2c_TCGCCGAAGTTGCGTC-1	3.51276	4.65348	13
c2c_TCGGGAGACAGCGTAC-1	3.86296	-2.6157	29
c2c_TCGTTAGGAGTCCCTA-1	1.76028	2.37828	15
c2c_TCGTTGCTATCCGGTC-1	3.52517	5.23489	13
c2c_TCTAGCATGCCCAGAA-1	-3.80893	0.439745	6
c2c_TGACTATAATCCTTTC-1	-3.65573	-1.1012	3
c2c_TGAGCCATACAGTCTC-1	1.60496	1.59026	18
c2c_TGAGCGGAAAGTGTTC-1	-0.710165	-0.543551	5
c2c_TGAGGAGTGCCAGCTT-1	-1.02548	1.89448	21
c2c_TGAGTAAATTAGCGTA-1	-4.45875	1.66624	8
c2c_TGAGTGCCTCTTAAAT-1	2.9066	4.50831	14
c2c_TGATACATTTAGCCGT-1	3.7411	5.24001	13
c2c_TGATTCTGTCGCCGGT-1	3.57765	5.19827	13
c2c_TGCAGAGTACCGAGCA-1	3.87144	-5.21351	28
c2c_TGCCAATGGGTACTCT-1	2.75683	4.34703	14
c2c_TGCCAGTACGTGGAGA-1	1.55354	-3.84041	31
c2c_TGCCGTGGATCGTCCT-1	3.98083	-2.21834	29
c2c_TGCGACACCCTAGTGC-1	2.13837	2.53938	15
c2c_TGCGAGAATATTACCC-1	4.40557	3.96115	12
c2c_TGCGTAAGAACCTGAT-1	1.5004	1.42041	18
c2c_TGCTCGGCGAAACCCA-1	-0.563475	1.02323	19
c2c_TGCTTCCCAAGCAGTA-1	5.03917	-3.38141	27
c2c_TGGCAGATTACGATCA-1	-4.57396	1.52563	8
c2c_TGGCAGCAGTAATAGT-1	-3.32657	-2.372	3
c2c_TGGCGACTGCTCCAAA-1	3.351	5.31242	13
c2c_TGGCGATCAAGTTATG-1	1.73932	2.26503	15
c2c_TGGTCCCACGCTACGG-1	1.64073	-3.88865	31
c2c_TGGTTCAACGGGTAAT-1	1.59036	-4.06897	31
c2c_TGTACGAACAAATCCG-1	2.14696	-6.00757	32
c2c_TGTGAGACTAGCCCAA-1	5.22487	-3.64376	27
c2c_TGTTCCGCTTCCATGA-1	3.83325	-4.97869	28
c2c_TGTTCGTATTGCGGTG-1	-3.7145	1.39301	8
c2c_TTACCCTAGGGATTGG-1	0.86961	1.34039	18
c2c_TTACTGGGATATTTCA-1	0.264699	0.272414	19
c2c_TTAGAAGAACATGACT-1	-0.450103	0.726689	19
c2c_TTATGAATGAAAGGGA-1	-6.74657	-3.70192	0
c2c_TTATTAGAGCGTGTTC-1	-3.36677	-1.91589	3
c2c_TTCACGAAAGGATCAC-1	2.34133	-6.24814	32
c2c_TTCACTCGAGCACCTA-1	2.13245	-2.823	30
c2c_TTCCAATCTGGCTATC-1	3.85189	4.11763	12
c2c_TTCCGCGTGAGGCGAT-1	-4.59001	0.895273	8
c2c_TTCCGGCCTTGAGGCT-1	3.59679	5.23339	13
c2c_TTCGACAGAGCCCGTG-1	-0.239468	-1.45527	4
c2c_TTCGCACTGTACGACA-1	5.00668	-2.69624	27
c2c_TTCGCGCGCCATACGA-1	3.60668	5.38426	13
c2c_TTCTAGAAAGTCTTAT-1	3.82832	5.26359	13
c2c_TTCTGCCGCGCCTAGA-1	-2.05013	-1.90398	4
c2c_TTCTTGAGCCGCGCTA-1	3.38703	5.33347	13
c2c_TTGACTACCATATGGT-1	1.53195	1.48813	18
c2c_TTGAGAGTACTGCTAA-1	2.90564	3.87311	14
c2c_TTGATTAGCTGTTTCT-1	3.70867	4.97718	13
c2c_TTGCACAATTCAGAAA-1	-4.48433	1.46558	8
c2c_TTGCGGCATCAGAAAG-1	3.92316	5.10383	13
c2c_TTGGTCACACTCGTAA-1	4.57713	3.38899	12
c2c_TTGTAATCCGTACTCG-1	2.34873	-5.09311	31
c2c_TTGTGTATGCCACCAA-1	-0.691823	1.46496	21
c2c_TTGTGTTTCCCGAAAG-1	-0.0579962	0.680849	19
c2c_TTGTTTCACATCCAGG-1	3.84802	5.1512	13
c2d_AAAGGGATGTAGCAAG-1	-7.40829	-3.721	0
c2d_AAATGGCATGTCTTGT-1	-5.40959	-8.04906	1
c2d_AAATTAACGGGTAGCT-1	3.52451	-5.2261	28
c2d_AAATTACCTATCGATG-1	1.00104	1.27794	18
c2d_AACATATCAACTGGTG-1	3.88797	3.62116	12
c2d_AACGATATGTCAACTG-1	-3.60551	1.29467	8
c2d_AACGCGGTCTCCAGCC-1	-7.27981	-3.74631	0
c2d_AACTGATATTAGGCCT-1	-5.45384	-8.10311	1
c2d_AAGATTGGCGGAACGT-1	0.596857	1.06115	18
c2d_AAGGATGAGGGACCTC-1	1.20899	0.490474	18
c2d_AAGGGACAGATTCTGT-1	0.922792	1.2213	18
c2d_AAGGTATCCTAATATA-1	0.664664	-0.0262654	18
c2d_AATCTGCGTTGGGACG-1	4.48381	3.50302	12
c2d_AATGATGATACGCTAT-1	4.55027	-4.45425	27
c2d_AATGATGCGACTCCTG-1	5.23469	-2.98379	27
c2d_AATGCAACCGGGTACC-1	-6.53432	-3.80165	0
c2d_AATGCACCAAGCAATG-1	4.41755	-4.42431	27
c2d_AATTCATAAGGGATCT-1	4.47821	-4.49767	27
c2d_ACAACAGCATGAGCTA-1	3.10725	2.83875	14
c2d_ACAATTTGAGCAGTGG-1	2.58657	2.59911	14
c2d_ACACAAAGACGGGTGG-1	-5.79229	-4.29436	0
c2d_ACACGAGACTCCTTCT-1	3.02583	2.7696	14
c2d_ACACGGGAACTTAGGG-1	2.93738	2.69473	14
c2d_ACATAATAAGGCGGTG-1	-6.67639	-3.75415	0
c2d_ACCCAACGCCCGTGGC-1	2.98865	3.18808	14
c2d_ACCGACTGAGTCCCAC-1	0.705275	-0.199107	18
c2d_ACGATACATAGAACTA-1	0.568524	0.0927527	18
c2d_ACGCATTCGTGAGTAC-1	3.55435	-5.6001	28
c2d_ACGCGGGCCAAGGACA-1	3.68497	-5.41385	28
c2d_ACGTAGATTGCTGATG-1	1.59344	1.37241	18
c2d_ACGTTTAGTTGTGATC-1	-0.014147	2.04737	22
c2d_ACTCAATAAAGGCACG-1	-4.87594	1.44471	8
c2d_ACTGTCTTCTTTAGAA-1	0.825921	-0.230214	18
c2d_ACTTTCCTATAGCTTC-1	2.98218	-5.78519	28
c2d_AGAGAACCGTCTAGGA-1	1.16793	0.51459	18
c2d_AGAGCGGGCTAATCAT-1	-5.44094	-8.08653	1
c2d_AGATCGTGCATAAGAT-1	4.66715	-4.33862	27
c2d_AGCACCAGTACTCACG-1	0.598044	-0.174151	18
c2d_AGCCACTCCCGTGCTT-1	0.874277	0.0795131	18
c2d_AGCCCTAAGCGAAGTT-1	-5.42161	-8.06143	1
c2d_AGCGACCAACGATATT-1	-5.02173	-3.60536	0
c2d_AGCGCGGGTGCCAATG-1	4.53651	-4.4421	27
c2d_AGCTAGAAGCAGAAGT-1	4.94376	-4.14297	27
c2d_AGCTCTTCCCAGTGCA-1	2.9561	-4.85815	28
c2d_AGCTGAAGTAAACCAA-1	2.43536	-5.53035	31
c2d_AGGCAGATGCGTAAAC-1	1.1779	0.448152	18
c2d_AGGGCTGCAGTTACAG-1	4.56335	3.31898	12
c2d_AGGGTTCCCTTTGGTT-1	2.90457	3.34618	14
c2d_AGGGTTTAGTTCGGGA-1	3.54183	-5.60365	28
c2d_AGGTTGAGGCACGCTT-1	-4.23674	0.618217	8
c2d_AGTAATGTCTTGCCGC-1	-5.42144	-8.04567	1
c2d_AGTACGGGCACCTGGC-1	0.706352	-0.133844	18
c2d_AGTCTTCTCCTCAAAT-1	-4.34488	0.771887	8
c2d_AGTGGCGGCAATTTGA-1	5.00328	-3.96948	27
c2d_ATAACGGAGTCCAACG-1	2.93675	2.69858	14
c2d_ATACGGGTTTCGATTG-1	0.603842	0.0986452	18
c2d_ATACTAGCATGACCCT-1	-5.96716	-4.0814	0
c2d_ATAGACAACGGGACCT-1	1.44121	1.38178	18
c2d_ATAGAGTTATCAACTT-1	1.25821	1.32506	18
c2d_ATAGGCTAGCTTCGCA-1	5.23186	-3.82558	27
c2d_ATAGGGATATCCTTGA-1	-7.26447	-3.74855	0
c2d_ATAGGTTGGGCAGATG-1	0.757531	-0.172216	18
c2d_ATATCTCCCTCGTTAA-1	2.84892	-4.9401	28
c2d_ATATCTTAGGGCCTTC-1	4.55299	3.28529	12
c2d_ATATTTAACCCTCAAG-1	1.74397	-6.02688	31
c2d_ATCAATCTGGGCTGCA-1	0.947645	-0.094023	18
c2d_ATCACATTAGAATATC-1	2.36116	-5.56372	31
c2d_ATCACTTCATCCTCGC-1	-4.1188	-2.99713	2
c2d_ATCAGTAGGCAGGGAT-1	0.95453	0.754935	18
c2d_ATCGACTCTTTCCGTT-1	-7.41543	-3.72591	0
c2d_ATCGCACGCCGGGAGA-1	-5.87151	-4.44611	0
c2d_ATCGGCAAGCAGTCCA-1	4.47172	-4.44369	27
c2d_ATCTGGTTAAGACTGT-1	2.91631	2.69323	14
c2d_ATGCATGATCCAGGAT-1	-3.56636	0.772781	6
c2d_ATGCCGGTCTTGCATA-1	4.54561	3.34901	12
c2d_ATGCCGGTTGATGGGA-1	2.34644	-5.53591	31
c2d_ATGCGACAGTCCCATT-1	4.54656	3.34034	12
c2d_ATGGATCCGGCGTCCG-1	1.97073	-5.68509	31
c2d_ATGGATTGACCAAACG-1	1.94351	-6.42403	32
c2d_ATGTGCATCCGACGCA-1	-5.83728	-4.23967	0
c2d_ATTAATACTACGCGGG-1	-6.77236	-3.72565	0
c2d_ATTAATGAACCAGTCG-1	0.529587	0.102732	18
c2d_ATTAATTCGGTCACTC-1	-5.38896	-8.0248	1
c2d_ATTACTTACTGGGCAT-1	5.02929	-4.08581	27
c2d_ATTATACTTTGCTCGT-1	1.63946	-5.4785	31
c2d_ATTCAGGACCTATTTC-1	4.52618	-4.41848	27
c2d_ATTTGTTCCAGGGCTC-1	-5.88765	-4.04414	0
c2d_CAAATTGTCAGCAAGC-1	-5.47456	-8.12673	1
c2d_CAATAAACCTTGGCCC-1	2.97372	2.73534	14
c2d_CAATGGATCTCTACCA-1	1.13765	1.23344	18
c2d_CAATTAAGGGTGATGA-1	0.752948	-0.178334	18
c2d_CACACGCGCTGTCTTA-1	4.42409	3.62566	12
c2d_CACAGCACCCACGGCA-1	2.7166	-6.36155	32
c2d_CACAGCTAGGGAGTGA-1	-5.78638	-4.17974	0
c2d_CACATTCTTTCGATGG-1	3.54022	-4.52802	28
c2d_CACCCACGAGGCAATT-1	2.67643	-4.94079	31
c2d_CACCGCCAGAAGGTTT-1	1.89902	-6.55725	32
c2d_CACCTAATCAGTTTAC-1	-6.77478	-3.72021	0
c2d_CACCTCGATGGTGGAC-1	-5.75539	-4.05049	0
c2d_CACCTTGCGAAACTCG-1	1.07526	0.269615	18
c2d_CAGAGCATGAGCTTGC-1	2.95184	2.7074	14
c2d_CAGCAGCCCGTTCCTT-1	3.06906	2.80159	14
c2d_CAGCCTCCTGCAGAGG-1	0.61592	-0.0876765	18
c2d_CAGCTCACTGAGACAT-1	3.39473	-5.69981	28
c2d_CAGCTCGACAAGTTAA-1	1.49847	1.4173	18
c2d_CAGTACATTCTCTAAA-1	4.29437	-3.70211	27
c2d_CAGTAGCCCACGCGGT-1	0.977948	1.12029	18
c2d_CAGTCGAGGATGCAAT-1	5.2271	-3.87215	27
c2d_CAGTGAATAAATGACT-1	1.09805	0.284304	18
c2d_CATGATGCACAATTCT-1	-6.13685	-3.94363	0
c2d_CATGCGACCAGTTTAA-1	1.02433	1.28936	18
c2d_CATGCGTTAGACAGAA-1	-5.4682	-8.12062	1
c2d_CATGGGTCGGGTGTGG-1	2.95586	-5.56299	28
c2d_CATGGTCTAGATACCG-1	0.732669	-0.116193	18
c2d_CATTTAGCGGACCATG-1	1.10079	0.379735	18
c2d_CCAAGACTTCTGCGAA-1	-5.88365	-4.08455	0
c2d_CCAAGCGTAACTCGTA-1	3.03871	2.76279	14
c2d_CCAATTACGGGTCGAG-1	4.32027	-4.46898	27
c2d_CCACAATGTACGTCTT-1	2.8363	2.72424	14
c2d_CCAGATAGTTGAGTGA-1	2.35388	2.47439	15
c2d_CCAGTAGTCTGATCCA-1	1.44293	1.36828	18
c2d_CCAGTCTAGACGGCGC-1	0.98809	0.56816	18
c2d_CCCGACCATAGTCCGC-1	-6.49324	-3.77334	0
c2d_CCGTTACGTTAGAACA-1	2.9499	-4.85798	28
c2d_CCTAACTAAGGCTCTA-1	4.3746	-4.49044	27
c2d_CCTATCTATATCGGAA-1	-3.99578	-2.99706	2
c2d_CCTATGGGTTACCGTC-1	3.00607	2.74737	14
c2d_CCTCACCTTAGCATCG-1	0.978308	1.31407	18
c2d_CCTCGCCAGCAAATTA-1	-5.6977	-4.19186	0
c2d_CCTCGCGCGATATAGG-1	4.52704	-4.42667	27
c2d_CCTCTAATCTGCCAAG-1	-4.91304	1.29756	8
c2d_CCTGTCACCCGGGCTC-1	0.845377	-0.189313	18
c2d_CCTTCTTGATCCAGTG-1	-6.04591	-3.90382	0
c2d_CCTTTCAATGAAGAAA-1	5.19794	-3.02276	27
c2d_CGACTCAGGATGTTAT-1	3.44097	-5.50846	28
c2d_CGAGAGATGTGAACCT-1	3.86418	3.06209	12
c2d_CGAGGCTAAATATGGC-1	3.03565	2.76181	14
c2d_CGAGTTCTGTCCCACC-1	1.15607	0.406048	18
c2d_CGATGGACCCTACGCC-1	4.8891	-4.20706	27
c2d_CGCATTAGCTAATAGG-1	1.90482	-6.62725	32
c2d_CGCCATCCGATTATGA-1	0.521717	0.101869	18
c2d_CGCCCGCTTCCGTACA-1	2.01827	-5.77479	31
c2d_CGCGCCCGACTTAATA-1	-6.53532	-3.71308	0
c2d_CGCGGGAATTAGGCAG-1	2.86388	2.68247	14
c2d_CGCTTTCTTGCATTCG-1	3.45896	3.44942	12
c2d_CGGGATCAATGTAAGA-1	-6.90442	-3.74457	0
c2d_CGGGCAGCTAAACCGC-1	2.11513	-6.85628	32
c2d_CGGTAGAGGTGCAGGT-1	4.48523	-4.45804	27
c2d_CGGTCAAGTGGGAACC-1	0.674765	-0.141774	18
c2d_CGGTCTATCAACCCGT-1	2.27478	-5.47623	31
c2d_CGGTTATCCAACAGTG-1	4.44	3.34386	12
c2d_CGGTTCAAGTAGGTGT-1	5.27339	-3.90492	27
c2d_CGTCTGGAAGGGCCCG-1	-5.46168	-8.11495	1
c2d_CGTTTCACTTCGGGCG-1	3.92508	-4.38181	28
c2d_CTAAATCCTATTCCGG-1	1.15344	0.365177	18
c2d_CTAACGAAACTTGCTG-1	3.0268	3.36458	14
c2d_CTACCCTAAGGTCATA-1	3.61007	3.56891	12
c2d_CTACTATCTTTCAGAG-1	1.38238	1.36661	18
c2d_CTACTGCCACCTGACC-1	0.666579	-0.278137	18
c2d_CTAGCATAGTATAATG-1	1.58256	1.4206	18
c2d_CTAGCCGATGTTATGA-1	5.08435	-3.90793	27
c2d_CTAGTTGGGCCCGGTA-1	2.90753	2.67086	14
c2d_CTATAAGAGCCAATCG-1	2.69163	3.2749	14
c2d_CTATCGGGTCTCAACA-1	4.28703	3.22274	12
c2d_CTATGTCACTAGCCCA-1	0.83447	-0.117527	18
c2d_CTCAGTCACGACAAAT-1	5.26943	-3.92377	27
c2d_CTCATTTGATGGGCGG-1	-7.31666	-3.76817	0
c2d_CTCGAGGTCGAACAGT-1	2.00517	-6.7214	32
c2d_CTCGATATTTGCGAGC-1	5.23612	-3.9237	27
c2d_CTCGCACCTATATAGT-1	-4.95689	1.24982	8
c2d_CTCGTTTCTAATGTTT-1	4.33645	-3.60995	27
c2d_CTCTCACAATCGATGA-1	3.07181	2.75418	14
c2d_CTCTGGACGCCTGGTG-1	3.41563	-5.67512	28
c2d_CTGAAAGAGATCCGAC-1	-5.79661	-4.00163	0
c2d_CTGCCAAGGTTGGAAG-1	-2.28888	-1.64879	4
c2d_CTGGCGACATAAGTCC-1	2.08798	-5.3316	31
c2d_CTGGTAACGAGCTCTT-1	2.96654	3.40565	14
c2d_CTGTCAAATGGCTCGG-1	1.07033	0.226857	18
c2d_CTGTTCACTGCCTGTG-1	-5.73389	-4.64168	0
c2d_CTTAGCCTTCCACATG-1	0.240336	1.18885	19
c2d_CTTGTGCTCACCGATT-1	4.56928	-4.37401	27
c2d_GAAATCGCGCGCAACT-1	-5.69297	-4.20515	0
c2d_GAAATTAGCACGGATA-1	3.78167	-3.91641	28
c2d_GAACGTCTCATGGTCG-1	3.69188	3.53297	12
c2d_GAAGCGTGAGGAATTT-1	3.65855	-5.39523	28
c2d_GAATTATAGTGAAAGG-1	3.10864	2.73312	14
c2d_GACAACGACCATTGAA-1	2.78679	2.55495	14
c2d_GACACAAGGGAAGAAA-1	3.07921	2.80151	14
c2d_GACTCGCGGGAATGAC-1	1.19598	1.3295	18
c2d_GAGACTGATGGGTAGA-1	1.97125	-6.75628	32
c2d_GAGATCTGTCACTCCG-1	4.17369	3.29693	12
c2d_GAGCTAAGGGCATATC-1	2.89893	2.72441	14
c2d_GAGGGCGCAGCTCTGC-1	1.43495	1.36312	18
c2d_GAGGTACATCCATCTT-1	-5.49829	-8.14874	1
c2d_GATATGCGGTAGCCAA-1	3.74392	-4.61865	28
c2d_GATCATTCCAAACATT-1	2.06649	-6.82232	32
c2d_GATCCCTTTATACTGC-1	1.93736	-6.60002	32
c2d_GATCCTAAATCGGGAC-1	1.23033	1.3155	18
c2d_GATCGGTGGCCATAAC-1	2.86463	2.64582	14
c2d_GATTCCCTTGTCGCAG-1	-3.75174	1.31784	8
c2d_GCAGGTAGAGTATGGT-1	3.77782	-4.28785	28
c2d_GCATGAGGGACGCGGC-1	3.01071	3.37471	14
c2d_GCCAGGAGTAACCGAT-1	3.26978	-4.80238	28
c2d_GCCATATTGCACACAG-1	4.11072	-4.58366	28
c2d_GCCCGTAATACCTTCT-1	2.8409	2.65623	14
c2d_GCCTATAGTGTCAGGG-1	1.42897	1.36929	18
c2d_GCGAAGCCATACCCGT-1	3.15172	-5.87166	28
c2d_GCGAGTTCTGCAAAGA-1	4.48526	3.18269	12
c2d_GCGCATCCAGTCAGCA-1	1.31279	1.32597	18
c2d_GCGCTAATTGAATAGA-1	3.27702	2.80578	14
c2d_GCGCTGATCCAGACTC-1	2.7987	-4.08005	28
c2d_GCGCTGCTTTGCATTT-1	1.3286	1.33899	18
c2d_GCGGTGAACTGCGCTC-1	4.40714	-4.46954	27
c2d_GCTCGGAATTTAAAGC-1	3.12607	-5.69704	28
c2d_GCTCTAAACCCTGACG-1	-6.20191	-4.12826	0
c2d_GCTGCTCTCCGGACAC-1	3.22842	-5.71859	28
c2d_GGAAAGTGCCCATGCC-1	3.63213	-4.73482	28
c2d_GGAGCACCAAGAACTA-1	0.662044	0.88711	18
c2d_GGATTCCGCTATACCC-1	2.20812	-5.59076	31
c2d_GGATTTCACTTCTATA-1	4.09875	3.18728	12
c2d_GGCAATAGTCAATGAG-1	3.00469	2.75433	14
c2d_GGCATATCGGTTCTGC-1	2.26258	-4.95034	31
c2d_GGCGGTAGGATCATTG-1	3.029	2.74468	14
c2d_GGCTAAAGGGCGGGTC-1	3.92697	-3.66015	27
c2d_GGCTCGCGTTGAGGTA-1	3.92622	3.64506	12
c2d_GGGACTGCATAGATAG-1	3.1553	-5.89048	28
c2d_GGGAGAACTCACAGTA-1	3.40626	-5.67685	28
c2d_GGGAGTTAATGAGGCG-1	4.52133	3.35982	12
c2d_GGGCGATATGTGTGAA-1	1.96424	-6.74403	32
c2d_GGGCTCATCGAACCCA-1	0.96897	0.834798	18
c2d_GGGCTGCCTAGGGCGA-1	3.03939	2.75616	14
c2d_GGGTGTTTCAGCTATG-1	-5.41099	-8.03338	1
c2d_GGTAGTGCTCGCACCA-1	3.87167	3.08182	12
c2d_GGTCGGATAAACGGCG-1	5.24921	-3.92007	27
c2d_GGTCTGAGAATCTGGA-1	3.80044	3.05363	12
c2d_GGTTTACAATCTCAAT-1	-4.81331	1.61104	8
c2d_GTAAGCGGGCAGTCAG-1	-7.41394	-3.71421	0
c2d_GTAGCTTCCTCTTGTT-1	3.53372	3.5651	12
c2d_GTAGGTGATCCGTGTA-1	1.87137	-5.60997	31
c2d_GTCATGCACCTCCGTT-1	3.0307	-5.81409	28
c2d_GTCATGGACATGACTA-1	0.492545	-0.436572	18
c2d_GTCCCAACGTAAAGTA-1	3.78067	3.08782	12
c2d_GTCGTATTGGCGTACA-1	4.39876	-4.44921	27
c2d_GTCTCGATCTGCTTTC-1	2.41711	-5.55184	31
c2d_GTGAAACGGCGCCACC-1	1.05029	0.538478	18
c2d_GTGAAGATTTCAAGTG-1	4.28728	-3.72432	27
c2d_GTGTACCTTGGCTACG-1	2.82531	2.61612	14
c2d_GTTGGATTGAGAACAC-1	4.25936	4.12947	12
c2d_GTTTGACCAAATCCTA-1	2.05731	-6.79091	32
c2d_TAAAGCGTTAGGAGAA-1	1.42308	1.34387	18
c2d_TAATACACAGTAGTAT-1	-5.69877	-4.18531	0
c2d_TAATAGTGACGACCAG-1	2.01471	2.3443	15
c2d_TAATCGATCCGTACGT-1	1.02144	1.21032	18
c2d_TACGGGATGCTAGCAG-1	2.65001	-5.56758	28
c2d_TACTCTCCGAACAAAT-1	2.71745	-5.68311	28
c2d_TACTGCAATCAATTAC-1	4.91856	-4.07422	27
c2d_TACTTTACTGAGCCGG-1	3.10234	3.18626	14
c2d_TAGACGCCCGTACCGG-1	4.28764	4.08939	12
c2d_TAGAGTCTAAGCGAAC-1	1.77629	-6.02761	31
c2d_TAGCTAAGTCCGGGAG-1	2.02065	-6.81008	32
c2d_TAGGCATGTTACGCCA-1	1.03316	0.263942	18
c2d_TAGGTTCGAGTTCGTC-1	4.43173	3.26774	12
c2d_TAGTCTGTGACGTTGC-1	4.58955	-3.73459	27
c2d_TATCACCCAACCGACC-1	5.20156	-3.94533	27
c2d_TATCGATCTATGCATA-1	3.38821	-5.49293	28
c2d_TATGCTCCCTACTTAC-1	-7.23831	-3.74134	0
c2d_TATGGGTACGTATCGT-1	2.67631	-6.44019	32
c2d_TATGTCAAGACCGACT-1	4.26133	-4.50572	27
c2d_TATGTCTCATTGTGCC-1	3.13443	3.09377	14
c2d_TATTCAATTCTAATCC-1	4.34024	3.39337	12
c2d_TATTCGTGCCAGAATA-1	3.62654	-5.51653	28
c2d_TCAAACAACCGCGTCG-1	-7.4032	-3.70892	0
c2d_TCAAACTTAGATTGTT-1	0.893268	-0.16421	18
c2d_TCACCGCTCGGCACTC-1	3.00572	3.44551	14
c2d_TCAGCAAATGCATCTC-1	3.24116	2.89573	14
c2d_TCAGGGTGTAACGTAA-1	3.03736	2.77683	14
c2d_TCATCCCAGAGGGTGG-1	-5.42742	-8.05548	1
c2d_TCATGCAGGTTCTCAT-1	2.56204	-4.95556	31
c2d_TCCAGGCGAGTACGGT-1	2.05717	-6.80922	32
c2d_TCCCGCGTACTCCTGG-1	2.94171	2.70371	14
c2d_TCCCGTCAGTCCCGCA-1	-4.20018	1.41412	8
c2d_TCCCTTAGATTACTCG-1	2.70313	-4.84335	31
c2d_TCCGATGACTGAGCTC-1	-3.63531	0.729348	6
c2d_TCCGGCCTAGCGTACA-1	1.22023	1.34308	18
c2d_TCCGTTTAGCCTTGAA-1	1.84847	4.42406	16
c2d_TCCTTTCTTACGCTTA-1	3.1134	-5.78107	28
c2d_TCGCTAAACCGCTATC-1	3.34284	-4.78507	28
c2d_TCGCTCGATATATTCC-1	0.822063	-0.257505	18
c2d_TCGCTTTAAACGTTTG-1	1.03471	0.562832	18
c2d_TCGGAGTACATGAGTA-1	3.50502	3.02718	14
c2d_TCGTAAGACGACATTG-1	2.9478	2.72632	14
c2d_TCTACCGTCCACAAGC-1	2.79691	2.58207	14
c2d_TCTAGGTGGCGACGCT-1	4.24638	3.39884	12
c2d_TCTATCGGTCGCAACA-1	-7.29484	-3.73877	0
c2d_TCTCCAACGTAGGTTA-1	-3.41033	-2.45562	3
c2d_TCTTACCGGAACTCGT-1	4.11506	-4.56095	28
c2d_TCTTCGATACCAATAA-1	0.899566	-0.127249	18
c2d_TCTTGATGCGTAGCGA-1	2.89138	2.70337	14
c2d_TCTTGGTAACACCAAA-1	-6.26462	-3.75515	0
c2d_TGAGCTTTAATGACGC-1	2.61208	-4.95643	31
c2d_TGAGTGGTCCGTGACG-1	3.09335	3.16757	14
c2d_TGCAAGAATGACGTAA-1	2.78918	-6.2318	32
c2d_TGCAGGATCGGCAAAG-1	-4.90475	1.40203	8
c2d_TGCATGGATCGGATCT-1	-5.09654	-3.55082	0
c2d_TGCATGTGGTAATCTA-1	2.99797	2.75653	14
c2d_TGCCACCTGGCGAAAC-1	-5.38452	-3.69212	0
c2d_TGCCATTACTAAAGAA-1	2.84102	-4.91132	28
c2d_TGCCTGATCAAACGAT-1	-6.60019	-3.76062	0
c2d_TGCGCAAAGCATTTGG-1	0.893049	-0.156712	18
c2d_TGGAACCACTGACACA-1	4.87653	-3.63125	27
c2d_TGGAAGGATAAAGATG-1	-5.69416	-3.45962	0
c2d_TGGCAACTCGCGCGCC-1	3.12812	-5.67995	28
c2d_TGGGCCACAAGAGCGC-1	-5.68464	-4.23463	0
c2d_TGTATAACAGATCCTG-1	3.81415	3.07593	12
c2d_TGTGACTACGCCAGTC-1	-7.18378	-3.75664	0
c2d_TGTGGCAAAGCGTATG-1	0.318755	1.27496	19
c2d_TGTTGTCAAGAAGTCT-1	0.927353	0.10525	18
c2d_TTAAACTCGAATTCAT-1	4.48634	3.40521	12
c2d_TTAATCAGTACGTCAG-1	-5.60369	-4.15826	0
c2d_TTAATGTAGACCAGGT-1	2.89419	2.67611	14
c2d_TTACAGACCTAAATGA-1	0.984934	1.25188	18
c2d_TTACCCATTGCCGGGT-1	2.20881	-4.62116	31
c2d_TTAGCTAATACGATCT-1	5.21883	-3.92548	27
c2d_TTATATTTGGCAATCC-1	0.513116	-0.305951	18
c2d_TTATCTGTATCATAAC-1	-6.87547	-3.78321	0
c2d_TTCATGGCGCAACAGG-1	-5.64815	-4.06101	0
c2d_TTCCAATCAGAGCTAG-1	4.914	-4.13955	27
c2d_TTCCGCAGAGAAATAT-1	4.92321	-4.13596	27
c2d_TTCGCTATCTGACGTG-1	4.59145	-4.30067	27
c2d_TTCTTGGAGTAATGAG-1	0.0979273	0.328583	19
c2d_TTGACCATGTTCTCCG-1	0.620101	-0.0765743	18
c2d_TTGATGTGTAGTCCCG-1	0.994934	1.11571	18
c2d_TTGCACGGAGCAGCAC-1	-5.86548	-4.18829	0
c2d_TTGCTCCCATACCGGA-1	-6.67993	-3.62789	0
c2d_TTGCTGATCATGTTCG-1	2.67544	-6.46426	32
c2d_TTGGCCTAGAATTTCG-1	1.4833	-4.69631	31
c2d_TTGGGACACTGCCCGC-1	2.92967	2.69914	14
c2d_TTGTAAGGCCAGTTGG-1	2.57384	2.56525	14
c2d_TTGTCGTTCAGTTACC-1	-5.94288	-4.24857	0
c2d_TTGTTCAGTGTGCTAC-1	-7.19647	-3.74008	0
b2a_AAACAGAGCGACTCCT-1	1.83332	-2.7467	30
b2a_AAACGAGACGGTTGAT-1	-6.66578	-3.76674	0
b2a_AAACGTGTTCGCCCTA-1	4.34643	3.45731	12
b2a_AAACTCGTGATATAAG-1	-4.392	3.40809	9
b2a_AAAGCTTGCCTACATA-1	-4.67644	4.19352	11
b2a_AAAGGTAAGCTGTACC-1	4.12565	1.24307	25
b2a_AAAGTGTGATTTATCT-1	4.83342	-4.31275	27
b2a_AAAGTTGACTCCCGTA-1	5.31561	-4.00457	27
b2a_AAATAACCATACGGGA-1	2.77039	-3.89881	28
b2a_AAATAAGGTAGTGCCC-1	-4.745	4.17378	11
b2a_AAATAGCTTAGACTTT-1	-0.81175	0.684425	19
b2a_AAATGATTCGATCAGC-1	-2.2149	0.350863	5
b2a_AAATTACCTATCGATG-1	-4.73499	0.341239	8
b2a_AAATTCCAGGTCCAAA-1	1.84415	4.40581	16
b2a_AAATTGGTGAGAAGCA-1	-0.181042	4.38564	20
b2a_AACATCGATACGTCTA-1	-0.158635	3.24107	20
b2a_AACCCTACTGTCAATA-1	0.789331	0.770672	18
b2a_AACCGCTAAGGGATGC-1	4.37194	-4.36768	27
b2a_AACCTGTCACGGAATT-1	1.82881	4.39676	16
b2a_AACCTTTACGACGTCT-1	1.74866	-2.73851	30
b2a_AACGATATGTCAACTG-1	-5.89449	-4.55839	0
b2a_AACGCATGATCTGGGT-1	-3.95705	2.35245	9
b2a_AACGTGCGAAAGTCTC-1	-5.94002	-4.64286	0
b2a_AACTCCTAATCCCATG-1	1.89893	-2.77687	30
b2a_AACTCTCAATAGAGCG-1	0.728408	0.0409732	18
b2a_AACTTTCTCGATCATG-1	1.84084	5.08348	16
b2a_AAGAAATCACCAGATT-1	2.06761	5.13997	16
b2a_AAGAGCTCTTTATCGG-1	-6.90289	-3.74109	0
b2a_AAGAGGCATGGATCGC-1	1.91511	-6.46443	32
b2a_AAGATTGGCGGAACGT-1	-4.63939	0.951561	8
b2a_AAGCCGCTTTACCTTG-1	2.11064	5.06737	16
b2a_AAGCTCGTGCCAAGTC-1	-5.99429	-4.34599	0
b2a_AAGGATCGATCGCTTG-1	-0.0661921	1.58184	19
b2a_AAGGATGAGGGACCTC-1	-4.94942	0.966792	8
b2a_AAGGCAGGCTGTCTCC-1	2.89467	1.7929	24
b2a_AAGGGACAGATTCTGT-1	-4.71159	0.379343	8
b2a_AAGGTATCCTAATATA-1	-7.28014	-3.67834	0
b2a_AAGGTGATAAACCAGC-1	4.15947	-4.85802	28
b2a_AAGTCAATTGTCGTCA-1	5.28129	-2.98775	27
b2a_AAGTCTAGTAGCTGCC-1	2.01632	5.13727	16
b2a_AAGTGCCTTGACTGTA-1	5.24743	-2.82499	27
b2a_AAGTTCAGTCTGCGTA-1	-1.3055	2.18124	21
b2a_AATAGCTACCGCGTGC-1	0.0367135	0.692348	19
b2a_AATATCGAGGGTTCTC-1	-4.8809	1.93577	8
b2a_AATCGCCTCAGCGCCA-1	2.02734	-6.70189	32
b2a_AATCGCGCAGAGGACT-1	3.32062	1.43785	23
b2a_AATCTATGCCGGAGCC-1	-5.189	3.4666	9
b2a_AATCTGCGTTGGGACG-1	-4.19047	1.2249	8
b2a_AATGATGATACGCTAT-1	-3.64526	0.338958	6
b2a_AATGATGCGACTCCTG-1	-4.61412	1.87806	8
b2a_AATGCACCAAGCAATG-1	-1.54502	-0.857636	5
b2a_AATTCATAAGGGATCT-1	-3.60267	0.340653	6
b2a_AATTTGGGACATAGTA-1	1.91345	-2.75772	30
b2a_ACAAATGGTAGTGTTT-1	3.50502	-4.12622	28
b2a_ACAACAGCATGAGCTA-1	-6.53758	-3.86727	0
b2a_ACAATTTGGCCATATT-1	2.36342	4.79539	16
b2a_ACACACCAGGACCAGT-1	4.11163	-4.85552	28
b2a_ACACCACATAATTAGC-1	-4.573	4.34158	11
b2a_ACACCTTACTACTTGC-1	2.81702	1.36556	24
b2a_ACACGAGACTCCTTCT-1	-5.93916	-4.74444	0
b2a_ACACGGGAACTTAGGG-1	-5.75008	-4.55484	0
b2a_ACAGTATACCGTGGGA-1	1.72812	4.58229	16
b2a_ACATCCTGGTAACTGT-1	-0.134932	1.33083	19
b2a_ACATGGCGCCAAAGTA-1	-0.813981	0.860139	19
b2a_ACCAAACACCCAGCGA-1	-0.241435	4.0366	20
b2a_ACCAACACCACACACT-1	-1.90019	0.364818	5
b2a_ACCACCAATGTAACAA-1	2.53904	1.53424	24
b2a_ACCACCCTCTCTTCTA-1	1.62561	5.05475	16
b2a_ACCCAACGCCCGTGGC-1	-4.92392	1.17746	8
b2a_ACCCGGATGACGCATC-1	-1.84958	-0.812271	5
b2a_ACCCTGGTAACGCCCT-1	0.264336	1.36028	19
b2a_ACCGATGGTAGCATCG-1	0.95676	0.0691543	18
b2a_ACCGCGGTGGAAGTCG-1	3.60254	1.5027	23
b2a_ACCGGGCCTTTGTTGA-1	4.99655	-4.0491	27
b2a_ACCTACAGTATGTGGT-1	2.96747	1.32987	24
b2a_ACCTCCGTTATTCACC-1	-3.99071	2.84841	9
b2a_ACGATACATAGAACTA-1	-5.58748	-4.19941	0
b2a_ACGATCATCTTGTAAA-1	-1.13734	0.1757	5
b2a_ACGCAATCACTACAGC-1	-5.22664	3.42084	9
b2a_ACGGAGCGCAAATTAC-1	-1.20973	2.16051	21
b2a_ACGGGCGTATGCGACA-1	-4.45198	4.39162	11
b2a_ACGTAGATTGCTGATG-1	-5.54811	-4.70379	0
b2a_ACGTATTACTCCGATC-1	0.63537	0.993352	18
b2a_ACGTTCGCAATCAATT-1	-4.44451	3.56215	11
b2a_ACTATATGCTGTGTTC-1	3.3921	1.42512	23
b2a_ACTATCCAGGGCATGG-1	-0.550672	1.03552	19
b2a_ACTCAATAAAGGCACG-1	-5.873	-4.72778	0
b2a_ACTCCCGAATTCGTTT-1	-4.68294	3.21053	9
b2a_ACTCCCGTAGACTAGG-1	1.92444	5.0973	16
b2a_ACTCGCGATCTGACGC-1	2.53686	4.83376	14
b2a_ACTCTTCAGCTCCCGC-1	2.11608	4.95761	16
b2a_ACTGCGGACACACCGT-1	1.85709	4.43747	16
b2a_ACTGTACGATACACAT-1	-7.1822	-3.7056	0
b2a_ACTTACCGGGCGCGCA-1	1.83074	-2.28012	26
b2a_ACTTATACTTACCCGG-1	0.924076	0.0739183	18
b2a_ACTTATTTATGTGCCA-1	3.94426	-3.84242	28
b2a_ACTTCGCCATACGCAC-1	-6.07151	-4.23618	0
b2a_ACTTTACCCTCATGAA-1	-4.54578	3.09924	9
b2a_AGAACGTGGTACATTC-1	-5.83974	-4.53558	0
b2a_AGAAGAGCGCCGTTCC-1	2.49681	3.6739	14
b2a_AGAATGCGGGTTCGGA-1	3.73206	0.419371	24
b2a_AGAATTATGGATTCGA-1	-4.50938	1.59274	8
b2a_AGAGAACCGTCTAGGA-1	-4.69574	1.01821	8
b2a_AGAGCGCTTGTAACGG-1	2.17588	5.20114	16
b2a_AGATACCAGCACTTCA-1	-0.27375	4.2354	20
b2a_AGATCGTGCATAAGAT-1	-1.81487	-1.54032	4
b2a_AGATCTCAGGTGTGAT-1	-6.03116	-4.31582	0
b2a_AGATGAGGGTTGCGAT-1	1.32983	-1.63094	26
b2a_AGATGATGGAGTCTGG-1	-4.6363	3.22511	9
b2a_AGCAACATATCTTATT-1	3.95035	-5.23734	28
b2a_AGCCACTCCCGTGCTT-1	-5.84943	-4.57659	0
b2a_AGCCCTGTCGCACCGT-1	2.12823	4.94702	16
b2a_AGCCCTTCTAATCCGA-1	-1.42894	2.10161	21
b2a_AGCGCGGGTGCCAATG-1	-3.72159	0.400394	6
b2a_AGCGCTAGAGCGATGT-1	2.13963	4.91696	16
b2a_AGCGGTTGCCGCTCTG-1	0.0422277	3.18913	20
b2a_AGCTAGAAGCAGAAGT-1	-1.77999	-1.32121	4
b2a_AGCTCGTTGATGGAAA-1	2.05291	4.88054	16
b2a_AGCTCTTCCCAGTGCA-1	1.93564	-4.21386	31
b2a_AGCTCTTCGTAACCTT-1	-0.274881	1.28351	19
b2a_AGCTGAAGTAAACCAA-1	1.93226	-5.45711	31
b2a_AGGACAGTCGAATCCC-1	2.37683	-6.75168	32
b2a_AGGACGCTCGATGTTG-1	-1.34796	-0.624128	5
b2a_AGGAGACATCCACAGT-1	-4.45715	4.32351	11
b2a_AGGATATAGGGATTTA-1	5.01891	-4.05941	27
b2a_AGGATTGCTTACGACA-1	-4.56836	4.39647	11
b2a_AGGCAGATGCGTAAAC-1	-4.60315	0.976698	8
b2a_AGGCGTCTATGGACGG-1	-0.114351	3.30335	20
b2a_AGGGAAACGAGGTACT-1	2.66623	-3.69635	28
b2a_AGGGACCGGCTGCGTT-1	-0.641469	0.85719	19
b2a_AGGGTCAGTAACCCTA-1	-0.289626	4.16564	20
b2a_AGGGTCGATGCGAACT-1	1.12763	0.36043	18
b2a_AGGGTGCTCTCGAGGG-1	0.064022	0.376011	19
b2a_AGGGTTCCCTTTGGTT-1	-4.89913	1.18939	8
b2a_AGGTATAATTGATAGT-1	-4.22241	2.86403	9
b2a_AGGTATGCGGACATTA-1	2.1692	4.87814	16
b2a_AGGTCGCGGAGTTACT-1	-4.77213	2.48297	9
b2a_AGGTTACACCATGCCG-1	3.42714	1.5216	23
b2a_AGTACATCATTTATCA-1	-4.84388	3.46993	9
b2a_AGTACGGGCACCTGGC-1	-6.82277	-3.74129	0
b2a_AGTAGGAAGGAAGTTG-1	-1.2009	1.69825	21
b2a_AGTCCATTGGCTGATG-1	5.00653	-2.81863	27
b2a_AGTCCCGCCTTTAATT-1	1.3937	-1.97964	26
b2a_AGTCCCTCGCAGAAAG-1	-4.48729	4.44105	11
b2a_AGTCGACGGTCTCAAG-1	3.14156	-5.78191	28
b2a_AGTCGGTTGCGTGAGA-1	0.36317	2.91882	20
b2a_AGTGAACAAACTTCTC-1	5.27248	-3.03289	27
b2a_AGTGAAGATGGTGTCC-1	1.77721	4.72941	16
b2a_AGTGAGACTTCCAGTA-1	0.711903	-0.0812192	18
b2a_AGTGATTCAAGCAGGA-1	0.587221	-0.152115	18
b2a_AGTGCTTGCACGAATA-1	2.65518	-6.48158	32
b2a_AGTGGCGGCAATTTGA-1	-3.76592	0.432871	6
b2a_AGTGTATTGCGCATTG-1	1.14303	-1.56289	26
b2a_AGTTACTCTATCGTGG-1	1.89752	-2.95476	30
b2a_AGTTTATGTAAAGACA-1	-4.40276	4.33984	11
b2a_ATAACGGAGTCCAACG-1	-5.90274	-4.43758	0
b2a_ATAAGTAGGATTCAGA-1	-4.91913	2.69807	9
b2a_ATAAGTAGGGCGACTC-1	-0.563602	0.864426	19
b2a_ATACCGTCATCCATAA-1	-0.31023	4.28755	20
b2a_ATACGAAGGCTTTCCA-1	2.09054	4.73081	16
b2a_ATACGGGTTTCGATTG-1	-3.96927	-2.98163	2
b2a_ATACGTCCACTCCTGT-1	4.50841	-3.95658	27
b2a_ATAGAGTTATCAACTT-1	-4.82855	0.0220733	8
b2a_ATAGGCTAGCTTCGCA-1	-4.15473	1.14623	8
b2a_ATAGTTCCACCCACTC-1	-1.67265	-0.282992	5
b2a_ATATCAACCTACAGAG-1	-0.861583	1.04453	19
b2a_ATATCGGTAGGGAGAT-1	-0.201774	1.39518	19
b2a_ATATCTCCCTCGTTAA-1	1.97716	-4.44496	31
b2a_ATATGTCTCCCTAGCC-1	0.659058	0.522941	18
b2a_ATCACATTAGAATATC-1	1.88892	-5.72185	31
b2a_ATCAGGTAGCTGACAG-1	2.15942	4.98837	16
b2a_ATCAGTAGGCAGGGAT-1	-2.67814	-1.6134	3
b2a_ATCGCCAGTCAACATT-1	5.24031	-2.82409	27
b2a_ATCGCTGCGTGCAGCA-1	-4.55431	3.11328	9
b2a_ATCGCTTTACGTCTCA-1	2.01379	4.89186	16
b2a_ATCGGCAAGCAGTCCA-1	-1.72608	-1.58569	4
b2a_ATCGTTCACTTTCGCC-1	1.89144	-2.28924	26
b2a_ATCTGGTTAAGACTGT-1	-6.36379	-3.89709	0
b2a_ATCTTGACTTGTCCAA-1	-5.14528	3.2272	9
b2a_ATCTTTCGTATAACCA-1	-4.55111	4.37487	11
b2a_ATGAGGGCAGCGGCTA-1	2.10627	4.85083	16
b2a_ATGCCAATCGCTCTGC-1	-1.15339	1.60663	21
b2a_ATGCCATTTGCGACCA-1	4.1042	-4.91667	28
b2a_ATGCCGGTCTTGCATA-1	-7.4248	-3.67475	0
b2a_ATGCCGGTTGATGGGA-1	1.98815	-5.1155	31
b2a_ATGCGACAATTGGTCC-1	3.48293	0.431046	24
b2a_ATGCGACAGTCCCATT-1	-5.72527	-4.38292	0
b2a_ATGGAACCTTTGCACA-1	2.06641	5.2046	16
b2a_ATGGCGGAATAGTCGC-1	2.13051	4.99615	16
b2a_ATGGGCCTCGGCCTCT-1	4.14866	-4.82858	28
b2a_ATGTAAGGCTGCTCTT-1	-4.51185	3.58664	11
b2a_ATGTTTCGGCCCGGAG-1	1.98964	5.27351	16
b2a_ATTAATGAACCAGTCG-1	-5.90869	-4.60953	0
b2a_ATTACGACTCCACAGT-1	1.90605	4.6778	16
b2a_ATTACTTACTGGGCAT-1	-2.04934	-0.523903	5
b2a_ATTAGATTCCTCAGCA-1	-4.46404	2.44115	9
b2a_ATTATAGCTACTTTAC-1	-4.17165	3.56598	11
b2a_ATTCAGGACCTATTTC-1	-1.75567	-0.981855	5
b2a_ATTCCTAAGACGTGGA-1	-0.70314	2.37943	22
b2a_ATTCGTGCTATCTCTT-1	3.32218	1.43217	23
b2a_ATTGACCGGCGATGAC-1	1.22674	4.56905	16
b2a_ATTGATGAGTCCTAAC-1	-3.93096	1.60827	8
b2a_ATTGTACAACTCGGCT-1	-4.25309	2.68393	9
b2a_ATTGTCGCAATACCTT-1	2.83383	-4.03193	28
b2a_ATTGTGACTTCGCTGC-1	3.49123	0.625233	24
b2a_ATTTACTAAGTCCATT-1	-5.22095	3.6384	9
b2a_ATTTGTCTTGGGAGCT-1	2.33756	-6.73628	32
b2a_CAAACTCGCGACGCCG-1	3.58725	1.88699	23
b2a_CAAATTGGATTATGCC-1	1.16294	4.85465	17
b2a_CAACACATCTCCTGCC-1	-4.51692	4.44026	11
b2a_CAACCTGAACCTGCCA-1	-4.46178	4.40028	11
b2a_CAAGATATTATAACGT-1	3.96336	-4.89475	28
b2a_CAAGGTCCTATAGGCT-1	-4.29286	2.91111	9
b2a_CAAGTGTGGTTGCAAA-1	0.880627	0.687512	18
b2a_CAATAAACCTTGGCCC-1	-5.90405	-4.48581	0
b2a_CAATACGAGAGTCTGA-1	3.84644	3.80612	12
b2a_CAATGTGCCAACCCTT-1	1.76459	4.28496	16
b2a_CACAAGAAAGATATTA-1	-0.128843	3.99804	20
b2a_CACACGCGCTGTCTTA-1	0.546683	-0.0977838	18
b2a_CACATTCTTTCGATGG-1	1.77318	-3.81013	31
b2a_CACATTTCTTGTCAGA-1	3.55793	1.55478	23
b2a_CACCCAAATCTTATGT-1	-4.30913	2.75745	9
b2a_CACCCACGAGGCAATT-1	1.97472	-4.99862	31
b2a_CACCGCGTCCACTCTA-1	-1.47932	2.04379	21
b2a_CACCTTGCGAAACTCG-1	-6.1591	-3.71559	0
b2a_CACCTTGGCGCCTTTG-1	5.23364	-2.85971	27
b2a_CACGCACAGCGCAGCT-1	-5.74833	-4.57217	0
b2a_CACGCGGAACTGTTGC-1	5.33134	-3.45271	27
b2a_CACGGACGTGGATGGC-1	1.78472	5.25272	16
b2a_CACGGCGCGCCAAAGG-1	-1.27669	1.70356	21
b2a_CACGTTCGTGCTCTAG-1	1.90737	-6.55253	32
b2a_CACTCCTCTCGGTCGG-1	2.39479	-4.34987	31
b2a_CAGACCTGTAAGTGTT-1	-4.88235	1.59394	8
b2a_CAGAGCATGAGCTTGC-1	-5.72639	-4.46205	0
b2a_CAGATCATTTAAAGTC-1	-4.6288	3.19905	9
b2a_CAGCAGCCCGTTCCTT-1	-6.68843	-3.7665	0
b2a_CAGCCTCCTGCAGAGG-1	-5.92526	-4.72637	0
b2a_CAGCCTCTCCTCAAGA-1	1.58981	-2.10456	26
b2a_CAGGACAGCTGCCCTT-1	2.06588	5.22026	16
b2a_CAGTAACTATTTATTG-1	-1.48722	-0.145771	5
b2a_CAGTACATTCTCTAAA-1	-1.91932	-0.715358	5
b2a_CAGTAGCCCACGCGGT-1	-3.9679	0.483625	6
b2a_CAGTCGAGGATGCAAT-1	-4.38853	1.4691	8
b2a_CAGTGAATAAATGACT-1	-6.92986	-3.75983	0
b2a_CATAACGGACAGTCGT-1	0.998407	0.16584	18
b2a_CATACTTAGGCAATAC-1	-0.10673	1.41972	19
b2a_CATATACTACTGATAA-1	-1.41559	2.07653	21
b2a_CATCAAACTGGCGCCC-1	-0.331138	4.38082	20
b2a_CATCTATCCCGTGTCT-1	-1.32967	0.16718	5
b2a_CATCTTACACCACCTC-1	1.11885	0.485276	18
b2a_CATGACTTCGCTGAAT-1	-0.73401	0.964695	19
b2a_CATGATGGAAGTTAGC-1	5.2483	-2.89783	27
b2a_CATGCGACCAGTTTAA-1	-4.85234	1.29105	8
b2a_CATGGGTCGGGTGTGG-1	1.49928	-4.60302	31
b2a_CATGTAGGAGCGCCAA-1	0.114188	3.29536	20
b2a_CATTACATAGATTGTG-1	-4.58004	4.00107	11
b2a_CATTCCCATTCCGTCG-1	-4.7117	4.43695	11
b2a_CATTGATGAACACGCC-1	1.48726	4.96106	16
b2a_CATTGCGGGTCAATTC-1	-4.42676	4.16974	11
b2a_CATTTAGCGGACCATG-1	-6.22107	-3.73761	0
b2a_CCAACGCTTGCCAGGG-1	2.36511	-1.56099	26
b2a_CCAAGCGTAACTCGTA-1	-5.9987	-4.6142	0
b2a_CCAATTACGGGTCGAG-1	-0.732978	-1.40376	4
b2a_CCACGAATTTAACCTC-1	2.83172	1.25781	24
b2a_CCACGGTGCCCGGTAG-1	-4.08399	2.65391	9
b2a_CCACGTAAATTAGACT-1	1.9211	4.78285	16
b2a_CCACTATCCGGGTCAC-1	-4.95445	3.72536	9
b2a_CCAGATGTAAATGGGT-1	1.79389	5.12972	16
b2a_CCAGCGGGATCACCAG-1	-4.39309	4.27271	11
b2a_CCAGTAGTCTGATCCA-1	-4.85258	-0.0296621	8
b2a_CCAGTCTAGACGGCGC-1	-3.1064	-1.56308	3
b2a_CCATACCTTTACTTGT-1	-4.82839	1.90034	8
b2a_CCATCTCACCAGTGAA-1	-1.34544	-0.514753	5
b2a_CCCAAACATGCTGCTC-1	0.628879	-0.0492554	18
b2a_CCCAGAGGAGGGCGTA-1	-2.33277	0.307565	5
b2a_CCCAGTTAAGGCGCCG-1	2.16762	-6.77502	32
b2a_CCCGATAGCCTCGCCT-1	2.17825	4.94186	16
b2a_CCGACGTAAACACAAC-1	1.97896	-1.88259	26
b2a_CCGAGCTGTGCTTGTC-1	-0.228983	2.92648	22
b2a_CCGATCTCAACCTTAT-1	-1.90758	-0.170023	5
b2a_CCGCACAAAGACCAAC-1	-6.1852	-4.06286	0
b2a_CCGCCTGCGAATTGGT-1	1.16658	-1.52306	26
b2a_CCGCTTGCTGACATGG-1	-5.02706	3.71067	9
b2a_CCGGAGGTCTTATGGT-1	0.0715364	3.57775	20
b2a_CCGGCACGACCGTTTC-1	-3.8083	2.61947	9
b2a_CCGGGCGGTCTCGTCA-1	-7.38584	-3.67917	0
b2a_CCGGGCTGCTCCATAC-1	3.00865	-5.80194	28
b2a_CCGGTAATGGCTAGTC-1	-0.188238	1.31855	19
b2a_CCGTAAGTTGGTCCCA-1	-7.40061	-3.69923	0
b2a_CCGTATTAGCGCAGTT-1	-0.315788	2.76456	22
b2a_CCGTGAGGCATTCATG-1	1.94621	4.64369	16
b2a_CCGTGGAACGATCCAA-1	-4.13926	2.50446	9
b2a_CCGTTACGTTAGAACA-1	1.68084	-4.11102	31
b2a_CCTAACTAAGGCTCTA-1	-2.03231	-1.4197	4
b2a_CCTACTGCGGCGGCCA-1	2.01537	5.3038	16
b2a_CCTAGGCGTAGCGATC-1	0.777917	-0.0322087	18
b2a_CCTATGAAGTGGTGCC-1	-0.730225	0.848785	19
b2a_CCTATGGGTTACCGTC-1	-5.69424	-4.76708	0
b2a_CCTCACCTTAGCATCG-1	-4.82272	0.230912	8
b2a_CCTCGCGCGATATAGG-1	-1.7505	-1.57183	4
b2a_CCTCGGACCGGGATAG-1	2.28761	-6.81731	32
b2a_CCTCTAATCTGCCAAG-1	-5.78939	-4.72833	0
b2a_CCTGAACGATATATTC-1	2.93436	-5.90879	28
b2a_CCTGGAAACGTTCTGC-1	0.0428177	2.33173	22
b2a_CCTGTCCCTCACGTTA-1	-0.294762	1.24751	19
b2a_CCTTTCAATGAAGAAA-1	-4.17058	1.08724	8
b2a_CGAAGCTATAAATTCA-1	-1.25122	2.20318	21
b2a_CGACAATTTGATCTAA-1	5.23794	-4.02744	27
b2a_CGACACGCTCCGACAG-1	4.77315	-4.05672	27
b2a_CGACTCAGGATGTTAT-1	-3.21916	-0.175258	6
b2a_CGACTTTGTATAGCCT-1	-4.41996	3.01723	9
b2a_CGAGAGATGTGAACCT-1	-5.96116	-4.38716	0
b2a_CGAGATTTCGCTCGGG-1	3.40535	1.48564	23
b2a_CGAGGAGCTTCCATAT-1	1.02516	4.79257	17
b2a_CGAGGATCGGGAACGA-1	-4.47121	3.90225	11
b2a_CGAGGCTAAATATGGC-1	-5.83274	-4.5625	0
b2a_CGAGGGACTGCGGTCG-1	1.89625	-6.51336	32
b2a_CGAGTTTATCGGACTG-1	1.06445	0.214249	18
b2a_CGATAATACTCAGGTT-1	3.46186	1.63768	23
b2a_CGATGGACCCTACGCC-1	-3.35771	0.112537	6
b2a_CGCACATGTCCACTAC-1	2.46973	-6.52288	32
b2a_CGCACGTGCGCTATCA-1	-0.878036	0.939079	19
b2a_CGCAGATCTTCACCCG-1	-4.67637	4.10595	11
b2a_CGCATCCATCAGCCAG-1	-4.54009	3.89244	11
b2a_CGCCATCCGATTATGA-1	-6.24885	-3.93394	0
b2a_CGCCCGCTTCCGTACA-1	2.18631	-4.9834	31
b2a_CGCCGCCCATGCCTGT-1	2.1283	-6.72864	32
b2a_CGCCGTCTACCCATCG-1	2.07383	4.98289	16
b2a_CGCGAGAGGGACTTGT-1	-0.596677	2.5194	22
b2a_CGCGGCTCAACTTGAA-1	5.3076	-3.95422	27
b2a_CGCGGGAATTAGGCAG-1	-6.5434	-3.80566	0
b2a_CGCGGTAAGTCTAGCT-1	-4.44224	4.14113	11
b2a_CGCGGTCACAAACCAA-1	-1.40458	2.15136	21
b2a_CGCTAGAGACCGCTGC-1	-1.04791	0.70216	19
b2a_CGCTGGTGACTACCCT-1	4.23094	-3.72579	27
b2a_CGCTTTCTTGCATTCG-1	-4.40294	0.844061	8
b2a_CGGCAGGGTCGGGTTG-1	-4.39531	1.4496	8
b2a_CGGCCCAACCTGTAGT-1	-4.71746	3.67691	11
b2a_CGGCCCAGGTATATCC-1	2.86448	1.77909	24
b2a_CGGGAATATAGTATAC-1	4.33672	-3.53746	27
b2a_CGGGTGTACCCATTTA-1	-3.73502	0.731695	6
b2a_CGGTACTAGAATCAAA-1	2.19961	-6.73374	32
b2a_CGGTAGAGGTGCAGGT-1	-3.13443	-0.206409	6
b2a_CGGTATAGGTATTAGC-1	2.31011	-1.59836	26
b2a_CGGTCAAGTGGGAACC-1	-7.35291	-3.65205	0
b2a_CGGTCCATGAGACTCC-1	1.63615	4.16597	16
b2a_CGGTCTATCAACCCGT-1	2.13557	-4.89809	31
b2a_CGGTGGGCTCCAGCCT-1	-1.11433	1.54401	21
b2a_CGGTTATCCAACAGTG-1	-4.95557	1.32761	8
b2a_CGGTTCAAGTAGGTGT-1	-4.04326	1.02295	8
b2a_CGGTTTATGAAGGAAC-1	4.07449	1.23469	25
b2a_CGTATTGTTTCCTAAT-1	1.75948	5.27619	16
b2a_CGTCAAATGGTCGCAG-1	1.98295	5.16693	16
b2a_CGTCGGATAGTGTTGA-1	0.17493	0.263469	19
b2a_CGTCTTGAGTGTGACG-1	2.29699	4.7342	16
b2a_CGTGGCCGAATATCTA-1	4.87429	-3.5386	27
b2a_CGTGTGTTAAACCCTG-1	-4.42727	4.28077	11
b2a_CGTTAGCTCACAACTG-1	1.903	-2.90695	30
b2a_CGTTCTTCGCACACCT-1	-0.789958	2.30323	22
b2a_CGTTGAGTAATTGCGT-1	2.47124	-1.44779	26
b2a_CGTTGTAAGATTGATT-1	-5.19855	3.38805	9
b2a_CGTTTACAAGGCAGCT-1	1.33816	4.60121	16
b2a_CGTTTCACTTCGGGCG-1	1.31913	-1.97247	26
b2a_CTAAATCCTATTCCGG-1	-6.75334	-3.73234	0
b2a_CTAACGAAACTTGCTG-1	-4.86631	0.481999	8
b2a_CTAATTCTCAGATATT-1	-5.08338	3.06429	9
b2a_CTACCCTAAGGTCATA-1	-4.85928	1.2372	8
b2a_CTAGACTGCATTTCGT-1	2.29475	-1.67951	26
b2a_CTAGATGTGAGTGTAA-1	-4.62065	3.15683	9
b2a_CTAGCCGATGTTATGA-1	-2.66249	-0.0383384	5
b2a_CTAGGTCTGAAGGAAT-1	-1.00666	0.551114	19
b2a_CTAGTTGGGCCCGGTA-1	-5.79784	-4.86183	0
b2a_CTATAAGAGCCAATCG-1	-4.9257	1.53584	8
b2a_CTATCGGGTCTCAACA-1	-5.68655	-4.61492	0
b2a_CTATGTCACTAGCCCA-1	-4.01698	-2.98398	2
b2a_CTATTGTGTTTGGTCA-1	2.96733	1.44801	24
b2a_CTATTTGGTTACGGAT-1	1.94034	-6.4073	32
b2a_CTCAAGACATTAGCGC-1	4.09243	3.40683	12
b2a_CTCACACGCAAGCCTA-1	2.0005	4.83658	16
b2a_CTCAGTCACGACAAAT-1	-4.09445	0.938318	8
b2a_CTCCTTTACGCAAGTC-1	-4.68005	3.28152	9
b2a_CTCGATATTTGCGAGC-1	-2.90102	-0.0626359	6
b2a_CTCGGGATAACACCTA-1	-4.71643	4.49447	11
b2a_CTCGGTACCACTGCTC-1	2.10117	-6.77102	32
b2a_CTCGTTTCTAATGTTT-1	-2.66286	-0.0168657	5
b2a_CTCTAATGCATTGATC-1	-4.64734	3.23061	9
b2a_CTCTCACAATCGATGA-1	-5.87447	-4.55464	0
b2a_CTCTTCTATTGACTGG-1	5.24666	-3.41612	27
b2a_CTGAATTTATTGCCAG-1	-4.48766	2.98766	9
b2a_CTGACTGCGCAGCTCG-1	-4.92671	1.66612	8
b2a_CTGAGCGAGACTTATT-1	-4.57632	4.01183	11
b2a_CTGCACCTAGTCCACA-1	-4.63523	3.96187	11
b2a_CTGCCTCATATGCAAC-1	1.6578	5.28552	16
b2a_CTGCGTTACGATATAA-1	1.84363	-2.87654	30
b2a_CTGCTTTATGTCCGCG-1	-2.20749	0.291094	5
b2a_CTGGCGACATAAGTCC-1	2.76821	-4.16153	28
b2a_CTGGCGCACAGGTCTG-1	3.11177	-5.7719	28
b2a_CTGGCTGATTCATCCT-1	5.2945	-3.98533	27
b2a_CTGGGATAAATAATGG-1	2.33314	-6.54152	32
b2a_CTGGGATACGCTACCC-1	1.87744	4.40666	16
b2a_CTGGTAACACATAGAA-1	2.5142	-6.63213	32
b2a_CTGGTTCGCGAGCTAC-1	2.27821	4.88607	16
b2a_CTGGTTTCGAGCAAGA-1	3.82137	-3.79615	28
b2a_CTGTCAAATGGCTCGG-1	-3.93855	-2.96202	2
b2a_CTGTCACGCCAGGCGC-1	2.32264	-1.58763	26
b2a_CTTAGCCTTCCACATG-1	-5.63947	-4.70328	0
b2a_CTTAGGTCCCAATCGT-1	4.02567	4.03177	12
b2a_CTTAGTAGGCCTACAG-1	-4.84936	1.89086	8
b2a_CTTGAGTTAGGGTAAT-1	0.875608	0.578893	18
b2a_CTTGTGCTCACCGATT-1	-3.21998	-0.0699115	6
b2a_CTTGTTGCTGAGTCAA-1	1.95091	-6.66739	32
b2a_CTTTAGGAACACTGTT-1	2.40682	-6.69082	32
b2a_GAAACAGATGACCACC-1	3.92327	-5.24047	28
b2a_GAAACCATGGTGCGCT-1	-5.13484	3.6102	9
b2a_GAAAGAACAGCGTTAT-1	-1.90308	-0.221987	5
b2a_GAAATATGCTTGAATG-1	-0.39987	2.7041	22
b2a_GAAATTAGCACGGATA-1	-1.37244	-0.713099	5
b2a_GAACGTCTCATGGTCG-1	-4.84105	1.16393	8
b2a_GAACTTGTGCACGGGA-1	2.06744	4.86136	16
b2a_GAAGGCTACCATTGTT-1	-4.40815	4.40857	11
b2a_GAAGTCTCCCTAGCGA-1	0.983901	0.167498	18
b2a_GAATAGACGCGACCCA-1	4.11359	-5.00809	28
b2a_GAATAGCCCTGCGGTC-1	-0.780933	2.23062	22
b2a_GAATGAAGGTCTTCAG-1	-0.139728	3.9809	20
b2a_GAATGTATGGCAGGTC-1	1.86471	-2.81055	30
b2a_GAATTATAGTGAAAGG-1	-5.6449	-4.73904	0
b2a_GACAAACATATGCAGG-1	5.31084	-3.94319	27
b2a_GACAACGACCATTGAA-1	-6.40116	-3.84612	0
b2a_GACACAAGGGAAGAAA-1	-5.95515	-4.59018	0
b2a_GACAGCCAGACCTGAC-1	2.31075	-6.76712	32
b2a_GACCGACGTGAAAGCA-1	-0.205793	1.35747	19
b2a_GACGTTCGTAAATACA-1	-4.37862	4.35509	11
b2a_GACTCACCCACGTGAG-1	-1.05284	1.31173	21
b2a_GACTCCCAGAATAAGG-1	-5.01184	3.71079	9
b2a_GAGACCCTGCAACGCC-1	3.39995	0.776981	24
b2a_GAGATCTGTCACTCCG-1	-6.69124	-3.8032	0
b2a_GAGATGACAATCCTTA-1	-4.53681	4.20291	11
b2a_GAGCACGGCGCCTCTT-1	2.10726	4.82444	16
b2a_GAGCCGAGCGTTTATT-1	3.60002	0.441757	24
b2a_GAGCTGTCGTCTCGGA-1	-1.09669	2.17712	21
b2a_GAGGATAAACAGTGCT-1	0.383661	2.98338	20
b2a_GAGGCATTTGCAGCAG-1	-0.0788128	4.22653	20
b2a_GAGGGCCATAATATTA-1	1.87372	5.14407	16
b2a_GAGGGCGCAGCTCTGC-1	-4.85179	0.0270937	8
b2a_GAGTGCACGGACAACA-1	1.92745	5.33327	16
b2a_GAGTGTGCGGTACCCA-1	3.89004	-4.88175	28
b2a_GATAACTCGCACTGTG-1	2.98883	-6.0223	28
b2a_GATACCGTGTCGGAGT-1	3.9513	4.0408	12
b2a_GATAGGATTAATTACA-1	2.20486	4.90902	16
b2a_GATAGGTGTCCCGGGC-1	2.08383	4.87622	16
b2a_GATATGAGACACTAAC-1	2.06012	-6.77347	32
b2a_GATATGCGGTAGCCAA-1	-0.452473	-1.6345	4
b2a_GATATTGAGATTGGCG-1	-4.12838	2.52379	9
b2a_GATATTTCCTACATGG-1	1.86856	-3.93536	31
b2a_GATCCGAATATAAGTG-1	2.09975	5.01456	16
b2a_GATCCTAAATCGGGAC-1	-4.83806	0.22752	8
b2a_GATGACGATGATCGCG-1	-0.197014	2.64537	22
b2a_GCAACAGCAGTATGCG-1	3.87921	2.23116	23
b2a_GCAACCACCAGACCGG-1	1.86646	-2.76401	30
b2a_GCAACGGCTAGTTATG-1	3.37859	1.48967	23
b2a_GCAAGATGTGTTCGCG-1	4.19044	1.09926	25
b2a_GCAATTAGTCGCACCG-1	-4.45739	4.40086	11
b2a_GCAGACCCAGCACGTA-1	-1.07389	1.30584	21
b2a_GCAGCCTATATCACAT-1	1.49934	4.15726	16
b2a_GCAGCTATGGACAGGT-1	-0.0527266	4.36569	20
b2a_GCAGGTAGAGTATGGT-1	-0.16469	-1.55293	4
b2a_GCATGAGGGACGCGGC-1	-4.90909	0.700557	8
b2a_GCATTTCCAAGGCTCC-1	-4.453	3.21545	9
b2a_GCCAACCATTTCCGGA-1	-5.008	2.79293	9
b2a_GCCAATAGGGCATCTC-1	-4.54967	2.30552	8
b2a_GCCAGGAGTAACCGAT-1	-2.0585	-1.94462	4
b2a_GCCATATTGCACACAG-1	-3.12046	-0.346889	6
b2a_GCCATCGATGCTGCAT-1	-5.20305	3.61155	9
b2a_GCCCAGATGCTGGAGA-1	1.97749	4.8037	16
b2a_GCCCGTAATACCTTCT-1	-7.34952	-3.69062	0
b2a_GCCGCACTCCGTTTCA-1	2.14412	4.80962	16
b2a_GCCGTGGAAGAAATGT-1	0.557843	3.20029	20
b2a_GCCTATGCTGGGCCTT-1	-0.114075	3.09713	20
b2a_GCCTCATCTGGAAATA-1	4.19979	-5.12843	28
b2a_GCGACATGTAAACATC-1	-0.848842	1.0324	19
b2a_GCGAGAGGCCATGTAA-1	-3.88905	2.76689	9
b2a_GCGAGAGTTGCGTCCA-1	-4.48876	3.05523	9
b2a_GCGAGCGCATGCTCCC-1	-0.844976	0.798688	19
b2a_GCGATTGTTAACGTTA-1	1.71398	-5.91273	31
b2a_GCGCAAGAGCGCGCTG-1	-0.542177	1.23172	19
b2a_GCGCTAATTGAATAGA-1	-5.90473	-4.77196	0
b2a_GCGCTGATCCAGACTC-1	2.10928	-4.39541	31
b2a_GCGGGCATTACGATGC-1	-4.63819	4.38761	11
b2a_GCGGTCCCGGTGAAGG-1	-0.0753477	4.03891	20
b2a_GCGGTGAACTGCGCTC-1	-1.80036	-1.22793	5
b2a_GCGTAAATGGCCATAA-1	-4.45786	2.79531	9
b2a_GCGTCTAACCTCCTAA-1	1.99797	5.30423	16
b2a_GCGTGGTACTGGGTTA-1	0.514332	0.140587	18
b2a_GCGTTCGGAGACCGGG-1	-1.22055	2.1279	21
b2a_GCTAAGTAGTTTCTCT-1	-7.40851	-3.70321	0
b2a_GCTAGACCGTCTACTG-1	-0.120392	1.29995	19
b2a_GCTAGCACCTGGGCCA-1	2.08601	4.7951	16
b2a_GCTAGCAGGGAGTGGG-1	-1.11853	1.48789	21
b2a_GCTCATTACTGCATGT-1	1.95994	-2.77376	30
b2a_GCTCCCAGTCGGTCCA-1	3.50405	1.45601	23
b2a_GCTCCGCTCGCTTCAG-1	3.36052	1.42142	23
b2a_GCTCGCTCATGTCCAA-1	-0.200738	1.25259	19
b2a_GCTCGGAATTTAAAGC-1	-3.55093	-2.59478	3
b2a_GCTGAACTCTCCAGGG-1	1.98828	4.67571	16
b2a_GCTGGACCCAAAGTGG-1	2.8851	1.27552	24
b2a_GCTGTTGCTACCGAAC-1	0.781126	0.621161	18
b2a_GCTTAATGTAACTAAC-1	2.27093	-6.79105	32
b2a_GCTTACGTAGTTAGTA-1	-0.813767	0.794433	19
b2a_GCTTATGAAGCAGGAA-1	0.881972	0.0275629	18
b2a_GCTTCCGTCCCTAGAC-1	-5.15446	-3.55181	0
b2a_GCTTGCAGCACAATTG-1	0.309232	3.33832	20
b2a_GCTTGGATCGATTAGG-1	-4.902	1.50258	8
b2a_GCTTTCAGAGGAGGTG-1	0.286024	0.0930092	18
b2a_GGAAACCTTGTTGAAT-1	-2.1904	0.131415	5
b2a_GGAAAGTGCCCATGCC-1	-2.03776	-1.6984	4
b2a_GGAATGCGCTAGCGTG-1	-7.38429	-3.69074	0
b2a_GGACCTACGGTAACGT-1	-0.809456	2.33136	22
b2a_GGACGTCCATAGTTGG-1	-0.223033	4.35171	20
b2a_GGAGACCAATGTGCTT-1	1.59482	4.70745	16
b2a_GGAGCACCAAGAACTA-1	-7.4023	-3.69764	0
b2a_GGAGGCCGAAGTCGTC-1	0.287954	1.26323	19
b2a_GGAGGGCTTGGTTGGC-1	-7.39999	-3.70021	0
b2a_GGATCATCCCGTACGC-1	-1.51383	2.08389	21
b2a_GGATCCGGAATATACT-1	-6.79038	-3.75103	0
b2a_GGATGAAGATCGCTGA-1	4.25491	-5.04599	28
b2a_GGATGTCCTTACCGCA-1	0.680587	-0.00278735	18
b2a_GGATTCCGCTATACCC-1	1.90598	-5.59348	31
b2a_GGATTTCACTTCTATA-1	-6.60177	-3.75459	0
b2a_GGCAAGCCAGGGATAG-1	1.63184	4.642	16
b2a_GGCAATAGTCAATGAG-1	-5.89524	-4.79086	0
b2a_GGCAGCGGTAATCCTA-1	-0.176356	1.21322	19
b2a_GGCATATCGGTTCTGC-1	2.19955	-4.63408	31
b2a_GGCCCGGAGCATGTCT-1	1.94476	4.64728	16
b2a_GGCCCGTATACCATGC-1	-4.56153	4.45852	11
b2a_GGCGAAATCTAACTTG-1	2.50196	-6.64834	32
b2a_GGCGAACCGTTCTGAT-1	4.082	4.12225	12
b2a_GGCGGTAGGATCATTG-1	-5.66984	-4.70571	0
b2a_GGCTAAAGGGCGGGTC-1	-1.46778	-0.770221	5
b2a_GGCTCGCGTTGAGGTA-1	-4.90414	1.30452	8
b2a_GGCTCTGCTCCAACGC-1	-5.88013	-4.7378	0
b2a_GGGAATGAGCCCTCAC-1	-1.22777	2.18703	21
b2a_GGGAGTTAATGAGGCG-1	-7.37595	-3.68921	0
b2a_GGGATCCCAATACAAA-1	0.82363	4.2127	16
b2a_GGGATTTACCGCACCT-1	3.89061	-5.2202	28
b2a_GGGCCGGCCGAAGTAC-1	2.88224	-5.88911	28
b2a_GGGCGCAGCGTTACTC-1	1.90616	4.87622	16
b2a_GGGCGTCCACTGGCTC-1	2.29799	-4.3857	31
b2a_GGGCTCATCGAACCCA-1	-3.84178	0.477298	6
b2a_GGGCTGCCTAGGGCGA-1	-5.76118	-4.71219	0
b2a_GGGTCGTGGCAAGTGT-1	-5.02223	3.02622	9
b2a_GGGTGCATATGAAAGC-1	-5.20415	3.64173	9
b2a_GGGTTTAGGATAGGAT-1	3.49033	1.53103	23
b2a_GGTACACCAGATTTAT-1	-4.47595	4.44681	11
b2a_GGTAGTGCTCGCACCA-1	-6.02051	-4.5246	0
b2a_GGTATAGTGACACATA-1	-3.84004	2.81085	9
b2a_GGTCGGATAAACGGCG-1	-3.58109	0.348467	6
b2a_GGTCGGCCAGGAGCTT-1	-6.65113	-3.71606	0
b2a_GGTCTGAGAATCTGGA-1	-6.92519	-3.74669	0
b2a_GGTGATAAGGAGCAGT-1	1.90417	-6.51979	32
b2a_GGTGCAGAGCCTATCG-1	4.06421	1.18831	25
b2a_GGTTACCCGACACTTT-1	2.07337	5.06049	16
b2a_GGTTCTACTCGTCTGA-1	-1.08934	1.35007	21
b2a_GGTTTAATTGAGCAGG-1	-4.49662	4.14566	11
b2a_GGTTTACAATCTCAAT-1	-5.91814	-4.64936	0
b2a_GGTTTAGCCTTTCTTG-1	5.21788	-3.10339	27
b2a_GGTTTCAATCGGTCAG-1	0.317524	0.0791616	18
b2a_GGTTTGACAAGAAGCT-1	3.30843	0.72076	24
b2a_GTAAGTAACAGTCTGG-1	2.1253	-6.76871	32
b2a_GTAAGTCCACACTCTA-1	2.13781	4.93831	16
b2a_GTAATAAAGGGCTCCC-1	-4.98486	2.58839	9
b2a_GTACAGAGGCAAGGGT-1	2.07681	-6.41697	32
b2a_GTACGTCACGTATTAA-1	4.11187	1.13172	25
b2a_GTACTCCTGGGTATGC-1	-4.90312	1.6462	8
b2a_GTACTGGAGTTAGACC-1	-7.41757	-3.69407	0
b2a_GTAGCTTCCTCTTGTT-1	-4.90817	1.1885	8
b2a_GTATGTGGGTCTAGTT-1	0.956799	0.179276	18
b2a_GTCAATGCTATAATTT-1	1.66629	4.88776	16
b2a_GTCCATTACTGCTACG-1	2.65205	1.49704	24
b2a_GTCCCAACGTAAAGTA-1	-6.97865	-3.74303	0
b2a_GTCGTATTGGCGTACA-1	-1.37787	-1.15023	4
b2a_GTCGTCTGGTTGGCTA-1	-4.48034	4.43648	11
b2a_GTCGTGTCTGGTCATC-1	-4.32841	3.88726	11
b2a_GTCTCGACTAAGTTTG-1	-5.07326	3.62782	9
b2a_GTCTCGATCTGCTTTC-1	1.82729	-5.71652	31
b2a_GTCTTGAGGAGCAGTG-1	1.82779	4.42142	16
b2a_GTCTTGTAGCTATTCA-1	3.43426	1.54723	23
b2a_GTGAAACGGCGCCACC-1	-3.59605	0.409832	6
b2a_GTGAACTCCCATTCGA-1	-4.92996	2.58636	9
b2a_GTGAAGATTTCAAGTG-1	-2.09276	-0.383727	5
b2a_GTGAAGCCGTATAGTC-1	-4.44309	2.93111	9
b2a_GTGACCGCACACTACG-1	3.22645	-5.78042	28
b2a_GTGACGAGGGTGACCC-1	-4.73275	4.35564	11
b2a_GTGATGCACAACATCT-1	1.99004	-1.91819	26
b2a_GTGCCCGTTCGGATTC-1	2.35983	-6.57797	32
b2a_GTGCCTCAGTGTACGG-1	1.87362	-2.72487	30
b2a_GTGCGACAGGGAGTGT-1	-1.37563	-0.445263	5
b2a_GTGCGTGTATATGAGC-1	2.21858	-6.79039	32
b2a_GTGGAGCATGTCGGCC-1	2.14556	5.00009	16
b2a_GTGGTTACTTCTTTCG-1	-4.68923	2.61352	9
b2a_GTGTACCTTGGCTACG-1	-7.19117	-3.72389	0
b2a_GTGTGAATAACTTAGG-1	-6.82543	-3.73008	0
b2a_GTTAACTATGTTGTCA-1	3.36116	1.47004	23
b2a_GTTAAGTTAGAGTGGG-1	1.7159	4.24013	16
b2a_GTTAGCCGTAAATCAA-1	-5.26214	3.55673	9
b2a_GTTATATCAGGAGCCA-1	-3.90393	2.97462	9
b2a_GTTCATCGTTTGGCTG-1	-4.56263	3.22554	9
b2a_GTTCGGATCGGGAACA-1	3.48631	1.52881	23
b2a_GTTCGGGCGTACCATT-1	-4.74063	3.0487	9
b2a_GTTCGTCTGGGTCCCT-1	1.77062	4.42666	16
b2a_GTTGCGCTAACATTAC-1	2.00029	4.67237	16
b2a_GTTGGACCGCATCAGG-1	1.35836	4.22847	16
b2a_GTTGGATTCAGTGGCT-1	1.33575	-1.71983	26
b2a_GTTGGATTGAGAACAC-1	-3.66045	1.26742	8
b2a_TAAAGACAACCCTTTA-1	1.1011	4.12064	16
b2a_TAAAGCTGCAATAGGG-1	-0.291231	1.26981	19
b2a_TAAATCTTTACACCTC-1	-4.44634	4.41807	11
b2a_TAAATGCCGTCTCATG-1	4.16413	1.1346	25
b2a_TAACCTACCGTCCGAG-1	-4.75977	2.14741	8
b2a_TAACTATTACGCCAAA-1	-5.0905	3.24004	9
b2a_TAAGCCCTTACGACCA-1	-0.175501	4.26975	20
b2a_TAAGGCAACATAAGAT-1	-5.73559	-4.43708	0
b2a_TAAGGCTGAATCCCTC-1	5.23515	-4.01193	27
b2a_TAATAAACAAGGAGAT-1	1.78004	-2.88134	30
b2a_TAATAGCTAAATGATG-1	-4.56525	4.43847	11
b2a_TAATAGTGACGACCAG-1	-6.58535	-3.76692	0
b2a_TAATCGATCCGTACGT-1	-4.19137	0.592756	8
b2a_TAATTAGGACATCCGT-1	3.05279	1.48773	24
b2a_TAATTGGAATCGGGAA-1	-1.49803	2.14215	21
b2a_TACACCGTCGTTAGTC-1	-4.43789	4.40356	11
b2a_TACCGCGGACTTGCAG-1	-3.75743	1.43232	8
b2a_TACGCTATAGAAACCT-1	-4.55496	3.04244	9
b2a_TACGGGATGCTAGCAG-1	1.6008	-5.26872	31
b2a_TACGTGCAAGGTTCCT-1	2.13768	4.94154	16
b2a_TACTCTCCGAACAAAT-1	1.56323	-5.32815	31
b2a_TACTGCAATCAATTAC-1	-2.05943	-0.433558	5
b2a_TACTTGTTAGTAGTCC-1	3.07205	-5.83157	28
b2a_TACTTTACTGAGCCGG-1	-4.88615	0.980797	8
b2a_TAGAAAGGTGGCGCTA-1	-7.3952	-3.674	0
b2a_TAGACGCCCGTACCGG-1	-4.2458	1.29026	8
b2a_TAGACTACCTAGCGTT-1	-1.01889	1.27499	21
b2a_TAGCCATTTCAAAGTC-1	3.84921	-5.10748	28
b2a_TAGCCGGCGGTCAGCG-1	0.482944	-0.276479	18
b2a_TAGCGTCCCTCGATTG-1	3.59386	1.76598	23
b2a_TAGGCATGTTACGCCA-1	-2.86106	-1.9485	3
b2a_TAGGGAGCTTGGGATG-1	0.938284	0.256789	18
b2a_TAGGTCGCCGGAACTG-1	-4.7987	1.69528	8
b2a_TAGGTGCTCGCCTAGC-1	2.32103	-6.69707	32
b2a_TAGTCGATCACGGGTT-1	4.45155	-3.82135	27
b2a_TAGTCTGTGACGTTGC-1	-2.49631	0.12832	5
b2a_TATAGATGGTCGCAGT-1	-0.89746	0.810094	19
b2a_TATATCCCTGGGAGGA-1	0.622077	0.534908	18
b2a_TATATTACAAATGTCG-1	-1.47164	2.11783	21
b2a_TATCACCCAACCGACC-1	-4.22539	1.40495	8
b2a_TATCACTTCGAGTAAC-1	-1.08381	1.3262	21
b2a_TATCGATCTATGCATA-1	-2.50919	-1.85187	3
b2a_TATGATCCGGCACGCC-1	-5.10631	3.69778	9
b2a_TATGGTTAGTGGGAGA-1	-0.131122	1.30109	19
b2a_TATGTCAAGACCGACT-1	-1.97131	-1.51954	4
b2a_TATTACCATCCTGCTT-1	0.621806	0.473439	18
b2a_TATTCAATTCTAATCC-1	-6.88854	-3.74762	0
b2a_TATTGACATTTCTGCC-1	1.89444	4.39282	16
b2a_TCAAGAAATACTAGCT-1	-4.51172	3.03546	9
b2a_TCAAGGTTACTACACC-1	4.79064	-3.44588	27
b2a_TCACCGCTCGGCACTC-1	-4.84901	0.302728	8
b2a_TCACTACGACCAATGC-1	1.84903	-2.35248	30
b2a_TCACTCGTGCAACGGC-1	1.80116	-2.73981	30
b2a_TCAGAACCTCCACAGG-1	-4.97558	2.87968	9
b2a_TCAGCAAATGCATCTC-1	-6.99033	-3.77105	0
b2a_TCAGGGTGTAACGTAA-1	-5.71715	-4.48716	0
b2a_TCATGCAGGTTCTCAT-1	2.06649	-4.88911	31
b2a_TCATTTAAGTCTCCGA-1	-3.7834	2.57214	9
b2a_TCCACTTTATCTAGGT-1	-7.35275	-3.68482	0
b2a_TCCAGATGTACGCCAA-1	-4.3931	4.0339	11
b2a_TCCATTCCCACTAGAG-1	2.14635	5.1516	16
b2a_TCCCAAACAGACAACG-1	-4.50283	3.04554	9
b2a_TCCCAAAGCCCTAAAT-1	1.15529	4.19691	16
b2a_TCCCACTCTCTTCCGG-1	-5.07539	3.20621	9
b2a_TCCCGCCTATGTGCGT-1	-4.39826	4.36026	11
b2a_TCCCGCGTACTCCTGG-1	-5.67374	-4.73045	0
b2a_TCCCGTCAGTCCCGCA-1	-5.74992	-4.68774	0
b2a_TCCCGTCGCGTCATAG-1	-4.65555	3.82134	11
b2a_TCCCTAGATCAATAGG-1	-4.5276	3.8753	11
b2a_TCCCTTAGATTACTCG-1	2.07342	-4.50957	31
b2a_TCCGAAGTAGTCACCA-1	3.08368	0.776803	24
b2a_TCCGAATGGTCCTGAG-1	-5.07045	3.69085	9
b2a_TCCGATGACTGAGCTC-1	-5.6939	-4.68368	0
b2a_TCCGCGGCAGCATCTG-1	0.539424	-0.283214	18
b2a_TCCGGAGGAAGGGCTG-1	2.82885	1.21007	24
b2a_TCCTGCCAACTGGAGA-1	1.98613	-3.01872	30
b2a_TCCTGGCGCTGCCTGG-1	3.51019	1.32934	23
b2a_TCGAAGAACCGAGCAC-1	5.28884	-3.95852	27
b2a_TCGCTAAACCGCTATC-1	1.77341	-4.05339	31
b2a_TCGCTCGGCACCAGCG-1	-4.54092	2.95408	9
b2a_TCGCTGGGCGGATTGT-1	-6.01951	-4.44178	0
b2a_TCGCTTTAAACGTTTG-1	-3.75615	0.463998	6
b2a_TCGGACGCCCAGCCCA-1	-7.34801	-3.713	0
b2a_TCGGAGTACATGAGTA-1	-7.39488	-3.69227	0
b2a_TCGGGAACGTGCCTAG-1	-5.23172	3.45968	9
b2a_TCGGGCCGTCGTGGTA-1	2.48691	-6.594	32
b2a_TCGGTGACCGCTCCGG-1	2.98421	0.821349	24
b2a_TCGTAAGACGACATTG-1	-7.08549	-3.72613	0
b2a_TCGTAAGCTCCGAGGA-1	-1.3874	2.09007	21
b2a_TCTACGGGCTCAGTTG-1	1.72171	4.80566	16
b2a_TCTAGTGATATCGTGG-1	5.31883	-3.93551	27
b2a_TCTCGAACGAGGTCAC-1	1.9375	-2.7652	30
b2a_TCTCGACGTATCGCCG-1	4.2659	3.23271	12
b2a_TCTGAACTCGTACCCG-1	4.6795	-4.04903	27
[truncated: 1,972 more rows]

## Sheet: 2B
	UMAP_1	UMAP_2	region
c2b_AAACACCAATAACTGC-1	0.804073	1.05803	Dc-1/2
c2b_AAACCGGGTAGGTACC-1	-3.9296	-2.88975	vVZ
c2b_AAACCGTTCGTCCAGG-1	1.62376	2.27989	Dm-2r
c2b_AAAGGCTCTCGCGCCG-1	2.95486	4.75173	Dm-3
c2b_AAAGTAGCATTGCTCA-1	-4.42602	1.57094	Vd-r
c2b_AAATCGTGTACCACAA-1	4.88785	-2.91014	Dl-g
c2b_AAATGGCCCGTGCCCT-1	2.00587	-5.23241	Dl-v
c2b_AAATTGATAGTCCTTT-1	1.72562	2.34905	Dm-2r
c2b_AAATTTGCGGGTGTGG-1	-4.7432	0.0832319	Vd-r
c2b_AACAATACATTGTCGA-1	3.79551	4.85591	Dm-3
c2b_AACACGAGACGCGGCC-1	-3.93887	-2.90168	vVZ
c2b_AACAGCTGTGTGGCAA-1	2.72173	4.32779	Dc-3
c2b_AACCCATCCCATGATC-1	3.99495	-4.81533	Dl-v
c2b_AACGGCCATCTCCGGT-1	-3.32881	0.251518	Vc
c2b_AACGTACTGTGGGTAC-1	-0.187386	0.647164	Dc-1/2
c2b_AACTCTCAGTGTGCTC-1	1.78693	2.42375	Dm-2r
c2b_AAGACCCAACTGAACA-1	4.37311	3.97028	VZ
c2b_AAGATGGCACCGGACC-1	4.3966	4.05317	VZ
c2b_AAGCGTCCCTCATCGA-1	3.18671	4.84158	Dm-3
c2b_AAGGGAACGACTGGCT-1	1.25261	1.34175	Dc-1/2
c2b_AAGGGACTATGCATTC-1	-0.559707	1.04407	Dc-1/2
c2b_AAGTGCGTTAGAATCT-1	-4.67009	1.43742	Vd-r
c2b_AAGTTCGGCCAACAGG-1	-4.44757	-0.721194	Vc
c2b_AATAACACTAGAACAA-1	-4.36845	1.89616	Vd-r
c2b_AATAGAACAGAGTGGC-1	0.469614	1.56538	Dc-1/2
c2b_AATAGTCCGTCCCGAC-1	3.79312	4.8291	Dm-3
c2b_AATCTAGGTTTACTTG-1	2.32238	-4.69001	Dl-v
c2b_AATCTGGCTTTCTAGT-1	2.18723	-4.86299	Dl-v
c2b_AATGTGCCCGAGGTGT-1	0.489457	1.18017	Dc-1/2
c2b_AATGTGCTAATCTGAG-1	4.13201	4.1512	VZ
c2b_AATTAAAGGTCGGCGT-1	1.23435	-2.34342	Dl-v
c2b_ACAATCCATTTAAACC-1	-5.3501	-7.99096	ON
c2b_ACAATGAATACGGAGA-1	1.83887	2.44122	Dm-2r
c2b_ACACATGATCAAATCT-1	4.04705	-5.25899	Dl-v
c2b_ACACTGATCAAGGTGT-1	0.327921	1.32751	Dc-1/2
c2b_ACAGAACTGAGAACAA-1	0.160242	0.285397	Dc-1/2
c2b_ACAGGTGGAGGTGAGG-1	-4.38474	1.76582	Vd-r
c2b_ACATCCCGGCCATACG-1	2.9795	4.69911	Dm-3
c2b_ACATTAGTTTATATCC-1	3.75949	2.35988	VZ
c2b_ACCAACGCTTATTTAT-1	2.52049	3.94043	Dc-3
c2b_ACCATCGTATATGGTA-1	0.701918	-2.46363	Dl-v
c2b_ACCCATCTTGAGGGTA-1	-5.35389	-8.0084	ON
c2b_ACCCGAGCGAAATTAC-1	2.74191	4.34802	Dc-3
c2b_ACCCGGTTACACTTCC-1	0.561266	-2.06603	Dl-v
c2b_ACCCGTGTCATCAGTA-1	3.53429	5.05788	Dm-3
c2b_ACCCTATGCCATATCG-1	4.23375	4.36858	VZ
c2b_ACCGAAGAGTCTGGTT-1	3.97419	-4.75686	Dl-v
c2b_ACCGGTCAGGTACACC-1	4.17474	-4.87902	Dl-v
c2b_ACCGTGACCACGTGGG-1	4.15916	4.50207	Dm-3
c2b_ACCTAAGTACCTTTCA-1	-4.85267	1.40664	Vd-r
c2b_ACGACTGGTCATACTC-1	3.52924	5.00718	Dm-3
c2b_ACGAGGATACCACTCT-1	2.0485	-4.52917	Dl-v
c2b_ACGAGGTTTACAACGT-1	3.99878	-4.84876	Dl-v
c2b_ACGCGAAGTCAGACGA-1	3.45108	1.73754	Dd
c2b_ACGGCACTTGCTTGGG-1	4.15279	3.19445	VZ
c2b_ACGGCCAACATGGACT-1	2.37272	2.96491	Dc-3
c2b_ACGGGAGTGTCGGCCC-1	-4.46351	-1.00058	Vv
c2b_ACTCCAATATCATCAT-1	3.32082	5.09108	Dm-3
c2b_ACTCCCATTCCTAAAG-1	1.43213	-4.97995	Dl-v
c2b_ACTCGTAACCCGTCCT-1	-3.77781	0.566836	Vc
c2b_ACTTTGGTCGTGCTCC-1	4.64483	-4.03735	Dl-g
c2b_AGAAGGTACACTTCAC-1	2.49034	-4.74187	Dl-v
c2b_AGAAGGTTGCCGAATT-1	0.69394	-2.34558	Dl-v
c2b_AGAAGTGATTCGTGAT-1	-4.8306	-0.0393386	Vd-r
c2b_AGACGACGATGCCGCT-1	-4.39896	2.23379	Vd-r
c2b_AGAGAAGGAGTACAAT-1	3.31985	4.91341	Dm-3
c2b_AGATGCAAGACGTGCA-1	1.45792	1.37792	Dc-1/2
c2b_AGATTCACAACCGATA-1	2.84245	-4.6735	Dl-v
c2b_AGCAACCGAAAGTAAT-1	1.0285	0.425885	Dc-1/2
c2b_AGCAGCCAGATGAATA-1	3.73221	4.91282	Dm-3
c2b_AGCATCATTTCGAAAG-1	0.784095	0.27552	Dc-1/2
c2b_AGCCCGGCATTAGAGG-1	3.86822	3.7241	VZ
c2b_AGCCGTGGCTAAATGT-1	-3.65807	0.91909	Vd-r
c2b_AGCCTAATACCCACGT-1	2.10593	-5.00447	Dl-v
c2b_AGCGACAGGAACGGTC-1	-4.3682	1.84438	Vd-r
c2b_AGCGCATAATGAATCG-1	3.64133	4.96328	Dm-3
c2b_AGCGGCGGTTAGCGGT-1	2.2199	-4.84787	Dl-v
c2b_AGCTAACAAGCAATGT-1	3.15637	4.96273	Dm-3
c2b_AGCTCTTTACTCAGTT-1	1.07334	-2.51642	Dl-v
c2b_AGCTGTAACCTCAATC-1	0.203659	0.957106	Dc-1/2
c2b_AGGACGACCCATTAGA-1	-0.656981	-1.43761	Vx
c2b_AGGATCACGCGATCTG-1	2.01436	-5.28643	Dl-v
c2b_AGGCAGGGAGCGTACT-1	3.71581	4.96581	Dm-3
c2b_AGGCCCTAGAACGCCA-1	-4.72046	-1.31473	Vv
c2b_AGGCGGTTTGTCCCGC-1	4.00934	-5.29136	Dl-v
c2b_AGGCTTCCCGAAGAAG-1	0.159667	0.950043	Dc-1/2
c2b_AGGGACTCTACGCGAC-1	3.16178	4.94278	Dm-3
c2b_AGGGTGCCGTTCTTTA-1	2.82538	5.24139	Dm-3
c2b_AGGTAGATCGAGATAT-1	3.65379	5.1786	Dm-3
c2b_AGGTAGGTACAAAGCT-1	-5.39097	-8.03198	ON
c2b_AGGTCAGGTGAGAGTG-1	-3.89262	-2.86077	vVZ
c2b_AGTATGCTGGAGACCA-1	-0.358708	1.06268	Dc-1/2
c2b_AGTATTTGGCACGACC-1	3.66052	4.98179	Dm-3
c2b_AGTCAACACCACCATC-1	1.13492	-2.51072	Dl-v
c2b_AGTCGGCTCAACTTTA-1	-3.09563	-0.482982	Vl
c2b_AGTCGTGGGCATTACG-1	-4.55259	1.49845	Vd-r
c2b_AGTCTCACAAGACTAC-1	0.177636	0.922667	Dc-1/2
c2b_AGTGACCTACTTTACG-1	-0.609584	0.342274	Dc-1/2
c2b_AGTGATATGAGTAGTT-1	-0.896759	1.59132	Dc-4
c2b_AGTGCGTAGCTCGTAA-1	-1.40322	-0.60781	Vx
c2b_AGTTAAACACTTGCGA-1	0.953801	-2.56547	Dl-v
c2b_AGTTAAGTCAACCGCT-1	0.149759	0.0815563	Dc-1/2
c2b_AGTTTGGCCAGACCTA-1	-4.86024	-0.244485	Vd-r
c2b_ATAAACGGACCCGTAA-1	3.94071	2.41101	VZ
c2b_ATAAATATTAGCAGCT-1	-5.42285	-8.07681	ON
c2b_ATAAGTTACCGCGACG-1	-1.33832	1.88105	Dc-4
c2b_ATACGGAACGTCGTTT-1	0.868311	0.631517	Dc-1/2
c2b_ATAGGCGGCTATAGAA-1	-2.41981	-1.48292	Vx
c2b_ATAGTGAAGCGTTCTC-1	2.25555	-1.65694	Dl-v
c2b_ATATTCAGTTAAACCT-1	-1.84753	-1.77692	Vl
c2b_ATCAAACGAAGGTTTG-1	-4.96216	1.16604	Vd-r
c2b_ATCAATGCCGTGGCTG-1	0.725282	1.1243	Dc-1/2
c2b_ATCACGTGCTAATTAA-1	-3.85062	0.503283	Vc
c2b_ATCAGACGGCACGCCG-1	-1.79168	-1.674	Vl
c2b_ATCAGCTCGTCCACTA-1	2.10449	-5.21803	Dl-v
c2b_ATCCAGAGCAACAACC-1	-0.768979	1.68241	Dc-1/2
c2b_ATCCAGGATTCGTGAA-1	1.1559	-2.46845	Dl-v
c2b_ATCCTACCTAAGCTCT-1	-0.446152	0.609045	Dc-4
c2b_ATCCTGAATCGCTGCG-1	-5.2966	-7.91788	ON
c2b_ATCCTGCGTGGAATGG-1	-0.775026	1.48492	Dc-4
c2b_ATCGTGGAAAGTCTGG-1	3.39029	1.87369	Dd
c2b_ATCTGACATGGAAGGA-1	4.24465	4.05189	VZ
c2b_ATGACGCGTTCTATCC-1	-4.53091	1.56568	Vd-r
c2b_ATGATGCAATGGTACA-1	-1.45028	-0.667574	Dc-4
c2b_ATGCACGCGCTGTTCA-1	4.0796	-4.53719	Dl-v
c2b_ATGGGACCTGCTGAAC-1	3.2426	4.9814	Dm-3
c2b_ATGTGAAAGCCTAATG-1	-3.15934	-1.08155	Vl
c2b_ATTAAACATGCGGACC-1	4.9565	-3.19891	Dl-g
c2b_ATTATTATGTCCGTCA-1	3.71684	4.76805	Dm-3
c2b_ATTCATATACTGTCCA-1	4.98459	-2.85403	Dl-g
c2b_ATTTCCGGGTTCTGCG-1	-4.43586	3.88957	Vs
c2b_ATTTGCGCGAGTAGCT-1	-4.36537	1.98112	Vd-r
c2b_CAAACGAGTATCGCAG-1	-0.354456	0.842869	Dc-4
c2b_CAAAGATTATTGGGCC-1	1.71336	2.33944	Dm-2r
c2b_CAAATCTCTCACAAGG-1	-3.97348	-2.89145	vVZ
c2b_CAAATGTCCTTCCGTG-1	-0.54745	0.435227	Dc-4
c2b_CAACTGCTCATCCGAT-1	3.83408	4.83928	Dm-3
c2b_CAATATTCTTGACCTA-1	0.211938	1.26874	Dc-1/2
c2b_CACAATGAGCTGCTAT-1	0.482697	-1.82547	Vx
c2b_CACATCGTGCACGCGC-1	3.82461	4.86477	Dm-3
c2b_CACCAGTCAGCATGCA-1	1.21821	1.22487	Dc-1/2
c2b_CACCCGGTTTGTGACT-1	-3.53704	2.34437	Vs
c2b_CACCCTTGGTGAGACC-1	2.09933	-5.15394	Dl-v
c2b_CACCGTTAGGGATCAC-1	-4.40515	2.37054	Vs
c2b_CACCGTTGCGCGATAT-1	-4.82653	-0.390364	Vv
c2b_CACGTCGGCAACCTCT-1	-4.53085	1.5032	Vd-r
c2b_CACTCCTATGTAAGAT-1	-4.48637	3.92716	Vs
c2b_CAGACACCGATCGCTG-1	2.5866	3.97688	Dc-3
c2b_CAGACGAACCTGATAC-1	-0.466206	0.972417	Dc-1/2
c2b_CAGAGACGGTCACCCA-1	3.28219	1.65318	Dd
c2b_CAGAGGCGATGCATGA-1	2.48796	4.12917	Dc-3
c2b_CAGATCCTGGTTTGAA-1	3.31895	-5.69461	Dl-v
c2b_CAGCGATTCCCTTCAA-1	1.75424	2.34776	Dm-2r
c2b_CAGCTGGCGTAACCGT-1	-3.29598	0.232919	Vl
c2b_CAGGATATATCGTTGT-1	4.9566	-3.37369	Dl-g
c2b_CAGGCCGTTTGGGTGT-1	1.39565	-3.00306	VZ
c2b_CAGGCGCACGGTGGTC-1	1.62788	2.2626	Dm-2r
c2b_CAGTACCAGTTTACGT-1	-3.12641	-2.16306	Vl
c2b_CATACCCGTACCCAGT-1	-5.36422	-8.01986	ON
c2b_CATACGAACTAGCTGG-1	3.76229	5.1251	Dm-3
c2b_CATAGCGTTGCCCACC-1	2.78686	4.33353	Dc-3
c2b_CATAGTCCACAAGAAC-1	-4.49251	-1.05711	Vv
c2b_CATATAGGTACAGTCA-1	4.04531	-2.58635	Dl-g
c2b_CATATGTCAGGCTACG-1	-3.86548	0.551929	Vc
c2b_CATCGGACGGGTTAAT-1	4.83833	-3.29186	Dl-g
c2b_CATTTGAGTGGTACGT-1	-0.229745	1.02051	Dc-1/2
c2b_CCAAGAAAGTGGGCGA-1	2.06949	1.82682	Dc-1/2
c2b_CCACACTGAGATATTA-1	1.39992	-2.77253	Dl-v
c2b_CCACCAACTTTACTGT-1	0.199287	1.028	Dc-1/2
c2b_CCACGGAGCCATAAGA-1	-4.74356	-0.919624	Vv
c2b_CCAGAAAGCAACTCAT-1	-4.38419	2.14141	Vd-r
c2b_CCCAACATACGTCGCG-1	-2.09098	-1.73747	Vl
c2b_CCCAATGAGATTTGCA-1	4.42261	3.91856	VZ
c2b_CCCAATTTCACAACTT-1	-5.33004	-7.98409	ON
c2b_CCCAGTAAACTTGGGA-1	2.63146	-4.67737	Dl-v
c2b_CCCGGTGTATCGGAAT-1	2.46855	-4.9069	Dl-v
c2b_CCCTATGTAGAGCAGA-1	1.3788	1.33471	Dc-1/2
c2b_CCCTTTGACAGGTCTT-1	2.83629	1.79088	Dd
c2b_CCGACGGGCATGAGGT-1	0.146636	0.85933	Dc-1/2
c2b_CCGCCGGAACTTCTCG-1	3.00025	-4.65213	Dl-v
c2b_CCGCGGAATGCGTCAC-1	0.350078	1.19729	Dc-1/2
c2b_CCGCTTACCTCACTCT-1	-4.29365	1.28064	Vd-r
c2b_CCGGAGCGTACTTTCT-1	3.59836	4.94564	Dm-3
c2b_CCGGGTTCGAGGTTAC-1	-5.42225	-8.07748	ON
c2b_CCGGTTTGTAATTGTG-1	3.23777	4.90344	Dm-3
c2b_CCGTATCTCGTCGTAG-1	-3.65893	1.42373	Dc-1/2
c2b_CCGTGTTAAATTCCAT-1	-4.64649	1.45058	Vd-r
c2b_CCTAGGTAAAGGTAGC-1	2.34405	-4.71363	Dl-v
c2b_CCTATACCGTCCTGTC-1	3.03401	4.73756	Dm-3
c2b_CCTATGGCTCCTAGTG-1	3.04029	1.87284	Dd
c2b_CCTCGCGCTGTGCGAT-1	4.35306	3.62499	VZ
c2b_CCTCTATCGATTAGCA-1	0.164759	0.325039	Dc-1/2
c2b_CCTGACCACCGATGGT-1	4.38329	-3.54349	VZ
c2b_CCTTTAAGGGAGCACT-1	3.65482	5.08333	Dm-3
c2b_CGAAACGCAATTCATG-1	-3.88099	-2.87982	vVZ
c2b_CGAACCCGCATGCGTC-1	-0.323661	0.866388	Dc-1/2
c2b_CGAACGGCCGGACAAC-1	1.92157	-5.30491	Dl-v
c2b_CGAATCTGCTCGACGC-1	1.21577	1.24102	Dc-1/2
c2b_CGAATGAAGTCATTGC-1	1.16247	1.30277	Dc-1/2
c2b_CGAGTACTAAAGAGGA-1	-3.38005	-0.821666	Vc
c2b_CGAGTGAAGGTACCAG-1	0.250806	1.03231	Dc-1/2
c2b_CGATACCTCGCGGACA-1	1.19538	-2.51284	Dl-v
c2b_CGATCTGTTGGAGGAC-1	-2.21956	-0.30713	Vv
c2b_CGATGTTGTTATCTAC-1	4.06247	-4.86202	Dl-v
c2b_CGCCCAGCACGCCTAG-1	3.29839	5.15562	Dm-3
c2b_CGCGAGTCTGCCGGGT-1	0.553065	0.162433	Dc-1/2
c2b_CGCGCAAATGTCCAGA-1	1.17981	0.442304	Dc-1/2
c2b_CGCGCATGTTTGATTG-1	-0.212361	1.19584	Dc-1/2
c2b_CGCTGTGTGGATGTTG-1	4.37295	3.98312	VZ
c2b_CGCTTATTCCCGGTCG-1	-3.1715	-2.13215	Vx
c2b_CGGAAAGAATCAAACG-1	3.70452	5.18354	Dm-3
c2b_CGGAACGTAAACATAG-1	-1.47172	-0.771065	Dc-1/2
c2b_CGGAGCAATTTAATCG-1	4.02953	3.29116	VZ
c2b_CGGGCCTTCTTTGTAA-1	2.30577	-1.66872	Dl-v
c2b_CGGTGCAGATAGAACG-1	-3.39044	-2.44539	Vx
c2b_CGGTGCGCGTTGGTCC-1	-4.39208	1.59112	Vd-r
c2b_CGTCACGTCCATTGGT-1	-1.29981	1.84007	Dc-4
c2b_CGTCGCTTGGTTATAC-1	3.40194	1.7493	Dd
c2b_CGTCGGGTCTAAGCGC-1	1.1091	0.392084	Dc-1/2
c2b_CGTGAAGTTAATTCAC-1	2.26806	-1.66092	Dl-v
c2b_CGTGCATTGTCGACGC-1	-5.33447	-7.98572	ON
c2b_CGTGCTTCTACCTAAA-1	3.04574	4.76412	Dc-3
c2b_CGTGTCTCGTTACGAC-1	3.25388	4.88375	Dm-3
c2b_CGTTCATGGTGCGCGT-1	-2.25657	-1.81906	Vl
c2b_CGTTTGTGTAGAGGGT-1	3.0892	4.71651	Dm-3
c2b_CTAAAGAATGCCTACT-1	-5.38028	-8.03978	ON
c2b_CTAAATCCGGTGTACA-1	3.68124	5.13338	Dm-3
c2b_CTAACCGCGCGCCCGT-1	-5.36259	-8.01716	ON
c2b_CTAACTGGTCCGGTTC-1	-4.86807	1.51721	Vd-r
c2b_CTACTATCATAGGTTT-1	0.0539442	0.603527	Dc-1/2
c2b_CTATAGGCGTTGATGT-1	3.84069	4.77456	Dm-3
c2b_CTCATGGTAATTTGCG-1	-4.38906	1.44956	Vd-r
c2b_CTCCCTCCTTTCGATC-1	-0.150309	0.498371	Dc-1/2
c2b_CTCCGCCCACATGAGG-1	-1.94885	-1.92579	Vl
c2b_CTCGCATTGCATAGCC-1	4.15849	-4.7393	Dl-v
c2b_CTCGGGTTCTCTGGCC-1	2.64217	4.09664	Dc-3
c2b_CTCGGTTGTCGGCCCT-1	1.57441	2.25146	Dm-2r
c2b_CTCGTCGAGGGCTCAT-1	3.97872	-5.30852	Dl-v
c2b_CTCTCTAACTGCCTAG-1	0.869375	0.753779	Dc-1/2
c2b_CTCTTCTGGAAGTTAG-1	4.27743	4.27637	VZ
c2b_CTCTTGTCCCGCTTGG-1	2.80818	3.87162	Dc-3
c2b_CTGAATCCGAGACCTC-1	-0.673594	1.43363	Dc-4
c2b_CTGCCTTTAATACCTT-1	3.52965	5.05169	Dm-3
c2b_CTGCTGAGGCCACGAA-1	-4.91713	1.46933	Vd-r
c2b_CTGGACGCAGTCCGGC-1	2.21507	-4.86228	Dl-v
c2b_CTGGATTTACACTTGA-1	-0.169014	1.00636	Dc-1/2
c2b_CTGGCATCCGAATGAG-1	-4.54661	-0.462299	Vc
c2b_CTGGCTGGTTGTCAGT-1	2.61599	3.76042	Dc-3
c2b_CTGGGCCTGCTATATC-1	-4.44688	-1.26839	Vv
c2b_CTGGGTTGAGTTAAAG-1	2.86938	-4.61854	Dl-v
c2b_CTGTAGCCATCTCACT-1	3.16813	4.87855	Dm-3
c2b_CTGTTACCCAATCTAG-1	3.01919	1.7516	Dd
c2b_CTTCAGTGGTCGCCTA-1	3.17174	-5.75049	Dc-1/2
c2b_CTTCCGCTCCGTGAAG-1	3.27097	4.93992	Dm-3
c2b_CTTCGTAGATAGGTGA-1	1.30796	-2.77011	Dl-v
c2b_CTTCTATGTTGAAGTA-1	-4.97427	-0.918049	Vv
c2b_CTTCTATTAATGCTAG-1	0.397549	1.33045	Dm-2c
c2b_CTTCTGGGCGTACCTA-1	3.52654	4.85761	Dm-3
c2b_CTTGCCCAGGCTCTAC-1	4.02912	-2.28946	Dl-g
c2b_GAAACATAGGAAACAG-1	0.756918	1.09544	Dc-1/2
c2b_GAAACCGAATTACCTT-1	-0.763504	1.41454	Dc-4
c2b_GAAACCTATACAAATG-1	3.85584	5.25412	Dm-3
c2b_GAAAGCAGTGCACTTT-1	3.28609	5.05445	Dm-3
c2b_GAAATTGTCTCTATAA-1	-0.476693	0.221894	Dc-1/2
c2b_GAAGAAACGATATTGT-1	2.6694	4.26885	Dc-3
c2b_GAAGCTCGGACCCGTC-1	0.80835	0.588539	Dc-1/2
c2b_GAAGTCAGTTGCACTA-1	3.39024	1.70333	Dd
c2b_GAAGTGATTTATCGTG-1	1.34032	-2.70588	Dl-v
c2b_GAATAGTGCTCGATTA-1	3.64772	4.98551	Dm-3
c2b_GAATTCACCCGGGTGT-1	-0.35834	0.421622	Dc-1/2
c2b_GACACTGAGTTCAGTG-1	-1.53546	-0.7513	Vx
c2b_GACATCGATTTATAAC-1	0.602779	1.95766	Dc-1/2
c2b_GACCCAATTATGATAC-1	0.177198	0.510241	Dc-1/2
c2b_GACCGTGCTGACGGTG-1	2.19185	-1.67834	Dl-v
c2b_GACGCCGTAAAGGCTA-1	2.72694	4.19358	Dc-3
c2b_GACGCTTGCTTCTAAA-1	-5.32595	-7.97956	ON
c2b_GACTACAAAGCGGTGG-1	-3.16601	0.124347	Vl
c2b_GACTCCTTCCAATTGA-1	3.84669	-4.68899	Dl-v
c2b_GAGACTTCGCGACCGA-1	3.33439	1.68224	Dd
c2b_GAGAGGTGCATTCTGG-1	-4.78905	-1.47442	Vv
c2b_GAGCATCAACAACTTG-1	3.74962	5.33312	Dm-3
c2b_GAGCGCTGTTAGGTAA-1	1.25325	1.26844	Dc-1/2
c2b_GAGGCCCGACTCCGCA-1	1.19291	0.441029	Dc-1/2
c2b_GAGGGTAGTAACAAAG-1	3.32939	5.03208	Dm-3
c2b_GAGTAAGGCCACGGGA-1	2.04959	-5.18672	Dl-v
c2b_GAGTATGCCCGCCTTG-1	0.198285	1.26583	Dc-1/2
c2b_GAGTCAGACCAGAATC-1	3.38238	5.00357	Dm-3
c2b_GAGTCCGCTTACCGGA-1	5.04811	-2.95645	Dl-g
c2b_GAGTTGATGGCAATTT-1	-0.0772164	0.384566	Dc-1/2
c2b_GATACGATGGGAGTCA-1	-0.357998	0.853362	Dc-4
c2b_GATAGGTAACGTTGAC-1	3.66857	1.99051	Dd
c2b_GATCAACATAAAGGGA-1	3.63283	5.13766	Dm-3
c2b_GATCGCTATATCTCAG-1	0.0112543	1.27755	Dc-1/2
c2b_GATGACAAGTAGGGCA-1	2.66996	4.4178	Dc-3
c2b_GATGCCTTCTGCGGCA-1	4.14202	-4.89983	Dl-v
c2b_GATGTAACGAACCACC-1	-0.0586385	0.436906	Dc-1/2
c2b_GATGTTCAATCCACGA-1	0.85954	-2.50095	Dl-v
c2b_GATTACTGAATTTGGG-1	-3.92907	-2.94225	vVZ
c2b_GATTGCTCCAGTTGCA-1	2.69807	3.97475	Dm-3
c2b_GCAACCACGGCCGCGT-1	-3.55633	-1.58398	Vx
c2b_GCAAGAATTCCTTGGC-1	-1.97709	-1.65821	Vl
c2b_GCACAACCTCGGGCGT-1	4.02115	-4.71022	Dl-v
c2b_GCACGCCTACTTAGAT-1	3.92278	3.71213	VZ
c2b_GCAGGAACTTAGATCT-1	2.71498	-4.75454	Dl-v
c2b_GCCACAATTTAAGGAC-1	-1.85402	-1.4655	Vx
c2b_GCCATCGAGCTGCGTG-1	2.48676	3.9382	Dc-3
c2b_GCCATTAGCCTCAAAC-1	3.32326	-4.66751	Dl-v
c2b_GCCCGACTTCTTCCCG-1	-4.32962	1.31348	Vc
c2b_GCCCGCGCGTAAACGG-1	-3.90353	1.57484	Vd-r
c2b_GCCCTAGCCGTCGCGA-1	2.73857	-4.7738	Dl-v
c2b_GCCGACCCACGACTGC-1	3.22495	4.99378	Dm-3
c2b_GCGACCCAACCATCTG-1	3.15142	4.93318	Dm-3
c2b_GCGACGATAGTTGTAC-1	-0.250464	1.00874	Dc-1/2
c2b_GCGCAAATATATTCAA-1	1.49464	2.1994	Dm-2r
c2b_GCGCTATGCCGAGGCA-1	-0.530536	-1.43495	Vx
c2b_GCGGACCGCGTTGTGG-1	0.171578	0.992379	Dc-1/2
c2b_GCGGAGAAACTTCGCA-1	-3.80761	2.71916	Vs
c2b_GCGGCAAAGTATTGCC-1	2.59349	4.14871	Dc-3
c2b_GCGGGCGAGCCTTACC-1	3.1768	4.98774	Dm-3
c2b_GCGGTTCCCTATCATG-1	-0.586378	1.3529	Dc-4
c2b_GCTAGCTTGAATAGCT-1	1.63807	2.27686	Dm-2r
c2b_GCTCCTGACATACTGG-1	1.80995	2.44752	Dm-2r
c2b_GCTGAATCTTCCAATC-1	0.749841	1.10659	Dc-1/2
c2b_GCTGCTAAGTAGTCGA-1	3.25247	4.90588	Dm-3
c2b_GCTGGTTTAGGCCATA-1	4.21058	-4.82813	Dl-v
c2b_GCTGTATTACTGGCCC-1	-3.47019	0.24189	Vc
c2b_GGAACCGTGTAAATTG-1	-0.575188	0.781549	Dc-1/2
c2b_GGAACCTTGACTCTGC-1	0.778454	0.99273	Dc-1/2
c2b_GGACCTCTAGGCCGCC-1	2.55654	4.1226	Dc-3
c2b_GGACTCGTGAGTGGTC-1	3.87489	4.71138	Dm-3
c2b_GGATCTTACTGCCCTT-1	3.87532	4.787	Dm-3
c2b_GGATCTTGACTCAACC-1	2.10557	-4.47744	Dl-v
c2b_GGCAAAGGCGCCAATA-1	-4.45207	3.72624	Vs
c2b_GGCAAATTACTTTACT-1	2.25557	-1.62699	Dl-v
c2b_GGCCGAGACTCTGGTG-1	3.30438	5.02887	Dm-3
c2b_GGCCGTTTGGGTTTCA-1	3.86964	4.98825	Dm-3
c2b_GGCGCATGAATTGATG-1	-0.246568	0.3813	Dc-1/2
c2b_GGCGCGTTCGAGTTTA-1	5.0615	-2.8059	Dl-g
c2b_GGCTCCTCCACCTGTT-1	3.66419	5.11903	Dm-3
c2b_GGGAACGGGAGGTTAG-1	-5.25359	-7.90262	ON
c2b_GGGAACGGTTTCAGAT-1	3.48579	5.1086	Dm-3
c2b_GGGACAGAGTTACTCC-1	0.770977	0.94195	Dc-1/2
c2b_GGGACCCGTATATCTT-1	3.37109	4.83371	Dm-3
c2b_GGGATGGTCGTAACCG-1	-0.963286	0.0314162	Dc-1/2
c2b_GGGCAACCGCACGTGC-1	1.11607	0.232048	Dc-1/2
c2b_GGGCCCGTCTTAAACA-1	0.0130564	-1.23291	Vx
c2b_GGGCGGCAAATGAATT-1	-0.316774	0.773583	Dc-1/2
c2b_GGGCGGGTTCCCTACG-1	-2.35595	-1.7498	Vl
c2b_GGGCGTCACCACGTAA-1	-0.646347	1.44139	Dc-4
c2b_GGGCTATGATCGATGG-1	3.30372	4.93703	Dm-3
c2b_GGGTATTCTAGCAAAC-1	3.21762	-4.68185	Dl-v
c2b_GGGTGACACCTTAACT-1	5.00465	-2.89999	Dl-g
c2b_GGGTTAACATTTGAGT-1	2.64527	4.26345	Dc-3
c2b_GGTAACCGGGAGGATA-1	1.78972	2.49249	Dm-2r
c2b_GGTACAAACATGCTAT-1	2.22211	-1.62375	Dl-v
c2b_GGTAGACCGTTGGGCG-1	2.53932	4.02503	Dc-3
c2b_GGTCGGTCGTCCACAG-1	3.24935	4.8665	Dm-3
c2b_GGTCGTAAGCTCGCAC-1	-2.11374	-1.87535	Vl
c2b_GGTGAAGTACAGGGAT-1	-4.11743	1.03934	Vc
c2b_GGTGCTGGTACACATT-1	0.686434	-2.22358	Dl-v
c2b_GGTTACCACCCTCGGG-1	-2.96484	-0.776222	Vx
c2b_GGTTTAATTACCATCG-1	3.94699	4.76071	Dm-3
c2b_GTAATCTGATTCTTCG-1	-0.149951	0.78342	Dc-1/2
c2b_GTAGAGGGAGACAAGT-1	-4.82556	1.42511	Vd-r
c2b_GTAGCTCCGGGAGGCT-1	4.30192	4.08889	VZ
c2b_GTATCTCAGTCTTGAC-1	0.488105	1.04674	Dc-1/2
c2b_GTATGAAATTTCACTC-1	0.476478	0.134903	Dc-1/2
c2b_GTATTCTGAGAAACGA-1	-4.35481	1.4296	Vd-r
c2b_GTCAAAGAAGTGGTGT-1	3.76056	-5.44989	Dl-v
c2b_GTCGCCGTTGTGTGTT-1	3.59924	5.08541	Dm-3
c2b_GTCTATCTGAGTTTCT-1	0.989822	-2.65292	Dl-vv
c2b_GTCTCCTGCCAGTATG-1	4.15854	-4.87286	Dl-v
c2b_GTCTGGGCGGTCGAGA-1	-0.246647	0.781414	Dc-1/2
c2b_GTGACTTCAGTAGTGC-1	-0.508965	1.32675	Dc-4
c2b_GTGAGTGGTACAACGC-1	3.25857	1.61677	Dd
c2b_GTGATCATAGATCTGC-1	5.0372	-2.96971	Dl-g
c2b_GTGATTCGCCGCTCAA-1	-0.189452	0.596417	Vd-r
c2b_GTGCCATCACACGGTG-1	-2.75669	-2.00644	Vx
c2b_GTGCCGCTTCAAAGGT-1	-1.66126	-0.900326	Vx
c2b_GTGCGAAATCGAACAC-1	-1.06984	-0.57578	Vl
c2b_GTGGACCAACCCGATT-1	-4.94701	-1.15779	Vv
c2b_GTGGAGCGTTTACCGA-1	4.13581	-4.91161	Dl-v
c2b_GTGGAGTCGGCGGTTG-1	-4.42152	3.79068	Vs
c2b_GTGGCAAACAGCGGCA-1	-0.165695	0.435634	Dc-1/2
c2b_GTGGTATAGTCTGCCG-1	4.27939	4.23965	VZ
c2b_GTGGTTTCCGCCTTTC-1	-2.80157	-1.96882	Vx
c2b_GTTACTTTGGGCCTAG-1	-0.369751	-1.04955	Vx
c2b_GTTAGGCTACCCGTTT-1	3.06263	-4.66248	Dl-v
c2b_GTTATATTATCTCCCT-1	4.90536	-2.74445	Dl-g
c2b_GTTGAACCGGTTCCAT-1	0.725553	-2.41672	Dl-vv
c2b_GTTTGGTAGGGTCAAC-1	3.68515	2.06589	Dd
c2b_TAACAGCGTTTGTGCT-1	3.54496	4.98218	Dm-3
c2b_TAACATACACGCGATC-1	0.703927	0.803697	Dc-1/2
c2b_TAACTCATCCGCGCGG-1	-0.443649	-1.25316	Vx
c2b_TAAGGCATAACATCAA-1	3.54963	5.18394	Dm-3
c2b_TAAGTAACATCTTGAC-1	-1.74351	-0.818718	Vx
c2b_TAAGTCGCCGAGTATC-1	-4.3263	2.10339	Vd-r
c2b_TAATAGAACAGAGTTA-1	-4.4888	1.57858	Vd-r
c2b_TAATAGGTCACCAGAA-1	1.20782	1.28526	Dc-1/2
c2b_TACAACGCACAACTCA-1	1.17753	-2.43796	Dl-v
c2b_TACCAGAAGTAGGTTC-1	-0.507045	0.876589	Dc-1/2
c2b_TACCGGTCGTTTCCAT-1	-2.82552	-0.442361	Vx
c2b_TACCGTAGGTTAACTA-1	4.43939	3.44896	VZ
c2b_TACCTCAGTTGTCTGT-1	3.84192	4.85651	Dm-3
c2b_TACCTCCACACCAATG-1	3.85196	5.23677	Dm-3
c2b_TACCTTAAGATTTCCC-1	-4.87263	0.960696	Vd-r
c2b_TACGACGCTTGCTGCG-1	-0.592752	0.57101	Dc-4
c2b_TACGATGTTGATCATC-1	-5.44001	-8.09801	ON
c2b_TACGCAGTTCTTTCCT-1	2.0549	-1.70852	Dl-v
c2b_TACGCCGAGGGTACCC-1	-0.518028	2.58734	Dc-1/2
c2b_TACGCCTCCATTCCGA-1	3.6089	4.12573	VZ
c2b_TACTATGGTTCCTCAG-1	3.32821	4.9968	Dm-3
c2b_TACTCCTCTAGTTGAC-1	3.49416	5.08405	Dm-3
c2b_TACTCTTTCGTCTTCA-1	3.52577	5.11795	Dm-3
c2b_TACTGAACAGATTTAG-1	3.23704	4.92973	Dm-3
c2b_TACTTTCCGCACGCCA-1	-3.83036	-2.8187	vVZ
c2b_TAGAGATCATGCAACT-1	-4.06547	-2.69401	vVZ
c2b_TAGATATGGACTGGAA-1	-0.316039	1.16261	Dc-1/2
c2b_TAGCTAGAAGGCATGA-1	1.71768	2.28221	Dm-2c
c2b_TAGCTAGTGATGATGG-1	4.20421	4.38832	Dm-3
c2b_TAGCTCGCCTGATAAC-1	3.27762	1.67315	Dd
c2b_TAGGCGATGAGGTCTC-1	3.67398	-4.78648	Dl-v
c2b_TATACACAGACGCCTT-1	3.71083	2.04824	Dd
c2b_TATATAGGGCTTTACG-1	3.50287	5.13282	Dm-3
c2b_TATATATCGAGAAATG-1	2.64063	4.19098	Dc-3
c2b_TATCCATCTCGGTTAG-1	4.94979	-2.8211	Dl-g
c2b_TATCCGCACCGTCGGG-1	3.62479	5.02205	Dm-3
c2b_TATCTTGCAATACAAC-1	4.07098	-5.03159	Dl-v
c2b_TATTAACACCAAAGCA-1	3.25483	-4.4751	Dl-v
c2b_TATTAACCTGACCGCG-1	3.42616	5.04254	Dm-3
c2b_TATTATGTTTGCCTGC-1	3.99729	-5.30314	Dl-v
c2b_TATTCCACTCAGCTCG-1	2.97403	1.7653	Dd
c2b_TATTCCTCCGCCCACT-1	-4.82879	0.0739074	Vd-r
c2b_TCAACAAAGATAATTC-1	-4.31223	1.77388	Vd-r
c2b_TCAACATAGCGCCCTA-1	3.62072	5.1388	Dm-3
c2b_TCAACGAGGAGACAAA-1	-0.380392	0.407736	Dc-1/2
c2b_TCACAGCAAACTCGAA-1	1.67	2.30913	Dm-2c
c2b_TCACAGGAGAATAAGA-1	2.9824	4.70156	Dm-3
c2b_TCACCCTCTTAAGATT-1	5.11024	-3.03984	Dl-g
c2b_TCACGATGTCCGTGGA-1	-4.35955	1.64351	Vd-r
c2b_TCAGCAGTAGGCCCTG-1	4.56705	3.37432	VZ
c2b_TCAGTAGGGACTATAA-1	-0.690371	1.50827	Dc-4
c2b_TCAGTGTATACGTCAT-1	3.63945	5.17662	Dm-3
c2b_TCATCGATGGTCCCAA-1	1.80285	2.44987	Dm-2r
c2b_TCCAACTTTAAATTCT-1	1.39125	-3.77996	Dl-vv
c2b_TCCCTGGCGTATTAAC-1	3.99108	-5.32421	Dl-v
c2b_TCCGGTTCGTCCGGTC-1	0.475816	1.5032	Dm-2c
c2b_TCCTAGCAAAGAAGCT-1	0.903281	-2.56384	Dl-vv
c2b_TCCTCCTAAGACATTC-1	-2.13184	-1.85411	Vl
c2b_TCCTGCGTTGATACTC-1	-5.41057	-8.06817	ON
c2b_TCGAATATCCCGCAGG-1	2.71395	4.31524	Dc-3
c2b_TCGACAACTGAACCCG-1	4.08626	-4.85926	Dl-v
c2b_TCGAGCCAGGCAGGCC-1	-4.23371	3.89859	Vs
c2b_TCGCCGAAGTTGCGTC-1	-3.44145	0.168075	Vc
c2b_TCGGAGAGTATCGGGA-1	-4.19374	-1.52155	Vv
c2b_TCGGCGTACTGCACAA-1	2.11332	-4.99117	Dl-v
c2b_TCGGTCCCGACAATAG-1	0.753735	0.761188	Dc-1/2
c2b_TCGTTAGGAGTCCCTA-1	2.43419	1.81597	Dd
c2b_TCGTTGCTATCCGGTC-1	2.48965	4.19387	Dc-3
c2b_TCTAAAGAACAGTCTC-1	3.05664	-4.05626	VZ
c2b_TCTAATACTGCCTCAG-1	1.20357	0.502901	Dc-1/2
c2b_TCTAGCAATCTCCGCC-1	-4.87096	-0.84474	Vv
c2b_TCTGTTACCCAGCATA-1	-4.39764	2.00099	Vd-r
c2b_TGAACAAGCAGGGACT-1	4.37907	3.76166	VZ
c2b_TGACAGGACAAGTCCA-1	3.68829	-4.44734	Dl-v
c2b_TGACTCCGAATCATAC-1	4.38883	3.329	VZ
c2b_TGAGCCATACAGTCTC-1	-3.95124	-2.96768	vVZ
c2b_TGAGGAGTGCCAGCTT-1	4.36262	3.92125	VZ
c2b_TGAGGCATGTACTGTG-1	3.66652	-3.71519	VZ
c2b_TGAGTAAATTAGCGTA-1	5.0215	-2.87912	Dl-g
c2b_TGAGTGCCTCTTAAAT-1	-1.75125	-1.61313	Vl
c2b_TGATACATTTAGCCGT-1	2.90635	4.55649	Dm-3
c2b_TGATTCTGTCGCCGGT-1	-1.36361	-0.498602	Dc-1/2
c2b_TGATTTATTAGCTGTG-1	-5.34855	-8.00011	ON
c2b_TGCCAATGGGTACTCT-1	2.95816	4.63259	Dc-3
c2b_TGCCGGATGTACGAGC-1	3.52505	5.17246	Dm-3
c2b_TGCGACACCCTAGTGC-1	-0.852001	1.57051	Dc-4
c2b_TGCGACGGCCGAACGT-1	3.14629	4.90304	Dm-3
c2b_TGCGAGAATATTACCC-1	-4.17437	1.65987	Vd-r
c2b_TGCGTAAGAACCTGAT-1	-1.23795	-1.4147	Vx
c2b_TGCGTCATGACTGAGC-1	0.893323	0.0921245	Dc-1/2
c2b_TGCTTAGAGAGAATGC-1	2.62853	3.74828	Dc-3
c2b_TGGACGCAATCCAGCC-1	0.748405	0.952483	Dc-1/2
c2b_TGGCAGATTACGATCA-1	5.05834	-3.07957	Dl-g
c2b_TGGCATGAAGTTTGGG-1	3.74154	-4.7217	Dl-v
c2b_TGGCGACTGCTCCAAA-1	2.35224	4.28061	Dm-3
c2b_TGGCGATCAAGTTATG-1	2.65219	1.70497	Dd
c2b_TGGTCTGTTGGGCGTA-1	-5.36764	-8.01888	ON
c2b_TGTAGTGATCTATAAT-1	-5.41409	-8.06882	ON
c2b_TGTCGTTATCACATAT-1	4.03892	-5.28145	Dl-g
c2b_TGTTCGTATTGCGGTG-1	3.76957	2.23382	VZ
c2b_TTAAGGCCCGTACTTT-1	0.594186	1.06249	Dc-1/2
c2b_TTACTCTGGTACGTAC-1	-2.7694	-1.14007	Vx
c2b_TTACTGGGATATTTCA-1	3.86737	-2.34702	Dl-g
c2b_TTAGGTCATAACCGAC-1	4.32769	4.21427	VZ
c2b_TTATCCTCAAGGAATA-1	2.31867	-4.81537	Dl-v
c2b_TTCCAATCTGGCTATC-1	-0.273802	0.617964	Dc-1/2
c2b_TTCCACACAGATTTGA-1	0.159777	1.10739	Dc-1/2
c2b_TTCCGGCCTTGAGGCT-1	2.6103	4.20787	Dc-3
c2b_TTCGCCGCTCGCGCTA-1	3.94234	-4.48491	Dl-v
c2b_TTCGCGCGCCATACGA-1	3.81595	5.21059	Dm-3
c2b_TTCTAGAAAGTCTTAT-1	4.2992	4.17012	VZ
c2b_TTCTTGAGCCGCGCTA-1	-1.51369	-0.622724	Dc-1/2
c2b_TTCTTGGACGATCTGC-1	-4.36188	2.0874	Vd-r
c2b_TTGACATGAACGTGGA-1	-3.52503	-1.05406	Vx
c2b_TTGACCGTGTTAATGA-1	-4.83047	1.4545	Vd-r
c2b_TTGACTACCATATGGT-1	-1.60513	-1.54329	Vl
c2b_TTGAGAGTACTGCTAA-1	-1.92746	-1.55192	Vl
c2b_TTGATTAGCTGTTTCT-1	-4.8698	1.36303	Vd-r
c2b_TTGCACAATTCAGAAA-1	5.04114	-3.08146	Dl-g
c2b_TTGCCATAGCCCGCTC-1	0.942704	0.550164	Dc-1/2
c2b_TTGCCCTGATCACGGG-1	-5.37259	-8.0415	ON
c2b_TTGCCGCAGACCTACA-1	3.94102	2.69538	VZ
c2b_TTGCGGCATCAGAAAG-1	2.3199	4.24876	Dc-3
c2b_TTGCGTCGGCCAACCG-1	0.104993	0.890025	Dc-1/2
c2b_TTGGAAGAATACAGTC-1	-3.81634	1.07025	Vd-r
c2b_TTGGATATCGTCTACG-1	-0.540163	1.14108	Dc-1/2
c2b_TTGGTCACACTCGTAA-1	-0.379853	0.760169	Dc-1/2
c2b_TTGGTTGCGGTGCGCG-1	1.11518	0.382411	Dc-1/2
c2b_TTGTAAGGACCTAAGT-1	-4.54138	-1.0434	Vv
c2b_TTGTGGTAGGAGGGAT-1	-4.67264	1.46039	Vd-r
c2b_TTGTGTTTCCCGAAAG-1	3.52802	1.8073	Dd
c2b_TTGTTTCACATCCAGG-1	4.21965	4.33384	VZ
c2b_TTGTTTCATTAGTCTA-1	2.90813	4.5881	Dc-3
c2b_TTGTTTCCATACAACT-1	-4.94006	-1.16205	Vv
c2c_AAACTGCTGGCTCCAA-1	-4.65863	-1.52209	Vv
c2c_AAAGGCTCTCGCGCCG-1	-0.563692	0.947516	Dc-1/2
c2c_AAATACCTATAAGCAT-1	-2.05989	-1.83033	Vl
c2c_AAATCGTGTACCACAA-1	-4.54644	1.55757	Vd-r
c2c_AAATTTGCGGGTGTGG-1	4.2063	4.38245	VZ
c2c_AACCTTTAAATACGGT-1	1.92121	-2.84384	Dl-v
c2c_AACGATAATGCCGTAG-1	1.71088	-3.46591	Dl-v
c2c_AACGGCCATCTCCGGT-1	3.69674	5.35365	Dm-3
c2c_AACGTACTGTGGGTAC-1	3.41064	5.18433	Dm-3
c2c_AACTAGGCTTGGGTGT-1	-1.39483	-0.538701	Dc-1/2
c2c_AACTCAAGTTAATTGC-1	3.95406	-5.06656	Dl-v
c2c_AAGACCCAACTGAACA-1	3.52233	1.7276	Dd
c2c_AAGCACCCTGCGTATC-1	2.38763	-2.86991	Dl-v
c2c_AAGCATACTCTCCTGA-1	1.78473	-2.81339	Dl-v
c2c_AAGCTAGATCGAGTAA-1	-1.90442	-1.6653	Vl
c2c_AAGTTCGGCCAACAGG-1	4.16175	4.4399	Dm-3
c2c_AATAGAACAGAGTGGC-1	4.01815	5.03259	Dm-3
c2c_AATAGTCCGTCCCGAC-1	-0.943628	1.77479	Dc-4
c2c_AATGACGTAGGATGTC-1	-5.46615	-8.12277	ON
c2c_AATTAAAGGTCGGCGT-1	1.07927	0.273132	Dc-1/2
c2c_AATTAACGGATTTCCA-1	4.03905	-2.33476	Dl-g
c2c_AATTAGCGCTGCAGCG-1	0.0655764	0.584563	Dc-1/2
c2c_AATTCTAGAGTTAGGC-1	-3.52411	1.17546	Vd-r
c2c_AATTGAACGCTCTGGT-1	-5.39351	-8.06783	ON
c2c_ACAAATGGTAGTGTTT-1	-5.42657	-8.09495	ON
c2c_ACAAGGGCAGGCTCTG-1	-5.38967	-8.03959	ON
c2c_ACACTGATCAAGGTGT-1	3.49002	5.16408	Dm-3
c2c_ACATCCCGGCCATACG-1	-0.503639	0.920262	Dc-1/2
c2c_ACATCGATCGTTTACC-1	-4.45839	0.869008	Vc
c2c_ACATCGGTCAGCCGCG-1	4.06584	3.55777	VZ
c2c_ACATCGTATGCAATGG-1	-5.42981	-8.07901	ON
c2c_ACATTAGTTTATATCC-1	-0.149622	0.612508	Dc-1/2
c2c_ACCAACGCTTATTTAT-1	3.3124	5.21209	Dc-3
c2c_ACCATATCCGCAATAA-1	2.21836	-6.09288	Dl-v
c2c_ACCATCGTATATGGTA-1	1.51592	1.43418	Dc-1/2
c2c_ACCCGGAAACTCCCAG-1	4.01713	-2.26948	Dl-g
c2c_ACCCGGTTACACTTCC-1	1.19172	0.523172	Dc-1/2
c2c_ACCCGTGTCATCAGTA-1	0.529847	1.4363	Dc-1/2
c2c_ACCGACACATCTCCCA-1	5.11164	-3.48786	Dl-g
c2c_ACGATGCATATGTTAT-1	3.8552	-4.91332	Dl-v
c2c_ACGCGAAGTCAGACGA-1	0.384077	-0.0379043	Dc-1/2
c2c_ACGGCACTTGCTTGGG-1	0.762857	0.600948	Dc-1/2
c2c_ACGGCCAACATGGACT-1	1.69368	2.3579	Dm-2r
c2c_ACGTTAGATTTGCCCG-1	4.18048	3.31899	VZ
c2c_ACGTTCGTTCAGGAAA-1	4.33337	4.00608	VZ
c2c_ACTACGCGTTAGAATT-1	3.31249	1.62052	Dd
c2c_ACTCCCTAATGCTAAA-1	2.73832	-2.77945	Dl-v
c2c_ACTCCCTAGAATAGTA-1	-2.03815	-1.96589	Vl
c2c_ACTCTCTGACTTAGGT-1	-5.449	-8.10491	ON
c2c_ACTTATTAGGATCGGT-1	2.454	-6.30246	Dl-v
c2c_AGAAGGTTGCCGAATT-1	1.50006	1.448	Dc-1/2
c2c_AGACCCACCGCTGATC-1	-3.55588	0.320286	Vx
c2c_AGATACCGGTGTTCAC-1	3.98598	3.52951	VZ
c2c_AGATACTCAAGATCGA-1	-5.38686	-8.04609	ON
c2c_AGATTATAGGACGTTT-1	2.40277	-6.34644	Dl-v
c2c_AGCAAAGGCCGCTAGT-1	4.02439	-2.60868	Dl-g
c2c_AGCAGCCAGATGAATA-1	-0.813283	1.45729	Dc-4
c2c_AGCGCATAATGAATCG-1	-0.309406	1.01054	Dc-1/2
c2c_AGCGGACACTTCGTAG-1	5.21939	-3.0518	Dl-g
c2c_AGCTCTTTACTCAGTT-1	1.02153	0.680776	Dc-1/2
c2c_AGGAAGCTGTCCGCCG-1	5.10706	-3.41099	Dl-g
c2c_AGGACGACCCATTAGA-1	1.32043	0.981055	Dc-1/2
c2c_AGGATAAAGTCGGGAT-1	0.107226	1.02596	Dc-1/2
c2c_AGGCAGGGAGCGTACT-1	2.88339	4.63644	Dc-3
c2c_AGGGACTCTACGCGAC-1	2.61173	4.17576	Dc-3
c2c_AGTATTTGGCACGACC-1	2.45729	3.53435	Dc-3
c2c_AGTCAACACCACCATC-1	1.15132	0.471781	Dc-1/2
c2c_AGTGACCTACTTTACG-1	0.373106	0.808199	Dc-1/2
c2c_AGTGATATGAGTAGTT-1	1.83051	2.46628	Dm-2r
c2c_AGTGCGTAGCTCGTAA-1	3.33227	5.16938	Dc-3
c2c_AGTTAAACACTTGCGA-1	3.77892	-5.44149	Dl-v
c2c_AGTTTGCACCTGCCTC-1	2.03775	-2.99019	VZ
c2c_ATAAACGGACCCGTAA-1	-4.52171	1.53347	Vd-r
c2c_ATAAAGGCTCGGTCGT-1	3.46287	-3.74476	VZ
c2c_ATAAGGTGGAGAACAT-1	1.50258	-3.87175	Dl-v
c2c_ATAAGTTACCGCGACG-1	-3.95694	1.66514	Vd-r
c2c_ATAATAGCTGTTGAAT-1	-4.33594	1.26358	Vd-r
c2c_ATACAGGCCCTCCAAT-1	2.05941	-2.793	Dl-v
c2c_ATACCTAACCAAGAAA-1	4.04762	-2.44552	Dl-g
c2c_ATAGTGAAGCGTTCTC-1	0.469688	0.00357747	Dc-1/2
c2c_ATATAAAGCGCTCGTG-1	4.0185	-2.47463	Dl-g
c2c_ATATAAATGTAGCTGC-1	1.77586	-2.94029	Dl-v
c2c_ATATTCAGTTAAACCT-1	2.70047	3.84968	Dc-3
c2c_ATCACGTGCTAATTAA-1	3.8473	5.14712	Dm-3
c2c_ATCAGACGGCACGCCG-1	2.5614	3.61717	Dc-3
c2c_ATCATCCAATATTTGT-1	2.58385	-5.77083	Dl-v
c2c_ATCCAGAGCAACAACC-1	2.62076	2.73453	Dc-3
c2c_ATCCAGGATTCGTGAA-1	3.64966	-5.52804	Dl-v
c2c_ATCCTACCTAAGCTCT-1	1.8146	2.44996	Dm-2r
c2c_ATCCTGCGTGGAATGG-1	1.82922	2.47154	Dm-2r
c2c_ATCGACCCAATACAGA-1	-4.89249	0.0481999	Vv
c2c_ATCTAATATCCTACGG-1	-0.591895	-0.857524	Vx
c2c_ATCTGGGCTGTTCTTG-1	5.07224	-3.87831	Dl-g
c2c_ATGATGCAATGGTACA-1	1.74146	2.36609	Dm-2r
c2c_ATGGTCGCGTGGTTTC-1	-5.43279	-8.07431	ON
c2c_ATGTGGACATCTTGAT-1	-3.63587	-2.65872	Vx
c2c_ATTAAACATGCGGACC-1	-4.51863	1.511	Vd-r
c2c_ATTCACTGATGTTGGA-1	2.76653	-2.75101	Dl-v
c2c_ATTCATATACTGTCCA-1	-4.77548	1.45233	Vd-r
c2c_CAAACGAGTATCGCAG-1	2.87959	4.06587	Dc-3
c2c_CAAATGTCCTTCCGTG-1	-3.7962	1.65197	Vd-r
c2c_CAACTGCTCATCCGAT-1	2.85352	1.70621	Dd
c2c_CAAGCGGCACATAATT-1	1.91644	-2.94125	Dl-v
c2c_CACAGGGCCGTTGTCA-1	3.90498	2.3635	VZ
c2c_CACATGATTCAGCAAC-1	-5.62054	-4.15777	Vx
c2c_CACGTCGGCAACCTCT-1	3.91976	5.16075	Dm-3
c2c_CACTAAAGTTGCCTAT-1	3.24424	-5.00239	Dl-v
c2c_CACTCAAGAGCTATGG-1	2.83317	-5.78264	Dl-v
c2c_CACTTAATCAGACGGA-1	3.46604	-3.72919	VZ
c2c_CAGACACCGATCGCTG-1	2.82337	4.40957	Dc-3
c2c_CAGACGAACCTGATAC-1	3.80822	3.06265	VZ
c2c_CAGAGACGGTCACCCA-1	0.203723	1.15596	Dc-1/2
c2c_CAGAGGCGATGCATGA-1	3.41651	5.28506	Dm-3
c2c_CAGCGATTCCCTTCAA-1	3.4226	5.26436	Dm-3
c2c_CAGGATATATCGTTGT-1	-4.8444	1.41278	Vd-r
c2c_CAGGCCGTTTGGGTGT-1	3.96232	-5.15978	Dl-v
c2c_CAGGCGCCATGCTAGG-1	1.48392	-4.53487	Dl-v
c2c_CAGTCTGTATACTGGG-1	-4.78992	-1.65259	Vv
c2c_CATAAGAAGCTTGGCT-1	2.50676	-2.8646	Dl-v
c2c_CATACACGGTTCCCAC-1	3.80161	2.21784	Dd
c2c_CATACGGCGTCTGGGC-1	-5.57119	-3.93847	Vl
c2c_CATACTATGTAATTGT-1	2.53396	-6.61108	Dl-v
c2c_CATAGCGTTGCCCACC-1	4.19745	4.52009	Dm-3
c2c_CATATAGGTACAGTCA-1	0.485145	-0.0235405	Dc-1/2
c2c_CATCGGACGGGTTAAT-1	-3.63718	1.23547	Vd-r
c2c_CCAAGAAAGTGGGCGA-1	1.81561	2.44889	Dm-2r
c2c_CCAATGTCACAGCAAG-1	2.4959	-6.6408	Dl-v
c2c_CCACACTGAGATATTA-1	3.29707	-5.72328	Dl-v
c2c_CCAGTCTTGTCATAGA-1	-0.803884	1.73473	Dc-4
c2c_CCATCGCAGTTAAACT-1	0.00174404	0.461701	Dc-1/2
c2c_CCATGCCTGTTTAGTA-1	2.90382	-5.50347	Dl-v
c2c_CCATTTCTACCTATTA-1	2.14741	-2.80317	Dl-v
c2c_CCCGCAGCGCGAACTA-1	-3.41351	0.154568	Vl
c2c_CCCTTTGACAGGTCTT-1	0.202248	1.01108	Dc-1/2
c2c_CCGAACCTTCCCGGCC-1	-3.33043	-2.42765	Vl
c2c_CCGCATGTGGTACGAT-1	-0.638052	-0.158519	Vx
c2c_CCGCTATCAGCACCAG-1	-4.86807	0.135824	Vd-r
c2c_CCGCTTACCTCACTCT-1	3.88177	5.22629	Dm-3
c2c_CCGGAGCGTACTTTCT-1	-0.856827	1.80545	Dc-4
c2c_CCGGTTTGTAATTGTG-1	3.78075	5.17361	Dm-3
c2c_CCGTGTTAAATTCCAT-1	3.75501	5.29923	Dm-3
c2c_CCTAAATTAACGGTTC-1	-4.66093	-1.90295	Vv
c2c_CCTATACCGTCCTGTC-1	3.45248	5.30593	Dm-3
c2c_CCTCGCGCTGTGCGAT-1	-0.915947	1.78222	Dc-4
c2c_CCTCTGTACTATTCTA-1	0.47008	0.650994	Dc-1/2
c2c_CCTGGTCGAATGTGGG-1	4.04676	-2.60369	Dl-g
c2c_CCTGTAAGACATGATA-1	3.91944	-4.59938	Dl-v
c2c_CCTGTCGCCCGTAAAT-1	1.68792	-5.52004	Dl-v
c2c_CCTTTAAGGGAGCACT-1	2.72776	4.11548	Dc-3
c2c_CGACAGTTCGCGTTAT-1	3.75954	-3.93701	Dl-v
c2c_CGAGACCCTAGAGTGT-1	-4.88499	1.28973	Vd-r
c2c_CGATACCTCGCGGACA-1	1.09576	0.382629	Dc-1/2
c2c_CGATCCGACCCAGTGC-1	2.50278	-6.52739	Dl-v
c2c_CGATTAAATATCTCCT-1	-0.542513	0.880672	Dc-1/2
c2c_CGATTCGCCTGGCTGC-1	2.22431	-2.79667	Dl-v
c2c_CGCCCAGCACGCCTAG-1	2.65055	3.61196	Dc-3
c2c_CGCGCATGTTTGATTG-1	1.87238	2.39166	Dm-2r
c2c_CGCTACGGGACATTTA-1	3.42201	-5.63254	Dl-v
c2c_CGCTATTCTTAGGCTC-1	2.04967	-5.83163	Dl-v
c2c_CGCTGTGTGGATGTTG-1	4.17746	4.27786	VZ
c2c_CGGAAAGAATCAAACG-1	3.44681	5.39111	Dm-3
c2c_CGGAACGTAAACATAG-1	2.91396	4.38967	Dc-3
c2c_CGGAGCAATTTAATCG-1	-0.0159129	0.940166	Dc-1/2
c2c_CGGCAAACATCGTGCG-1	-1.1656	-0.341993	Vx
c2c_CGGCCACGCACAAAGT-1	1.65076	-5.5489	Dl-v
c2c_CGGGAATTTATGTAAA-1	-4.55345	-0.983321	Vv
c2c_CGGGCCTTCTTTGTAA-1	0.78105	0.0505345	Dc-1/2
c2c_CGGTGCGCGTTGGTCC-1	3.78187	5.20764	Dm-3
c2c_CGTCACGTCCATTGGT-1	3.66045	3.09409	VZ
c2c_CGTGAAGTTAATTCAC-1	0.659486	-0.0483789	Dc-1/2
c2c_CGTGCCCTCCCGAAGA-1	-5.42	-8.07641	ON
c2c_CGTTTCGCTCATTACA-1	3.41283	-4.9526	Dl-v
c2c_CGTTTGTGTAGAGGGT-1	4.27678	4.32606	VZ
c2c_CTACGCACGGAGTACC-1	1.8288	-5.59963	Dl-v
c2c_CTAGGTTCGGACGTGA-1	2.85646	-2.72809	Dl-v
c2c_CTAGTTACAACCCGGT-1	-0.339348	-0.938846	Vx
c2c_CTATTCATGTGTCCCA-1	0.888861	0.539812	Dc-1/2
c2c_CTCACATTTACTAAAT-1	4.81446	-3.48257	Dl-g
c2c_CTCCGCCCACATGAGG-1	2.61464	3.58766	Dc-3
c2c_CTCGCCGAATGTAGGG-1	5.10025	-3.49283	Dl-g
c2c_CTCTATTTGGCTGCAG-1	-1.99022	-1.69421	Vl
c2c_CTCTTGTCCCGCTTGG-1	1.09728	0.584181	Dc-1/2
c2c_CTGCACTCCAGTACAG-1	1.95097	-2.90434	Dl-v
c2c_CTGCCATGCATCACAT-1	-5.805	-3.69631	Vx
c2c_CTGCTGAGGCCACGAA-1	4.16667	4.58969	Dm-3
c2c_CTGCTTGGCGATAGCT-1	1.41672	-2.91271	Dl-v
c2c_CTGGATTTACACTTGA-1	-3.86136	1.77117	Vd-r
c2c_CTGGCTGGTTGTCAGT-1	1.08598	0.652031	Dc-1/2
c2c_CTGGGTAGGCAGTTAA-1	-5.46014	-8.11451	ON
c2c_CTGTACTTCTTAGCAT-1	3.18576	-5.77752	Dl-v
c2c_CTGTAGCCATCTCACT-1	3.43485	5.24872	Dm-3
c2c_CTGTTACCCAATCTAG-1	-4.48075	1.59949	Vd-r
c2c_CTTCATTGTCAGTGGA-1	1.94787	-5.90811	Dl-v
c2c_CTTCCGCTCCGTGAAG-1	3.02275	4.81814	Dc-3
c2c_CTTCGTAGATAGGTGA-1	3.82096	-5.36892	Dl-v
c2c_CTTCTATTAATGCTAG-1	4.27158	4.21391	VZ
c2c_CTTGCCCAGGCTCTAC-1	-4.56491	1.61259	Vd-r
c2c_CTTGGCCAAGCTGGGA-1	3.5792	1.68013	Dd
c2c_CTTGTCAACATTCGAG-1	-2.73076	-0.0324159	Vx
c2c_CTTTAATATTGGTCGA-1	1.57621	-3.9275	Dl-v
c2c_CTTTCTGTGCGGGCTT-1	-0.584565	-0.545039	Vx
c2c_GAAACCGAATTACCTT-1	1.84548	2.34684	Dm-2r
c2c_GAAACCTATACAAATG-1	3.69434	2.04682	Dd
c2c_GAAAGCAGTGCACTTT-1	-0.897909	0.776686	Dc-1/2
c2c_GAAATTGTCTCTATAA-1	0.546228	0.0440979	Dc-1/2
c2c_GAACAGATTACTAAAT-1	2.48514	-2.85745	Dl-v
c2c_GAACCCTCTGTGTTCT-1	4.04581	-2.59783	Dl-g
c2c_GAAGCCTGCACATTCC-1	5.21922	-3.00725	Dl-g
c2c_GAAGTCAGTTGCACTA-1	-0.214793	0.931339	Dc-1/2
c2c_GAAGTGATTTATCGTG-1	3.70328	-5.44957	Dl-v
c2c_GAAGTTTCCACTCAAT-1	3.30981	-5.1358	Dl-v
c2c_GAATCTGAACATTCTC-1	-4.52809	-1.00367	Vv
c2c_GACACTGAGTTCAGTG-1	1.83374	2.47909	Dm-2r
c2c_GACATCGATTTATAAC-1	2.85959	4.33111	Dc-3
c2c_GACCGTGCTGACGGTG-1	1.02994	0.177303	Dc-1/2
c2c_GACGACGATCCGCGTT-1	1.57062	-3.35584	Dl-v
c2c_GACGCCGTAAAGGCTA-1	1.69195	2.33958	Dm-2r
c2c_GACTGCACCAGCCCAG-1	-5.44908	-8.09303	ON
c2c_GAGACTTCGCGACCGA-1	1.00727	0.658244	Dc-1/2
c2c_GAGAGGGCGCGAGGTT-1	4.04797	-4.63507	Dl-v
c2c_GAGATCTTCCATGACA-1	-5.38228	-8.02414	ON
c2c_GAGATGGGAGTCGACA-1	1.67901	-3.79117	Dl-v
c2c_GAGTAGATACTAGTTG-1	5.04653	-3.29366	Dl-g
c2c_GAGTATGCCCGCCTTG-1	4.23786	4.0602	VZ
c2c_GAGTCAGACCAGAATC-1	3.50662	5.38092	Dm-3
c2c_GATACGATGGGAGTCA-1	1.86987	2.46704	Dm-2r
c2c_GATAGGTAACGTTGAC-1	-4.53194	1.54535	Vd-r
c2c_GATCGCGGGCTCTCCA-1	2.44871	-6.57265	Dl-v
c2c_GATGCGTCCTGCATTC-1	2.20074	-6.07525	Dl-v
c2c_GATGTTCAATCCACGA-1	1.48281	1.39801	Dc-1/2
c2c_GATTACTGAATTTGGG-1	1.48938	1.40876	Dc-1/2
c2c_GCAAACCTTGGCCATA-1	3.97164	-2.27747	Dl-g
c2c_GCAAGAATTCCTTGGC-1	4.56557	3.42936	VZ
c2c_GCAGATTAGGGATATC-1	1.87395	-5.91007	Dl-v
c2c_GCAGCACACAGCCCAG-1	3.98309	-4.97125	Dl-v
c2c_GCATAGAGCACTCAGG-1	2.05156	-6.10356	Dl-v
c2c_GCCACAATTTAAGGAC-1	3.30438	5.30442	Dm-3
c2c_GCCATCGAGCTGCGTG-1	3.80881	5.27616	Dm-3
c2c_GCCCGATCTGTGGTCG-1	-0.199182	0.81363	Dc-1/2
c2c_GCCCGCGCGTAAACGG-1	4.18508	4.43482	Dm-3
c2c_GCCGATTGGCCAAGCT-1	-3.9053	0.517576	Vc
c2c_GCCGGGTTAGGGTCGC-1	-3.5351	0.788469	Vx
c2c_GCCTCTATACATAGCA-1	1.62622	-2.98819	VZ
c2c_GCGAAACTTAACTGGA-1	-5.41692	-8.06656	ON
c2c_GCGACGATAGTTGTAC-1	-4.56317	1.89885	Vd-r
c2c_GCGAGGCCCGAGCAGA-1	3.20114	-5.61878	Dl-v
c2c_GCGCCGTTCCACGATA-1	-5.80325	-3.4848	Vx
c2c_GCGCTATGCCGAGGCA-1	1.83035	2.47581	Dm-2r
c2c_GCGGGCGAGCCTTACC-1	2.99022	4.75058	Dc-3
c2c_GCGGTTCCCTATCATG-1	3.58317	2.84272	VZ
c2c_GCGTCGCCAGGGTGAT-1	-0.236742	0.910832	Dc-1/2
c2c_GCGTCTCTGCATTGGG-1	3.87087	-5.37931	Dl-v
c2c_GCTAGCTTGAATAGCT-1	4.30242	4.16896	VZ
c2c_GCTAGTAGAGCTTGTA-1	-5.88833	-3.922	Vx
c2c_GCTGAGGCGTGAGTAT-1	-6.52906	-3.72868	Vx
c2c_GCTGCTAAGTAGTCGA-1	-0.465865	1.32175	Dc-1/2
c2c_GCTGCTACTGCGTAGC-1	1.61344	-4.03124	Dl-v
c2c_GCTGGCGGCGCATGCT-1	-0.218756	0.689531	Dc-1/2
c2c_GCTGTATTACTGGCCC-1	3.54232	5.22156	Dm-3
c2c_GGACCAACAGGATAAC-1	-1.26751	-0.63117	Vx
c2c_GGATGACGCGAGTTTA-1	3.85171	-5.05258	Dl-v
c2c_GGCAAATTACTTTACT-1	0.936411	0.103048	Dc-1/2
c2c_GGCAAGGCGAAATAGC-1	-3.61845	-1.70807	Vx
c2c_GGCACTCCACTGGGCA-1	4.54086	3.22658	VZ
c2c_GGCCGTTTGGGTTTCA-1	3.49881	5.19037	Dm-3
c2c_GGCGCGTTCGAGTTTA-1	-4.5261	1.51698	Vd-r
c2c_GGCTTTCAATAAGGGT-1	5.24631	-3.07404	Dl-g
c2c_GGGACCCGTATATCTT-1	-0.694591	0.873231	Dc-1/2
c2c_GGGAGGATGCCCGAAA-1	2.45555	-6.54761	Dl-v
c2c_GGGATGGTCGTAACCG-1	3.34209	5.24959	Dm-3
c2c_GGGCAGAGCAATCGTT-1	-0.558962	1.38686	Dc-4
c2c_GGGCGGCAAATGAATT-1	4.42361	3.77548	VZ
c2c_GGGCGGGTTCCCTACG-1	3.89575	2.68867	VZ
c2c_GGGCTATGATCGATGG-1	2.68841	4.22414	Dc-3
c2c_GGGTCACCGTGACGGT-1	3.5594	-4.83723	Dl-v
c2c_GGGTTAACATTTGAGT-1	2.9706	4.72344	Dc-3
c2c_GGTACAAACATGCTAT-1	0.961445	0.104839	Dc-1/2
c2c_GGTAGAAGACCGCCTG-1	1.91469	-3.02631	Dl-v
c2c_GGTAGACCGTTGGGCG-1	1.87428	2.51263	Dm-2r
c2c_GGTCAGTGGGTCCCAC-1	-4.32038	1.32039	Vd-r
c2c_GGTCGGTCGTCCACAG-1	2.71561	4.33725	Dc-3
c2c_GGTGAAGTACAGGGAT-1	3.404	5.35083	Dm-3
c2c_GGTGCTGGTACACATT-1	1.24188	0.587955	Dc-1/2
c2c_GTACGTTTGCCCGTCA-1	-4.72626	-1.62779	Vv
c2c_GTAGACACGCCTGACT-1	4.42616	-3.51817	VZ
c2c_GTAGCCAAACATGGGA-1	-2.07906	-1.73413	Vl
c2c_GTATCTTTCATAACCA-1	-4.5141	-0.916929	Vv
c2c_GTATTCTGAGAAACGA-1	3.67678	5.39966	Dm-3
c2c_GTCGCCGTTGTGTGTT-1	3.74297	5.36595	Dm-3
c2c_GTCGGGAAGCAGAAAC-1	4.19055	-2.63608	Dl-g
c2c_GTCGTACCATCTCGGG-1	-4.85622	1.37477	Vd-r
c2c_GTCTATCTGAGTTTCT-1	1.63074	1.50522	Dl-v
c2c_GTCTCAAGGCCCGGCT-1	5.21482	-3.75403	Dl-g
c2c_GTCTGGGCGGTCGAGA-1	2.85346	4.35667	Dc-3
c2c_GTGACTTCAGTAGTGC-1	1.85479	2.46113	Dm-2r
c2c_GTGAGTGGTACAACGC-1	1.68504	2.31436	Dm-2r
c2c_GTGATCATAGATCTGC-1	-4.58505	1.61595	Vd-r
c2c_GTGATTCGCCGCTCAA-1	3.45602	5.27632	Dm-3
c2c_GTGCCGCTTCAAAGGT-1	2.35351	2.82115	Dm-2r
c2c_GTGCGAAATCGAACAC-1	2.78894	4.25762	Dc-3
c2c_GTGGACGCATTTGTCC-1	-1.97892	-0.219815	Vx
c2c_GTGGTATAGTCTGCCG-1	4.17358	4.22722	VZ
c2c_GTTAACATCACTTAAA-1	1.89557	-2.85318	Dl-v
c2c_GTTAAGGGTGCGATGT-1	4.31839	-3.58066	VZ
c2c_GTTACCTACAACTTGC-1	-3.75309	0.231282	Vc
c2c_GTTACTTTGGGCCTAG-1	1.50503	2.14446	Dm-2r
c2c_GTTATATTATCTCCCT-1	-4.48197	1.68471	Vd-r
c2c_GTTCGCCATAAGTGCC-1	2.43055	-6.36066	Dl-v
c2c_GTTGAACCGGTTCCAT-1	1.50744	1.42107	Dc-1/2
c2c_GTTGGATTTGCGTTGG-1	2.44447	-6.63448	Dl-v
c2c_GTTGGTCATGCTATCC-1	0.0370955	0.96858	Dc-1/2
c2c_GTTTACGTTCCATCTG-1	-4.26323	1.176	Vc
c2c_GTTTGGGCTTGTGAGC-1	-1.14095	-0.0533159	Vx
c2c_GTTTGGTAGGGTCAAC-1	1.1141	0.524121	Dc-1/2
c2c_TAACTCATCCGCGCGG-1	1.79947	2.43378	Dm-2r
c2c_TAAGGCATAACATCAA-1	3.3699	5.28087	Dm-3
c2c_TAAGGCCCGTCACCCT-1	4.267	-3.5904	VZ
c2c_TAAGTAACATCTTGAC-1	3.28238	5.10592	Dm-3
c2c_TAATAGAACAGAGTTA-1	4.34516	4.21206	VZ
c2c_TACAACGCACAACTCA-1	1.18905	0.420998	Dc-1/2
c2c_TACATAGGCATACACC-1	-3.2075	-0.194757	Vx
c2c_TACATTTCTAACGTGC-1	2.83074	-5.76502	Dl-v
c2c_TACCAAATAGCCCAGA-1	5.11864	-3.01095	Dl-g
c2c_TACCAGAAGTAGGTTC-1	4.1767	3.3272	VZ
c2c_TACCGGCTCACTGCCC-1	-3.88452	0.527875	Vc
c2c_TACCGTAGGTTAACTA-1	-0.837371	1.76498	Dc-4
c2c_TACCGTGCCTCGGACC-1	-0.985274	-1.32657	Vx
c2c_TACCTACTCCCAGTAT-1	4.04484	-2.33703	Dl-g
c2c_TACCTCAGTTGTCTGT-1	2.77959	3.97014	Dc-3
c2c_TACGACGCTTGCTGCG-1	-4.4381	1.71094	Vd-r
c2c_TACGACTGCCTCTTAG-1	-4.85364	-1.5319	Vv
c2c_TACGCAGTTCTTTCCT-1	1.11228	0.296806	Dc-1/2
c2c_TACGCCATATTCTAAT-1	0.485705	-0.117656	Dc-1/2
c2c_TACGCCTCCATTCCGA-1	-0.85277	0.805512	Dc-1/2
c2c_TACTATGGTTCCTCAG-1	3.3795	5.21583	Dm-3
c2c_TACTCTTTCGTCTTCA-1	3.5297	5.32744	Dm-3
c2c_TACTGAACAGATTTAG-1	3.54524	5.36013	Dm-3
c2c_TAGATATGGACTGGAA-1	3.17983	2.82001	Dc-3
c2c_TAGCTAGAAGGCATGA-1	2.35723	2.66543	Dm-2r
c2c_TAGCTAGTGATGATGG-1	3.41356	4.59018	Dm-3
c2c_TAGCTCGCCTGATAAC-1	0.190145	1.15988	Dc-1/2
c2c_TAGGTGTTCCACAGAT-1	5.05705	-2.82433	Dl-g
c2c_TAGTCCGCAGAGAATG-1	3.03082	-5.80422	Dl-v
c2c_TATACACAGACGCCTT-1	0.0459999	0.591129	Dc-1/2
c2c_TATACGCGTCATCACT-1	5.0807	-3.61422	Dl-g
c2c_TATCCGCACCGTCGGG-1	2.97639	1.85182	Dd
c2c_TATCTACCACAGCGGG-1	-4.43118	0.997081	Vc
c2c_TATGGGACCGAGCAGG-1	2.32406	-6.24907	Dl-v
c2c_TATGGTCTGAGTAACA-1	2.12839	-6.11175	Dl-v
c2c_TATTAACCTGACCGCG-1	3.63581	5.37947	Dm-3
c2c_TATTCCACTCAGCTCG-1	-4.03598	1.59852	Vd-r
c2c_TATTCCTCCGCCCACT-1	4.34087	3.92973	VZ
c2c_TCAAATTTGAGACTCA-1	4.04456	-2.58057	Dl-g
c2c_TCAACATAGCGCCCTA-1	3.59399	5.37295	Dm-3
c2c_TCACAGCAAACTCGAA-1	3.53562	3.41421	VZ
c2c_TCACAGGAGAATAAGA-1	3.16545	5.01681	Dc-3
c2c_TCACCCTCTTAAGATT-1	-4.76344	1.41668	Vd-r
c2c_TCACGTGCCCGATTCA-1	-3.96054	-2.97344	vVZ
c2c_TCAGTAGGGACTATAA-1	1.82048	2.45138	Dm-2r
c2c_TCCAACTTTAAATTCT-1	1.48606	1.42466	Dc-1/2
c2c_TCCACCTCTAGCCTTT-1	4.18398	3.31763	VZ
c2c_TCCAGGGTATATACGA-1	5.18494	-3.18202	Dl-g
c2c_TCCGCCTGTCTACAAG-1	1.91897	-2.88795	Dl-v
c2c_TCCGCTTATCCCATTA-1	-0.176064	0.578295	Vx
c2c_TCCGGTTCGTCCGGTC-1	1.79439	2.42227	Dm-2r
c2c_TCCTAAATTGGGAAGC-1	2.34231	-2.83081	Dl-v
c2c_TCCTACATCCACGGCC-1	-5.42847	-8.08008	ON
c2c_TCCTAGCAAAGAAGCT-1	1.50299	1.41682	Dc-1/2
c2c_TCGAGACCAACACCGT-1	2.2522	-6.2304	Dl-v
c2c_TCGCCGAAGTTGCGTC-1	3.51276	4.65348	Dm-3
c2c_TCGGGAGACAGCGTAC-1	3.86296	-2.6157	Dl-g
c2c_TCGTTAGGAGTCCCTA-1	1.76028	2.37828	Dm-2r
c2c_TCGTTGCTATCCGGTC-1	3.52517	5.23489	Dm-3
c2c_TCTAGCATGCCCAGAA-1	-3.80893	0.439745	Vc
c2c_TGACTATAATCCTTTC-1	-3.65573	-1.1012	Vx
c2c_TGAGCCATACAGTCTC-1	1.60496	1.59026	Dc-1/2
c2c_TGAGCGGAAAGTGTTC-1	-0.710165	-0.543551	Vx
c2c_TGAGGAGTGCCAGCTT-1	-1.02548	1.89448	Dc-4
c2c_TGAGTAAATTAGCGTA-1	-4.45875	1.66624	Vd-r
c2c_TGAGTGCCTCTTAAAT-1	2.9066	4.50831	Dc-3
c2c_TGATACATTTAGCCGT-1	3.7411	5.24001	Dm-3
c2c_TGATTCTGTCGCCGGT-1	3.57765	5.19827	Dm-3
c2c_TGCAGAGTACCGAGCA-1	3.87144	-5.21351	Dl-v
c2c_TGCCAATGGGTACTCT-1	2.75683	4.34703	Dc-3
c2c_TGCCAGTACGTGGAGA-1	1.55354	-3.84041	Dl-v
c2c_TGCCGTGGATCGTCCT-1	3.98083	-2.21834	Dl-g
c2c_TGCGACACCCTAGTGC-1	2.13837	2.53938	Dm-2r
c2c_TGCGAGAATATTACCC-1	4.40557	3.96115	VZ
c2c_TGCGTAAGAACCTGAT-1	1.5004	1.42041	Dc-1/2
c2c_TGCTCGGCGAAACCCA-1	-0.563475	1.02323	Dc-1/2
c2c_TGCTTCCCAAGCAGTA-1	5.03917	-3.38141	Dl-g
c2c_TGGCAGATTACGATCA-1	-4.57396	1.52563	Vd-r
c2c_TGGCAGCAGTAATAGT-1	-3.32657	-2.372	Vl
c2c_TGGCGACTGCTCCAAA-1	3.351	5.31242	Dm-3
c2c_TGGCGATCAAGTTATG-1	1.73932	2.26503	Dm-2r
c2c_TGGTCCCACGCTACGG-1	1.64073	-3.88865	Dl-v
c2c_TGGTTCAACGGGTAAT-1	1.59036	-4.06897	Dl-v
c2c_TGTACGAACAAATCCG-1	2.14696	-6.00757	Dl-v
c2c_TGTGAGACTAGCCCAA-1	5.22487	-3.64376	Dl-g
c2c_TGTTCCGCTTCCATGA-1	3.83325	-4.97869	Dl-v
c2c_TGTTCGTATTGCGGTG-1	-3.7145	1.39301	Vd-r
c2c_TTACCCTAGGGATTGG-1	0.86961	1.34039	Dc-1/2
c2c_TTACTGGGATATTTCA-1	0.264699	0.272414	Dc-1/2
c2c_TTAGAAGAACATGACT-1	-0.450103	0.726689	Dc-1/2
c2c_TTATGAATGAAAGGGA-1	-6.74657	-3.70192	Vx
c2c_TTATTAGAGCGTGTTC-1	-3.36677	-1.91589	Vx
c2c_TTCACGAAAGGATCAC-1	2.34133	-6.24814	Dl-v
c2c_TTCACTCGAGCACCTA-1	2.13245	-2.823	Dl-v
c2c_TTCCAATCTGGCTATC-1	3.85189	4.11763	VZ
c2c_TTCCGCGTGAGGCGAT-1	-4.59001	0.895273	Vd-r
c2c_TTCCGGCCTTGAGGCT-1	3.59679	5.23339	Dm-3
c2c_TTCGACAGAGCCCGTG-1	-0.239468	-1.45527	Vx
c2c_TTCGCACTGTACGACA-1	5.00668	-2.69624	Dl-g
c2c_TTCGCGCGCCATACGA-1	3.60668	5.38426	Dm-3
c2c_TTCTAGAAAGTCTTAT-1	3.82832	5.26359	Dm-3
c2c_TTCTGCCGCGCCTAGA-1	-2.05013	-1.90398	Vl
c2c_TTCTTGAGCCGCGCTA-1	3.38703	5.33347	Dm-3
c2c_TTGACTACCATATGGT-1	1.53195	1.48813	Dc-1/2
c2c_TTGAGAGTACTGCTAA-1	2.90564	3.87311	Dc-3
c2c_TTGATTAGCTGTTTCT-1	3.70867	4.97718	Dm-3
c2c_TTGCACAATTCAGAAA-1	-4.48433	1.46558	Vd-r
c2c_TTGCGGCATCAGAAAG-1	3.92316	5.10383	Dm-3
c2c_TTGGTCACACTCGTAA-1	4.57713	3.38899	VZ
c2c_TTGTAATCCGTACTCG-1	2.34873	-5.09311	Dl-v
c2c_TTGTGTATGCCACCAA-1	-0.691823	1.46496	Dc-4
c2c_TTGTGTTTCCCGAAAG-1	-0.0579962	0.680849	Dc-1/2
c2c_TTGTTTCACATCCAGG-1	3.84802	5.1512	Dm-3
c2d_AAAGGGATGTAGCAAG-1	-7.40829	-3.721	OB gc
c2d_AAATGGCATGTCTTGT-1	-5.40959	-8.04906	ON
c2d_AAATTAACGGGTAGCT-1	3.52451	-5.2261	Dl-v
c2d_AAATTACCTATCGATG-1	1.00104	1.27794	Dc-1/2
c2d_AACATATCAACTGGTG-1	3.88797	3.62116	VZ
c2d_AACGATATGTCAACTG-1	-3.60551	1.29467	Dc-1/2
c2d_AACGCGGTCTCCAGCC-1	-7.27981	-3.74631	OB gc
c2d_AACTGATATTAGGCCT-1	-5.45384	-8.10311	ON
c2d_AAGATTGGCGGAACGT-1	0.596857	1.06115	Dc-1/2
c2d_AAGGATGAGGGACCTC-1	1.20899	0.490474	Dc-1/2
c2d_AAGGGACAGATTCTGT-1	0.922792	1.2213	Dc-1/2
c2d_AAGGTATCCTAATATA-1	0.664664	-0.0262654	Dc-1/2
c2d_AATCTGCGTTGGGACG-1	4.48381	3.50302	VZ
c2d_AATGATGATACGCTAT-1	4.55027	-4.45425	Dl-v
c2d_AATGATGCGACTCCTG-1	5.23469	-2.98379	Dl-g
c2d_AATGCAACCGGGTACC-1	-6.53432	-3.80165	OB gc
c2d_AATGCACCAAGCAATG-1	4.41755	-4.42431	Dl-v
c2d_AATTCATAAGGGATCT-1	4.47821	-4.49767	Dl-v
c2d_ACAACAGCATGAGCTA-1	3.10725	2.83875	Dl-d
c2d_ACAATTTGAGCAGTGG-1	2.58657	2.59911	Dm-1
c2d_ACACAAAGACGGGTGG-1	-5.79229	-4.29436	OB gml
c2d_ACACGAGACTCCTTCT-1	3.02583	2.7696	Dl-d
c2d_ACACGGGAACTTAGGG-1	2.93738	2.69473	Dl-d
c2d_ACATAATAAGGCGGTG-1	-6.67639	-3.75415	OB gml
c2d_ACCCAACGCCCGTGGC-1	2.98865	3.18808	Dm-1
c2d_ACCGACTGAGTCCCAC-1	0.705275	-0.199107	Dl-d
c2d_ACGATACATAGAACTA-1	0.568524	0.0927527	Dc-1/2
c2d_ACGCATTCGTGAGTAC-1	3.55435	-5.6001	Dl-v
c2d_ACGCGGGCCAAGGACA-1	3.68497	-5.41385	Dl-v
c2d_ACGTAGATTGCTGATG-1	1.59344	1.37241	Dl-d
c2d_ACGTTTAGTTGTGATC-1	-0.014147	2.04737	ON
c2d_ACTCAATAAAGGCACG-1	-4.87594	1.44471	Vd-r
c2d_ACTGTCTTCTTTAGAA-1	0.825921	-0.230214	Dl-d
c2d_ACTTTCCTATAGCTTC-1	2.98218	-5.78519	Dl-v
c2d_AGAGAACCGTCTAGGA-1	1.16793	0.51459	Dc-1/2
c2d_AGAGCGGGCTAATCAT-1	-5.44094	-8.08653	ON
c2d_AGATCGTGCATAAGAT-1	4.66715	-4.33862	Dl-v
c2d_AGCACCAGTACTCACG-1	0.598044	-0.174151	Dl-d
c2d_AGCCACTCCCGTGCTT-1	0.874277	0.0795131	Dc-1/2
c2d_AGCCCTAAGCGAAGTT-1	-5.42161	-8.06143	ON
c2d_AGCGACCAACGATATT-1	-5.02173	-3.60536	vVZ
c2d_AGCGCGGGTGCCAATG-1	4.53651	-4.4421	Dl-v
c2d_AGCTAGAAGCAGAAGT-1	4.94376	-4.14297	Dl-g
c2d_AGCTCTTCCCAGTGCA-1	2.9561	-4.85815	Dl-v
c2d_AGCTGAAGTAAACCAA-1	2.43536	-5.53035	Dl-v
c2d_AGGCAGATGCGTAAAC-1	1.1779	0.448152	Dc-1/2
c2d_AGGGCTGCAGTTACAG-1	4.56335	3.31898	VZ
c2d_AGGGTTCCCTTTGGTT-1	2.90457	3.34618	Dm-1
c2d_AGGGTTTAGTTCGGGA-1	3.54183	-5.60365	Dl-v
c2d_AGGTTGAGGCACGCTT-1	-4.23674	0.618217	Vd-r
c2d_AGTAATGTCTTGCCGC-1	-5.42144	-8.04567	ON
c2d_AGTACGGGCACCTGGC-1	0.706352	-0.133844	Dc-1/2
c2d_AGTCTTCTCCTCAAAT-1	-4.34488	0.771887	Vd-r
c2d_AGTGGCGGCAATTTGA-1	5.00328	-3.96948	Dl-g
c2d_ATAACGGAGTCCAACG-1	2.93675	2.69858	Dm-1
c2d_ATACGGGTTTCGATTG-1	0.603842	0.0986452	Dc-1/2
c2d_ATACTAGCATGACCCT-1	-5.96716	-4.0814	OB gml
c2d_ATAGACAACGGGACCT-1	1.44121	1.38178	Dc-1/2
c2d_ATAGAGTTATCAACTT-1	1.25821	1.32506	Dc-1/2
c2d_ATAGGCTAGCTTCGCA-1	5.23186	-3.82558	Dl-g
c2d_ATAGGGATATCCTTGA-1	-7.26447	-3.74855	OB gc
c2d_ATAGGTTGGGCAGATG-1	0.757531	-0.172216	Dl-d
c2d_ATATCTCCCTCGTTAA-1	2.84892	-4.9401	Dl-v
c2d_ATATCTTAGGGCCTTC-1	4.55299	3.28529	VZ
c2d_ATATTTAACCCTCAAG-1	1.74397	-6.02688	Dl-v
c2d_ATCAATCTGGGCTGCA-1	0.947645	-0.094023	Dl-d
c2d_ATCACATTAGAATATC-1	2.36116	-5.56372	Dl-v
c2d_ATCACTTCATCCTCGC-1	-4.1188	-2.99713	vVZ
c2d_ATCAGTAGGCAGGGAT-1	0.95453	0.754935	Dc-1/2
c2d_ATCGACTCTTTCCGTT-1	-7.41543	-3.72591	OB gc
c2d_ATCGCACGCCGGGAGA-1	-5.87151	-4.44611	OB gml
c2d_ATCGGCAAGCAGTCCA-1	4.47172	-4.44369	Dl-v
c2d_ATCTGGTTAAGACTGT-1	2.91631	2.69323	Dm-1
c2d_ATGCATGATCCAGGAT-1	-3.56636	0.772781	OB gc
c2d_ATGCCGGTCTTGCATA-1	4.54561	3.34901	VZ
c2d_ATGCCGGTTGATGGGA-1	2.34644	-5.53591	Dl-v
c2d_ATGCGACAGTCCCATT-1	4.54656	3.34034	VZ
c2d_ATGGATCCGGCGTCCG-1	1.97073	-5.68509	Dl-v
c2d_ATGGATTGACCAAACG-1	1.94351	-6.42403	Dl-v
c2d_ATGTGCATCCGACGCA-1	-5.83728	-4.23967	OB gml
c2d_ATTAATACTACGCGGG-1	-6.77236	-3.72565	OB gc
c2d_ATTAATGAACCAGTCG-1	0.529587	0.102732	Dc-1/2
c2d_ATTAATTCGGTCACTC-1	-5.38896	-8.0248	ON
c2d_ATTACTTACTGGGCAT-1	5.02929	-4.08581	Dl-g
c2d_ATTATACTTTGCTCGT-1	1.63946	-5.4785	Dl-v
c2d_ATTCAGGACCTATTTC-1	4.52618	-4.41848	Dl-v
c2d_ATTTGTTCCAGGGCTC-1	-5.88765	-4.04414	OB gc
c2d_CAAATTGTCAGCAAGC-1	-5.47456	-8.12673	ON
c2d_CAATAAACCTTGGCCC-1	2.97372	2.73534	Dm-1
c2d_CAATGGATCTCTACCA-1	1.13765	1.23344	Dc-1/2
c2d_CAATTAAGGGTGATGA-1	0.752948	-0.178334	Dl-d
c2d_CACACGCGCTGTCTTA-1	4.42409	3.62566	VZ
c2d_CACAGCACCCACGGCA-1	2.7166	-6.36155	Dl-v
c2d_CACAGCTAGGGAGTGA-1	-5.78638	-4.17974	OB gml
c2d_CACATTCTTTCGATGG-1	3.54022	-4.52802	Dl-v
c2d_CACCCACGAGGCAATT-1	2.67643	-4.94079	Dl-v
c2d_CACCGCCAGAAGGTTT-1	1.89902	-6.55725	Dl-v
c2d_CACCTAATCAGTTTAC-1	-6.77478	-3.72021	OB gc
c2d_CACCTCGATGGTGGAC-1	-5.75539	-4.05049	OB gml
c2d_CACCTTGCGAAACTCG-1	1.07526	0.269615	Dc-1/2
c2d_CAGAGCATGAGCTTGC-1	2.95184	2.7074	Dl-d
c2d_CAGCAGCCCGTTCCTT-1	3.06906	2.80159	Dm-1
c2d_CAGCCTCCTGCAGAGG-1	0.61592	-0.0876765	Dc-1/2
c2d_CAGCTCACTGAGACAT-1	3.39473	-5.69981	Dl-v
c2d_CAGCTCGACAAGTTAA-1	1.49847	1.4173	Dc-1/2
c2d_CAGTACATTCTCTAAA-1	4.29437	-3.70211	VZ
c2d_CAGTAGCCCACGCGGT-1	0.977948	1.12029	Dc-1/2
c2d_CAGTCGAGGATGCAAT-1	5.2271	-3.87215	Dl-g
c2d_CAGTGAATAAATGACT-1	1.09805	0.284304	Dc-1/2
c2d_CATGATGCACAATTCT-1	-6.13685	-3.94363	OB gc
c2d_CATGCGACCAGTTTAA-1	1.02433	1.28936	Dl-g
c2d_CATGCGTTAGACAGAA-1	-5.4682	-8.12062	ON
c2d_CATGGGTCGGGTGTGG-1	2.95586	-5.56299	Dl-v
c2d_CATGGTCTAGATACCG-1	0.732669	-0.116193	Dl-d
c2d_CATTTAGCGGACCATG-1	1.10079	0.379735	Dc-1/2
c2d_CCAAGACTTCTGCGAA-1	-5.88365	-4.08455	OB gml
c2d_CCAAGCGTAACTCGTA-1	3.03871	2.76279	Dl-d
c2d_CCAATTACGGGTCGAG-1	4.32027	-4.46898	Dl-v
c2d_CCACAATGTACGTCTT-1	2.8363	2.72424	Dm-1
c2d_CCAGATAGTTGAGTGA-1	2.35388	2.47439	Dm-1
c2d_CCAGTAGTCTGATCCA-1	1.44293	1.36828	Dc-1/2
c2d_CCAGTCTAGACGGCGC-1	0.98809	0.56816	Dc-1/2
c2d_CCCGACCATAGTCCGC-1	-6.49324	-3.77334	OB gc
c2d_CCGTTACGTTAGAACA-1	2.9499	-4.85798	Dl-v
c2d_CCTAACTAAGGCTCTA-1	4.3746	-4.49044	Dl-v
c2d_CCTATCTATATCGGAA-1	-3.99578	-2.99706	vVZ
c2d_CCTATGGGTTACCGTC-1	3.00607	2.74737	Dl-d
c2d_CCTCACCTTAGCATCG-1	0.978308	1.31407	Dc-1/2
c2d_CCTCGCCAGCAAATTA-1	-5.6977	-4.19186	OB gml
c2d_CCTCGCGCGATATAGG-1	4.52704	-4.42667	Dl-v
c2d_CCTCTAATCTGCCAAG-1	-4.91304	1.29756	Vd-r
c2d_CCTGTCACCCGGGCTC-1	0.845377	-0.189313	Dl-d
c2d_CCTTCTTGATCCAGTG-1	-6.04591	-3.90382	OB gc
c2d_CCTTTCAATGAAGAAA-1	5.19794	-3.02276	Dl-g
c2d_CGACTCAGGATGTTAT-1	3.44097	-5.50846	Dl-v
c2d_CGAGAGATGTGAACCT-1	3.86418	3.06209	VZ
c2d_CGAGGCTAAATATGGC-1	3.03565	2.76181	Dl-d
c2d_CGAGTTCTGTCCCACC-1	1.15607	0.406048	Dc-1/2
c2d_CGATGGACCCTACGCC-1	4.8891	-4.20706	Dl-g
c2d_CGCATTAGCTAATAGG-1	1.90482	-6.62725	Dl-v
c2d_CGCCATCCGATTATGA-1	0.521717	0.101869	Dc-1/2
c2d_CGCCCGCTTCCGTACA-1	2.01827	-5.77479	Dl-v
c2d_CGCGCCCGACTTAATA-1	-6.53532	-3.71308	OB gc
c2d_CGCGGGAATTAGGCAG-1	2.86388	2.68247	Dm-1
c2d_CGCTTTCTTGCATTCG-1	3.45896	3.44942	VZ
c2d_CGGGATCAATGTAAGA-1	-6.90442	-3.74457	OB gc
c2d_CGGGCAGCTAAACCGC-1	2.11513	-6.85628	Dl-v
c2d_CGGTAGAGGTGCAGGT-1	4.48523	-4.45804	Dl-v
c2d_CGGTCAAGTGGGAACC-1	0.674765	-0.141774	Dc-1/2
c2d_CGGTCTATCAACCCGT-1	2.27478	-5.47623	Dl-v
c2d_CGGTTATCCAACAGTG-1	4.44	3.34386	VZ
c2d_CGGTTCAAGTAGGTGT-1	5.27339	-3.90492	Dl-g
c2d_CGTCTGGAAGGGCCCG-1	-5.46168	-8.11495	ON
c2d_CGTTTCACTTCGGGCG-1	3.92508	-4.38181	Dl-v
c2d_CTAAATCCTATTCCGG-1	1.15344	0.365177	Dc-1/2
c2d_CTAACGAAACTTGCTG-1	3.0268	3.36458	Dm-1
c2d_CTACCCTAAGGTCATA-1	3.61007	3.56891	Dm-1
c2d_CTACTATCTTTCAGAG-1	1.38238	1.36661	Dc-1/2
c2d_CTACTGCCACCTGACC-1	0.666579	-0.278137	Dl-d
c2d_CTAGCATAGTATAATG-1	1.58256	1.4206	Dl-d
c2d_CTAGCCGATGTTATGA-1	5.08435	-3.90793	Dl-g
c2d_CTAGTTGGGCCCGGTA-1	2.90753	2.67086	Dl-d
c2d_CTATAAGAGCCAATCG-1	2.69163	3.2749	VZ
c2d_CTATCGGGTCTCAACA-1	4.28703	3.22274	VZ
c2d_CTATGTCACTAGCCCA-1	0.83447	-0.117527	Dl-d
c2d_CTCAGTCACGACAAAT-1	5.26943	-3.92377	Dl-g
c2d_CTCATTTGATGGGCGG-1	-7.31666	-3.76817	OB gc
c2d_CTCGAGGTCGAACAGT-1	2.00517	-6.7214	Dl-v
c2d_CTCGATATTTGCGAGC-1	5.23612	-3.9237	Dl-g
c2d_CTCGCACCTATATAGT-1	-4.95689	1.24982	Vd-r
c2d_CTCGTTTCTAATGTTT-1	4.33645	-3.60995	VZ
c2d_CTCTCACAATCGATGA-1	3.07181	2.75418	Dl-d
c2d_CTCTGGACGCCTGGTG-1	3.41563	-5.67512	Dl-v
c2d_CTGAAAGAGATCCGAC-1	-5.79661	-4.00163	OB gml
c2d_CTGCCAAGGTTGGAAG-1	-2.28888	-1.64879	Vl
c2d_CTGGCGACATAAGTCC-1	2.08798	-5.3316	Dl-v
c2d_CTGGTAACGAGCTCTT-1	2.96654	3.40565	Dm-1
c2d_CTGTCAAATGGCTCGG-1	1.07033	0.226857	Dc-1/2
c2d_CTGTTCACTGCCTGTG-1	-5.73389	-4.64168	OB gml
c2d_CTTAGCCTTCCACATG-1	0.240336	1.18885	Dc-1/2
c2d_CTTGTGCTCACCGATT-1	4.56928	-4.37401	Dl-v
c2d_GAAATCGCGCGCAACT-1	-5.69297	-4.20515	OB gml
c2d_GAAATTAGCACGGATA-1	3.78167	-3.91641	VZ
c2d_GAACGTCTCATGGTCG-1	3.69188	3.53297	VZ
c2d_GAAGCGTGAGGAATTT-1	3.65855	-5.39523	Dl-v
c2d_GAATTATAGTGAAAGG-1	3.10864	2.73312	Dl-d
c2d_GACAACGACCATTGAA-1	2.78679	2.55495	Dm-1
c2d_GACACAAGGGAAGAAA-1	3.07921	2.80151	Dl-d
c2d_GACTCGCGGGAATGAC-1	1.19598	1.3295	Dc-1/2
c2d_GAGACTGATGGGTAGA-1	1.97125	-6.75628	Dl-v
c2d_GAGATCTGTCACTCCG-1	4.17369	3.29693	VZ
c2d_GAGCTAAGGGCATATC-1	2.89893	2.72441	Dm-1
c2d_GAGGGCGCAGCTCTGC-1	1.43495	1.36312	Dc-1/2
c2d_GAGGTACATCCATCTT-1	-5.49829	-8.14874	ON
c2d_GATATGCGGTAGCCAA-1	3.74392	-4.61865	Dl-v
c2d_GATCATTCCAAACATT-1	2.06649	-6.82232	Dl-v
c2d_GATCCCTTTATACTGC-1	1.93736	-6.60002	Dl-v
c2d_GATCCTAAATCGGGAC-1	1.23033	1.3155	Dc-1/2
c2d_GATCGGTGGCCATAAC-1	2.86463	2.64582	Dl-d
c2d_GATTCCCTTGTCGCAG-1	-3.75174	1.31784	Vd-r
c2d_GCAGGTAGAGTATGGT-1	3.77782	-4.28785	Dl-v
c2d_GCATGAGGGACGCGGC-1	3.01071	3.37471	Dm-1
c2d_GCCAGGAGTAACCGAT-1	3.26978	-4.80238	Dl-v
c2d_GCCATATTGCACACAG-1	4.11072	-4.58366	Dl-v
c2d_GCCCGTAATACCTTCT-1	2.8409	2.65623	Dm-1
c2d_GCCTATAGTGTCAGGG-1	1.42897	1.36929	Dc-1/2
c2d_GCGAAGCCATACCCGT-1	3.15172	-5.87166	Dl-v
c2d_GCGAGTTCTGCAAAGA-1	4.48526	3.18269	VZ
c2d_GCGCATCCAGTCAGCA-1	1.31279	1.32597	Dc-1/2
c2d_GCGCTAATTGAATAGA-1	3.27702	2.80578	Dl-d
c2d_GCGCTGATCCAGACTC-1	2.7987	-4.08005	VZ
c2d_GCGCTGCTTTGCATTT-1	1.3286	1.33899	Dc-1/2
c2d_GCGGTGAACTGCGCTC-1	4.40714	-4.46954	Dl-v
c2d_GCTCGGAATTTAAAGC-1	3.12607	-5.69704	Dl-v
c2d_GCTCTAAACCCTGACG-1	-6.20191	-4.12826	OB gc
c2d_GCTGCTCTCCGGACAC-1	3.22842	-5.71859	Dl-v
c2d_GGAAAGTGCCCATGCC-1	3.63213	-4.73482	Dl-v
c2d_GGAGCACCAAGAACTA-1	0.662044	0.88711	Dc-1/2
c2d_GGATTCCGCTATACCC-1	2.20812	-5.59076	Dl-v
c2d_GGATTTCACTTCTATA-1	4.09875	3.18728	VZ
c2d_GGCAATAGTCAATGAG-1	3.00469	2.75433	Dl-d
c2d_GGCATATCGGTTCTGC-1	2.26258	-4.95034	Dl-v
c2d_GGCGGTAGGATCATTG-1	3.029	2.74468	Dl-d
c2d_GGCTAAAGGGCGGGTC-1	3.92697	-3.66015	VZ
c2d_GGCTCGCGTTGAGGTA-1	3.92622	3.64506	Dm-1
c2d_GGGACTGCATAGATAG-1	3.1553	-5.89048	Dl-v
c2d_GGGAGAACTCACAGTA-1	3.40626	-5.67685	Dl-v
c2d_GGGAGTTAATGAGGCG-1	4.52133	3.35982	VZ
c2d_GGGCGATATGTGTGAA-1	1.96424	-6.74403	Dl-v
c2d_GGGCTCATCGAACCCA-1	0.96897	0.834798	Dc-1/2
c2d_GGGCTGCCTAGGGCGA-1	3.03939	2.75616	Dl-d
c2d_GGGTGTTTCAGCTATG-1	-5.41099	-8.03338	ON
c2d_GGTAGTGCTCGCACCA-1	3.87167	3.08182	Dm-1
c2d_GGTCGGATAAACGGCG-1	5.24921	-3.92007	Dl-g
c2d_GGTCTGAGAATCTGGA-1	3.80044	3.05363	VZ
c2d_GGTTTACAATCTCAAT-1	-4.81331	1.61104	Vd-r
c2d_GTAAGCGGGCAGTCAG-1	-7.41394	-3.71421	OB gc
c2d_GTAGCTTCCTCTTGTT-1	3.53372	3.5651	Dm-1
c2d_GTAGGTGATCCGTGTA-1	1.87137	-5.60997	Dl-v
c2d_GTCATGCACCTCCGTT-1	3.0307	-5.81409	Dl-v
c2d_GTCATGGACATGACTA-1	0.492545	-0.436572	Dl-d
c2d_GTCCCAACGTAAAGTA-1	3.78067	3.08782	Dm-1
c2d_GTCGTATTGGCGTACA-1	4.39876	-4.44921	Dl-v
c2d_GTCTCGATCTGCTTTC-1	2.41711	-5.55184	Dl-v
c2d_GTGAAACGGCGCCACC-1	1.05029	0.538478	Dc-1/2
c2d_GTGAAGATTTCAAGTG-1	4.28728	-3.72432	VZ
c2d_GTGTACCTTGGCTACG-1	2.82531	2.61612	Dm-1
c2d_GTTGGATTGAGAACAC-1	4.25936	4.12947	VZ
c2d_GTTTGACCAAATCCTA-1	2.05731	-6.79091	Dl-v
c2d_TAAAGCGTTAGGAGAA-1	1.42308	1.34387	Dc-1/2
c2d_TAATACACAGTAGTAT-1	-5.69877	-4.18531	OB gml
c2d_TAATAGTGACGACCAG-1	2.01471	2.3443	Dc-1/2
c2d_TAATCGATCCGTACGT-1	1.02144	1.21032	Dc-1/2
c2d_TACGGGATGCTAGCAG-1	2.65001	-5.56758	Dl-v
c2d_TACTCTCCGAACAAAT-1	2.71745	-5.68311	Dl-v
c2d_TACTGCAATCAATTAC-1	4.91856	-4.07422	Dl-g
c2d_TACTTTACTGAGCCGG-1	3.10234	3.18626	Dm-1
c2d_TAGACGCCCGTACCGG-1	4.28764	4.08939	VZ
c2d_TAGAGTCTAAGCGAAC-1	1.77629	-6.02761	Dl-v
c2d_TAGCTAAGTCCGGGAG-1	2.02065	-6.81008	Dl-v
c2d_TAGGCATGTTACGCCA-1	1.03316	0.263942	Dc-1/2
c2d_TAGGTTCGAGTTCGTC-1	4.43173	3.26774	VZ
c2d_TAGTCTGTGACGTTGC-1	4.58955	-3.73459	VZ
c2d_TATCACCCAACCGACC-1	5.20156	-3.94533	Dl-g
c2d_TATCGATCTATGCATA-1	3.38821	-5.49293	Dl-v
c2d_TATGCTCCCTACTTAC-1	-7.23831	-3.74134	OB gc
c2d_TATGGGTACGTATCGT-1	2.67631	-6.44019	Dl-v
c2d_TATGTCAAGACCGACT-1	4.26133	-4.50572	Dl-v
c2d_TATGTCTCATTGTGCC-1	3.13443	3.09377	Dm-1
c2d_TATTCAATTCTAATCC-1	4.34024	3.39337	VZ
c2d_TATTCGTGCCAGAATA-1	3.62654	-5.51653	Dl-v
c2d_TCAAACAACCGCGTCG-1	-7.4032	-3.70892	OB gc
c2d_TCAAACTTAGATTGTT-1	0.893268	-0.16421	Dl-d
c2d_TCACCGCTCGGCACTC-1	3.00572	3.44551	Dm-1
c2d_TCAGCAAATGCATCTC-1	3.24116	2.89573	Dl-d
c2d_TCAGGGTGTAACGTAA-1	3.03736	2.77683	Dl-d
c2d_TCATCCCAGAGGGTGG-1	-5.42742	-8.05548	ON
c2d_TCATGCAGGTTCTCAT-1	2.56204	-4.95556	Dl-v
c2d_TCCAGGCGAGTACGGT-1	2.05717	-6.80922	Dl-v
c2d_TCCCGCGTACTCCTGG-1	2.94171	2.70371	Dl-d
c2d_TCCCGTCAGTCCCGCA-1	-4.20018	1.41412	Vd-r
c2d_TCCCTTAGATTACTCG-1	2.70313	-4.84335	Dl-v
c2d_TCCGATGACTGAGCTC-1	-3.63531	0.729348	Vd-r
c2d_TCCGGCCTAGCGTACA-1	1.22023	1.34308	Dc-1/2
c2d_TCCGTTTAGCCTTGAA-1	1.84847	4.42406	Dc-1/2
c2d_TCCTTTCTTACGCTTA-1	3.1134	-5.78107	Dl-v
c2d_TCGCTAAACCGCTATC-1	3.34284	-4.78507	Dl-v
c2d_TCGCTCGATATATTCC-1	0.822063	-0.257505	Dl-d
c2d_TCGCTTTAAACGTTTG-1	1.03471	0.562832	Dc-1/2
c2d_TCGGAGTACATGAGTA-1	3.50502	3.02718	Dm-1
c2d_TCGTAAGACGACATTG-1	2.9478	2.72632	Dm-1
c2d_TCTACCGTCCACAAGC-1	2.79691	2.58207	Dl-d
c2d_TCTAGGTGGCGACGCT-1	4.24638	3.39884	VZ
c2d_TCTATCGGTCGCAACA-1	-7.29484	-3.73877	OB gc
c2d_TCTCCAACGTAGGTTA-1	-3.41033	-2.45562	Vl
c2d_TCTTACCGGAACTCGT-1	4.11506	-4.56095	Dl-v
c2d_TCTTCGATACCAATAA-1	0.899566	-0.127249	Dl-d
c2d_TCTTGATGCGTAGCGA-1	2.89138	2.70337	Dl-d
c2d_TCTTGGTAACACCAAA-1	-6.26462	-3.75515	OB gml
c2d_TGAGCTTTAATGACGC-1	2.61208	-4.95643	Dl-v
c2d_TGAGTGGTCCGTGACG-1	3.09335	3.16757	Dm-1
c2d_TGCAAGAATGACGTAA-1	2.78918	-6.2318	Dl-v
c2d_TGCAGGATCGGCAAAG-1	-4.90475	1.40203	Vd-r
c2d_TGCATGGATCGGATCT-1	-5.09654	-3.55082	OB gml
c2d_TGCATGTGGTAATCTA-1	2.99797	2.75653	Dm-1
c2d_TGCCACCTGGCGAAAC-1	-5.38452	-3.69212	OB gml
c2d_TGCCATTACTAAAGAA-1	2.84102	-4.91132	Dl-v
c2d_TGCCTGATCAAACGAT-1	-6.60019	-3.76062	OB gc
c2d_TGCGCAAAGCATTTGG-1	0.893049	-0.156712	Dl-d
c2d_TGGAACCACTGACACA-1	4.87653	-3.63125	Dl-g
c2d_TGGAAGGATAAAGATG-1	-5.69416	-3.45962	OB gc
c2d_TGGCAACTCGCGCGCC-1	3.12812	-5.67995	Dl-v
c2d_TGGGCCACAAGAGCGC-1	-5.68464	-4.23463	OB gml
c2d_TGTATAACAGATCCTG-1	3.81415	3.07593	VZ
c2d_TGTGACTACGCCAGTC-1	-7.18378	-3.75664	OB gc
c2d_TGTGGCAAAGCGTATG-1	0.318755	1.27496	Dm-1
c2d_TGTTGTCAAGAAGTCT-1	0.927353	0.10525	Dc-1/2
c2d_TTAAACTCGAATTCAT-1	4.48634	3.40521	VZ
c2d_TTAATCAGTACGTCAG-1	-5.60369	-4.15826	OB gml
c2d_TTAATGTAGACCAGGT-1	2.89419	2.67611	Dl-d
c2d_TTACAGACCTAAATGA-1	0.984934	1.25188	Dc-1/2
c2d_TTACCCATTGCCGGGT-1	2.20881	-4.62116	Dl-v
c2d_TTAGCTAATACGATCT-1	5.21883	-3.92548	Dl-g
c2d_TTATATTTGGCAATCC-1	0.513116	-0.305951	Dl-d
c2d_TTATCTGTATCATAAC-1	-6.87547	-3.78321	OB gc
c2d_TTCATGGCGCAACAGG-1	-5.64815	-4.06101	OB gml
c2d_TTCCAATCAGAGCTAG-1	4.914	-4.13955	Dl-g
c2d_TTCCGCAGAGAAATAT-1	4.92321	-4.13596	Dl-g
c2d_TTCGCTATCTGACGTG-1	4.59145	-4.30067	Dl-g
c2d_TTCTTGGAGTAATGAG-1	0.0979273	0.328583	Vl
c2d_TTGACCATGTTCTCCG-1	0.620101	-0.0765743	Dc-1/2
c2d_TTGATGTGTAGTCCCG-1	0.994934	1.11571	Dc-1/2
c2d_TTGCACGGAGCAGCAC-1	-5.86548	-4.18829	OB gml
c2d_TTGCTCCCATACCGGA-1	-6.67993	-3.62789	OB gc
c2d_TTGCTGATCATGTTCG-1	2.67544	-6.46426	Dl-v
c2d_TTGGCCTAGAATTTCG-1	1.4833	-4.69631	Dl-v
c2d_TTGGGACACTGCCCGC-1	2.92967	2.69914	Dl-d
c2d_TTGTAAGGCCAGTTGG-1	2.57384	2.56525	Dm-1
c2d_TTGTCGTTCAGTTACC-1	-5.94288	-4.24857	OB gml
c2d_TTGTTCAGTGTGCTAC-1	-7.19647	-3.74008	OB gc
b2a_AAACAGAGCGACTCCT-1	1.83332	-2.7467	Dl-v
b2a_AAACGAGACGGTTGAT-1	-6.66578	-3.76674	OB gml
b2a_AAACGTGTTCGCCCTA-1	4.34643	3.45731	VZ
b2a_AAACTCGTGATATAAG-1	-4.392	3.40809	Vd-c
b2a_AAAGCTTGCCTACATA-1	-4.67644	4.19352	Vs
b2a_AAAGGTAAGCTGTACC-1	4.12565	1.24307	Dd
b2a_AAAGTGTGATTTATCT-1	4.83342	-4.31275	Dl-g
b2a_AAAGTTGACTCCCGTA-1	5.31561	-4.00457	Dl-g
b2a_AAATAACCATACGGGA-1	2.77039	-3.89881	VZ
b2a_AAATAAGGTAGTGCCC-1	-4.745	4.17378	Vs
b2a_AAATAGCTTAGACTTT-1	-0.81175	0.684425	Dc-1/2
b2a_AAATGATTCGATCAGC-1	-2.2149	0.350863	Vx
b2a_AAATTACCTATCGATG-1	-4.73499	0.341239	Vv
b2a_AAATTCCAGGTCCAAA-1	1.84415	4.40581	Dm-3
b2a_AAATTGGTGAGAAGCA-1	-0.181042	4.38564	Dc-3
b2a_AACATCGATACGTCTA-1	-0.158635	3.24107	Dc-3
b2a_AACCCTACTGTCAATA-1	0.789331	0.770672	Dc-1/2
b2a_AACCGCTAAGGGATGC-1	4.37194	-4.36768	Dl-g
b2a_AACCTGTCACGGAATT-1	1.82881	4.39676	Dm-3
b2a_AACCTTTACGACGTCT-1	1.74866	-2.73851	Dl-v
b2a_AACGATATGTCAACTG-1	-5.89449	-4.55839	OB gml
b2a_AACGCATGATCTGGGT-1	-3.95705	2.35245	Vd-c
b2a_AACGTGCGAAAGTCTC-1	-5.94002	-4.64286	OB gml
b2a_AACTCCTAATCCCATG-1	1.89893	-2.77687	Dl-v
b2a_AACTCTCAATAGAGCG-1	0.728408	0.0409732	Dc-1/2
b2a_AACTTTCTCGATCATG-1	1.84084	5.08348	Dm-3
b2a_AAGAAATCACCAGATT-1	2.06761	5.13997	Dm-3
b2a_AAGAGCTCTTTATCGG-1	-6.90289	-3.74109	OB gml
b2a_AAGAGGCATGGATCGC-1	1.91511	-6.46443	Dl-vv
b2a_AAGATTGGCGGAACGT-1	-4.63939	0.951561	Vv
b2a_AAGCCGCTTTACCTTG-1	2.11064	5.06737	Dm-3
b2a_AAGCTCGTGCCAAGTC-1	-5.99429	-4.34599	OB gml
b2a_AAGGATCGATCGCTTG-1	-0.0661921	1.58184	Dc-1/2
b2a_AAGGATGAGGGACCTC-1	-4.94942	0.966792	Vv
b2a_AAGGCAGGCTGTCTCC-1	2.89467	1.7929	Dm-3
b2a_AAGGGACAGATTCTGT-1	-4.71159	0.379343	Vv
b2a_AAGGTATCCTAATATA-1	-7.28014	-3.67834	OB gc
b2a_AAGGTGATAAACCAGC-1	4.15947	-4.85802	Dl-v
b2a_AAGTCAATTGTCGTCA-1	5.28129	-2.98775	Dl-g
b2a_AAGTCTAGTAGCTGCC-1	2.01632	5.13727	Dm-3
b2a_AAGTGCCTTGACTGTA-1	5.24743	-2.82499	Dl-g
b2a_AAGTTCAGTCTGCGTA-1	-1.3055	2.18124	Dc-4
b2a_AATAGCTACCGCGTGC-1	0.0367135	0.692348	Dc-5
b2a_AATATCGAGGGTTCTC-1	-4.8809	1.93577	Vv
b2a_AATCGCCTCAGCGCCA-1	2.02734	-6.70189	Dl-vv
b2a_AATCGCGCAGAGGACT-1	3.32062	1.43785	Dd
b2a_AATCTATGCCGGAGCC-1	-5.189	3.4666	Vs
b2a_AATCTGCGTTGGGACG-1	-4.19047	1.2249	Vc
b2a_AATGATGATACGCTAT-1	-3.64526	0.338958	Vc
b2a_AATGATGCGACTCCTG-1	-4.61412	1.87806	Vv
b2a_AATGCACCAAGCAATG-1	-1.54502	-0.857636	Vx
b2a_AATTCATAAGGGATCT-1	-3.60267	0.340653	Vc
b2a_AATTTGGGACATAGTA-1	1.91345	-2.75772	Dl-v
b2a_ACAAATGGTAGTGTTT-1	3.50502	-4.12622	VZ
b2a_ACAACAGCATGAGCTA-1	-6.53758	-3.86727	OB gml
b2a_ACAATTTGGCCATATT-1	2.36342	4.79539	Dm-3
b2a_ACACACCAGGACCAGT-1	4.11163	-4.85552	Dl-v
b2a_ACACCACATAATTAGC-1	-4.573	4.34158	Vs
b2a_ACACCTTACTACTTGC-1	2.81702	1.36556	Dd
b2a_ACACGAGACTCCTTCT-1	-5.93916	-4.74444	OB gml
b2a_ACACGGGAACTTAGGG-1	-5.75008	-4.55484	OB gml
b2a_ACAGTATACCGTGGGA-1	1.72812	4.58229	Dm-3
b2a_ACATCCTGGTAACTGT-1	-0.134932	1.33083	Dc-1/2
b2a_ACATGGCGCCAAAGTA-1	-0.813981	0.860139	Dc-4
b2a_ACCAAACACCCAGCGA-1	-0.241435	4.0366	Dc-3
b2a_ACCAACACCACACACT-1	-1.90019	0.364818	Vx
b2a_ACCACCAATGTAACAA-1	2.53904	1.53424	Dd
b2a_ACCACCCTCTCTTCTA-1	1.62561	5.05475	Dm-3
b2a_ACCCAACGCCCGTGGC-1	-4.92392	1.17746	Vv
b2a_ACCCGGATGACGCATC-1	-1.84958	-0.812271	Vx
b2a_ACCCTGGTAACGCCCT-1	0.264336	1.36028	Dc-3
b2a_ACCGATGGTAGCATCG-1	0.95676	0.0691543	Dc-1/2
b2a_ACCGCGGTGGAAGTCG-1	3.60254	1.5027	Dd
b2a_ACCGGGCCTTTGTTGA-1	4.99655	-4.0491	Dl-g
b2a_ACCTACAGTATGTGGT-1	2.96747	1.32987	Dd
b2a_ACCTCCGTTATTCACC-1	-3.99071	2.84841	Vd-c
b2a_ACGATACATAGAACTA-1	-5.58748	-4.19941	OB gml
b2a_ACGATCATCTTGTAAA-1	-1.13734	0.1757	Vx
b2a_ACGCAATCACTACAGC-1	-5.22664	3.42084	Vs
b2a_ACGGAGCGCAAATTAC-1	-1.20973	2.16051	Dc-4
b2a_ACGGGCGTATGCGACA-1	-4.45198	4.39162	Vs
b2a_ACGTAGATTGCTGATG-1	-5.54811	-4.70379	OB gml
b2a_ACGTATTACTCCGATC-1	0.63537	0.993352	Dc-1/2
b2a_ACGTTCGCAATCAATT-1	-4.44451	3.56215	Vs
b2a_ACTATATGCTGTGTTC-1	3.3921	1.42512	Dd
b2a_ACTATCCAGGGCATGG-1	-0.550672	1.03552	Dc-1/2
b2a_ACTCAATAAAGGCACG-1	-5.873	-4.72778	OB gml
b2a_ACTCCCGAATTCGTTT-1	-4.68294	3.21053	Vd-c
b2a_ACTCCCGTAGACTAGG-1	1.92444	5.0973	Dm-3
b2a_ACTCGCGATCTGACGC-1	2.53686	4.83376	Dm-3
b2a_ACTCTTCAGCTCCCGC-1	2.11608	4.95761	Dm-3
b2a_ACTGCGGACACACCGT-1	1.85709	4.43747	Dm-3
b2a_ACTGTACGATACACAT-1	-7.1822	-3.7056	OB gc
b2a_ACTTACCGGGCGCGCA-1	1.83074	-2.28012	Dd
b2a_ACTTATACTTACCCGG-1	0.924076	0.0739183	Dc-1/2
b2a_ACTTATTTATGTGCCA-1	3.94426	-3.84242	VZ
b2a_ACTTCGCCATACGCAC-1	-6.07151	-4.23618	OB gml
b2a_ACTTTACCCTCATGAA-1	-4.54578	3.09924	Vd-c
b2a_AGAACGTGGTACATTC-1	-5.83974	-4.53558	OB gml
b2a_AGAAGAGCGCCGTTCC-1	2.49681	3.6739	Dl-v
b2a_AGAATGCGGGTTCGGA-1	3.73206	0.419371	Dd
b2a_AGAATTATGGATTCGA-1	-4.50938	1.59274	Vc
b2a_AGAGAACCGTCTAGGA-1	-4.69574	1.01821	Vv
b2a_AGAGCGCTTGTAACGG-1	2.17588	5.20114	Dm-3
b2a_AGATACCAGCACTTCA-1	-0.27375	4.2354	Dc-3
b2a_AGATCGTGCATAAGAT-1	-1.81487	-1.54032	Vx
b2a_AGATCTCAGGTGTGAT-1	-6.03116	-4.31582	OB gml
b2a_AGATGAGGGTTGCGAT-1	1.32983	-1.63094	Dd
b2a_AGATGATGGAGTCTGG-1	-4.6363	3.22511	Vd-c
b2a_AGCAACATATCTTATT-1	3.95035	-5.23734	Dl-v
b2a_AGCCACTCCCGTGCTT-1	-5.84943	-4.57659	OB gml
b2a_AGCCCTGTCGCACCGT-1	2.12823	4.94702	Dm-3
b2a_AGCCCTTCTAATCCGA-1	-1.42894	2.10161	Dc-4
b2a_AGCGCGGGTGCCAATG-1	-3.72159	0.400394	Vc
b2a_AGCGCTAGAGCGATGT-1	2.13963	4.91696	Dm-3
b2a_AGCGGTTGCCGCTCTG-1	0.0422277	3.18913	Dc-3
b2a_AGCTAGAAGCAGAAGT-1	-1.77999	-1.32121	Vx
b2a_AGCTCGTTGATGGAAA-1	2.05291	4.88054	Dm-3
b2a_AGCTCTTCCCAGTGCA-1	1.93564	-4.21386	Dl-v
b2a_AGCTCTTCGTAACCTT-1	-0.274881	1.28351	Dc-4
b2a_AGCTGAAGTAAACCAA-1	1.93226	-5.45711	Dl-v
b2a_AGGACAGTCGAATCCC-1	2.37683	-6.75168	Dl-vv
b2a_AGGACGCTCGATGTTG-1	-1.34796	-0.624128	Vx
b2a_AGGAGACATCCACAGT-1	-4.45715	4.32351	Vs
b2a_AGGATATAGGGATTTA-1	5.01891	-4.05941	Dl-g
b2a_AGGATTGCTTACGACA-1	-4.56836	4.39647	Vs
b2a_AGGCAGATGCGTAAAC-1	-4.60315	0.976698	Vv
b2a_AGGCGTCTATGGACGG-1	-0.114351	3.30335	Dc-3
b2a_AGGGAAACGAGGTACT-1	2.66623	-3.69635	VZ
b2a_AGGGACCGGCTGCGTT-1	-0.641469	0.85719	Dc-1/2
b2a_AGGGTCAGTAACCCTA-1	-0.289626	4.16564	Dc-3
b2a_AGGGTCGATGCGAACT-1	1.12763	0.36043	Dc-1/2
b2a_AGGGTGCTCTCGAGGG-1	0.064022	0.376011	Dc-1/2
b2a_AGGGTTCCCTTTGGTT-1	-4.89913	1.18939	Vv
b2a_AGGTATAATTGATAGT-1	-4.22241	2.86403	Vd-c
b2a_AGGTATGCGGACATTA-1	2.1692	4.87814	Dm-3
b2a_AGGTCGCGGAGTTACT-1	-4.77213	2.48297	Vd-c
b2a_AGGTTACACCATGCCG-1	3.42714	1.5216	Dd
b2a_AGTACATCATTTATCA-1	-4.84388	3.46993	Vs
b2a_AGTACGGGCACCTGGC-1	-6.82277	-3.74129	OB gc
b2a_AGTAGGAAGGAAGTTG-1	-1.2009	1.69825	Dc-4
b2a_AGTCCATTGGCTGATG-1	5.00653	-2.81863	Dl-g
b2a_AGTCCCGCCTTTAATT-1	1.3937	-1.97964	Dd
b2a_AGTCCCTCGCAGAAAG-1	-4.48729	4.44105	Vs
b2a_AGTCGACGGTCTCAAG-1	3.14156	-5.78191	Dl-v
b2a_AGTCGGTTGCGTGAGA-1	0.36317	2.91882	Dc-1/2
b2a_AGTGAACAAACTTCTC-1	5.27248	-3.03289	Dl-g
b2a_AGTGAAGATGGTGTCC-1	1.77721	4.72941	Dm-3
b2a_AGTGAGACTTCCAGTA-1	0.711903	-0.0812192	Dc-1/2
b2a_AGTGATTCAAGCAGGA-1	0.587221	-0.152115	Dc-1/2
b2a_AGTGCTTGCACGAATA-1	2.65518	-6.48158	Dl-vv
b2a_AGTGGCGGCAATTTGA-1	-3.76592	0.432871	Vc
b2a_AGTGTATTGCGCATTG-1	1.14303	-1.56289	Dd
b2a_AGTTACTCTATCGTGG-1	1.89752	-2.95476	Dl-v
b2a_AGTTTATGTAAAGACA-1	-4.40276	4.33984	Vs
b2a_ATAACGGAGTCCAACG-1	-5.90274	-4.43758	OB gml
b2a_ATAAGTAGGATTCAGA-1	-4.91913	2.69807	Vs
b2a_ATAAGTAGGGCGACTC-1	-0.563602	0.864426	Dc-1/2
b2a_ATACCGTCATCCATAA-1	-0.31023	4.28755	Dc-3
b2a_ATACGAAGGCTTTCCA-1	2.09054	4.73081	Dm-3
b2a_ATACGGGTTTCGATTG-1	-3.96927	-2.98163	vVZ
b2a_ATACGTCCACTCCTGT-1	4.50841	-3.95658	Dl-g
b2a_ATAGAGTTATCAACTT-1	-4.82855	0.0220733	Vv
b2a_ATAGGCTAGCTTCGCA-1	-4.15473	1.14623	Vv
b2a_ATAGTTCCACCCACTC-1	-1.67265	-0.282992	Vx
b2a_ATATCAACCTACAGAG-1	-0.861583	1.04453	Dc-1/2
b2a_ATATCGGTAGGGAGAT-1	-0.201774	1.39518	Dc-1/2
b2a_ATATCTCCCTCGTTAA-1	1.97716	-4.44496	Dl-v
b2a_ATATGTCTCCCTAGCC-1	0.659058	0.522941	Dc-1/2
b2a_ATCACATTAGAATATC-1	1.88892	-5.72185	Dl-v
b2a_ATCAGGTAGCTGACAG-1	2.15942	4.98837	Dm-3
b2a_ATCAGTAGGCAGGGAT-1	-2.67814	-1.6134	Vl
b2a_ATCGCCAGTCAACATT-1	5.24031	-2.82409	Dl-g
b2a_ATCGCTGCGTGCAGCA-1	-4.55431	3.11328	Vd-c
b2a_ATCGCTTTACGTCTCA-1	2.01379	4.89186	Dm-3
b2a_ATCGGCAAGCAGTCCA-1	-1.72608	-1.58569	Vx
b2a_ATCGTTCACTTTCGCC-1	1.89144	-2.28924	Dd
b2a_ATCTGGTTAAGACTGT-1	-6.36379	-3.89709	OB gc
b2a_ATCTTGACTTGTCCAA-1	-5.14528	3.2272	Vs
b2a_ATCTTTCGTATAACCA-1	-4.55111	4.37487	Vs
b2a_ATGAGGGCAGCGGCTA-1	2.10627	4.85083	Dm-3
b2a_ATGCCAATCGCTCTGC-1	-1.15339	1.60663	Dc-4
b2a_ATGCCATTTGCGACCA-1	4.1042	-4.91667	Dl-v
b2a_ATGCCGGTCTTGCATA-1	-7.4248	-3.67475	OB gc
b2a_ATGCCGGTTGATGGGA-1	1.98815	-5.1155	Dl-v
b2a_ATGCGACAATTGGTCC-1	3.48293	0.431046	Dd
b2a_ATGCGACAGTCCCATT-1	-5.72527	-4.38292	OB gml
b2a_ATGGAACCTTTGCACA-1	2.06641	5.2046	Dm-3
b2a_ATGGCGGAATAGTCGC-1	2.13051	4.99615	Dm-3
b2a_ATGGGCCTCGGCCTCT-1	4.14866	-4.82858	Dl-v
b2a_ATGTAAGGCTGCTCTT-1	-4.51185	3.58664	Vs
b2a_ATGTTTCGGCCCGGAG-1	1.98964	5.27351	Dm-3
b2a_ATTAATGAACCAGTCG-1	-5.90869	-4.60953	OB gml
b2a_ATTACGACTCCACAGT-1	1.90605	4.6778	Dm-3
b2a_ATTACTTACTGGGCAT-1	-2.04934	-0.523903	Vx
b2a_ATTAGATTCCTCAGCA-1	-4.46404	2.44115	Vd-c
b2a_ATTATAGCTACTTTAC-1	-4.17165	3.56598	Vs
b2a_ATTCAGGACCTATTTC-1	-1.75567	-0.981855	Vx
b2a_ATTCCTAAGACGTGGA-1	-0.70314	2.37943	Dc-5
b2a_ATTCGTGCTATCTCTT-1	3.32218	1.43217	Dd
b2a_ATTGACCGGCGATGAC-1	1.22674	4.56905	Dc-3
b2a_ATTGATGAGTCCTAAC-1	-3.93096	1.60827	Vc
b2a_ATTGTACAACTCGGCT-1	-4.25309	2.68393	Vd-c
b2a_ATTGTCGCAATACCTT-1	2.83383	-4.03193	VZ
b2a_ATTGTGACTTCGCTGC-1	3.49123	0.625233	Dd
b2a_ATTTACTAAGTCCATT-1	-5.22095	3.6384	Vs
b2a_ATTTGTCTTGGGAGCT-1	2.33756	-6.73628	Dl-vv
b2a_CAAACTCGCGACGCCG-1	3.58725	1.88699	Dd
b2a_CAAATTGGATTATGCC-1	1.16294	4.85465	Dm-3
b2a_CAACACATCTCCTGCC-1	-4.51692	4.44026	Vs
b2a_CAACCTGAACCTGCCA-1	-4.46178	4.40028	Vs
b2a_CAAGATATTATAACGT-1	3.96336	-4.89475	Dl-v
b2a_CAAGGTCCTATAGGCT-1	-4.29286	2.91111	Vd-c
b2a_CAAGTGTGGTTGCAAA-1	0.880627	0.687512	Dc-1/2
b2a_CAATAAACCTTGGCCC-1	-5.90405	-4.48581	OB gml
b2a_CAATACGAGAGTCTGA-1	3.84644	3.80612	VZ
b2a_CAATGTGCCAACCCTT-1	1.76459	4.28496	Dm-3
b2a_CACAAGAAAGATATTA-1	-0.128843	3.99804	Dc-3
b2a_CACACGCGCTGTCTTA-1	0.546683	-0.0977838	Dc-1/2
b2a_CACATTCTTTCGATGG-1	1.77318	-3.81013	Dl-v
b2a_CACATTTCTTGTCAGA-1	3.55793	1.55478	Dd
b2a_CACCCAAATCTTATGT-1	-4.30913	2.75745	Vd-c
b2a_CACCCACGAGGCAATT-1	1.97472	-4.99862	Dl-v
b2a_CACCGCGTCCACTCTA-1	-1.47932	2.04379	Dc-4
b2a_CACCTTGCGAAACTCG-1	-6.1591	-3.71559	OB gc
b2a_CACCTTGGCGCCTTTG-1	5.23364	-2.85971	Dl-g
b2a_CACGCACAGCGCAGCT-1	-5.74833	-4.57217	OB gml
b2a_CACGCGGAACTGTTGC-1	5.33134	-3.45271	Dl-g
b2a_CACGGACGTGGATGGC-1	1.78472	5.25272	Dm-3
b2a_CACGGCGCGCCAAAGG-1	-1.27669	1.70356	Dc-4
b2a_CACGTTCGTGCTCTAG-1	1.90737	-6.55253	Dl-vv
b2a_CACTCCTCTCGGTCGG-1	2.39479	-4.34987	Dl-v
b2a_CAGACCTGTAAGTGTT-1	-4.88235	1.59394	Vv
b2a_CAGAGCATGAGCTTGC-1	-5.72639	-4.46205	OB gml
b2a_CAGATCATTTAAAGTC-1	-4.6288	3.19905	Vd-c
b2a_CAGCAGCCCGTTCCTT-1	-6.68843	-3.7665	OB gc
b2a_CAGCCTCCTGCAGAGG-1	-5.92526	-4.72637	OB gml
b2a_CAGCCTCTCCTCAAGA-1	1.58981	-2.10456	Dd
b2a_CAGGACAGCTGCCCTT-1	2.06588	5.22026	Dm-3
b2a_CAGTAACTATTTATTG-1	-1.48722	-0.145771	Vx
b2a_CAGTACATTCTCTAAA-1	-1.91932	-0.715358	Vx
b2a_CAGTAGCCCACGCGGT-1	-3.9679	0.483625	Vc
b2a_CAGTCGAGGATGCAAT-1	-4.38853	1.4691	Vv
b2a_CAGTGAATAAATGACT-1	-6.92986	-3.75983	OB gc
b2a_CATAACGGACAGTCGT-1	0.998407	0.16584	Dc-1/2
b2a_CATACTTAGGCAATAC-1	-0.10673	1.41972	Dc-1/2
b2a_CATATACTACTGATAA-1	-1.41559	2.07653	Dc-4
b2a_CATCAAACTGGCGCCC-1	-0.331138	4.38082	Dc-3
b2a_CATCTATCCCGTGTCT-1	-1.32967	0.16718	Vx
b2a_CATCTTACACCACCTC-1	1.11885	0.485276	Dc-1/2
b2a_CATGACTTCGCTGAAT-1	-0.73401	0.964695	Dc-4
b2a_CATGATGGAAGTTAGC-1	5.2483	-2.89783	Dl-g
b2a_CATGCGACCAGTTTAA-1	-4.85234	1.29105	Vv
b2a_CATGGGTCGGGTGTGG-1	1.49928	-4.60302	Dl-v
b2a_CATGTAGGAGCGCCAA-1	0.114188	3.29536	Dc-3
b2a_CATTACATAGATTGTG-1	-4.58004	4.00107	Vs
b2a_CATTCCCATTCCGTCG-1	-4.7117	4.43695	Vs
b2a_CATTGATGAACACGCC-1	1.48726	4.96106	Dm-3
b2a_CATTGCGGGTCAATTC-1	-4.42676	4.16974	Vs
b2a_CATTTAGCGGACCATG-1	-6.22107	-3.73761	OB gc
b2a_CCAACGCTTGCCAGGG-1	2.36511	-1.56099	Dd
b2a_CCAAGCGTAACTCGTA-1	-5.9987	-4.6142	OB gml
b2a_CCAATTACGGGTCGAG-1	-0.732978	-1.40376	Vx
b2a_CCACGAATTTAACCTC-1	2.83172	1.25781	Dd
b2a_CCACGGTGCCCGGTAG-1	-4.08399	2.65391	Vd-c
b2a_CCACGTAAATTAGACT-1	1.9211	4.78285	Dm-3
b2a_CCACTATCCGGGTCAC-1	-4.95445	3.72536	Vs
b2a_CCAGATGTAAATGGGT-1	1.79389	5.12972	Dm-3
b2a_CCAGCGGGATCACCAG-1	-4.39309	4.27271	Vs
b2a_CCAGTAGTCTGATCCA-1	-4.85258	-0.0296621	Vv
b2a_CCAGTCTAGACGGCGC-1	-3.1064	-1.56308	Vx
b2a_CCATACCTTTACTTGT-1	-4.82839	1.90034	Vs
b2a_CCATCTCACCAGTGAA-1	-1.34544	-0.514753	Vx
b2a_CCCAAACATGCTGCTC-1	0.628879	-0.0492554	Dc-1/2
b2a_CCCAGAGGAGGGCGTA-1	-2.33277	0.307565	Vd-c
b2a_CCCAGTTAAGGCGCCG-1	2.16762	-6.77502	Dl-vv
b2a_CCCGATAGCCTCGCCT-1	2.17825	4.94186	Dm-3
b2a_CCGACGTAAACACAAC-1	1.97896	-1.88259	Dd
b2a_CCGAGCTGTGCTTGTC-1	-0.228983	2.92648	Dc-5
b2a_CCGATCTCAACCTTAT-1	-1.90758	-0.170023	Vx
b2a_CCGCACAAAGACCAAC-1	-6.1852	-4.06286	OB gml
b2a_CCGCCTGCGAATTGGT-1	1.16658	-1.52306	Dd
b2a_CCGCTTGCTGACATGG-1	-5.02706	3.71067	Vs
b2a_CCGGAGGTCTTATGGT-1	0.0715364	3.57775	Dc-3
b2a_CCGGCACGACCGTTTC-1	-3.8083	2.61947	Vd-c
b2a_CCGGGCGGTCTCGTCA-1	-7.38584	-3.67917	OB gc
b2a_CCGGGCTGCTCCATAC-1	3.00865	-5.80194	Dl-v
b2a_CCGGTAATGGCTAGTC-1	-0.188238	1.31855	Dc-1/2
b2a_CCGTAAGTTGGTCCCA-1	-7.40061	-3.69923	OB gc
b2a_CCGTATTAGCGCAGTT-1	-0.315788	2.76456	Dc-5
b2a_CCGTGAGGCATTCATG-1	1.94621	4.64369	Dm-3
b2a_CCGTGGAACGATCCAA-1	-4.13926	2.50446	Vd-c
b2a_CCGTTACGTTAGAACA-1	1.68084	-4.11102	Dl-v
b2a_CCTAACTAAGGCTCTA-1	-2.03231	-1.4197	Vx
b2a_CCTACTGCGGCGGCCA-1	2.01537	5.3038	Dm-3
b2a_CCTAGGCGTAGCGATC-1	0.777917	-0.0322087	Dc-1/2
b2a_CCTATGAAGTGGTGCC-1	-0.730225	0.848785	Dc-1/2
b2a_CCTATGGGTTACCGTC-1	-5.69424	-4.76708	OB gml
b2a_CCTCACCTTAGCATCG-1	-4.82272	0.230912	Vv
b2a_CCTCGCGCGATATAGG-1	-1.7505	-1.57183	Vx
b2a_CCTCGGACCGGGATAG-1	2.28761	-6.81731	Dl-vv
b2a_CCTCTAATCTGCCAAG-1	-5.78939	-4.72833	OB gml
b2a_CCTGAACGATATATTC-1	2.93436	-5.90879	Dl-v
b2a_CCTGGAAACGTTCTGC-1	0.0428177	2.33173	Dc-1/2
b2a_CCTGTCCCTCACGTTA-1	-0.294762	1.24751	Dc-1/2
b2a_CCTTTCAATGAAGAAA-1	-4.17058	1.08724	Vv
b2a_CGAAGCTATAAATTCA-1	-1.25122	2.20318	Dc-4
b2a_CGACAATTTGATCTAA-1	5.23794	-4.02744	Dl-g
b2a_CGACACGCTCCGACAG-1	4.77315	-4.05672	Dl-g
b2a_CGACTCAGGATGTTAT-1	-3.21916	-0.175258	Vc
b2a_CGACTTTGTATAGCCT-1	-4.41996	3.01723	Vd-c
b2a_CGAGAGATGTGAACCT-1	-5.96116	-4.38716	OB gml
b2a_CGAGATTTCGCTCGGG-1	3.40535	1.48564	Dd
b2a_CGAGGAGCTTCCATAT-1	1.02516	4.79257	Dm-3
b2a_CGAGGATCGGGAACGA-1	-4.47121	3.90225	Vs
b2a_CGAGGCTAAATATGGC-1	-5.83274	-4.5625	OB gml
b2a_CGAGGGACTGCGGTCG-1	1.89625	-6.51336	Dl-vv
b2a_CGAGTTTATCGGACTG-1	1.06445	0.214249	Dc-1/2
b2a_CGATAATACTCAGGTT-1	3.46186	1.63768	Dd
b2a_CGATGGACCCTACGCC-1	-3.35771	0.112537	Vc
b2a_CGCACATGTCCACTAC-1	2.46973	-6.52288	Dl-vv
b2a_CGCACGTGCGCTATCA-1	-0.878036	0.939079	Dc-1/2
b2a_CGCAGATCTTCACCCG-1	-4.67637	4.10595	Vs
b2a_CGCATCCATCAGCCAG-1	-4.54009	3.89244	Vs
b2a_CGCCATCCGATTATGA-1	-6.24885	-3.93394	OB gml
b2a_CGCCCGCTTCCGTACA-1	2.18631	-4.9834	Dl-v
b2a_CGCCGCCCATGCCTGT-1	2.1283	-6.72864	Dl-vv
b2a_CGCCGTCTACCCATCG-1	2.07383	4.98289	Dm-3
b2a_CGCGAGAGGGACTTGT-1	-0.596677	2.5194	Dc-5
b2a_CGCGGCTCAACTTGAA-1	5.3076	-3.95422	Dl-g
b2a_CGCGGGAATTAGGCAG-1	-6.5434	-3.80566	OB gc
b2a_CGCGGTAAGTCTAGCT-1	-4.44224	4.14113	Vs
b2a_CGCGGTCACAAACCAA-1	-1.40458	2.15136	Dc-4
b2a_CGCTAGAGACCGCTGC-1	-1.04791	0.70216	Dc-1/2
b2a_CGCTGGTGACTACCCT-1	4.23094	-3.72579	VZ
b2a_CGCTTTCTTGCATTCG-1	-4.40294	0.844061	Vv
b2a_CGGCAGGGTCGGGTTG-1	-4.39531	1.4496	Vc
b2a_CGGCCCAACCTGTAGT-1	-4.71746	3.67691	Vs
b2a_CGGCCCAGGTATATCC-1	2.86448	1.77909	Dd
b2a_CGGGAATATAGTATAC-1	4.33672	-3.53746	VZ
b2a_CGGGTGTACCCATTTA-1	-3.73502	0.731695	Vv
b2a_CGGTACTAGAATCAAA-1	2.19961	-6.73374	Dl-vv
b2a_CGGTAGAGGTGCAGGT-1	-3.13443	-0.206409	Vx
b2a_CGGTATAGGTATTAGC-1	2.31011	-1.59836	Dd
b2a_CGGTCAAGTGGGAACC-1	-7.35291	-3.65205	OB gc
b2a_CGGTCCATGAGACTCC-1	1.63615	4.16597	Dm-3
b2a_CGGTCTATCAACCCGT-1	2.13557	-4.89809	Dl-v
b2a_CGGTGGGCTCCAGCCT-1	-1.11433	1.54401	Dc-4
b2a_CGGTTATCCAACAGTG-1	-4.95557	1.32761	Vv
b2a_CGGTTCAAGTAGGTGT-1	-4.04326	1.02295	Vv
b2a_CGGTTTATGAAGGAAC-1	4.07449	1.23469	Dd
b2a_CGTATTGTTTCCTAAT-1	1.75948	5.27619	Dm-3
b2a_CGTCAAATGGTCGCAG-1	1.98295	5.16693	Dm-3
b2a_CGTCGGATAGTGTTGA-1	0.17493	0.263469	Dc-1/2
b2a_CGTCTTGAGTGTGACG-1	2.29699	4.7342	Dm-3
b2a_CGTGGCCGAATATCTA-1	4.87429	-3.5386	Dl-g
b2a_CGTGTGTTAAACCCTG-1	-4.42727	4.28077	Vs
b2a_CGTTAGCTCACAACTG-1	1.903	-2.90695	Dl-v
b2a_CGTTCTTCGCACACCT-1	-0.789958	2.30323	Dc-5
b2a_CGTTGAGTAATTGCGT-1	2.47124	-1.44779	Dd
b2a_CGTTGTAAGATTGATT-1	-5.19855	3.38805	Vs
b2a_CGTTTACAAGGCAGCT-1	1.33816	4.60121	Dm-3
b2a_CGTTTCACTTCGGGCG-1	1.31913	-1.97247	Dd
b2a_CTAAATCCTATTCCGG-1	-6.75334	-3.73234	OB gc
b2a_CTAACGAAACTTGCTG-1	-4.86631	0.481999	Vv
b2a_CTAATTCTCAGATATT-1	-5.08338	3.06429	Vs
b2a_CTACCCTAAGGTCATA-1	-4.85928	1.2372	Vv
b2a_CTAGACTGCATTTCGT-1	2.29475	-1.67951	Dd
b2a_CTAGATGTGAGTGTAA-1	-4.62065	3.15683	Vd-c
b2a_CTAGCCGATGTTATGA-1	-2.66249	-0.0383384	Vv
b2a_CTAGGTCTGAAGGAAT-1	-1.00666	0.551114	Dc-1/2
b2a_CTAGTTGGGCCCGGTA-1	-5.79784	-4.86183	OB gml
b2a_CTATAAGAGCCAATCG-1	-4.9257	1.53584	Vv
b2a_CTATCGGGTCTCAACA-1	-5.68655	-4.61492	OB gml
b2a_CTATGTCACTAGCCCA-1	-4.01698	-2.98398	OB gml
b2a_CTATTGTGTTTGGTCA-1	2.96733	1.44801	Dd
b2a_CTATTTGGTTACGGAT-1	1.94034	-6.4073	Dl-vv
b2a_CTCAAGACATTAGCGC-1	4.09243	3.40683	Dc-4
b2a_CTCACACGCAAGCCTA-1	2.0005	4.83658	Dm-3
b2a_CTCAGTCACGACAAAT-1	-4.09445	0.938318	Vv
b2a_CTCCTTTACGCAAGTC-1	-4.68005	3.28152	Vd-c
b2a_CTCGATATTTGCGAGC-1	-2.90102	-0.0626359	Vc
b2a_CTCGGGATAACACCTA-1	-4.71643	4.49447	Vs
b2a_CTCGGTACCACTGCTC-1	2.10117	-6.77102	Dl-vv
b2a_CTCGTTTCTAATGTTT-1	-2.66286	-0.0168657	Vd-c
b2a_CTCTAATGCATTGATC-1	-4.64734	3.23061	Vd-c
b2a_CTCTCACAATCGATGA-1	-5.87447	-4.55464	OB gml
b2a_CTCTTCTATTGACTGG-1	5.24666	-3.41612	Dl-g
b2a_CTGAATTTATTGCCAG-1	-4.48766	2.98766	Vd-c
b2a_CTGACTGCGCAGCTCG-1	-4.92671	1.66612	Vd-c
b2a_CTGAGCGAGACTTATT-1	-4.57632	4.01183	Vs
b2a_CTGCACCTAGTCCACA-1	-4.63523	3.96187	Vs
b2a_CTGCCTCATATGCAAC-1	1.6578	5.28552	Dm-3
b2a_CTGCGTTACGATATAA-1	1.84363	-2.87654	Dl-v
b2a_CTGCTTTATGTCCGCG-1	-2.20749	0.291094	Vx
b2a_CTGGCGACATAAGTCC-1	2.76821	-4.16153	VZ
b2a_CTGGCGCACAGGTCTG-1	3.11177	-5.7719	Dl-v
b2a_CTGGCTGATTCATCCT-1	5.2945	-3.98533	Dl-g
b2a_CTGGGATAAATAATGG-1	2.33314	-6.54152	Dl-vv
b2a_CTGGGATACGCTACCC-1	1.87744	4.40666	Dm-3
b2a_CTGGTAACACATAGAA-1	2.5142	-6.63213	Dl-vv
b2a_CTGGTTCGCGAGCTAC-1	2.27821	4.88607	Dm-3
b2a_CTGGTTTCGAGCAAGA-1	3.82137	-3.79615	VZ
b2a_CTGTCAAATGGCTCGG-1	-3.93855	-2.96202	vVZ
b2a_CTGTCACGCCAGGCGC-1	2.32264	-1.58763	Dd
b2a_CTTAGCCTTCCACATG-1	-5.63947	-4.70328	OB gml
b2a_CTTAGGTCCCAATCGT-1	4.02567	4.03177	VZ
b2a_CTTAGTAGGCCTACAG-1	-4.84936	1.89086	Vd-c
b2a_CTTGAGTTAGGGTAAT-1	0.875608	0.578893	Dc-1/2
b2a_CTTGTGCTCACCGATT-1	-3.21998	-0.0699115	Vc
b2a_CTTGTTGCTGAGTCAA-1	1.95091	-6.66739	Dl-vv
b2a_CTTTAGGAACACTGTT-1	2.40682	-6.69082	Dl-vv
b2a_GAAACAGATGACCACC-1	3.92327	-5.24047	Dl-v
b2a_GAAACCATGGTGCGCT-1	-5.13484	3.6102	Vs
b2a_GAAAGAACAGCGTTAT-1	-1.90308	-0.221987	Vx
b2a_GAAATATGCTTGAATG-1	-0.39987	2.7041	Dc-5
b2a_GAAATTAGCACGGATA-1	-1.37244	-0.713099	Vx
b2a_GAACGTCTCATGGTCG-1	-4.84105	1.16393	Vv
b2a_GAACTTGTGCACGGGA-1	2.06744	4.86136	Dm-3
b2a_GAAGGCTACCATTGTT-1	-4.40815	4.40857	Vs
b2a_GAAGTCTCCCTAGCGA-1	0.983901	0.167498	Dc-1/2
b2a_GAATAGACGCGACCCA-1	4.11359	-5.00809	Dl-v
b2a_GAATAGCCCTGCGGTC-1	-0.780933	2.23062	Dc-5
b2a_GAATGAAGGTCTTCAG-1	-0.139728	3.9809	Dc-3
b2a_GAATGTATGGCAGGTC-1	1.86471	-2.81055	Dl-v
b2a_GAATTATAGTGAAAGG-1	-5.6449	-4.73904	OB gml
b2a_GACAAACATATGCAGG-1	5.31084	-3.94319	Dl-g
b2a_GACAACGACCATTGAA-1	-6.40116	-3.84612	OB gml
b2a_GACACAAGGGAAGAAA-1	-5.95515	-4.59018	OB gml
b2a_GACAGCCAGACCTGAC-1	2.31075	-6.76712	Dl-vv
b2a_GACCGACGTGAAAGCA-1	-0.205793	1.35747	Dc-1/2
b2a_GACGTTCGTAAATACA-1	-4.37862	4.35509	Vs
b2a_GACTCACCCACGTGAG-1	-1.05284	1.31173	Dc-4
b2a_GACTCCCAGAATAAGG-1	-5.01184	3.71079	Vs
b2a_GAGACCCTGCAACGCC-1	3.39995	0.776981	Dd
b2a_GAGATCTGTCACTCCG-1	-6.69124	-3.8032	OB gml
b2a_GAGATGACAATCCTTA-1	-4.53681	4.20291	Vs
b2a_GAGCACGGCGCCTCTT-1	2.10726	4.82444	Dm-3
b2a_GAGCCGAGCGTTTATT-1	3.60002	0.441757	Dd
b2a_GAGCTGTCGTCTCGGA-1	-1.09669	2.17712	Dc-4
b2a_GAGGATAAACAGTGCT-1	0.383661	2.98338	Dc-3
b2a_GAGGCATTTGCAGCAG-1	-0.0788128	4.22653	Dc-3
b2a_GAGGGCCATAATATTA-1	1.87372	5.14407	Dm-3
b2a_GAGGGCGCAGCTCTGC-1	-4.85179	0.0270937	Vv
b2a_GAGTGCACGGACAACA-1	1.92745	5.33327	Dm-3
b2a_GAGTGTGCGGTACCCA-1	3.89004	-4.88175	Dl-v
b2a_GATAACTCGCACTGTG-1	2.98883	-6.0223	Dl-v
b2a_GATACCGTGTCGGAGT-1	3.9513	4.0408	VZ
b2a_GATAGGATTAATTACA-1	2.20486	4.90902	Dm-3
b2a_GATAGGTGTCCCGGGC-1	2.08383	4.87622	Dm-3
b2a_GATATGAGACACTAAC-1	2.06012	-6.77347	Dl-vv
b2a_GATATGCGGTAGCCAA-1	-0.452473	-1.6345	Dd
b2a_GATATTGAGATTGGCG-1	-4.12838	2.52379	Vd-c
b2a_GATATTTCCTACATGG-1	1.86856	-3.93536	Dl-v
b2a_GATCCGAATATAAGTG-1	2.09975	5.01456	Dm-3
b2a_GATCCTAAATCGGGAC-1	-4.83806	0.22752	Vv
b2a_GATGACGATGATCGCG-1	-0.197014	2.64537	Dc-5
b2a_GCAACAGCAGTATGCG-1	3.87921	2.23116	Dd
b2a_GCAACCACCAGACCGG-1	1.86646	-2.76401	Dl-v
b2a_GCAACGGCTAGTTATG-1	3.37859	1.48967	Dd
b2a_GCAAGATGTGTTCGCG-1	4.19044	1.09926	Dd
b2a_GCAATTAGTCGCACCG-1	-4.45739	4.40086	Vs
b2a_GCAGACCCAGCACGTA-1	-1.07389	1.30584	Dc-4
b2a_GCAGCCTATATCACAT-1	1.49934	4.15726	Dm-3
b2a_GCAGCTATGGACAGGT-1	-0.0527266	4.36569	Dc-3
b2a_GCAGGTAGAGTATGGT-1	-0.16469	-1.55293	Vx
b2a_GCATGAGGGACGCGGC-1	-4.90909	0.700557	Vv
b2a_GCATTTCCAAGGCTCC-1	-4.453	3.21545	Vd-c
b2a_GCCAACCATTTCCGGA-1	-5.008	2.79293	Vs
b2a_GCCAATAGGGCATCTC-1	-4.54967	2.30552	Vv
b2a_GCCAGGAGTAACCGAT-1	-2.0585	-1.94462	Vl
b2a_GCCATATTGCACACAG-1	-3.12046	-0.346889	Vx
b2a_GCCATCGATGCTGCAT-1	-5.20305	3.61155	Vs
b2a_GCCCAGATGCTGGAGA-1	1.97749	4.8037	Dm-3
b2a_GCCCGTAATACCTTCT-1	-7.34952	-3.69062	OB gc
b2a_GCCGCACTCCGTTTCA-1	2.14412	4.80962	Dm-3
b2a_GCCGTGGAAGAAATGT-1	0.557843	3.20029	Dc-3
b2a_GCCTATGCTGGGCCTT-1	-0.114075	3.09713	Dc-3
b2a_GCCTCATCTGGAAATA-1	4.19979	-5.12843	Dl-v
b2a_GCGACATGTAAACATC-1	-0.848842	1.0324	Dc-1/2
b2a_GCGAGAGGCCATGTAA-1	-3.88905	2.76689	Vx
b2a_GCGAGAGTTGCGTCCA-1	-4.48876	3.05523	Vd-c
b2a_GCGAGCGCATGCTCCC-1	-0.844976	0.798688	Dc-1/2
b2a_GCGATTGTTAACGTTA-1	1.71398	-5.91273	Dl-vv
b2a_GCGCAAGAGCGCGCTG-1	-0.542177	1.23172	Dc-1/2
b2a_GCGCTAATTGAATAGA-1	-5.90473	-4.77196	OB gml
b2a_GCGCTGATCCAGACTC-1	2.10928	-4.39541	Dl-v
b2a_GCGGGCATTACGATGC-1	-4.63819	4.38761	Vs
b2a_GCGGTCCCGGTGAAGG-1	-0.0753477	4.03891	Dc-3
b2a_GCGGTGAACTGCGCTC-1	-1.80036	-1.22793	Vx
b2a_GCGTAAATGGCCATAA-1	-4.45786	2.79531	Vd-c
b2a_GCGTCTAACCTCCTAA-1	1.99797	5.30423	Dm-3
b2a_GCGTGGTACTGGGTTA-1	0.514332	0.140587	Dc-1/2
b2a_GCGTTCGGAGACCGGG-1	-1.22055	2.1279	Dc-4
b2a_GCTAAGTAGTTTCTCT-1	-7.40851	-3.70321	OB gc
b2a_GCTAGACCGTCTACTG-1	-0.120392	1.29995	Dc-4
b2a_GCTAGCACCTGGGCCA-1	2.08601	4.7951	Dm-3
b2a_GCTAGCAGGGAGTGGG-1	-1.11853	1.48789	Dc-4
b2a_GCTCATTACTGCATGT-1	1.95994	-2.77376	Dl-v
b2a_GCTCCCAGTCGGTCCA-1	3.50405	1.45601	Dd
b2a_GCTCCGCTCGCTTCAG-1	3.36052	1.42142	Dd
b2a_GCTCGCTCATGTCCAA-1	-0.200738	1.25259	Dc-1/2
b2a_GCTCGGAATTTAAAGC-1	-3.55093	-2.59478	Vl
b2a_GCTGAACTCTCCAGGG-1	1.98828	4.67571	Dm-3
b2a_GCTGGACCCAAAGTGG-1	2.8851	1.27552	Dd
b2a_GCTGTTGCTACCGAAC-1	0.781126	0.621161	Dc-1/2
b2a_GCTTAATGTAACTAAC-1	2.27093	-6.79105	Dl-vv
b2a_GCTTACGTAGTTAGTA-1	-0.813767	0.794433	Dc-1/2
b2a_GCTTATGAAGCAGGAA-1	0.881972	0.0275629	Dc-1/2
b2a_GCTTCCGTCCCTAGAC-1	-5.15446	-3.55181	OB gml
b2a_GCTTGCAGCACAATTG-1	0.309232	3.33832	Dc-3
b2a_GCTTGGATCGATTAGG-1	-4.902	1.50258	Vv
b2a_GCTTTCAGAGGAGGTG-1	0.286024	0.0930092	Vc
b2a_GGAAACCTTGTTGAAT-1	-2.1904	0.131415	Vd-c
b2a_GGAAAGTGCCCATGCC-1	-2.03776	-1.6984	Vl
b2a_GGAATGCGCTAGCGTG-1	-7.38429	-3.69074	OB gc
b2a_GGACCTACGGTAACGT-1	-0.809456	2.33136	Dc-5
b2a_GGACGTCCATAGTTGG-1	-0.223033	4.35171	Dc-3
b2a_GGAGACCAATGTGCTT-1	1.59482	4.70745	Dm-3
b2a_GGAGCACCAAGAACTA-1	-7.4023	-3.69764	OB gc
b2a_GGAGGCCGAAGTCGTC-1	0.287954	1.26323	Dc-3
b2a_GGAGGGCTTGGTTGGC-1	-7.39999	-3.70021	OB gc
b2a_GGATCATCCCGTACGC-1	-1.51383	2.08389	Dc-4
b2a_GGATCCGGAATATACT-1	-6.79038	-3.75103	OB gc
b2a_GGATGAAGATCGCTGA-1	4.25491	-5.04599	Dl-v
b2a_GGATGTCCTTACCGCA-1	0.680587	-0.00278735	Dc-1/2
b2a_GGATTCCGCTATACCC-1	1.90598	-5.59348	Dl-v
b2a_GGATTTCACTTCTATA-1	-6.60177	-3.75459	OB gc
b2a_GGCAAGCCAGGGATAG-1	1.63184	4.642	Dm-3
b2a_GGCAATAGTCAATGAG-1	-5.89524	-4.79086	OB gml
b2a_GGCAGCGGTAATCCTA-1	-0.176356	1.21322	Dc-4
b2a_GGCATATCGGTTCTGC-1	2.19955	-4.63408	Dl-v
b2a_GGCCCGGAGCATGTCT-1	1.94476	4.64728	Dm-3
b2a_GGCCCGTATACCATGC-1	-4.56153	4.45852	Vs
b2a_GGCGAAATCTAACTTG-1	2.50196	-6.64834	Dl-vv
b2a_GGCGAACCGTTCTGAT-1	4.082	4.12225	VZ
b2a_GGCGGTAGGATCATTG-1	-5.66984	-4.70571	OB gml
b2a_GGCTAAAGGGCGGGTC-1	-1.46778	-0.770221	Vx
b2a_GGCTCGCGTTGAGGTA-1	-4.90414	1.30452	Vv
b2a_GGCTCTGCTCCAACGC-1	-5.88013	-4.7378	OB gml
b2a_GGGAATGAGCCCTCAC-1	-1.22777	2.18703	Dc-4
b2a_GGGAGTTAATGAGGCG-1	-7.37595	-3.68921	OB gc
b2a_GGGATCCCAATACAAA-1	0.82363	4.2127	Dm-3
b2a_GGGATTTACCGCACCT-1	3.89061	-5.2202	Dl-v
b2a_GGGCCGGCCGAAGTAC-1	2.88224	-5.88911	Dl-v
b2a_GGGCGCAGCGTTACTC-1	1.90616	4.87622	Dm-3
b2a_GGGCGTCCACTGGCTC-1	2.29799	-4.3857	Dl-v
b2a_GGGCTCATCGAACCCA-1	-3.84178	0.477298	Vc
b2a_GGGCTGCCTAGGGCGA-1	-5.76118	-4.71219	OB gml
b2a_GGGTCGTGGCAAGTGT-1	-5.02223	3.02622	Vs
b2a_GGGTGCATATGAAAGC-1	-5.20415	3.64173	Vs
b2a_GGGTTTAGGATAGGAT-1	3.49033	1.53103	Dd
b2a_GGTACACCAGATTTAT-1	-4.47595	4.44681	Vs
b2a_GGTAGTGCTCGCACCA-1	-6.02051	-4.5246	OB gml
b2a_GGTATAGTGACACATA-1	-3.84004	2.81085	Vs
b2a_GGTCGGATAAACGGCG-1	-3.58109	0.348467	Vc
b2a_GGTCGGCCAGGAGCTT-1	-6.65113	-3.71606	OB gc
b2a_GGTCTGAGAATCTGGA-1	-6.92519	-3.74669	OB gc
b2a_GGTGATAAGGAGCAGT-1	1.90417	-6.51979	Dl-vv
b2a_GGTGCAGAGCCTATCG-1	4.06421	1.18831	Dd
b2a_GGTTACCCGACACTTT-1	2.07337	5.06049	Dm-3
b2a_GGTTCTACTCGTCTGA-1	-1.08934	1.35007	Dc-4
b2a_GGTTTAATTGAGCAGG-1	-4.49662	4.14566	Vs
b2a_GGTTTACAATCTCAAT-1	-5.91814	-4.64936	OB gml
b2a_GGTTTAGCCTTTCTTG-1	5.21788	-3.10339	Dl-g
b2a_GGTTTCAATCGGTCAG-1	0.317524	0.0791616	Dc-1/2
b2a_GGTTTGACAAGAAGCT-1	3.30843	0.72076	Dd
b2a_GTAAGTAACAGTCTGG-1	2.1253	-6.76871	Dl-vv
b2a_GTAAGTCCACACTCTA-1	2.13781	4.93831	Dm-3
b2a_GTAATAAAGGGCTCCC-1	-4.98486	2.58839	Vd-c
b2a_GTACAGAGGCAAGGGT-1	2.07681	-6.41697	Dl-vv
b2a_GTACGTCACGTATTAA-1	4.11187	1.13172	Dd
b2a_GTACTCCTGGGTATGC-1	-4.90312	1.6462	Vv
b2a_GTACTGGAGTTAGACC-1	-7.41757	-3.69407	OB gc
b2a_GTAGCTTCCTCTTGTT-1	-4.90817	1.1885	Vv
b2a_GTATGTGGGTCTAGTT-1	0.956799	0.179276	Dc-1/2
b2a_GTCAATGCTATAATTT-1	1.66629	4.88776	Dm-3
b2a_GTCCATTACTGCTACG-1	2.65205	1.49704	Dd
b2a_GTCCCAACGTAAAGTA-1	-6.97865	-3.74303	OB gml
b2a_GTCGTATTGGCGTACA-1	-1.37787	-1.15023	Vx
b2a_GTCGTCTGGTTGGCTA-1	-4.48034	4.43648	Vs
b2a_GTCGTGTCTGGTCATC-1	-4.32841	3.88726	Vs
b2a_GTCTCGACTAAGTTTG-1	-5.07326	3.62782	Vs
b2a_GTCTCGATCTGCTTTC-1	1.82729	-5.71652	Dl-v
b2a_GTCTTGAGGAGCAGTG-1	1.82779	4.42142	Dm-3
b2a_GTCTTGTAGCTATTCA-1	3.43426	1.54723	Dd
b2a_GTGAAACGGCGCCACC-1	-3.59605	0.409832	Vc
b2a_GTGAACTCCCATTCGA-1	-4.92996	2.58636	Vs
b2a_GTGAAGATTTCAAGTG-1	-2.09276	-0.383727	Vx
b2a_GTGAAGCCGTATAGTC-1	-4.44309	2.93111	Vd-c
b2a_GTGACCGCACACTACG-1	3.22645	-5.78042	Dl-v
b2a_GTGACGAGGGTGACCC-1	-4.73275	4.35564	Vs
b2a_GTGATGCACAACATCT-1	1.99004	-1.91819	Dd
b2a_GTGCCCGTTCGGATTC-1	2.35983	-6.57797	Dl-vv
b2a_GTGCCTCAGTGTACGG-1	1.87362	-2.72487	Dl-v
b2a_GTGCGACAGGGAGTGT-1	-1.37563	-0.445263	Vx
b2a_GTGCGTGTATATGAGC-1	2.21858	-6.79039	Dl-vv
b2a_GTGGAGCATGTCGGCC-1	2.14556	5.00009	Dm-3
b2a_GTGGTTACTTCTTTCG-1	-4.68923	2.61352	Vs
b2a_GTGTACCTTGGCTACG-1	-7.19117	-3.72389	OB gc
b2a_GTGTGAATAACTTAGG-1	-6.82543	-3.73008	OB gc
b2a_GTTAACTATGTTGTCA-1	3.36116	1.47004	Dd
b2a_GTTAAGTTAGAGTGGG-1	1.7159	4.24013	Dm-3
b2a_GTTAGCCGTAAATCAA-1	-5.26214	3.55673	Vs
b2a_GTTATATCAGGAGCCA-1	-3.90393	2.97462	Vd-c
b2a_GTTCATCGTTTGGCTG-1	-4.56263	3.22554	Vd-c
b2a_GTTCGGATCGGGAACA-1	3.48631	1.52881	Dd
b2a_GTTCGGGCGTACCATT-1	-4.74063	3.0487	Vd-c
b2a_GTTCGTCTGGGTCCCT-1	1.77062	4.42666	Dm-3
b2a_GTTGCGCTAACATTAC-1	2.00029	4.67237	Dm-3
b2a_GTTGGACCGCATCAGG-1	1.35836	4.22847	Dc-3
b2a_GTTGGATTCAGTGGCT-1	1.33575	-1.71983	Dd
b2a_GTTGGATTGAGAACAC-1	-3.66045	1.26742	Vv
b2a_TAAAGACAACCCTTTA-1	1.1011	4.12064	Dm-3
b2a_TAAAGCTGCAATAGGG-1	-0.291231	1.26981	Dc-4
b2a_TAAATCTTTACACCTC-1	-4.44634	4.41807	Vs
b2a_TAAATGCCGTCTCATG-1	4.16413	1.1346	Dd
b2a_TAACCTACCGTCCGAG-1	-4.75977	2.14741	Vd-c
b2a_TAACTATTACGCCAAA-1	-5.0905	3.24004	Vs
b2a_TAAGCCCTTACGACCA-1	-0.175501	4.26975	Dc-3
b2a_TAAGGCAACATAAGAT-1	-5.73559	-4.43708	OB gml
b2a_TAAGGCTGAATCCCTC-1	5.23515	-4.01193	Dl-g
b2a_TAATAAACAAGGAGAT-1	1.78004	-2.88134	Dl-v
b2a_TAATAGCTAAATGATG-1	-4.56525	4.43847	Vs
b2a_TAATAGTGACGACCAG-1	-6.58535	-3.76692	OB gc
b2a_TAATCGATCCGTACGT-1	-4.19137	0.592756	Vv
b2a_TAATTAGGACATCCGT-1	3.05279	1.48773	Dd
b2a_TAATTGGAATCGGGAA-1	-1.49803	2.14215	Dc-4
b2a_TACACCGTCGTTAGTC-1	-4.43789	4.40356	Vs
b2a_TACCGCGGACTTGCAG-1	-3.75743	1.43232	Vc
b2a_TACGCTATAGAAACCT-1	-4.55496	3.04244	Vd-c
b2a_TACGGGATGCTAGCAG-1	1.6008	-5.26872	Dl-v
b2a_TACGTGCAAGGTTCCT-1	2.13768	4.94154	Dm-3
b2a_TACTCTCCGAACAAAT-1	1.56323	-5.32815	Dl-v
b2a_TACTGCAATCAATTAC-1	-2.05943	-0.433558	Vx
b2a_TACTTGTTAGTAGTCC-1	3.07205	-5.83157	Dl-v
b2a_TACTTTACTGAGCCGG-1	-4.88615	0.980797	Vv
b2a_TAGAAAGGTGGCGCTA-1	-7.3952	-3.674	OB gc
b2a_TAGACGCCCGTACCGG-1	-4.2458	1.29026	Vv
b2a_TAGACTACCTAGCGTT-1	-1.01889	1.27499	Dc-4
b2a_TAGCCATTTCAAAGTC-1	3.84921	-5.10748	Dl-v
b2a_TAGCCGGCGGTCAGCG-1	0.482944	-0.276479	Dc-1/2
b2a_TAGCGTCCCTCGATTG-1	3.59386	1.76598	Dd
b2a_TAGGCATGTTACGCCA-1	-2.86106	-1.9485	Vl
b2a_TAGGGAGCTTGGGATG-1	0.938284	0.256789	Dc-1/2
b2a_TAGGTCGCCGGAACTG-1	-4.7987	1.69528	Vd-c
b2a_TAGGTGCTCGCCTAGC-1	2.32103	-6.69707	Dl-vv
b2a_TAGTCGATCACGGGTT-1	4.45155	-3.82135	VZ
b2a_TAGTCTGTGACGTTGC-1	-2.49631	0.12832	Vv
b2a_TATAGATGGTCGCAGT-1	-0.89746	0.810094	Dc-4
b2a_TATATCCCTGGGAGGA-1	0.622077	0.534908	Dc-1/2
b2a_TATATTACAAATGTCG-1	-1.47164	2.11783	Dc-4
b2a_TATCACCCAACCGACC-1	-4.22539	1.40495	Vv
b2a_TATCACTTCGAGTAAC-1	-1.08381	1.3262	Dc-4
b2a_TATCGATCTATGCATA-1	-2.50919	-1.85187	Vl
b2a_TATGATCCGGCACGCC-1	-5.10631	3.69778	Vs
b2a_TATGGTTAGTGGGAGA-1	-0.131122	1.30109	Dc-4
b2a_TATGTCAAGACCGACT-1	-1.97131	-1.51954	Vl
b2a_TATTACCATCCTGCTT-1	0.621806	0.473439	Dc-1/2
b2a_TATTCAATTCTAATCC-1	-6.88854	-3.74762	OB gml
b2a_TATTGACATTTCTGCC-1	1.89444	4.39282	Dm-3
b2a_TCAAGAAATACTAGCT-1	-4.51172	3.03546	Vd-c
b2a_TCAAGGTTACTACACC-1	4.79064	-3.44588	Dl-g
b2a_TCACCGCTCGGCACTC-1	-4.84901	0.302728	Vv
b2a_TCACTACGACCAATGC-1	1.84903	-2.35248	Dl-v
b2a_TCACTCGTGCAACGGC-1	1.80116	-2.73981	Dl-v
b2a_TCAGAACCTCCACAGG-1	-4.97558	2.87968	Vs
b2a_TCAGCAAATGCATCTC-1	-6.99033	-3.77105	OB gml
b2a_TCAGGGTGTAACGTAA-1	-5.71715	-4.48716	OB gml
b2a_TCATGCAGGTTCTCAT-1	2.06649	-4.88911	Dl-v
b2a_TCATTTAAGTCTCCGA-1	-3.7834	2.57214	Vd-c
b2a_TCCACTTTATCTAGGT-1	-7.35275	-3.68482	OB gc
b2a_TCCAGATGTACGCCAA-1	-4.3931	4.0339	Vs
b2a_TCCATTCCCACTAGAG-1	2.14635	5.1516	Dm-3
b2a_TCCCAAACAGACAACG-1	-4.50283	3.04554	Vd-c
b2a_TCCCAAAGCCCTAAAT-1	1.15529	4.19691	Dm-3
b2a_TCCCACTCTCTTCCGG-1	-5.07539	3.20621	Vs
b2a_TCCCGCCTATGTGCGT-1	-4.39826	4.36026	Vs
b2a_TCCCGCGTACTCCTGG-1	-5.67374	-4.73045	OB gml
b2a_TCCCGTCAGTCCCGCA-1	-5.74992	-4.68774	OB gml
b2a_TCCCGTCGCGTCATAG-1	-4.65555	3.82134	Vs
b2a_TCCCTAGATCAATAGG-1	-4.5276	3.8753	Vs
b2a_TCCCTTAGATTACTCG-1	2.07342	-4.50957	Dl-v
b2a_TCCGAAGTAGTCACCA-1	3.08368	0.776803	Dd
b2a_TCCGAATGGTCCTGAG-1	-5.07045	3.69085	Vs
b2a_TCCGATGACTGAGCTC-1	-5.6939	-4.68368	OB gml
b2a_TCCGCGGCAGCATCTG-1	0.539424	-0.283214	Dc-1/2
b2a_TCCGGAGGAAGGGCTG-1	2.82885	1.21007	Dd
b2a_TCCTGCCAACTGGAGA-1	1.98613	-3.01872	VZ
b2a_TCCTGGCGCTGCCTGG-1	3.51019	1.32934	Dd
b2a_TCGAAGAACCGAGCAC-1	5.28884	-3.95852	Dl-g
b2a_TCGCTAAACCGCTATC-1	1.77341	-4.05339	Dl-v
b2a_TCGCTCGGCACCAGCG-1	-4.54092	2.95408	Vs
b2a_TCGCTGGGCGGATTGT-1	-6.01951	-4.44178	OB gml
b2a_TCGCTTTAAACGTTTG-1	-3.75615	0.463998	Vx
b2a_TCGGACGCCCAGCCCA-1	-7.34801	-3.713	OB gc
b2a_TCGGAGTACATGAGTA-1	-7.39488	-3.69227	OB gc
b2a_TCGGGAACGTGCCTAG-1	-5.23172	3.45968	Vs
b2a_TCGGGCCGTCGTGGTA-1	2.48691	-6.594	Dl-vv
b2a_TCGGTGACCGCTCCGG-1	2.98421	0.821349	Dd
b2a_TCGTAAGACGACATTG-1	-7.08549	-3.72613	OB gc
b2a_TCGTAAGCTCCGAGGA-1	-1.3874	2.09007	Dc-4
b2a_TCTACGGGCTCAGTTG-1	1.72171	4.80566	Dm-3
b2a_TCTAGTGATATCGTGG-1	5.31883	-3.93551	Dl-g
b2a_TCTCGAACGAGGTCAC-1	1.9375	-2.7652	Dl-v
b2a_TCTCGACGTATCGCCG-1	4.2659	3.23271	VZ
b2a_TCTGAACTCGTACCCG-1	4.6795	-4.04903	Dl-g
[truncated: 1,972 more rows]

## Sheet: 3A
spot	celltype	num_cells	pct_num_in_cell	rounded_num_cells	pct_rounded_num_in_cells	max_rounded_celltype
b2a_AAACAGAGCGACTCCT-1	1.1_RG	0.0967191	0.00721551	0	0	8.7_Glut
b2a_AAACAGAGCGACTCCT-1	1.2_RG	0.174944	0.0130513	0	0	8.7_Glut
b2a_AAACAGAGCGACTCCT-1	1.3_MG	0.039562	0.00295144	0	0	8.7_Glut
b2a_AAACAGAGCGACTCCT-1	2.1_OPC	0.0825696	0.00615992	0	0	8.7_Glut
b2a_AAACAGAGCGACTCCT-1	2.2_Oligo	0.0186512	0.00139143	0	0	8.7_Glut
b2a_AAACAGAGCGACTCCT-1	3_Peri	0.00356465	0.000265933	0	0	8.7_Glut
b2a_AAACAGAGCGACTCCT-1	4.1_GABA	0.0313184	0.00233643	0	0	8.7_Glut
b2a_AAACAGAGCGACTCCT-1	4.2_GABA	0.0494781	0.0036912	0	0	8.7_Glut
b2a_AAACAGAGCGACTCCT-1	4.3_GABA	0.0418872	0.0031249	0	0	8.7_Glut
b2a_AAACAGAGCGACTCCT-1	4.4_GABA	0.0219819	0.00163991	0	0	8.7_Glut
b2a_AAACAGAGCGACTCCT-1	4.5_GABA	0.0192059	0.00143281	0	0	8.7_Glut
b2a_AAACAGAGCGACTCCT-1	4.6_GABA	0.0140629	0.00104913	0	0	8.7_Glut
b2a_AAACAGAGCGACTCCT-1	4.7_GABA	0.0229405	0.00171142	0	0	8.7_Glut
b2a_AAACAGAGCGACTCCT-1	4.8_GABA	0.0237508	0.00177187	0	0	8.7_Glut
b2a_AAACAGAGCGACTCCT-1	5.1_GABA	0.0196753	0.00146783	0	0	8.7_Glut
b2a_AAACAGAGCGACTCCT-1	5.2_GABA	0.0152746	0.00113953	0	0	8.7_Glut
b2a_AAACAGAGCGACTCCT-1	6_GABA	0.916536	0.0683761	1	0.0833333	8.7_Glut
b2a_AAACAGAGCGACTCCT-1	7_GABA	0.0125648	0.000937371	0	0	8.7_Glut
b2a_AAACAGAGCGACTCCT-1	8.1_Glut	0.173275	0.0129268	0	0	8.7_Glut
b2a_AAACAGAGCGACTCCT-1	8.2_Glut	0.598076	0.0446181	1	0.0833333	8.7_Glut
b2a_AAACAGAGCGACTCCT-1	8.3_Glut	0.489509	0.0365187	0	0	8.7_Glut
b2a_AAACAGAGCGACTCCT-1	8.4_Glut	0.217963	0.0162606	0	0	8.7_Glut
b2a_AAACAGAGCGACTCCT-1	8.5_Glut	0.0432503	0.00322659	0	0	8.7_Glut
b2a_AAACAGAGCGACTCCT-1	8.6_Glut	0.0340274	0.00253854	0	0	8.7_Glut
b2a_AAACAGAGCGACTCCT-1	8.7_Glut	6.11519	0.456209	6	0.5	8.7_Glut
b2a_AAACAGAGCGACTCCT-1	8.8_Glut	0.132853	0.00991122	0	0	8.7_Glut
b2a_AAACAGAGCGACTCCT-1	8.9_Glut	0.0349836	0.00260987	0	0	8.7_Glut
b2a_AAACAGAGCGACTCCT-1	8.10_Glut	1.67662	0.125081	2	0.166667	8.7_Glut
b2a_AAACAGAGCGACTCCT-1	8.11_Glut	0.151869	0.0113299	0	0	8.7_Glut
b2a_AAACAGAGCGACTCCT-1	8-9_Glut	0.0790227	0.00589531	0	0	8.7_Glut
b2a_AAACAGAGCGACTCCT-1	9.1_Glut	0.040533	0.00302387	0	0	8.7_Glut
b2a_AAACAGAGCGACTCCT-1	9.2_Glut	0.035805	0.00267115	0	0	8.7_Glut
b2a_AAACAGAGCGACTCCT-1	9.3_Glut	0.0418051	0.00311877	0	0	8.7_Glut
b2a_AAACAGAGCGACTCCT-1	9.4_Glut	0.0336602	0.00251114	0	0	8.7_Glut
b2a_AAACAGAGCGACTCCT-1	9.5_Glut	0.0297618	0.00222031	0	0	8.7_Glut
b2a_AAACAGAGCGACTCCT-1	9.6_Glut	0.0290151	0.00216461	0	0	8.7_Glut
b2a_AAACAGAGCGACTCCT-1	9.7_Glut	0.0338778	0.00252737	0	0	8.7_Glut
b2a_AAACAGAGCGACTCCT-1	9.8_Glut	0.0312087	0.00232826	0	0	8.7_Glut
b2a_AAACAGAGCGACTCCT-1	10.1_Glut	0.094898	0.00707965	0	0	8.7_Glut
b2a_AAACAGAGCGACTCCT-1	10.2_Glut	0.0941125	0.00702105	0	0	8.7_Glut
b2a_AAACAGAGCGACTCCT-1	11.1_Glut	0.0419783	0.0031317	0	0	8.7_Glut
b2a_AAACAGAGCGACTCCT-1	11.2_Glut	0.0333539	0.00248829	0	0	8.7_Glut
b2a_AAACAGAGCGACTCCT-1	11.3_Glut	0.626318	0.046725	1	0.0833333	8.7_Glut
b2a_AAACAGAGCGACTCCT-1	12_Glut	0.692088	0.0516316	1	0.0833333	8.7_Glut
b2a_AAACAGAGCGACTCCT-1	13_Glut	0.0355246	0.00265023	0	0	8.7_Glut
b2a_AAACAGAGCGACTCCT-1	14_Glut	0.0328217	0.00244859	0	0	8.7_Glut
b2a_AAACAGAGCGACTCCT-1	15.1_GABA/Glut	0.0153438	0.00114469	0	0	8.7_Glut
b2a_AAACAGAGCGACTCCT-1	15.2_GABA	0.0191188	0.00142631	0	0	8.7_Glut
b2a_AAACAGAGCGACTCCT-1	15.3_GABA	0.0147248	0.00109851	0	0	8.7_Glut
b2a_AAACAGAGCGACTCCT-1	15.4_GABA	0.0235548	0.00175725	0	0	8.7_Glut
b2a_AAACAGAGCGACTCCT-1	15.5_GABA/Glut	0.0143122	0.00106773	0	0	8.7_Glut
b2a_AAACAGAGCGACTCCT-1	15.6_Glut	0.0192026	0.00143257	0	0	8.7_Glut
b2a_AAACAGAGCGACTCCT-1	15.7_Glut	0.0199929	0.00149153	0	0	8.7_Glut
b2a_AAACGAGACGGTTGAT-1	1.1_RG	1.40532	0.113296	1	0.111111	5.1_GABA
b2a_AAACGAGACGGTTGAT-1	1.2_RG	0.491129	0.0395945	0	0	5.1_GABA
b2a_AAACGAGACGGTTGAT-1	1.3_MG	0.133092	0.0107298	0	0	5.1_GABA
b2a_AAACGAGACGGTTGAT-1	2.1_OPC	0.104398	0.00841648	0	0	5.1_GABA
b2a_AAACGAGACGGTTGAT-1	2.2_Oligo	0.0721216	0.00581439	0	0	5.1_GABA
b2a_AAACGAGACGGTTGAT-1	3_Peri	0.0622892	0.00502171	0	0	5.1_GABA
b2a_AAACGAGACGGTTGAT-1	4.1_GABA	0.0535815	0.00431971	0	0	5.1_GABA
b2a_AAACGAGACGGTTGAT-1	4.2_GABA	0.0529962	0.00427252	0	0	5.1_GABA
b2a_AAACGAGACGGTTGAT-1	4.3_GABA	0.173701	0.0140036	0	0	5.1_GABA
b2a_AAACGAGACGGTTGAT-1	4.4_GABA	0.0941163	0.00758759	0	0	5.1_GABA
b2a_AAACGAGACGGTTGAT-1	4.5_GABA	0.0446411	0.00359894	0	0	5.1_GABA
b2a_AAACGAGACGGTTGAT-1	4.6_GABA	0.0323398	0.00260721	0	0	5.1_GABA
b2a_AAACGAGACGGTTGAT-1	4.7_GABA	0.217122	0.0175042	0	0	5.1_GABA
b2a_AAACGAGACGGTTGAT-1	4.8_GABA	0.117462	0.00946968	0	0	5.1_GABA
b2a_AAACGAGACGGTTGAT-1	5.1_GABA	4.29474	0.346239	4	0.444444	5.1_GABA
b2a_AAACGAGACGGTTGAT-1	5.2_GABA	2.5187	0.203056	3	0.333333	5.1_GABA
b2a_AAACGAGACGGTTGAT-1	6_GABA	0.191441	0.0154339	0	0	5.1_GABA
b2a_AAACGAGACGGTTGAT-1	7_GABA	0.389119	0.0313705	0	0	5.1_GABA
b2a_AAACGAGACGGTTGAT-1	8.1_Glut	0.0195276	0.00157431	0	0	5.1_GABA
b2a_AAACGAGACGGTTGAT-1	8.2_Glut	0.0189451	0.00152734	0	0	5.1_GABA
b2a_AAACGAGACGGTTGAT-1	8.3_Glut	0.0143178	0.00115429	0	0	5.1_GABA
b2a_AAACGAGACGGTTGAT-1	8.4_Glut	0.020143	0.00162391	0	0	5.1_GABA
b2a_AAACGAGACGGTTGAT-1	8.5_Glut	0.61593	0.0496559	1	0.111111	5.1_GABA
b2a_AAACGAGACGGTTGAT-1	8.6_Glut	0.0414941	0.00334523	0	0	5.1_GABA
b2a_AAACGAGACGGTTGAT-1	8.7_Glut	0.0489004	0.00394232	0	0	5.1_GABA
b2a_AAACGAGACGGTTGAT-1	8.8_Glut	0.0177351	0.00142979	0	0	5.1_GABA
b2a_AAACGAGACGGTTGAT-1	8.9_Glut	0.0216357	0.00174426	0	0	5.1_GABA
b2a_AAACGAGACGGTTGAT-1	8.10_Glut	0.017248	0.00139052	0	0	5.1_GABA
b2a_AAACGAGACGGTTGAT-1	8.11_Glut	0.0143332	0.00115553	0	0	5.1_GABA
b2a_AAACGAGACGGTTGAT-1	8-9_Glut	0.0252145	0.00203277	0	0	5.1_GABA
b2a_AAACGAGACGGTTGAT-1	9.1_Glut	0.0200535	0.0016167	0	0	5.1_GABA
b2a_AAACGAGACGGTTGAT-1	9.2_Glut	0.0331439	0.00267203	0	0	5.1_GABA
b2a_AAACGAGACGGTTGAT-1	9.3_Glut	0.0245265	0.00197731	0	0	5.1_GABA
b2a_AAACGAGACGGTTGAT-1	9.4_Glut	0.0235165	0.00189588	0	0	5.1_GABA
b2a_AAACGAGACGGTTGAT-1	9.5_Glut	0.0406308	0.00327563	0	0	5.1_GABA
b2a_AAACGAGACGGTTGAT-1	9.6_Glut	0.0202328	0.00163116	0	0	5.1_GABA
b2a_AAACGAGACGGTTGAT-1	9.7_Glut	0.0166759	0.0013444	0	0	5.1_GABA
b2a_AAACGAGACGGTTGAT-1	9.8_Glut	0.0248146	0.00200053	0	0	5.1_GABA
b2a_AAACGAGACGGTTGAT-1	10.1_Glut	0.0305519	0.00246307	0	0	5.1_GABA
b2a_AAACGAGACGGTTGAT-1	10.2_Glut	0.0140228	0.00113051	0	0	5.1_GABA
b2a_AAACGAGACGGTTGAT-1	11.1_Glut	0.0180464	0.00145489	0	0	5.1_GABA
b2a_AAACGAGACGGTTGAT-1	11.2_Glut	0.0199229	0.00160617	0	0	5.1_GABA
b2a_AAACGAGACGGTTGAT-1	11.3_Glut	0.0320036	0.00258011	0	0	5.1_GABA
b2a_AAACGAGACGGTTGAT-1	12_Glut	0.027279	0.00219921	0	0	5.1_GABA
b2a_AAACGAGACGGTTGAT-1	13_Glut	0.0478156	0.00385486	0	0	5.1_GABA
b2a_AAACGAGACGGTTGAT-1	14_Glut	0.0430875	0.00347368	0	0	5.1_GABA
b2a_AAACGAGACGGTTGAT-1	15.1_GABA/Glut	0.156939	0.0126523	0	0	5.1_GABA
b2a_AAACGAGACGGTTGAT-1	15.2_GABA	0.144486	0.0116483	0	0	5.1_GABA
b2a_AAACGAGACGGTTGAT-1	15.3_GABA	0.11365	0.00916239	0	0	5.1_GABA
b2a_AAACGAGACGGTTGAT-1	15.4_GABA	0.071845	0.00579209	0	0	5.1_GABA
b2a_AAACGAGACGGTTGAT-1	15.5_GABA/Glut	0.033247	0.00268035	0	0	5.1_GABA
b2a_AAACGAGACGGTTGAT-1	15.6_Glut	0.0627969	0.00506264	0	0	5.1_GABA
b2a_AAACGAGACGGTTGAT-1	15.7_Glut	0.0609567	0.00491429	0	0	5.1_GABA
b2a_AAACGTGTTCGCCCTA-1	1.1_RG	2.40506	0.275237	2	0.285714	9.7_Glut
b2a_AAACGTGTTCGCCCTA-1	1.2_RG	0.955094	0.109302	1	0.142857	9.7_Glut
b2a_AAACGTGTTCGCCCTA-1	1.3_MG	0.367024	0.0420026	0	0	9.7_Glut
b2a_AAACGTGTTCGCCCTA-1	2.1_OPC	0.0186009	0.00212871	0	0	9.7_Glut
b2a_AAACGTGTTCGCCCTA-1	2.2_Oligo	0.0097149	0.00111178	0	0	9.7_Glut
b2a_AAACGTGTTCGCCCTA-1	3_Peri	0.528708	0.0605059	1	0.142857	9.7_Glut
b2a_AAACGTGTTCGCCCTA-1	4.1_GABA	0.0270769	0.00309871	0	0	9.7_Glut
b2a_AAACGTGTTCGCCCTA-1	4.2_GABA	0.0287895	0.0032947	0	0	9.7_Glut
b2a_AAACGTGTTCGCCCTA-1	4.3_GABA	0.0216368	0.00247614	0	0	9.7_Glut
b2a_AAACGTGTTCGCCCTA-1	4.4_GABA	0.0149924	0.00171575	0	0	9.7_Glut
b2a_AAACGTGTTCGCCCTA-1	4.5_GABA	0.0176108	0.0020154	0	0	9.7_Glut
b2a_AAACGTGTTCGCCCTA-1	4.6_GABA	0.0213392	0.00244208	0	0	9.7_Glut
b2a_AAACGTGTTCGCCCTA-1	4.7_GABA	0.0117746	0.00134749	0	0	9.7_Glut
b2a_AAACGTGTTCGCCCTA-1	4.8_GABA	0.00965763	0.00110523	0	0	9.7_Glut
b2a_AAACGTGTTCGCCCTA-1	5.1_GABA	0.0138358	0.00158339	0	0	9.7_Glut
b2a_AAACGTGTTCGCCCTA-1	5.2_GABA	0.0151489	0.00173365	0	0	9.7_Glut
b2a_AAACGTGTTCGCCCTA-1	6_GABA	0.0145359	0.00166351	0	0	9.7_Glut
b2a_AAACGTGTTCGCCCTA-1	7_GABA	0.00840546	0.00096193	0	0	9.7_Glut
b2a_AAACGTGTTCGCCCTA-1	8.1_Glut	0.0317495	0.00363345	0	0	9.7_Glut
b2a_AAACGTGTTCGCCCTA-1	8.2_Glut	0.0292567	0.00334817	0	0	9.7_Glut
b2a_AAACGTGTTCGCCCTA-1	8.3_Glut	0.0171136	0.0019585	0	0	9.7_Glut
b2a_AAACGTGTTCGCCCTA-1	8.4_Glut	0.0254684	0.00291462	0	0	9.7_Glut
b2a_AAACGTGTTCGCCCTA-1	8.5_Glut	0.0196446	0.00224815	0	0	9.7_Glut
b2a_AAACGTGTTCGCCCTA-1	8.6_Glut	0.0183405	0.0020989	0	0	9.7_Glut
b2a_AAACGTGTTCGCCCTA-1	8.7_Glut	0.0271	0.00310135	0	0	9.7_Glut
b2a_AAACGTGTTCGCCCTA-1	8.8_Glut	0.0208079	0.00238128	0	0	9.7_Glut
b2a_AAACGTGTTCGCCCTA-1	8.9_Glut	0.0175109	0.00200397	0	0	9.7_Glut
b2a_AAACGTGTTCGCCCTA-1	8.10_Glut	0.019445	0.00222531	0	0	9.7_Glut
b2a_AAACGTGTTCGCCCTA-1	8.11_Glut	0.00762511	0.000872625	0	0	9.7_Glut
b2a_AAACGTGTTCGCCCTA-1	8-9_Glut	0.0396887	0.00454202	0	0	9.7_Glut
b2a_AAACGTGTTCGCCCTA-1	9.1_Glut	0.0277094	0.00317109	0	0	9.7_Glut
b2a_AAACGTGTTCGCCCTA-1	9.2_Glut	0.0194207	0.00222252	0	0	9.7_Glut
b2a_AAACGTGTTCGCCCTA-1	9.3_Glut	0.0287969	0.00329555	0	0	9.7_Glut
b2a_AAACGTGTTCGCCCTA-1	9.4_Glut	0.0225173	0.0025769	0	0	9.7_Glut
b2a_AAACGTGTTCGCCCTA-1	9.5_Glut	0.190416	0.0217914	0	0	9.7_Glut
b2a_AAACGTGTTCGCCCTA-1	9.6_Glut	0.0271562	0.00310778	0	0	9.7_Glut
b2a_AAACGTGTTCGCCCTA-1	9.7_Glut	2.81305	0.321929	3	0.428571	9.7_Glut
b2a_AAACGTGTTCGCCCTA-1	9.8_Glut	0.0793237	0.00907788	0	0	9.7_Glut
b2a_AAACGTGTTCGCCCTA-1	10.1_Glut	0.0942485	0.0107859	0	0	9.7_Glut
b2a_AAACGTGTTCGCCCTA-1	10.2_Glut	0.251004	0.0287251	0	0	9.7_Glut
b2a_AAACGTGTTCGCCCTA-1	11.1_Glut	0.0378784	0.00433484	0	0	9.7_Glut
b2a_AAACGTGTTCGCCCTA-1	11.2_Glut	0.0187334	0.00214387	0	0	9.7_Glut
b2a_AAACGTGTTCGCCCTA-1	11.3_Glut	0.0330464	0.00378186	0	0	9.7_Glut
b2a_AAACGTGTTCGCCCTA-1	12_Glut	0.0302583	0.00346279	0	0	9.7_Glut
b2a_AAACGTGTTCGCCCTA-1	13_Glut	0.0268098	0.00306814	0	0	9.7_Glut
b2a_AAACGTGTTCGCCCTA-1	14_Glut	0.0319792	0.00365974	0	0	9.7_Glut
b2a_AAACGTGTTCGCCCTA-1	15.1_GABA/Glut	0.0626235	0.00716669	0	0	9.7_Glut
b2a_AAACGTGTTCGCCCTA-1	15.2_GABA	0.0346937	0.00397038	0	0	9.7_Glut
b2a_AAACGTGTTCGCCCTA-1	15.3_GABA	0.0259385	0.00296843	0	0	9.7_Glut
b2a_AAACGTGTTCGCCCTA-1	15.4_GABA	0.0409825	0.00469008	0	0	9.7_Glut
b2a_AAACGTGTTCGCCCTA-1	15.5_GABA/Glut	0.0204181	0.00233667	0	0	9.7_Glut
b2a_AAACGTGTTCGCCCTA-1	15.6_Glut	0.0340174	0.00389299	0	0	9.7_Glut
b2a_AAACGTGTTCGCCCTA-1	15.7_Glut	0.0243446	0.00278602	0	0	9.7_Glut
b2a_AAACTCGTGATATAAG-1	1.1_RG	0.0809217	0.00543407	0	0	4.1_GABA
b2a_AAACTCGTGATATAAG-1	1.2_RG	0.0296231	0.00198925	0	0	4.1_GABA
b2a_AAACTCGTGATATAAG-1	1.3_MG	0.30632	0.0205701	0	0	4.1_GABA
b2a_AAACTCGTGATATAAG-1	2.1_OPC	0.184446	0.012386	0	0	4.1_GABA
b2a_AAACTCGTGATATAAG-1	2.2_Oligo	0.0103807	0.000697084	0	0	4.1_GABA
b2a_AAACTCGTGATATAAG-1	3_Peri	0.0022532	0.000151307	0	0	4.1_GABA
b2a_AAACTCGTGATATAAG-1	4.1_GABA	4.98802	0.334956	5	0.384615	4.1_GABA
b2a_AAACTCGTGATATAAG-1	4.2_GABA	3.11701	0.209314	3	0.230769	4.1_GABA
b2a_AAACTCGTGATATAAG-1	4.3_GABA	0.215202	0.0144513	0	0	4.1_GABA
b2a_AAACTCGTGATATAAG-1	4.4_GABA	0.579894	0.0389412	1	0.0769231	4.1_GABA
b2a_AAACTCGTGATATAAG-1	4.5_GABA	2.03277	0.136505	2	0.153846	4.1_GABA
b2a_AAACTCGTGATATAAG-1	4.6_GABA	0.484873	0.0325603	0	0	4.1_GABA
b2a_AAACTCGTGATATAAG-1	4.7_GABA	1.63455	0.109763	2	0.153846	4.1_GABA
b2a_AAACTCGTGATATAAG-1	4.8_GABA	0.0354649	0.00238154	0	0	4.1_GABA
b2a_AAACTCGTGATATAAG-1	5.1_GABA	0.0149726	0.00100544	0	0	4.1_GABA
b2a_AAACTCGTGATATAAG-1	5.2_GABA	0.0118636	0.000796664	0	0	4.1_GABA
b2a_AAACTCGTGATATAAG-1	6_GABA	0.016549	0.0011113	0	0	4.1_GABA
b2a_AAACTCGTGATATAAG-1	7_GABA	0.0751698	0.00504782	0	0	4.1_GABA
b2a_AAACTCGTGATATAAG-1	8.1_Glut	0.0295229	0.00198253	0	0	4.1_GABA
b2a_AAACTCGTGATATAAG-1	8.2_Glut	0.030039	0.00201719	0	0	4.1_GABA
b2a_AAACTCGTGATATAAG-1	8.3_Glut	0.0169718	0.0011397	0	0	4.1_GABA
b2a_AAACTCGTGATATAAG-1	8.4_Glut	0.0234939	0.00157767	0	0	4.1_GABA
b2a_AAACTCGTGATATAAG-1	8.5_Glut	0.0116947	0.000785323	0	0	4.1_GABA
b2a_AAACTCGTGATATAAG-1	8.6_Glut	0.0252178	0.00169343	0	0	4.1_GABA
b2a_AAACTCGTGATATAAG-1	8.7_Glut	0.0177618	0.00119274	0	0	4.1_GABA
b2a_AAACTCGTGATATAAG-1	8.8_Glut	0.0306345	0.00205718	0	0	4.1_GABA
b2a_AAACTCGTGATATAAG-1	8.9_Glut	0.0134269	0.000901647	0	0	4.1_GABA
b2a_AAACTCGTGATATAAG-1	8.10_Glut	0.0136983	0.00091987	0	0	4.1_GABA
b2a_AAACTCGTGATATAAG-1	8.11_Glut	0.0478177	0.00321106	0	0	4.1_GABA
b2a_AAACTCGTGATATAAG-1	8-9_Glut	0.036828	0.00247308	0	0	4.1_GABA
b2a_AAACTCGTGATATAAG-1	9.1_Glut	0.0252545	0.0016959	0	0	4.1_GABA
b2a_AAACTCGTGATATAAG-1	9.2_Glut	0.0254572	0.00170951	0	0	4.1_GABA
b2a_AAACTCGTGATATAAG-1	9.3_Glut	0.0388278	0.00260737	0	0	4.1_GABA
b2a_AAACTCGTGATATAAG-1	9.4_Glut	0.0261649	0.00175703	0	0	4.1_GABA
b2a_AAACTCGTGATATAAG-1	9.5_Glut	0.0190069	0.00127636	0	0	4.1_GABA
b2a_AAACTCGTGATATAAG-1	9.6_Glut	0.029673	0.00199261	0	0	4.1_GABA
b2a_AAACTCGTGATATAAG-1	9.7_Glut	0.0501998	0.00337102	0	0	4.1_GABA
b2a_AAACTCGTGATATAAG-1	9.8_Glut	0.027432	0.00184212	0	0	4.1_GABA
b2a_AAACTCGTGATATAAG-1	10.1_Glut	0.0716437	0.00481103	0	0	4.1_GABA
b2a_AAACTCGTGATATAAG-1	10.2_Glut	0.0500631	0.00336185	0	0	4.1_GABA
b2a_AAACTCGTGATATAAG-1	11.1_Glut	0.034076	0.00228828	0	0	4.1_GABA
b2a_AAACTCGTGATATAAG-1	11.2_Glut	0.0165748	0.00111303	0	0	4.1_GABA
b2a_AAACTCGTGATATAAG-1	11.3_Glut	0.0279944	0.00187988	0	0	4.1_GABA
b2a_AAACTCGTGATATAAG-1	12_Glut	0.0269413	0.00180917	0	0	4.1_GABA
b2a_AAACTCGTGATATAAG-1	13_Glut	0.0289977	0.00194726	0	0	4.1_GABA
b2a_AAACTCGTGATATAAG-1	14_Glut	0.0245427	0.00164809	0	0	4.1_GABA
b2a_AAACTCGTGATATAAG-1	15.1_GABA/Glut	0.0184431	0.0012385	0	0	4.1_GABA
b2a_AAACTCGTGATATAAG-1	15.2_GABA	0.0221712	0.00148884	0	0	4.1_GABA
b2a_AAACTCGTGATATAAG-1	15.3_GABA	0.0128695	0.000864216	0	0	4.1_GABA
b2a_AAACTCGTGATATAAG-1	15.4_GABA	0.020718	0.00139126	0	0	4.1_GABA
b2a_AAACTCGTGATATAAG-1	15.5_GABA/Glut	0.055263	0.00371103	0	0	4.1_GABA
b2a_AAACTCGTGATATAAG-1	15.6_Glut	0.013967	0.000937914	0	0	4.1_GABA
b2a_AAACTCGTGATATAAG-1	15.7_Glut	0.107868	0.0072436	0	0	4.1_GABA
b2a_AAAGCTTGCCTACATA-1	1.1_RG	0.169559	0.0176194	0	0	4.1_GABA
b2a_AAAGCTTGCCTACATA-1	1.2_RG	0.0666419	0.00692496	0	0	4.1_GABA
b2a_AAAGCTTGCCTACATA-1	1.3_MG	0.0281991	0.00293026	0	0	4.1_GABA
b2a_AAAGCTTGCCTACATA-1	2.1_OPC	0.00986798	0.00102541	0	0	4.1_GABA
b2a_AAAGCTTGCCTACATA-1	2.2_Oligo	0.00373309	0.000387917	0	0	4.1_GABA
b2a_AAAGCTTGCCTACATA-1	3_Peri	0.00534027	0.000554924	0	0	4.1_GABA
b2a_AAAGCTTGCCTACATA-1	4.1_GABA	4.74966	0.493552	5	0.625	4.1_GABA
b2a_AAAGCTTGCCTACATA-1	4.2_GABA	2.14843	0.223249	2	0.25	4.1_GABA
b2a_AAAGCTTGCCTACATA-1	4.3_GABA	0.0529105	0.00549809	0	0	4.1_GABA
b2a_AAAGCTTGCCTACATA-1	4.4_GABA	0.257605	0.0267685	0	0	4.1_GABA
b2a_AAAGCTTGCCTACATA-1	4.5_GABA	1.16217	0.120765	1	0.125	4.1_GABA
b2a_AAAGCTTGCCTACATA-1	4.6_GABA	0.274625	0.0285371	0	0	4.1_GABA
b2a_AAAGCTTGCCTACATA-1	4.7_GABA	0.0711148	0.00738976	0	0	4.1_GABA
b2a_AAAGCTTGCCTACATA-1	4.8_GABA	0.0111745	0.00116118	0	0	4.1_GABA
b2a_AAAGCTTGCCTACATA-1	5.1_GABA	0.0083253	0.000865107	0	0	4.1_GABA
b2a_AAAGCTTGCCTACATA-1	5.2_GABA	0.00501065	0.000520672	0	0	4.1_GABA
b2a_AAAGCTTGCCTACATA-1	6_GABA	0.00767976	0.000798027	0	0	4.1_GABA
b2a_AAAGCTTGCCTACATA-1	7_GABA	0.100269	0.0104193	0	0	4.1_GABA
b2a_AAAGCTTGCCTACATA-1	8.1_Glut	0.0180333	0.0018739	0	0	4.1_GABA
b2a_AAAGCTTGCCTACATA-1	8.2_Glut	0.0144975	0.00150648	0	0	4.1_GABA
b2a_AAAGCTTGCCTACATA-1	8.3_Glut	0.0115274	0.00119784	0	0	4.1_GABA
b2a_AAAGCTTGCCTACATA-1	8.4_Glut	0.0171534	0.00178246	0	0	4.1_GABA
b2a_AAAGCTTGCCTACATA-1	8.5_Glut	0.00599078	0.00062252	0	0	4.1_GABA
b2a_AAAGCTTGCCTACATA-1	8.6_Glut	0.0120849	0.00125578	0	0	4.1_GABA
b2a_AAAGCTTGCCTACATA-1	8.7_Glut	0.00885116	0.000919751	0	0	4.1_GABA
b2a_AAAGCTTGCCTACATA-1	8.8_Glut	0.0159724	0.00165974	0	0	4.1_GABA
b2a_AAAGCTTGCCTACATA-1	8.9_Glut	0.0119896	0.00124587	0	0	4.1_GABA
b2a_AAAGCTTGCCTACATA-1	8.10_Glut	0.00768631	0.000798708	0	0	4.1_GABA
b2a_AAAGCTTGCCTACATA-1	8.11_Glut	0.00811496	0.00084325	0	0	4.1_GABA
b2a_AAAGCTTGCCTACATA-1	8-9_Glut	0.00656059	0.00068173	0	0	4.1_GABA
b2a_AAAGCTTGCCTACATA-1	9.1_Glut	0.0161644	0.00167969	0	0	4.1_GABA
b2a_AAAGCTTGCCTACATA-1	9.2_Glut	0.0179565	0.00186592	0	0	4.1_GABA
b2a_AAAGCTTGCCTACATA-1	9.3_Glut	0.012901	0.00134058	0	0	4.1_GABA
b2a_AAAGCTTGCCTACATA-1	9.4_Glut	0.0152977	0.00158963	0	0	4.1_GABA
b2a_AAAGCTTGCCTACATA-1	9.5_Glut	0.00797032	0.00082822	0	0	4.1_GABA
b2a_AAAGCTTGCCTACATA-1	9.6_Glut	0.0102859	0.00106884	0	0	4.1_GABA
b2a_AAAGCTTGCCTACATA-1	9.7_Glut	0.00984622	0.00102315	0	0	4.1_GABA
b2a_AAAGCTTGCCTACATA-1	9.8_Glut	0.0116143	0.00120687	0	0	4.1_GABA
b2a_AAAGCTTGCCTACATA-1	10.1_Glut	0.0284361	0.00295488	0	0	4.1_GABA
b2a_AAAGCTTGCCTACATA-1	10.2_Glut	0.0110874	0.00115213	0	0	4.1_GABA
b2a_AAAGCTTGCCTACATA-1	11.1_Glut	0.0186892	0.00194205	0	0	4.1_GABA
b2a_AAAGCTTGCCTACATA-1	11.2_Glut	0.008733	0.000907473	0	0	4.1_GABA
b2a_AAAGCTTGCCTACATA-1	11.3_Glut	0.00974703	0.00101284	0	0	4.1_GABA
b2a_AAAGCTTGCCTACATA-1	12_Glut	0.0106598	0.00110769	0	0	4.1_GABA
b2a_AAAGCTTGCCTACATA-1	13_Glut	0.0111933	0.00116312	0	0	4.1_GABA
b2a_AAAGCTTGCCTACATA-1	14_Glut	0.0597973	0.00621371	0	0	4.1_GABA
b2a_AAAGCTTGCCTACATA-1	15.1_GABA/Glut	0.00706497	0.000734142	0	0	4.1_GABA
b2a_AAAGCTTGCCTACATA-1	15.2_GABA	0.00945112	0.000982094	0	0	4.1_GABA
b2a_AAAGCTTGCCTACATA-1	15.3_GABA	0.0075302	0.000782486	0	0	4.1_GABA
b2a_AAAGCTTGCCTACATA-1	15.4_GABA	0.0104333	0.00108415	0	0	4.1_GABA
b2a_AAAGCTTGCCTACATA-1	15.5_GABA/Glut	0.0128051	0.00133061	0	0	4.1_GABA
b2a_AAAGCTTGCCTACATA-1	15.6_Glut	0.0053371	0.000554594	0	0	4.1_GABA
b2a_AAAGCTTGCCTACATA-1	15.7_Glut	0.039649	0.00412005	0	0	4.1_GABA
b2a_AAAGGTAAGCTGTACC-1	1.1_RG	0.841616	0.0693064	1	0.1	9.3_Glut
b2a_AAAGGTAAGCTGTACC-1	1.2_RG	0.313888	0.0258484	0	0	9.3_Glut
b2a_AAAGGTAAGCTGTACC-1	1.3_MG	0.0767812	0.00632288	0	0	9.3_Glut
b2a_AAAGGTAAGCTGTACC-1	2.1_OPC	0.0406437	0.00334698	0	0	9.3_Glut
b2a_AAAGGTAAGCTGTACC-1	2.2_Oligo	0.00464416	0.000382443	0	0	9.3_Glut
b2a_AAAGGTAAGCTGTACC-1	3_Peri	0.0226942	0.00186885	0	0	9.3_Glut
b2a_AAAGGTAAGCTGTACC-1	4.1_GABA	0.0209661	0.00172654	0	0	9.3_Glut
b2a_AAAGGTAAGCTGTACC-1	4.2_GABA	0.017276	0.00142267	0	0	9.3_Glut
b2a_AAAGGTAAGCTGTACC-1	4.3_GABA	0.0244232	0.00201123	0	0	9.3_Glut
b2a_AAAGGTAAGCTGTACC-1	4.4_GABA	0.0135977	0.00111976	0	0	9.3_Glut
b2a_AAAGGTAAGCTGTACC-1	4.5_GABA	0.0201873	0.00166241	0	0	9.3_Glut
b2a_AAAGGTAAGCTGTACC-1	4.6_GABA	0.018085	0.00148929	0	0	9.3_Glut
b2a_AAAGGTAAGCTGTACC-1	4.7_GABA	0.0129278	0.0010646	0	0	9.3_Glut
b2a_AAAGGTAAGCTGTACC-1	4.8_GABA	0.0172388	0.0014196	0	0	9.3_Glut
b2a_AAAGGTAAGCTGTACC-1	5.1_GABA	0.0127228	0.00104772	0	0	9.3_Glut
b2a_AAAGGTAAGCTGTACC-1	5.2_GABA	0.0105693	0.00087037	0	0	9.3_Glut
b2a_AAAGGTAAGCTGTACC-1	6_GABA	0.362456	0.029848	0	0	9.3_Glut
b2a_AAAGGTAAGCTGTACC-1	7_GABA	0.100164	0.00824843	0	0	9.3_Glut
b2a_AAAGGTAAGCTGTACC-1	8.1_Glut	0.0647563	0.00533263	0	0	9.3_Glut
b2a_AAAGGTAAGCTGTACC-1	8.2_Glut	0.0890543	0.00733355	0	0	9.3_Glut
b2a_AAAGGTAAGCTGTACC-1	8.3_Glut	0.0843356	0.00694497	0	0	9.3_Glut
b2a_AAAGGTAAGCTGTACC-1	8.4_Glut	0.467623	0.0385084	0	0	9.3_Glut
b2a_AAAGGTAAGCTGTACC-1	8.5_Glut	0.0220044	0.00181205	0	0	9.3_Glut
b2a_AAAGGTAAGCTGTACC-1	8.6_Glut	0.0187124	0.00154095	0	0	9.3_Glut
b2a_AAAGGTAAGCTGTACC-1	8.7_Glut	0.0268357	0.0022099	0	0	9.3_Glut
b2a_AAAGGTAAGCTGTACC-1	8.8_Glut	0.057056	0.00469852	0	0	9.3_Glut
b2a_AAAGGTAAGCTGTACC-1	8.9_Glut	0.0518911	0.0042732	0	0	9.3_Glut
b2a_AAAGGTAAGCTGTACC-1	8.10_Glut	0.02335	0.00192285	0	0	9.3_Glut
b2a_AAAGGTAAGCTGTACC-1	8.11_Glut	0.0257958	0.00212427	0	0	9.3_Glut
b2a_AAAGGTAAGCTGTACC-1	8-9_Glut	0.0264285	0.00217636	0	0	9.3_Glut
b2a_AAAGGTAAGCTGTACC-1	9.1_Glut	1.58735	0.130717	2	0.2	9.3_Glut
b2a_AAAGGTAAGCTGTACC-1	9.2_Glut	1.72547	0.142091	2	0.2	9.3_Glut
b2a_AAAGGTAAGCTGTACC-1	9.3_Glut	3.80183	0.313078	4	0.4	9.3_Glut
b2a_AAAGGTAAGCTGTACC-1	9.4_Glut	0.266346	0.0219334	0	0	9.3_Glut
b2a_AAAGGTAAGCTGTACC-1	9.5_Glut	0.153309	0.0126249	0	0	9.3_Glut
b2a_AAAGGTAAGCTGTACC-1	9.6_Glut	0.954992	0.0786429	1	0.1	9.3_Glut
b2a_AAAGGTAAGCTGTACC-1	9.7_Glut	0.0187532	0.00154431	0	0	9.3_Glut
b2a_AAAGGTAAGCTGTACC-1	9.8_Glut	0.0432446	0.00356116	0	0	9.3_Glut
b2a_AAAGGTAAGCTGTACC-1	10.1_Glut	0.0569369	0.00468871	0	0	9.3_Glut
b2a_AAAGGTAAGCTGTACC-1	10.2_Glut	0.022076	0.00181794	0	0	9.3_Glut
b2a_AAAGGTAAGCTGTACC-1	11.1_Glut	0.0254074	0.00209228	0	0	9.3_Glut
b2a_AAAGGTAAGCTGTACC-1	11.2_Glut	0.17057	0.0140463	0	0	9.3_Glut
b2a_AAAGGTAAGCTGTACC-1	11.3_Glut	0.0221058	0.0018204	0	0	9.3_Glut
b2a_AAAGGTAAGCTGTACC-1	12_Glut	0.0345665	0.00284652	0	0	9.3_Glut
b2a_AAAGGTAAGCTGTACC-1	13_Glut	0.0425179	0.00350131	0	0	9.3_Glut
b2a_AAAGGTAAGCTGTACC-1	14_Glut	0.0236581	0.00194823	0	0	9.3_Glut
b2a_AAAGGTAAGCTGTACC-1	15.1_GABA/Glut	0.0172856	0.00142345	0	0	9.3_Glut
b2a_AAAGGTAAGCTGTACC-1	15.2_GABA	0.015001	0.00123532	0	0	9.3_Glut
b2a_AAAGGTAAGCTGTACC-1	15.3_GABA	0.00485955	0.00040018	0	0	9.3_Glut
b2a_AAAGGTAAGCTGTACC-1	15.4_GABA	0.0133332	0.00109798	0	0	9.3_Glut
b2a_AAAGGTAAGCTGTACC-1	15.5_GABA/Glut	0.0234612	0.00193202	0	0	9.3_Glut
b2a_AAAGGTAAGCTGTACC-1	15.6_Glut	0.0155056	0.00127687	0	0	9.3_Glut
b2a_AAAGGTAAGCTGTACC-1	15.7_Glut	0.216101	0.0177957	0	0	9.3_Glut
b2a_AAAGTGTGATTTATCT-1	1.1_RG	0.039464	0.00206424	0	0	8.2_Glut
b2a_AAAGTGTGATTTATCT-1	1.2_RG	0.113646	0.00594444	0	0	8.2_Glut
b2a_AAAGTGTGATTTATCT-1	1.3_MG	0.228204	0.0119366	0	0	8.2_Glut
b2a_AAAGTGTGATTTATCT-1	2.1_OPC	0.0300823	0.00157351	0	0	8.2_Glut
b2a_AAAGTGTGATTTATCT-1	2.2_Oligo	0.123935	0.00648263	0	0	8.2_Glut
b2a_AAAGTGTGATTTATCT-1	3_Peri	0.00419434	0.000219393	0	0	8.2_Glut
b2a_AAAGTGTGATTTATCT-1	4.1_GABA	0.0253926	0.00132821	0	0	8.2_Glut
b2a_AAAGTGTGATTTATCT-1	4.2_GABA	0.036745	0.00192201	0	0	8.2_Glut
b2a_AAAGTGTGATTTATCT-1	4.3_GABA	0.018412	0.000963076	0	0	8.2_Glut
b2a_AAAGTGTGATTTATCT-1	4.4_GABA	0.0184741	0.000966321	0	0	8.2_Glut
b2a_AAAGTGTGATTTATCT-1	4.5_GABA	0.0184261	0.00096381	0	0	8.2_Glut
b2a_AAAGTGTGATTTATCT-1	4.6_GABA	0.017376	0.000908885	0	0	8.2_Glut
b2a_AAAGTGTGATTTATCT-1	4.7_GABA	0.0230689	0.00120666	0	0	8.2_Glut
b2a_AAAGTGTGATTTATCT-1	4.8_GABA	0.0289877	0.00151625	0	0	8.2_Glut
b2a_AAAGTGTGATTTATCT-1	5.1_GABA	0.021706	0.00113537	0	0	8.2_Glut
b2a_AAAGTGTGATTTATCT-1	5.2_GABA	0.0101252	0.000529619	0	0	8.2_Glut
b2a_AAAGTGTGATTTATCT-1	6_GABA	0.160034	0.00837089	0	0	8.2_Glut
b2a_AAAGTGTGATTTATCT-1	7_GABA	0.111107	0.00581167	0	0	8.2_Glut
b2a_AAAGTGTGATTTATCT-1	8.1_Glut	2.6282	0.137473	3	0.176471	8.2_Glut
b2a_AAAGTGTGATTTATCT-1	8.2_Glut	9.19457	0.480939	9	0.529412	8.2_Glut
b2a_AAAGTGTGATTTATCT-1	8.3_Glut	3.80582	0.19907	4	0.235294	8.2_Glut
b2a_AAAGTGTGATTTATCT-1	8.4_Glut	0.0324041	0.00169496	0	0	8.2_Glut
b2a_AAAGTGTGATTTATCT-1	8.5_Glut	0.0271444	0.00141984	0	0	8.2_Glut
b2a_AAAGTGTGATTTATCT-1	8.6_Glut	0.0235751	0.00123314	0	0	8.2_Glut
b2a_AAAGTGTGATTTATCT-1	8.7_Glut	0.0123217	0.000644508	0	0	8.2_Glut
b2a_AAAGTGTGATTTATCT-1	8.8_Glut	1.11733	0.0584438	1	0.0588235	8.2_Glut
b2a_AAAGTGTGATTTATCT-1	8.9_Glut	0.151854	0.00794299	0	0	8.2_Glut
b2a_AAAGTGTGATTTATCT-1	8.10_Glut	0.0494631	0.00258726	0	0	8.2_Glut
b2a_AAAGTGTGATTTATCT-1	8.11_Glut	0.0699202	0.00365731	0	0	8.2_Glut
b2a_AAAGTGTGATTTATCT-1	8-9_Glut	0.0419766	0.00219566	0	0	8.2_Glut
b2a_AAAGTGTGATTTATCT-1	9.1_Glut	0.0491438	0.00257056	0	0	8.2_Glut
b2a_AAAGTGTGATTTATCT-1	9.2_Glut	0.0276264	0.00144505	0	0	8.2_Glut
b2a_AAAGTGTGATTTATCT-1	9.3_Glut	0.0318513	0.00166604	0	0	8.2_Glut
b2a_AAAGTGTGATTTATCT-1	9.4_Glut	0.0330144	0.00172688	0	0	8.2_Glut
b2a_AAAGTGTGATTTATCT-1	9.5_Glut	0.016932	0.00088566	0	0	8.2_Glut
b2a_AAAGTGTGATTTATCT-1	9.6_Glut	0.0135348	0.000707964	0	0	8.2_Glut
b2a_AAAGTGTGATTTATCT-1	9.7_Glut	0.0134659	0.000704361	0	0	8.2_Glut
b2a_AAAGTGTGATTTATCT-1	9.8_Glut	0.0143906	0.000752724	0	0	8.2_Glut
b2a_AAAGTGTGATTTATCT-1	10.1_Glut	0.0953456	0.00498723	0	0	8.2_Glut
b2a_AAAGTGTGATTTATCT-1	10.2_Glut	0.0245987	0.00128668	0	0	8.2_Glut
b2a_AAAGTGTGATTTATCT-1	11.1_Glut	0.0267203	0.00139765	0	0	8.2_Glut
b2a_AAAGTGTGATTTATCT-1	11.2_Glut	0.0250828	0.001312	0	0	8.2_Glut
b2a_AAAGTGTGATTTATCT-1	11.3_Glut	0.0154832	0.000809879	0	0	8.2_Glut
b2a_AAAGTGTGATTTATCT-1	12_Glut	0.204698	0.0107071	0	0	8.2_Glut
b2a_AAAGTGTGATTTATCT-1	13_Glut	0.0149494	0.000781953	0	0	8.2_Glut
b2a_AAAGTGTGATTTATCT-1	14_Glut	0.0555992	0.00290822	0	0	8.2_Glut
b2a_AAAGTGTGATTTATCT-1	15.1_GABA/Glut	0.0116816	0.000611029	0	0	8.2_Glut
b2a_AAAGTGTGATTTATCT-1	15.2_GABA	0.0103744	0.000542651	0	0	8.2_Glut
b2a_AAAGTGTGATTTATCT-1	15.3_GABA	0.0032842	0.000171786	0	0	8.2_Glut
b2a_AAAGTGTGATTTATCT-1	15.4_GABA	0.0105856	0.0005537	0	0	8.2_Glut
b2a_AAAGTGTGATTTATCT-1	15.5_GABA/Glut	0.0193893	0.00101419	0	0	8.2_Glut
b2a_AAAGTGTGATTTATCT-1	15.6_Glut	0.0153189	0.000801285	0	0	8.2_Glut
b2a_AAAGTGTGATTTATCT-1	15.7_Glut	0.20094	0.0105105	0	0	8.2_Glut
b2a_AAAGTTGACTCCCGTA-1	1.1_RG	0.0636754	0.00360646	0	0	8.1_Glut
b2a_AAAGTTGACTCCCGTA-1	1.2_RG	0.089898	0.00509165	0	0	8.1_Glut
b2a_AAAGTTGACTCCCGTA-1	1.3_MG	0.55143	0.031232	1	0.0666667	8.1_Glut
b2a_AAAGTTGACTCCCGTA-1	2.1_OPC	0.0960731	0.0054414	0	0	8.1_Glut
b2a_AAAGTTGACTCCCGTA-1	2.2_Oligo	0.249355	0.014123	0	0	8.1_Glut
b2a_AAAGTTGACTCCCGTA-1	3_Peri	0.00321973	0.00018236	0	0	8.1_Glut
b2a_AAAGTTGACTCCCGTA-1	4.1_GABA	0.0244885	0.00138698	0	0	8.1_Glut
b2a_AAAGTTGACTCCCGTA-1	4.2_GABA	0.0228548	0.00129445	0	0	8.1_Glut
b2a_AAAGTTGACTCCCGTA-1	4.3_GABA	0.0175098	0.000991721	0	0	8.1_Glut
b2a_AAAGTTGACTCCCGTA-1	4.4_GABA	0.0129655	0.000734343	0	0	8.1_Glut
b2a_AAAGTTGACTCCCGTA-1	4.5_GABA	0.0206098	0.0011673	0	0	8.1_Glut
b2a_AAAGTTGACTCCCGTA-1	4.6_GABA	0.014454	0.00081865	0	0	8.1_Glut
b2a_AAAGTTGACTCCCGTA-1	4.7_GABA	0.0178808	0.00101273	0	0	8.1_Glut
b2a_AAAGTTGACTCCCGTA-1	4.8_GABA	0.0129536	0.000733667	0	0	8.1_Glut
b2a_AAAGTTGACTCCCGTA-1	5.1_GABA	0.0202396	0.00114633	0	0	8.1_Glut
b2a_AAAGTTGACTCCCGTA-1	5.2_GABA	0.0199147	0.00112793	0	0	8.1_Glut
b2a_AAAGTTGACTCCCGTA-1	6_GABA	0.941057	0.0532997	1	0.0666667	8.1_Glut
b2a_AAAGTTGACTCCCGTA-1	7_GABA	0.0499109	0.00282686	0	0	8.1_Glut
b2a_AAAGTTGACTCCCGTA-1	8.1_Glut	7.64479	0.432987	8	0.533333	8.1_Glut
b2a_AAAGTTGACTCCCGTA-1	8.2_Glut	2.25111	0.127499	2	0.133333	8.1_Glut
b2a_AAAGTTGACTCCCGTA-1	8.3_Glut	1.39938	0.079258	1	0.0666667	8.1_Glut
b2a_AAAGTTGACTCCCGTA-1	8.4_Glut	0.0928341	0.00525795	0	0	8.1_Glut
b2a_AAAGTTGACTCCCGTA-1	8.5_Glut	0.0300868	0.00170406	0	0	8.1_Glut
b2a_AAAGTTGACTCCCGTA-1	8.6_Glut	0.0542772	0.00307416	0	0	8.1_Glut
b2a_AAAGTTGACTCCCGTA-1	8.7_Glut	0.0226544	0.0012831	0	0	8.1_Glut
b2a_AAAGTTGACTCCCGTA-1	8.8_Glut	1.51049	0.0855513	2	0.133333	8.1_Glut
b2a_AAAGTTGACTCCCGTA-1	8.9_Glut	0.236526	0.0133964	0	0	8.1_Glut
b2a_AAAGTTGACTCCCGTA-1	8.10_Glut	0.0469968	0.00266181	0	0	8.1_Glut
b2a_AAAGTTGACTCCCGTA-1	8.11_Glut	0.103392	0.00585591	0	0	8.1_Glut
b2a_AAAGTTGACTCCCGTA-1	8-9_Glut	0.17876	0.0101247	0	0	8.1_Glut
b2a_AAAGTTGACTCCCGTA-1	9.1_Glut	0.0767306	0.00434588	0	0	8.1_Glut
b2a_AAAGTTGACTCCCGTA-1	9.2_Glut	0.083895	0.00475166	0	0	8.1_Glut
b2a_AAAGTTGACTCCCGTA-1	9.3_Glut	0.106234	0.00601689	0	0	8.1_Glut
b2a_AAAGTTGACTCCCGTA-1	9.4_Glut	0.125354	0.00709984	0	0	8.1_Glut
b2a_AAAGTTGACTCCCGTA-1	9.5_Glut	0.0301147	0.00170564	0	0	8.1_Glut
b2a_AAAGTTGACTCCCGTA-1	9.6_Glut	0.0709947	0.00402101	0	0	8.1_Glut
b2a_AAAGTTGACTCCCGTA-1	9.7_Glut	0.0164894	0.000933929	0	0	8.1_Glut
b2a_AAAGTTGACTCCCGTA-1	9.8_Glut	0.0196615	0.00111359	0	0	8.1_Glut
b2a_AAAGTTGACTCCCGTA-1	10.1_Glut	0.0814373	0.00461246	0	0	8.1_Glut
b2a_AAAGTTGACTCCCGTA-1	10.2_Glut	0.0376045	0.00212985	0	0	8.1_Glut
b2a_AAAGTTGACTCCCGTA-1	11.1_Glut	0.0289692	0.00164076	0	0	8.1_Glut
b2a_AAAGTTGACTCCCGTA-1	11.2_Glut	0.046003	0.00260552	0	0	8.1_Glut
b2a_AAAGTTGACTCCCGTA-1	11.3_Glut	0.0262126	0.00148464	0	0	8.1_Glut
b2a_AAAGTTGACTCCCGTA-1	12_Glut	0.484622	0.0274481	0	0	8.1_Glut
b2a_AAAGTTGACTCCCGTA-1	13_Glut	0.0521403	0.00295313	0	0	8.1_Glut
b2a_AAAGTTGACTCCCGTA-1	14_Glut	0.0811334	0.00459524	0	0	8.1_Glut
b2a_AAAGTTGACTCCCGTA-1	15.1_GABA/Glut	0.0220449	0.00124858	0	0	8.1_Glut
b2a_AAAGTTGACTCCCGTA-1	15.2_GABA	0.0250857	0.00142081	0	0	8.1_Glut
b2a_AAAGTTGACTCCCGTA-1	15.3_GABA	0.00827617	0.000468747	0	0	8.1_Glut
b2a_AAAGTTGACTCCCGTA-1	15.4_GABA	0.0208689	0.00118197	0	0	8.1_Glut
b2a_AAAGTTGACTCCCGTA-1	15.5_GABA/Glut	0.0306895	0.00173819	0	0	8.1_Glut
b2a_AAAGTTGACTCCCGTA-1	15.6_Glut	0.024242	0.00137302	0	0	8.1_Glut
b2a_AAAGTTGACTCCCGTA-1	15.7_Glut	0.357364	0.0202404	0	0	8.1_Glut
b2a_AAATAACCATACGGGA-1	1.1_RG	1.08151	0.075812	1	0.0909091	8.3_Glut
b2a_AAATAACCATACGGGA-1	1.2_RG	1.6964	0.118914	2	0.181818	8.3_Glut
b2a_AAATAACCATACGGGA-1	1.3_MG	0.183036	0.0128305	0	0	8.3_Glut
b2a_AAATAACCATACGGGA-1	2.1_OPC	0.0202585	0.00142008	0	0	8.3_Glut
b2a_AAATAACCATACGGGA-1	2.2_Oligo	0.00717564	0.000502999	0	0	8.3_Glut
b2a_AAATAACCATACGGGA-1	3_Peri	0.0648563	0.00454631	0	0	8.3_Glut
b2a_AAATAACCATACGGGA-1	4.1_GABA	0.0253135	0.00177443	0	0	8.3_Glut
b2a_AAATAACCATACGGGA-1	4.2_GABA	0.019945	0.00139811	0	0	8.3_Glut
b2a_AAATAACCATACGGGA-1	4.3_GABA	0.018626	0.00130565	0	0	8.3_Glut
b2a_AAATAACCATACGGGA-1	4.4_GABA	0.0160054	0.00112195	0	0	8.3_Glut
b2a_AAATAACCATACGGGA-1	4.5_GABA	0.0209493	0.0014685	0	0	8.3_Glut
b2a_AAATAACCATACGGGA-1	4.6_GABA	0.016924	0.00118634	0	0	8.3_Glut
b2a_AAATAACCATACGGGA-1	4.7_GABA	0.00954299	0.000668946	0	0	8.3_Glut
b2a_AAATAACCATACGGGA-1	4.8_GABA	0.0211656	0.00148367	0	0	8.3_Glut
b2a_AAATAACCATACGGGA-1	5.1_GABA	0.0338443	0.00237242	0	0	8.3_Glut
b2a_AAATAACCATACGGGA-1	5.2_GABA	0.0323615	0.00226848	0	0	8.3_Glut
b2a_AAATAACCATACGGGA-1	6_GABA	0.317339	0.0222449	0	0	8.3_Glut
b2a_AAATAACCATACGGGA-1	7_GABA	0.0414534	0.0029058	0	0	8.3_Glut
b2a_AAATAACCATACGGGA-1	8.1_Glut	0.0931243	0.00652784	0	0	8.3_Glut
b2a_AAATAACCATACGGGA-1	8.2_Glut	0.169184	0.0118595	0	0	8.3_Glut
b2a_AAATAACCATACGGGA-1	8.3_Glut	4.29534	0.301095	4	0.363636	8.3_Glut
b2a_AAATAACCATACGGGA-1	8.4_Glut	3.24412	0.227407	3	0.272727	8.3_Glut
b2a_AAATAACCATACGGGA-1	8.5_Glut	0.0899722	0.00630688	0	0	8.3_Glut
b2a_AAATAACCATACGGGA-1	8.6_Glut	0.0216841	0.00152002	0	0	8.3_Glut
b2a_AAATAACCATACGGGA-1	8.7_Glut	0.200759	0.0140728	0	0	8.3_Glut
b2a_AAATAACCATACGGGA-1	8.8_Glut	0.0982149	0.00688469	0	0	8.3_Glut
b2a_AAATAACCATACGGGA-1	8.9_Glut	0.0698607	0.00489711	0	0	8.3_Glut
b2a_AAATAACCATACGGGA-1	8.10_Glut	1.44297	0.10115	1	0.0909091	8.3_Glut
b2a_AAATAACCATACGGGA-1	8.11_Glut	0.0187276	0.00131277	0	0	8.3_Glut
b2a_AAATAACCATACGGGA-1	8-9_Glut	0.0135812	0.000952014	0	0	8.3_Glut
b2a_AAATAACCATACGGGA-1	9.1_Glut	0.021209	0.00148671	0	0	8.3_Glut
b2a_AAATAACCATACGGGA-1	9.2_Glut	0.0358027	0.0025097	0	0	8.3_Glut
b2a_AAATAACCATACGGGA-1	9.3_Glut	0.0460004	0.00322455	0	0	8.3_Glut
b2a_AAATAACCATACGGGA-1	9.4_Glut	0.0283295	0.00198585	0	0	8.3_Glut
b2a_AAATAACCATACGGGA-1	9.5_Glut	0.0546245	0.00382908	0	0	8.3_Glut
b2a_AAATAACCATACGGGA-1	9.6_Glut	0.0234489	0.00164373	0	0	8.3_Glut
b2a_AAATAACCATACGGGA-1	9.7_Glut	0.0367337	0.00257496	0	0	8.3_Glut
b2a_AAATAACCATACGGGA-1	9.8_Glut	0.0236383	0.001657	0	0	8.3_Glut
b2a_AAATAACCATACGGGA-1	10.1_Glut	0.0565797	0.00396613	0	0	8.3_Glut
b2a_AAATAACCATACGGGA-1	10.2_Glut	0.0416146	0.00291711	0	0	8.3_Glut
b2a_AAATAACCATACGGGA-1	11.1_Glut	0.0738044	0.00517356	0	0	8.3_Glut
b2a_AAATAACCATACGGGA-1	11.2_Glut	0.1085	0.00760567	0	0	8.3_Glut
b2a_AAATAACCATACGGGA-1	11.3_Glut	0.0512018	0.00358915	0	0	8.3_Glut
b2a_AAATAACCATACGGGA-1	12_Glut	0.0419508	0.00294067	0	0	8.3_Glut
b2a_AAATAACCATACGGGA-1	13_Glut	0.0153948	0.00107915	0	0	8.3_Glut
b2a_AAATAACCATACGGGA-1	14_Glut	0.045092	0.00316086	0	0	8.3_Glut
b2a_AAATAACCATACGGGA-1	15.1_GABA/Glut	0.0146572	0.00102745	0	0	8.3_Glut
b2a_AAATAACCATACGGGA-1	15.2_GABA	0.0183651	0.00128736	0	0	8.3_Glut
b2a_AAATAACCATACGGGA-1	15.3_GABA	0.00865474	0.000606681	0	0	8.3_Glut
b2a_AAATAACCATACGGGA-1	15.4_GABA	0.0200988	0.00140889	0	0	8.3_Glut
b2a_AAATAACCATACGGGA-1	15.5_GABA/Glut	0.0222745	0.0015614	0	0	8.3_Glut
b2a_AAATAACCATACGGGA-1	15.6_Glut	0.0356223	0.00249706	0	0	8.3_Glut
b2a_AAATAACCATACGGGA-1	15.7_Glut	0.0578656	0.00405628	0	0	8.3_Glut
b2a_AAATAAGGTAGTGCCC-1	1.1_RG	0.177684	0.0128285	0	0	4.1_GABA
b2a_AAATAAGGTAGTGCCC-1	1.2_RG	0.0123907	0.000894589	0	0	4.1_GABA
b2a_AAATAAGGTAGTGCCC-1	1.3_MG	0.0952228	0.00687495	0	0	4.1_GABA
b2a_AAATAAGGTAGTGCCC-1	2.1_OPC	0.0099648	0.000719445	0	0	4.1_GABA
b2a_AAATAAGGTAGTGCCC-1	2.2_Oligo	0.012655	0.000913674	0	0	4.1_GABA
b2a_AAATAAGGTAGTGCCC-1	3_Peri	0.00378877	0.000273544	0	0	4.1_GABA
b2a_AAATAAGGTAGTGCCC-1	4.1_GABA	5.67922	0.410032	6	0.461538	4.1_GABA
b2a_AAATAAGGTAGTGCCC-1	4.2_GABA	3.16932	0.228821	3	0.230769	4.1_GABA
b2a_AAATAAGGTAGTGCCC-1	4.3_GABA	0.142912	0.010318	0	0	4.1_GABA
b2a_AAATAAGGTAGTGCCC-1	4.4_GABA	0.524259	0.0378508	1	0.0769231	4.1_GABA
b2a_AAATAAGGTAGTGCCC-1	4.5_GABA	2.39856	0.173173	2	0.153846	4.1_GABA
b2a_AAATAAGGTAGTGCCC-1	4.6_GABA	0.547303	0.0395145	1	0.0769231	4.1_GABA
b2a_AAATAAGGTAGTGCCC-1	4.7_GABA	0.331649	0.0239446	0	0	4.1_GABA
b2a_AAATAAGGTAGTGCCC-1	4.8_GABA	0.0284094	0.00205112	0	0	4.1_GABA
b2a_AAATAAGGTAGTGCCC-1	5.1_GABA	0.00935153	0.000675168	0	0	4.1_GABA
b2a_AAATAAGGTAGTGCCC-1	5.2_GABA	0.00739108	0.000533626	0	0	4.1_GABA
b2a_AAATAAGGTAGTGCCC-1	6_GABA	0.00836617	0.000604026	0	0	4.1_GABA
b2a_AAATAAGGTAGTGCCC-1	7_GABA	0.0834233	0.00602305	0	0	4.1_GABA
b2a_AAATAAGGTAGTGCCC-1	8.1_Glut	0.0187616	0.00135456	0	0	4.1_GABA
b2a_AAATAAGGTAGTGCCC-1	8.2_Glut	0.00866921	0.000625905	0	0	4.1_GABA
b2a_AAATAAGGTAGTGCCC-1	8.3_Glut	0.00933706	0.000674123	0	0	4.1_GABA
b2a_AAATAAGGTAGTGCCC-1	8.4_Glut	0.00999523	0.000721642	0	0	4.1_GABA
b2a_AAATAAGGTAGTGCCC-1	8.5_Glut	0.00842368	0.000608178	0	0	4.1_GABA
b2a_AAATAAGGTAGTGCCC-1	8.6_Glut	0.018536	0.00133827	0	0	4.1_GABA
b2a_AAATAAGGTAGTGCCC-1	8.7_Glut	0.00623185	0.000449931	0	0	4.1_GABA
b2a_AAATAAGGTAGTGCCC-1	8.8_Glut	0.0121138	0.000874602	0	0	4.1_GABA
b2a_AAATAAGGTAGTGCCC-1	8.9_Glut	0.0105843	0.000764175	0	0	4.1_GABA
b2a_AAATAAGGTAGTGCCC-1	8.10_Glut	0.00902109	0.000651311	0	0	4.1_GABA
b2a_AAATAAGGTAGTGCCC-1	8.11_Glut	0.0103974	0.000750677	0	0	4.1_GABA
b2a_AAATAAGGTAGTGCCC-1	8-9_Glut	0.0148685	0.00107348	0	0	4.1_GABA
b2a_AAATAAGGTAGTGCCC-1	9.1_Glut	0.0125024	0.000902659	0	0	4.1_GABA
b2a_AAATAAGGTAGTGCCC-1	9.2_Glut	0.0236755	0.00170934	0	0	4.1_GABA
b2a_AAATAAGGTAGTGCCC-1	9.3_Glut	0.0141586	0.00102223	0	0	4.1_GABA
b2a_AAATAAGGTAGTGCCC-1	9.4_Glut	0.0146703	0.00105918	0	0	4.1_GABA
b2a_AAATAAGGTAGTGCCC-1	9.5_Glut	0.0140096	0.00101148	0	0	4.1_GABA
b2a_AAATAAGGTAGTGCCC-1	9.6_Glut	0.0113318	0.000818141	0	0	4.1_GABA
b2a_AAATAAGGTAGTGCCC-1	9.7_Glut	0.0151374	0.0010929	0	0	4.1_GABA
b2a_AAATAAGGTAGTGCCC-1	9.8_Glut	0.0107711	0.000777661	0	0	4.1_GABA
b2a_AAATAAGGTAGTGCCC-1	10.1_Glut	0.0391605	0.00282734	0	0	4.1_GABA
b2a_AAATAAGGTAGTGCCC-1	10.2_Glut	0.0148694	0.00107355	0	0	4.1_GABA
b2a_AAATAAGGTAGTGCCC-1	11.1_Glut	0.017268	0.00124673	0	0	4.1_GABA
b2a_AAATAAGGTAGTGCCC-1	11.2_Glut	0.0125631	0.000907036	0	0	4.1_GABA
b2a_AAATAAGGTAGTGCCC-1	11.3_Glut	0.0130955	0.00094548	0	0	4.1_GABA
b2a_AAATAAGGTAGTGCCC-1	12_Glut	0.0132927	0.000959715	0	0	4.1_GABA
b2a_AAATAAGGTAGTGCCC-1	13_Glut	0.00875577	0.000632154	0	0	4.1_GABA
b2a_AAATAAGGTAGTGCCC-1	14_Glut	0.0414003	0.00298904	0	0	4.1_GABA
b2a_AAATAAGGTAGTGCCC-1	15.1_GABA/Glut	0.0126565	0.00091378	0	0	4.1_GABA
b2a_AAATAAGGTAGTGCCC-1	15.2_GABA	0.0156794	0.00113203	0	0	4.1_GABA
b2a_AAATAAGGTAGTGCCC-1	15.3_GABA	0.00794995	0.000573975	0	0	4.1_GABA
b2a_AAATAAGGTAGTGCCC-1	15.4_GABA	0.0128055	0.000924541	0	0	4.1_GABA
b2a_AAATAAGGTAGTGCCC-1	15.5_GABA/Glut	0.0262941	0.0018984	0	0	4.1_GABA
b2a_AAATAAGGTAGTGCCC-1	15.6_Glut	0.0078791	0.00056886	0	0	4.1_GABA
b2a_AAATAAGGTAGTGCCC-1	15.7_Glut	0.111935	0.00808155	0	0	4.1_GABA
b2a_AAATAGCTTAGACTTT-1	1.1_RG	0.384653	0.0927983	0	0	4.7_GABA
b2a_AAATAGCTTAGACTTT-1	1.2_RG	0.0397395	0.00958722	0	0	4.7_GABA
b2a_AAATAGCTTAGACTTT-1	1.3_MG	0.255539	0.0616492	0	0	4.7_GABA
b2a_AAATAGCTTAGACTTT-1	2.1_OPC	0.027829	0.00671378	0	0	4.7_GABA
b2a_AAATAGCTTAGACTTT-1	2.2_Oligo	0.308029	0.0743124	0	0	4.7_GABA
b2a_AAATAGCTTAGACTTT-1	3_Peri	0.00403358	0.000973108	0	0	4.7_GABA
b2a_AAATAGCTTAGACTTT-1	4.1_GABA	0.124407	0.0300134	0	0	4.7_GABA
b2a_AAATAGCTTAGACTTT-1	4.2_GABA	0.268477	0.0647706	0	0	4.7_GABA
b2a_AAATAGCTTAGACTTT-1	4.3_GABA	0.188615	0.0455037	0	0	4.7_GABA
b2a_AAATAGCTTAGACTTT-1	4.4_GABA	0.0514255	0.0124065	0	0	4.7_GABA
b2a_AAATAGCTTAGACTTT-1	4.5_GABA	0.0643565	0.0155261	0	0	4.7_GABA
b2a_AAATAGCTTAGACTTT-1	4.6_GABA	0.0235174	0.0056736	0	0	4.7_GABA
b2a_AAATAGCTTAGACTTT-1	4.7_GABA	0.798407	0.192617	1	1	4.7_GABA
b2a_AAATAGCTTAGACTTT-1	4.8_GABA	0.0321748	0.00776222	0	0	4.7_GABA
b2a_AAATAGCTTAGACTTT-1	5.1_GABA	0.00966674	0.00233212	0	0	4.7_GABA
b2a_AAATAGCTTAGACTTT-1	5.2_GABA	0.00606241	0.00146257	0	0	4.7_GABA
b2a_AAATAGCTTAGACTTT-1	6_GABA	0.292926	0.070669	0	0	4.7_GABA
b2a_AAATAGCTTAGACTTT-1	7_GABA	0.00534115	0.00128856	0	0	4.7_GABA
b2a_AAATAGCTTAGACTTT-1	8.1_Glut	0.0253696	0.00612046	0	0	4.7_GABA
b2a_AAATAGCTTAGACTTT-1	8.2_Glut	0.0311289	0.00750991	0	0	4.7_GABA
b2a_AAATAGCTTAGACTTT-1	8.3_Glut	0.0184457	0.00445007	0	0	4.7_GABA
b2a_AAATAGCTTAGACTTT-1	8.4_Glut	0.017224	0.00415531	0	0	4.7_GABA
b2a_AAATAGCTTAGACTTT-1	8.5_Glut	0.0141257	0.00340784	0	0	4.7_GABA
b2a_AAATAGCTTAGACTTT-1	8.6_Glut	0.0327227	0.00789441	0	0	4.7_GABA
b2a_AAATAGCTTAGACTTT-1	8.7_Glut	0.0111994	0.00270188	0	0	4.7_GABA
b2a_AAATAGCTTAGACTTT-1	8.8_Glut	0.0220589	0.00532174	0	0	4.7_GABA
b2a_AAATAGCTTAGACTTT-1	8.9_Glut	0.0221439	0.00534226	0	0	4.7_GABA
b2a_AAATAGCTTAGACTTT-1	8.10_Glut	0.00622739	0.00150237	0	0	4.7_GABA
b2a_AAATAGCTTAGACTTT-1	8.11_Glut	0.0130983	0.00315999	0	0	4.7_GABA
b2a_AAATAGCTTAGACTTT-1	8-9_Glut	0.47204	0.11388	0	0	4.7_GABA
b2a_AAATAGCTTAGACTTT-1	9.1_Glut	0.0147247	0.00355236	0	0	4.7_GABA
b2a_AAATAGCTTAGACTTT-1	9.2_Glut	0.0137141	0.00330855	0	0	4.7_GABA
b2a_AAATAGCTTAGACTTT-1	9.3_Glut	0.0218905	0.00528113	0	0	4.7_GABA
b2a_AAATAGCTTAGACTTT-1	9.4_Glut	0.017492	0.00421998	0	0	4.7_GABA
b2a_AAATAGCTTAGACTTT-1	9.5_Glut	0.0300735	0.00725529	0	0	4.7_GABA
b2a_AAATAGCTTAGACTTT-1	9.6_Glut	0.014424	0.00347981	0	0	4.7_GABA
b2a_AAATAGCTTAGACTTT-1	9.7_Glut	0.0118329	0.0028547	0	0	4.7_GABA
b2a_AAATAGCTTAGACTTT-1	9.8_Glut	0.0167841	0.00404919	0	0	4.7_GABA
b2a_AAATAGCTTAGACTTT-1	10.1_Glut	0.0455857	0.0109976	0	0	4.7_GABA
b2a_AAATAGCTTAGACTTT-1	10.2_Glut	0.0379451	0.00915433	0	0	4.7_GABA
b2a_AAATAGCTTAGACTTT-1	11.1_Glut	0.0116716	0.0028158	0	0	4.7_GABA
b2a_AAATAGCTTAGACTTT-1	11.2_Glut	0.0130536	0.00314921	0	0	4.7_GABA
b2a_AAATAGCTTAGACTTT-1	11.3_Glut	0.0136085	0.00328307	0	0	4.7_GABA
b2a_AAATAGCTTAGACTTT-1	12_Glut	0.0205985	0.00496942	0	0	4.7_GABA
b2a_AAATAGCTTAGACTTT-1	13_Glut	0.042727	0.010308	0	0	4.7_GABA
b2a_AAATAGCTTAGACTTT-1	14_Glut	0.0313717	0.00756847	0	0	4.7_GABA
b2a_AAATAGCTTAGACTTT-1	15.1_GABA/Glut	0.0201928	0.00487154	0	0	4.7_GABA
b2a_AAATAGCTTAGACTTT-1	15.2_GABA	0.0175239	0.00422768	0	0	4.7_GABA
b2a_AAATAGCTTAGACTTT-1	15.3_GABA	0.123902	0.0298916	0	0	4.7_GABA
b2a_AAATAGCTTAGACTTT-1	15.4_GABA	0.0106342	0.00256551	0	0	4.7_GABA
b2a_AAATAGCTTAGACTTT-1	15.5_GABA/Glut	0.0131294	0.00316749	0	0	4.7_GABA
b2a_AAATAGCTTAGACTTT-1	15.6_Glut	0.0109456	0.00264064	0	0	4.7_GABA
b2a_AAATAGCTTAGACTTT-1	15.7_Glut	0.0202384	0.00488254	0	0	4.7_GABA
b2a_AAATGATTCGATCAGC-1	1.1_RG	0.0541553	0.00640418	0	0	4.2_GABA
b2a_AAATGATTCGATCAGC-1	1.2_RG	0.010742	0.0012703	0	0	4.2_GABA
b2a_AAATGATTCGATCAGC-1	1.3_MG	0.481776	0.0569728	0	0	4.2_GABA
b2a_AAATGATTCGATCAGC-1	2.1_OPC	0.0629698	0.00744654	0	0	4.2_GABA
b2a_AAATGATTCGATCAGC-1	2.2_Oligo	0.876504	0.103652	1	0.142857	4.2_GABA
b2a_AAATGATTCGATCAGC-1	3_Peri	0.00200949	0.000237634	0	0	4.2_GABA
b2a_AAATGATTCGATCAGC-1	4.1_GABA	1.12695	0.133268	1	0.142857	4.2_GABA
b2a_AAATGATTCGATCAGC-1	4.2_GABA	1.57582	0.18635	2	0.285714	4.2_GABA
b2a_AAATGATTCGATCAGC-1	4.3_GABA	0.350768	0.0414803	0	0	4.2_GABA
b2a_AAATGATTCGATCAGC-1	4.4_GABA	0.325004	0.0384336	0	0	4.2_GABA
b2a_AAATGATTCGATCAGC-1	4.5_GABA	0.507157	0.0599742	1	0.142857	4.2_GABA
b2a_AAATGATTCGATCAGC-1	4.6_GABA	0.102143	0.012079	0	0	4.2_GABA
b2a_AAATGATTCGATCAGC-1	4.7_GABA	1.63642	0.193516	2	0.285714	4.2_GABA
b2a_AAATGATTCGATCAGC-1	4.8_GABA	0.0608614	0.00719721	0	0	4.2_GABA
b2a_AAATGATTCGATCAGC-1	5.1_GABA	0.0190885	0.00225733	0	0	4.2_GABA
b2a_AAATGATTCGATCAGC-1	5.2_GABA	0.00888757	0.00105101	0	0	4.2_GABA
b2a_AAATGATTCGATCAGC-1	6_GABA	0.0415	0.00490761	0	0	4.2_GABA
b2a_AAATGATTCGATCAGC-1	7_GABA	0.0125057	0.00147888	0	0	4.2_GABA
b2a_AAATGATTCGATCAGC-1	8.1_Glut	0.0177849	0.00210316	0	0	4.2_GABA
b2a_AAATGATTCGATCAGC-1	8.2_Glut	0.0170763	0.00201937	0	0	4.2_GABA
b2a_AAATGATTCGATCAGC-1	8.3_Glut	0.010541	0.00124653	0	0	4.2_GABA
b2a_AAATGATTCGATCAGC-1	8.4_Glut	0.0200843	0.00237508	0	0	4.2_GABA
b2a_AAATGATTCGATCAGC-1	8.5_Glut	0.0102282	0.00120954	0	0	4.2_GABA
b2a_AAATGATTCGATCAGC-1	8.6_Glut	0.0217188	0.00256837	0	0	4.2_GABA
b2a_AAATGATTCGATCAGC-1	8.7_Glut	0.0263658	0.0031179	0	0	4.2_GABA
b2a_AAATGATTCGATCAGC-1	8.8_Glut	0.0156661	0.0018526	0	0	4.2_GABA
b2a_AAATGATTCGATCAGC-1	8.9_Glut	0.0107056	0.001266	0	0	4.2_GABA
b2a_AAATGATTCGATCAGC-1	8.10_Glut	0.0115669	0.00136785	0	0	4.2_GABA
b2a_AAATGATTCGATCAGC-1	8.11_Glut	0.015395	0.00182054	0	0	4.2_GABA
b2a_AAATGATTCGATCAGC-1	8-9_Glut	0.155195	0.0183527	0	0	4.2_GABA
b2a_AAATGATTCGATCAGC-1	9.1_Glut	0.0252098	0.00298121	0	0	4.2_GABA
b2a_AAATGATTCGATCAGC-1	9.2_Glut	0.0199534	0.0023596	0	0	4.2_GABA
b2a_AAATGATTCGATCAGC-1	9.3_Glut	0.0330547	0.00390891	0	0	4.2_GABA
b2a_AAATGATTCGATCAGC-1	9.4_Glut	0.0171545	0.00202862	0	0	4.2_GABA
b2a_AAATGATTCGATCAGC-1	9.5_Glut	0.0191158	0.00226055	0	0	4.2_GABA
b2a_AAATGATTCGATCAGC-1	9.6_Glut	0.0344332	0.00407192	0	0	4.2_GABA
b2a_AAATGATTCGATCAGC-1	9.7_Glut	0.0314081	0.00371419	0	0	4.2_GABA
b2a_AAATGATTCGATCAGC-1	9.8_Glut	0.025676	0.00303633	0	0	4.2_GABA
b2a_AAATGATTCGATCAGC-1	10.1_Glut	0.0798854	0.0094469	0	0	4.2_GABA
b2a_AAATGATTCGATCAGC-1	10.2_Glut	0.0271208	0.00320719	0	0	4.2_GABA
b2a_AAATGATTCGATCAGC-1	11.1_Glut	0.0271502	0.00321067	0	0	4.2_GABA
b2a_AAATGATTCGATCAGC-1	11.2_Glut	0.0174013	0.0020578	0	0	4.2_GABA
b2a_AAATGATTCGATCAGC-1	11.3_Glut	0.0217472	0.00257173	0	0	4.2_GABA
b2a_AAATGATTCGATCAGC-1	12_Glut	0.0255236	0.00301831	0	0	4.2_GABA
b2a_AAATGATTCGATCAGC-1	13_Glut	0.0268798	0.00317869	0	0	4.2_GABA
b2a_AAATGATTCGATCAGC-1	14_Glut	0.0424431	0.00501914	0	0	4.2_GABA
b2a_AAATGATTCGATCAGC-1	15.1_GABA/Glut	0.0486643	0.00575484	0	0	4.2_GABA
b2a_AAATGATTCGATCAGC-1	15.2_GABA	0.0477823	0.00565054	0	0	4.2_GABA
b2a_AAATGATTCGATCAGC-1	15.3_GABA	0.154943	0.0183229	0	0	4.2_GABA
b2a_AAATGATTCGATCAGC-1	15.4_GABA	0.041982	0.00496462	0	0	4.2_GABA
b2a_AAATGATTCGATCAGC-1	15.5_GABA/Glut	0.0324604	0.00383863	0	0	4.2_GABA
b2a_AAATGATTCGATCAGC-1	15.6_Glut	0.0379555	0.00448845	0	0	4.2_GABA
b2a_AAATGATTCGATCAGC-1	15.7_Glut	0.0307153	0.00363226	0	0	4.2_GABA
b2a_AAATTACCTATCGATG-1	1.1_RG	0.917806	0.0539999	1	0.0714286	4.3_GABA
b2a_AAATTACCTATCGATG-1	1.2_RG	0.106827	0.00628526	0	0	4.3_GABA
b2a_AAATTACCTATCGATG-1	1.3_MG	0.477199	0.0280764	0	0	4.3_GABA
b2a_AAATTACCTATCGATG-1	2.1_OPC	0.12218	0.00718858	0	0	4.3_GABA
b2a_AAATTACCTATCGATG-1	2.2_Oligo	0.178028	0.0104744	0	0	4.3_GABA
b2a_AAATTACCTATCGATG-1	3_Peri	0.0187653	0.00110407	0	0	4.3_GABA
b2a_AAATTACCTATCGATG-1	4.1_GABA	0.0527278	0.00310228	0	0	4.3_GABA
b2a_AAATTACCTATCGATG-1	4.2_GABA	0.0468684	0.00275754	0	0	4.3_GABA
b2a_AAATTACCTATCGATG-1	4.3_GABA	3.15699	0.185744	3	0.214286	4.3_GABA
b2a_AAATTACCTATCGATG-1	4.4_GABA	0.802241	0.0472005	1	0.0714286	4.3_GABA
b2a_AAATTACCTATCGATG-1	4.5_GABA	0.167667	0.00986482	0	0	4.3_GABA
b2a_AAATTACCTATCGATG-1	4.6_GABA	0.143903	0.00846663	0	0	4.3_GABA
b2a_AAATTACCTATCGATG-1	4.7_GABA	0.309484	0.0182087	0	0	4.3_GABA
b2a_AAATTACCTATCGATG-1	4.8_GABA	1.04892	0.0617141	1	0.0714286	4.3_GABA
b2a_AAATTACCTATCGATG-1	5.1_GABA	0.174851	0.0102875	0	0	4.3_GABA
b2a_AAATTACCTATCGATG-1	5.2_GABA	0.0431218	0.00253711	0	0	4.3_GABA
b2a_AAATTACCTATCGATG-1	6_GABA	0.0281582	0.00165671	0	0	4.3_GABA
b2a_AAATTACCTATCGATG-1	7_GABA	0.135759	0.00798751	0	0	4.3_GABA
b2a_AAATTACCTATCGATG-1	8.1_Glut	0.0138237	0.000813327	0	0	4.3_GABA
b2a_AAATTACCTATCGATG-1	8.2_Glut	0.00718084	0.000422491	0	0	4.3_GABA
b2a_AAATTACCTATCGATG-1	8.3_Glut	0.0122006	0.000717833	0	0	4.3_GABA
b2a_AAATTACCTATCGATG-1	8.4_Glut	0.0192856	0.00113468	0	0	4.3_GABA
b2a_AAATTACCTATCGATG-1	8.5_Glut	0.0177365	0.00104354	0	0	4.3_GABA
b2a_AAATTACCTATCGATG-1	8.6_Glut	0.0273054	0.00160654	0	0	4.3_GABA
b2a_AAATTACCTATCGATG-1	8.7_Glut	0.0268694	0.00158088	0	0	4.3_GABA
b2a_AAATTACCTATCGATG-1	8.8_Glut	0.00963992	0.000567173	0	0	4.3_GABA
b2a_AAATTACCTATCGATG-1	8.9_Glut	0.0128559	0.000756389	0	0	4.3_GABA
b2a_AAATTACCTATCGATG-1	8.10_Glut	0.0111704	0.000657219	0	0	4.3_GABA
b2a_AAATTACCTATCGATG-1	8.11_Glut	0.0206208	0.00121324	0	0	4.3_GABA
b2a_AAATTACCTATCGATG-1	8-9_Glut	0.0150325	0.000884447	0	0	4.3_GABA
b2a_AAATTACCTATCGATG-1	9.1_Glut	0.0209535	0.00123282	0	0	4.3_GABA
b2a_AAATTACCTATCGATG-1	9.2_Glut	0.0406006	0.00238877	0	0	4.3_GABA
b2a_AAATTACCTATCGATG-1	9.3_Glut	0.0286431	0.00168524	0	0	4.3_GABA
b2a_AAATTACCTATCGATG-1	9.4_Glut	0.023894	0.00140582	0	0	4.3_GABA
b2a_AAATTACCTATCGATG-1	9.5_Glut	0.164048	0.00965188	0	0	4.3_GABA
b2a_AAATTACCTATCGATG-1	9.6_Glut	0.0219991	0.00129434	0	0	4.3_GABA
b2a_AAATTACCTATCGATG-1	9.7_Glut	0.0149505	0.000879625	0	0	4.3_GABA
b2a_AAATTACCTATCGATG-1	9.8_Glut	0.0215987	0.00127077	0	0	4.3_GABA
b2a_AAATTACCTATCGATG-1	10.1_Glut	0.017978	0.00105775	0	0	4.3_GABA
b2a_AAATTACCTATCGATG-1	10.2_Glut	0.0100614	0.000591968	0	0	4.3_GABA
b2a_AAATTACCTATCGATG-1	11.1_Glut	0.0155455	0.000914634	0	0	4.3_GABA
b2a_AAATTACCTATCGATG-1	11.2_Glut	0.0180725	0.00106331	0	0	4.3_GABA
b2a_AAATTACCTATCGATG-1	11.3_Glut	0.0167794	0.00098723	0	0	4.3_GABA
b2a_AAATTACCTATCGATG-1	12_Glut	0.017133	0.00100804	0	0	4.3_GABA
b2a_AAATTACCTATCGATG-1	13_Glut	0.0370398	0.00217927	0	0	4.3_GABA
b2a_AAATTACCTATCGATG-1	14_Glut	0.130032	0.00765054	0	0	4.3_GABA
b2a_AAATTACCTATCGATG-1	15.1_GABA/Glut	2.86885	0.168791	3	0.214286	4.3_GABA
b2a_AAATTACCTATCGATG-1	15.2_GABA	1.68727	0.0992719	2	0.142857	4.3_GABA
b2a_AAATTACCTATCGATG-1	15.3_GABA	0.367091	0.0215981	0	0	4.3_GABA
b2a_AAATTACCTATCGATG-1	15.4_GABA	2.91798	0.171682	3	0.214286	4.3_GABA
b2a_AAATTACCTATCGATG-1	15.5_GABA/Glut	0.0793711	0.00466986	0	0	4.3_GABA
b2a_AAATTACCTATCGATG-1	15.6_Glut	0.245927	0.0144693	0	0	4.3_GABA
b2a_AAATTACCTATCGATG-1	15.7_Glut	0.105423	0.00620262	0	0	4.3_GABA
b2a_AAATTCCAGGTCCAAA-1	1.1_RG	0.0704487	0.0083014	0	0	10.2_Glut
b2a_AAATTCCAGGTCCAAA-1	1.2_RG	0.0685269	0.00807495	0	0	10.2_Glut
b2a_AAATTCCAGGTCCAAA-1	1.3_MG	0.396819	0.0467596	0	0	10.2_Glut
b2a_AAATTCCAGGTCCAAA-1	2.1_OPC	0.750485	0.0884342	1	0.166667	10.2_Glut
b2a_AAATTCCAGGTCCAAA-1	2.2_Oligo	0.0867411	0.0102212	0	0	10.2_Glut
b2a_AAATTCCAGGTCCAAA-1	3_Peri	0.00403057	0.000474946	0	0	10.2_Glut
b2a_AAATTCCAGGTCCAAA-1	4.1_GABA	0.146778	0.0172958	0	0	10.2_Glut
b2a_AAATTCCAGGTCCAAA-1	4.2_GABA	0.625684	0.0737282	1	0.166667	10.2_Glut
b2a_AAATTCCAGGTCCAAA-1	4.3_GABA	0.0239842	0.00282621	0	0	10.2_Glut
b2a_AAATTCCAGGTCCAAA-1	4.4_GABA	0.0361117	0.00425526	0	0	10.2_Glut
b2a_AAATTCCAGGTCCAAA-1	4.5_GABA	0.0814721	0.00960036	0	0	10.2_Glut
b2a_AAATTCCAGGTCCAAA-1	4.6_GABA	0.0324944	0.00382902	0	0	10.2_Glut
b2a_AAATTCCAGGTCCAAA-1	4.7_GABA	0.393208	0.0463342	0	0	10.2_Glut
b2a_AAATTCCAGGTCCAAA-1	4.8_GABA	0.016642	0.00196103	0	0	10.2_Glut
b2a_AAATTCCAGGTCCAAA-1	5.1_GABA	0.0111519	0.0013141	0	0	10.2_Glut
b2a_AAATTCCAGGTCCAAA-1	5.2_GABA	0.00931453	0.00109759	0	0	10.2_Glut
b2a_AAATTCCAGGTCCAAA-1	6_GABA	0.0562755	0.00663129	0	0	10.2_Glut
b2a_AAATTCCAGGTCCAAA-1	7_GABA	0.0217105	0.00255828	0	0	10.2_Glut
b2a_AAATTCCAGGTCCAAA-1	8.1_Glut	0.0595238	0.00701405	0	0	10.2_Glut
b2a_AAATTCCAGGTCCAAA-1	8.2_Glut	0.129131	0.0152163	0	0	10.2_Glut
b2a_AAATTCCAGGTCCAAA-1	8.3_Glut	0.049321	0.0058118	0	0	10.2_Glut
b2a_AAATTCCAGGTCCAAA-1	8.4_Glut	0.0215818	0.00254312	0	0	10.2_Glut
b2a_AAATTCCAGGTCCAAA-1	8.5_Glut	0.0122496	0.00144345	0	0	10.2_Glut
b2a_AAATTCCAGGTCCAAA-1	8.6_Glut	0.0423082	0.00498544	0	0	10.2_Glut
b2a_AAATTCCAGGTCCAAA-1	8.7_Glut	0.017568	0.00207014	0	0	10.2_Glut
b2a_AAATTCCAGGTCCAAA-1	8.8_Glut	0.0459062	0.00540941	0	0	10.2_Glut
b2a_AAATTCCAGGTCCAAA-1	8.9_Glut	0.0224404	0.00264429	0	0	10.2_Glut
b2a_AAATTCCAGGTCCAAA-1	8.10_Glut	0.0320826	0.00378049	0	0	10.2_Glut
b2a_AAATTCCAGGTCCAAA-1	8.11_Glut	0.0847309	0.00998436	0	0	10.2_Glut
b2a_AAATTCCAGGTCCAAA-1	8-9_Glut	0.368205	0.0433879	0	0	10.2_Glut
b2a_AAATTCCAGGTCCAAA-1	9.1_Glut	0.0582484	0.00686376	0	0	10.2_Glut
b2a_AAATTCCAGGTCCAAA-1	9.2_Glut	0.0251837	0.00296754	0	0	10.2_Glut
b2a_AAATTCCAGGTCCAAA-1	9.3_Glut	0.022463	0.00264695	0	0	10.2_Glut
b2a_AAATTCCAGGTCCAAA-1	9.4_Glut	0.0475637	0.00560472	0	0	10.2_Glut
b2a_AAATTCCAGGTCCAAA-1	9.5_Glut	0.0226391	0.00266771	0	0	10.2_Glut
b2a_AAATTCCAGGTCCAAA-1	9.6_Glut	0.0363138	0.00427908	0	0	10.2_Glut
b2a_AAATTCCAGGTCCAAA-1	9.7_Glut	0.474689	0.0559355	0	0	10.2_Glut
b2a_AAATTCCAGGTCCAAA-1	9.8_Glut	0.730515	0.086081	1	0.166667	10.2_Glut
b2a_AAATTCCAGGTCCAAA-1	10.1_Glut	1.02228	0.120461	1	0.166667	10.2_Glut
b2a_AAATTCCAGGTCCAAA-1	10.2_Glut	1.61709	0.190552	2	0.333333	10.2_Glut
b2a_AAATTCCAGGTCCAAA-1	11.1_Glut	0.0294381	0.00346887	0	0	10.2_Glut
b2a_AAATTCCAGGTCCAAA-1	11.2_Glut	0.0208524	0.00245717	0	0	10.2_Glut
b2a_AAATTCCAGGTCCAAA-1	11.3_Glut	0.146642	0.0172797	0	0	10.2_Glut
b2a_AAATTCCAGGTCCAAA-1	12_Glut	0.0611542	0.00720617	0	0	10.2_Glut
b2a_AAATTCCAGGTCCAAA-1	13_Glut	0.27648	0.0325794	0	0	10.2_Glut
b2a_AAATTCCAGGTCCAAA-1	14_Glut	0.0374619	0.00441436	0	0	10.2_Glut
b2a_AAATTCCAGGTCCAAA-1	15.1_GABA/Glut	0.0187979	0.00221508	0	0	10.2_Glut
b2a_AAATTCCAGGTCCAAA-1	15.2_GABA	0.0259799	0.00306137	0	0	10.2_Glut
b2a_AAATTCCAGGTCCAAA-1	15.3_GABA	0.0098346	0.00115887	0	0	10.2_Glut
b2a_AAATTCCAGGTCCAAA-1	15.4_GABA	0.0238041	0.00280499	0	0	10.2_Glut
b2a_AAATTCCAGGTCCAAA-1	15.5_GABA/Glut	0.0300829	0.00354486	0	0	10.2_Glut
b2a_AAATTCCAGGTCCAAA-1	15.6_Glut	0.0109696	0.00129262	0	0	10.2_Glut
b2a_AAATTCCAGGTCCAAA-1	15.7_Glut	0.0209532	0.00246905	0	0	10.2_Glut
b2a_AAATTGGTGAGAAGCA-1	1.1_RG	0.692948	0.0578304	1	0.0909091	9.7_Glut
b2a_AAATTGGTGAGAAGCA-1	1.2_RG	0.659387	0.0550295	1	0.0909091	9.7_Glut
b2a_AAATTGGTGAGAAGCA-1	1.3_MG	0.403828	0.0337018	0	0	9.7_Glut
b2a_AAATTGGTGAGAAGCA-1	2.1_OPC	0.0168956	0.00141003	0	0	9.7_Glut
b2a_AAATTGGTGAGAAGCA-1	2.2_Oligo	0.00803734	0.000670762	0	0	9.7_Glut
b2a_AAATTGGTGAGAAGCA-1	3_Peri	0.234283	0.0195522	0	0	9.7_Glut
b2a_AAATTGGTGAGAAGCA-1	4.1_GABA	0.0729297	0.00608639	0	0	9.7_Glut
b2a_AAATTGGTGAGAAGCA-1	4.2_GABA	0.0547071	0.00456561	0	0	9.7_Glut
b2a_AAATTGGTGAGAAGCA-1	4.3_GABA	0.0229254	0.00191325	0	0	9.7_Glut
b2a_AAATTGGTGAGAAGCA-1	4.4_GABA	0.0294291	0.00245602	0	0	9.7_Glut
b2a_AAATTGGTGAGAAGCA-1	4.5_GABA	0.0378728	0.0031607	0	0	9.7_Glut
b2a_AAATTGGTGAGAAGCA-1	4.6_GABA	0.0324245	0.00270601	0	0	9.7_Glut
b2a_AAATTGGTGAGAAGCA-1	4.7_GABA	0.0174659	0.00145763	0	0	9.7_Glut
b2a_AAATTGGTGAGAAGCA-1	4.8_GABA	0.0134424	0.00112184	0	0	9.7_Glut
b2a_AAATTGGTGAGAAGCA-1	5.1_GABA	0.0145678	0.00121576	0	0	9.7_Glut
b2a_AAATTGGTGAGAAGCA-1	5.2_GABA	0.0138997	0.00116001	0	0	9.7_Glut
b2a_AAATTGGTGAGAAGCA-1	6_GABA	0.032789	0.00273643	0	0	9.7_Glut
b2a_AAATTGGTGAGAAGCA-1	7_GABA	0.00826571	0.00068982	0	0	9.7_Glut
b2a_AAATTGGTGAGAAGCA-1	8.1_Glut	0.0362775	0.00302756	0	0	9.7_Glut
b2a_AAATTGGTGAGAAGCA-1	8.2_Glut	0.0247778	0.00206784	0	0	9.7_Glut
b2a_AAATTGGTGAGAAGCA-1	8.3_Glut	0.0217109	0.0018119	0	0	9.7_Glut
b2a_AAATTGGTGAGAAGCA-1	8.4_Glut	0.0364114	0.00303874	0	0	9.7_Glut
b2a_AAATTGGTGAGAAGCA-1	8.5_Glut	0.0292033	0.00243718	0	0	9.7_Glut
b2a_AAATTGGTGAGAAGCA-1	8.6_Glut	0.0239346	0.00199748	0	0	9.7_Glut
b2a_AAATTGGTGAGAAGCA-1	8.7_Glut	0.0631254	0.00526817	0	0	9.7_Glut
b2a_AAATTGGTGAGAAGCA-1	8.8_Glut	0.0360253	0.00300652	0	0	9.7_Glut
b2a_AAATTGGTGAGAAGCA-1	8.9_Glut	0.0153868	0.00128411	0	0	9.7_Glut
b2a_AAATTGGTGAGAAGCA-1	8.10_Glut	0.0265897	0.00221906	0	0	9.7_Glut
b2a_AAATTGGTGAGAAGCA-1	8.11_Glut	0.0131202	0.00109495	0	0	9.7_Glut
b2a_AAATTGGTGAGAAGCA-1	8-9_Glut	0.0630672	0.00526331	0	0	9.7_Glut
b2a_AAATTGGTGAGAAGCA-1	9.1_Glut	0.0980134	0.00817977	0	0	9.7_Glut
b2a_AAATTGGTGAGAAGCA-1	9.2_Glut	0.030967	0.00258437	0	0	9.7_Glut
b2a_AAATTGGTGAGAAGCA-1	9.3_Glut	0.0407565	0.00340136	0	0	9.7_Glut
b2a_AAATTGGTGAGAAGCA-1	9.4_Glut	0.0611978	0.0051073	0	0	9.7_Glut
b2a_AAATTGGTGAGAAGCA-1	9.5_Glut	0.0553476	0.00461907	0	0	9.7_Glut
b2a_AAATTGGTGAGAAGCA-1	9.6_Glut	0.15789	0.0131768	0	0	9.7_Glut
b2a_AAATTGGTGAGAAGCA-1	9.7_Glut	5.77749	0.482164	6	0.545455	9.7_Glut
b2a_AAATTGGTGAGAAGCA-1	9.8_Glut	0.749644	0.062562	1	0.0909091	9.7_Glut
b2a_AAATTGGTGAGAAGCA-1	10.1_Glut	0.602492	0.0502814	1	0.0909091	9.7_Glut
b2a_AAATTGGTGAGAAGCA-1	10.2_Glut	0.971357	0.0810652	1	0.0909091	9.7_Glut
b2a_AAATTGGTGAGAAGCA-1	11.1_Glut	0.107196	0.00894612	0	0	9.7_Glut
b2a_AAATTGGTGAGAAGCA-1	11.2_Glut	0.0366478	0.00305847	0	0	9.7_Glut
b2a_AAATTGGTGAGAAGCA-1	11.3_Glut	0.258467	0.0215705	0	0	9.7_Glut
b2a_AAATTGGTGAGAAGCA-1	12_Glut	0.0459308	0.00383318	0	0	9.7_Glut
b2a_AAATTGGTGAGAAGCA-1	13_Glut	0.0444615	0.00371056	0	0	9.7_Glut
b2a_AAATTGGTGAGAAGCA-1	14_Glut	0.0340778	0.00284398	0	0	9.7_Glut
b2a_AAATTGGTGAGAAGCA-1	15.1_GABA/Glut	0.0257737	0.00215096	0	0	9.7_Glut
b2a_AAATTGGTGAGAAGCA-1	15.2_GABA	0.0261708	0.0021841	0	0	9.7_Glut
b2a_AAATTGGTGAGAAGCA-1	15.3_GABA	0.0106625	0.000889842	0	0	9.7_Glut
b2a_AAATTGGTGAGAAGCA-1	15.4_GABA	0.0251081	0.00209541	0	0	9.7_Glut
b2a_AAATTGGTGAGAAGCA-1	15.5_GABA/Glut	0.0300968	0.00251175	0	0	9.7_Glut
b2a_AAATTGGTGAGAAGCA-1	15.6_Glut	0.0193961	0.00161872	0	0	9.7_Glut
b2a_AAATTGGTGAGAAGCA-1	15.7_Glut	0.017543	0.00146406	0	0	9.7_Glut
b2a_AACATCGATACGTCTA-1	1.1_RG	0.05515	0.00742935	0	0	9.7_Glut
b2a_AACATCGATACGTCTA-1	1.2_RG	0.102083	0.0137518	0	0	9.7_Glut
b2a_AACATCGATACGTCTA-1	1.3_MG	0.396836	0.0534585	0	0	9.7_Glut
b2a_AACATCGATACGTCTA-1	2.1_OPC	0.175573	0.0236517	0	0	9.7_Glut
b2a_AACATCGATACGTCTA-1	2.2_Oligo	0.384201	0.0517564	0	0	9.7_Glut
b2a_AACATCGATACGTCTA-1	3_Peri	0.00933748	0.00125787	0	0	9.7_Glut
b2a_AACATCGATACGTCTA-1	4.1_GABA	0.032367	0.00436021	0	0	9.7_Glut
b2a_AACATCGATACGTCTA-1	4.2_GABA	0.0583311	0.00785788	0	0	9.7_Glut
b2a_AACATCGATACGTCTA-1	4.3_GABA	0.0201225	0.00271073	0	0	9.7_Glut
b2a_AACATCGATACGTCTA-1	4.4_GABA	0.0186178	0.00250803	0	0	9.7_Glut
b2a_AACATCGATACGTCTA-1	4.5_GABA	0.0183075	0.00246624	0	0	9.7_Glut
b2a_AACATCGATACGTCTA-1	4.6_GABA	0.0193495	0.0026066	0	0	9.7_Glut
b2a_AACATCGATACGTCTA-1	4.7_GABA	0.202927	0.0273366	0	0	9.7_Glut
b2a_AACATCGATACGTCTA-1	4.8_GABA	0.0139487	0.00187905	0	0	9.7_Glut
b2a_AACATCGATACGTCTA-1	5.1_GABA	0.0157682	0.00212416	0	0	9.7_Glut
b2a_AACATCGATACGTCTA-1	5.2_GABA	0.0159107	0.00214336	0	0	9.7_Glut
b2a_AACATCGATACGTCTA-1	6_GABA	0.0405925	0.00546829	0	0	9.7_Glut
b2a_AACATCGATACGTCTA-1	7_GABA	0.00668364	0.000900364	0	0	9.7_Glut
b2a_AACATCGATACGTCTA-1	8.1_Glut	0.0342341	0.00461173	0	0	9.7_Glut
b2a_AACATCGATACGTCTA-1	8.2_Glut	0.021826	0.00294022	0	0	9.7_Glut
b2a_AACATCGATACGTCTA-1	8.3_Glut	0.0194959	0.00262632	0	0	9.7_Glut
b2a_AACATCGATACGTCTA-1	8.4_Glut	0.0202823	0.00273226	0	0	9.7_Glut
b2a_AACATCGATACGTCTA-1	8.5_Glut	0.0285147	0.00384127	0	0	9.7_Glut
b2a_AACATCGATACGTCTA-1	8.6_Glut	0.0497367	0.00670011	0	0	9.7_Glut
b2a_AACATCGATACGTCTA-1	8.7_Glut	0.0288722	0.00388942	0	0	9.7_Glut
b2a_AACATCGATACGTCTA-1	8.8_Glut	0.0211911	0.00285469	0	0	9.7_Glut
b2a_AACATCGATACGTCTA-1	8.9_Glut	0.0316029	0.00425728	0	0	9.7_Glut
b2a_AACATCGATACGTCTA-1	8.10_Glut	0.0118845	0.00160098	0	0	9.7_Glut
b2a_AACATCGATACGTCTA-1	8.11_Glut	0.00994309	0.00133945	0	0	9.7_Glut
b2a_AACATCGATACGTCTA-1	8-9_Glut	0.657637	0.0885913	1	0.25	9.7_Glut
b2a_AACATCGATACGTCTA-1	9.1_Glut	0.0863245	0.0116289	0	0	9.7_Glut
b2a_AACATCGATACGTCTA-1	9.2_Glut	0.0238216	0.00320905	0	0	9.7_Glut
b2a_AACATCGATACGTCTA-1	9.3_Glut	0.0326435	0.00439746	0	0	9.7_Glut
b2a_AACATCGATACGTCTA-1	9.4_Glut	0.0232582	0.00313315	0	0	9.7_Glut
b2a_AACATCGATACGTCTA-1	9.5_Glut	0.0323312	0.00435538	0	0	9.7_Glut
b2a_AACATCGATACGTCTA-1	9.6_Glut	0.374189	0.0504076	0	0	9.7_Glut
b2a_AACATCGATACGTCTA-1	9.7_Glut	1.94346	0.261806	2	0.5	9.7_Glut
b2a_AACATCGATACGTCTA-1	9.8_Glut	1.39525	0.187957	1	0.25	9.7_Glut
b2a_AACATCGATACGTCTA-1	10.1_Glut	0.0730385	0.00983914	0	0	9.7_Glut
b2a_AACATCGATACGTCTA-1	10.2_Glut	0.0529902	0.0071384	0	0	9.7_Glut
b2a_AACATCGATACGTCTA-1	11.1_Glut	0.0304313	0.00409945	0	0	9.7_Glut
b2a_AACATCGATACGTCTA-1	11.2_Glut	0.0286738	0.0038627	0	0	9.7_Glut
b2a_AACATCGATACGTCTA-1	11.3_Glut	0.0642351	0.00865322	0	0	9.7_Glut
b2a_AACATCGATACGTCTA-1	12_Glut	0.0295357	0.00397881	0	0	9.7_Glut
b2a_AACATCGATACGTCTA-1	13_Glut	0.222996	0.0300402	0	0	9.7_Glut
b2a_AACATCGATACGTCTA-1	14_Glut	0.0355576	0.00479002	0	0	9.7_Glut
b2a_AACATCGATACGTCTA-1	15.1_GABA/Glut	0.0731538	0.00985467	0	0	9.7_Glut
b2a_AACATCGATACGTCTA-1	15.2_GABA	0.053931	0.00726513	0	0	9.7_Glut
b2a_AACATCGATACGTCTA-1	15.3_GABA	0.204844	0.0275949	0	0	9.7_Glut
b2a_AACATCGATACGTCTA-1	15.4_GABA	0.0573657	0.00772783	0	0	9.7_Glut
b2a_AACATCGATACGTCTA-1	15.5_GABA/Glut	0.0296178	0.00398986	0	0	9.7_Glut
b2a_AACATCGATACGTCTA-1	15.6_Glut	0.0206338	0.00277962	0	0	9.7_Glut
b2a_AACATCGATACGTCTA-1	15.7_Glut	0.0136542	0.00183938	0	0	9.7_Glut
b2a_AACCCTACTGTCAATA-1	1.1_RG	0.0420097	0.00524341	0	0	8-9_Glut
b2a_AACCCTACTGTCAATA-1	1.2_RG	0.0877745	0.0109555	0	0	8-9_Glut
b2a_AACCCTACTGTCAATA-1	1.3_MG	0.167036	0.0208484	0	0	8-9_Glut
b2a_AACCCTACTGTCAATA-1	2.1_OPC	0.0818604	0.0102173	0	0	8-9_Glut
b2a_AACCCTACTGTCAATA-1	2.2_Oligo	0.232361	0.0290019	0	0	8-9_Glut
b2a_AACCCTACTGTCAATA-1	3_Peri	0.00282554	0.000352667	0	0	8-9_Glut
b2a_AACCCTACTGTCAATA-1	4.1_GABA	0.0326183	0.00407123	0	0	8-9_Glut
b2a_AACCCTACTGTCAATA-1	4.2_GABA	0.0365094	0.00455689	0	0	8-9_Glut
b2a_AACCCTACTGTCAATA-1	4.3_GABA	0.0257906	0.00321904	0	0	8-9_Glut
b2a_AACCCTACTGTCAATA-1	4.4_GABA	0.0207997	0.0025961	0	0	8-9_Glut
b2a_AACCCTACTGTCAATA-1	4.5_GABA	0.0216111	0.00269737	0	0	8-9_Glut
b2a_AACCCTACTGTCAATA-1	4.6_GABA	0.0219339	0.00273766	0	0	8-9_Glut
b2a_AACCCTACTGTCAATA-1	4.7_GABA	0.0290144	0.00362142	0	0	8-9_Glut
b2a_AACCCTACTGTCAATA-1	4.8_GABA	0.0291884	0.00364313	0	0	8-9_Glut
b2a_AACCCTACTGTCAATA-1	5.1_GABA	0.00976451	0.00121875	0	0	8-9_Glut
b2a_AACCCTACTGTCAATA-1	5.2_GABA	0.00872213	0.00108865	0	0	8-9_Glut
b2a_AACCCTACTGTCAATA-1	6_GABA	0.264243	0.0329813	0	0	8-9_Glut
b2a_AACCCTACTGTCAATA-1	7_GABA	0.0169586	0.00211667	0	0	8-9_Glut
b2a_AACCCTACTGTCAATA-1	8.1_Glut	0.127464	0.0159093	0	0	8-9_Glut
b2a_AACCCTACTGTCAATA-1	8.2_Glut	0.50426	0.0629389	1	0.2	8-9_Glut
b2a_AACCCTACTGTCAATA-1	8.3_Glut	0.390363	0.0487229	0	0	8-9_Glut
b2a_AACCCTACTGTCAATA-1	8.4_Glut	0.0379937	0.00474216	0	0	8-9_Glut
b2a_AACCCTACTGTCAATA-1	8.5_Glut	0.0392924	0.00490426	0	0	8-9_Glut
b2a_AACCCTACTGTCAATA-1	8.6_Glut	1.21587	0.151758	1	0.2	8-9_Glut
b2a_AACCCTACTGTCAATA-1	8.7_Glut	0.0154247	0.00192522	0	0	8-9_Glut
b2a_AACCCTACTGTCAATA-1	8.8_Glut	0.405309	0.0505883	0	0	8-9_Glut
b2a_AACCCTACTGTCAATA-1	8.9_Glut	0.332411	0.0414897	0	0	8-9_Glut
b2a_AACCCTACTGTCAATA-1	8.10_Glut	0.0317211	0.00395925	0	0	8-9_Glut
b2a_AACCCTACTGTCAATA-1	8.11_Glut	0.34341	0.0428624	0	0	8-9_Glut
b2a_AACCCTACTGTCAATA-1	8-9_Glut	1.84903	0.230786	2	0.4	8-9_Glut
b2a_AACCCTACTGTCAATA-1	9.1_Glut	0.0353679	0.00441442	0	0	8-9_Glut
b2a_AACCCTACTGTCAATA-1	9.2_Glut	0.0212998	0.00265852	0	0	8-9_Glut
b2a_AACCCTACTGTCAATA-1	9.3_Glut	0.0272085	0.00339601	0	0	8-9_Glut
b2a_AACCCTACTGTCAATA-1	9.4_Glut	0.0821295	0.0102509	0	0	8-9_Glut
b2a_AACCCTACTGTCAATA-1	9.5_Glut	0.0183449	0.00228971	0	0	8-9_Glut
b2a_AACCCTACTGTCAATA-1	9.6_Glut	0.0330952	0.00413076	0	0	8-9_Glut
b2a_AACCCTACTGTCAATA-1	9.7_Glut	0.0246374	0.0030751	0	0	8-9_Glut
b2a_AACCCTACTGTCAATA-1	9.8_Glut	0.119113	0.014867	0	0	8-9_Glut
b2a_AACCCTACTGTCAATA-1	10.1_Glut	0.0893946	0.0111577	0	0	8-9_Glut
b2a_AACCCTACTGTCAATA-1	10.2_Glut	0.0469994	0.00586621	0	0	8-9_Glut
b2a_AACCCTACTGTCAATA-1	11.1_Glut	0.0186674	0.00232996	0	0	8-9_Glut
b2a_AACCCTACTGTCAATA-1	11.2_Glut	0.0266138	0.00332179	0	0	8-9_Glut
b2a_AACCCTACTGTCAATA-1	11.3_Glut	0.0449646	0.00561223	0	0	8-9_Glut
b2a_AACCCTACTGTCAATA-1	12_Glut	0.0637449	0.00795627	0	0	8-9_Glut
b2a_AACCCTACTGTCAATA-1	13_Glut	0.673046	0.0840058	1	0.2	8-9_Glut
b2a_AACCCTACTGTCAATA-1	14_Glut	0.0342725	0.0042777	0	0	8-9_Glut
b2a_AACCCTACTGTCAATA-1	15.1_GABA/Glut	0.0346717	0.00432753	0	0	8-9_Glut
b2a_AACCCTACTGTCAATA-1	15.2_GABA	0.0313477	0.00391264	0	0	8-9_Glut
b2a_AACCCTACTGTCAATA-1	15.3_GABA	0.0100416	0.00125334	0	0	8-9_Glut
b2a_AACCCTACTGTCAATA-1	15.4_GABA	0.0262718	0.00327909	0	0	8-9_Glut
b2a_AACCCTACTGTCAATA-1	15.5_GABA/Glut	0.029854	0.0037262	0	0	8-9_Glut
b2a_AACCCTACTGTCAATA-1	15.6_Glut	0.0269163	0.00335954	0	0	8-9_Glut
b2a_AACCCTACTGTCAATA-1	15.7_Glut	0.070325	0.00877757	0	0	8-9_Glut
b2a_AACCGCTAAGGGATGC-1	1.1_RG	0.126808	0.00935906	0	0	8.2_Glut
b2a_AACCGCTAAGGGATGC-1	1.2_RG	0.844158	0.0623032	1	0.0909091	8.2_Glut
b2a_AACCGCTAAGGGATGC-1	1.3_MG	0.337566	0.0249141	0	0	8.2_Glut
b2a_AACCGCTAAGGGATGC-1	2.1_OPC	0.106922	0.0078914	0	0	8.2_Glut
b2a_AACCGCTAAGGGATGC-1	2.2_Oligo	0.0203705	0.00150345	0	0	8.2_Glut
b2a_AACCGCTAAGGGATGC-1	3_Peri	0.0145969	0.00107733	0	0	8.2_Glut
b2a_AACCGCTAAGGGATGC-1	4.1_GABA	0.0187861	0.00138651	0	0	8.2_Glut
b2a_AACCGCTAAGGGATGC-1	4.2_GABA	0.0289998	0.00214033	0	0	8.2_Glut
b2a_AACCGCTAAGGGATGC-1	4.3_GABA	0.00992219	0.000732309	0	0	8.2_Glut
b2a_AACCGCTAAGGGATGC-1	4.4_GABA	0.00995468	0.000734707	0	0	8.2_Glut
b2a_AACCGCTAAGGGATGC-1	4.5_GABA	0.0160463	0.0011843	0	0	8.2_Glut
b2a_AACCGCTAAGGGATGC-1	4.6_GABA	0.0122001	0.000900428	0	0	8.2_Glut
b2a_AACCGCTAAGGGATGC-1	4.7_GABA	0.0153804	0.00113515	0	0	8.2_Glut
b2a_AACCGCTAAGGGATGC-1	4.8_GABA	0.010411	0.000768383	0	0	8.2_Glut
b2a_AACCGCTAAGGGATGC-1	5.1_GABA	0.00985332	0.000727226	0	0	8.2_Glut
b2a_AACCGCTAAGGGATGC-1	5.2_GABA	0.0127897	0.000943949	0	0	8.2_Glut
b2a_AACCGCTAAGGGATGC-1	6_GABA	0.140194	0.0103471	0	0	8.2_Glut
b2a_AACCGCTAAGGGATGC-1	7_GABA	0.0439389	0.00324292	0	0	8.2_Glut
b2a_AACCGCTAAGGGATGC-1	8.1_Glut	0.685365	0.0505835	1	0.0909091	8.2_Glut
b2a_AACCGCTAAGGGATGC-1	8.2_Glut	6.11548	0.451354	6	0.545455	8.2_Glut
b2a_AACCGCTAAGGGATGC-1	8.3_Glut	3.41007	0.251681	3	0.272727	8.2_Glut
b2a_AACCGCTAAGGGATGC-1	8.4_Glut	0.0489839	0.00361526	0	0	8.2_Glut
b2a_AACCGCTAAGGGATGC-1	8.5_Glut	0.0223492	0.00164948	0	0	8.2_Glut
b2a_AACCGCTAAGGGATGC-1	8.6_Glut	0.0183792	0.00135648	0	0	8.2_Glut
b2a_AACCGCTAAGGGATGC-1	8.7_Glut	0.0163136	0.00120403	0	0	8.2_Glut
b2a_AACCGCTAAGGGATGC-1	8.8_Glut	0.438916	0.0323943	0	0	8.2_Glut
b2a_AACCGCTAAGGGATGC-1	8.9_Glut	0.104271	0.00769578	0	0	8.2_Glut
b2a_AACCGCTAAGGGATGC-1	8.10_Glut	0.0541766	0.00399851	0	0	8.2_Glut
b2a_AACCGCTAAGGGATGC-1	8.11_Glut	0.070194	0.00518068	0	0	8.2_Glut
b2a_AACCGCTAAGGGATGC-1	8-9_Glut	0.0251338	0.001855	0	0	8.2_Glut
b2a_AACCGCTAAGGGATGC-1	9.1_Glut	0.0374776	0.00276604	0	0	8.2_Glut
b2a_AACCGCTAAGGGATGC-1	9.2_Glut	0.0267689	0.00197568	0	0	8.2_Glut
b2a_AACCGCTAAGGGATGC-1	9.3_Glut	0.0203669	0.00150318	0	0	8.2_Glut
b2a_AACCGCTAAGGGATGC-1	9.4_Glut	0.0233169	0.00172091	0	0	8.2_Glut
b2a_AACCGCTAAGGGATGC-1	9.5_Glut	0.0283824	0.00209477	0	0	8.2_Glut
b2a_AACCGCTAAGGGATGC-1	9.6_Glut	0.0107983	0.000796967	0	0	8.2_Glut
b2a_AACCGCTAAGGGATGC-1	9.7_Glut	0.011128	0.000821303	0	0	8.2_Glut
b2a_AACCGCTAAGGGATGC-1	9.8_Glut	0.0165977	0.00122499	0	0	8.2_Glut
b2a_AACCGCTAAGGGATGC-1	10.1_Glut	0.0458831	0.00338641	0	0	8.2_Glut
b2a_AACCGCTAAGGGATGC-1	10.2_Glut	0.017829	0.00131587	0	0	8.2_Glut
b2a_AACCGCTAAGGGATGC-1	11.1_Glut	0.019759	0.00145832	0	0	8.2_Glut
b2a_AACCGCTAAGGGATGC-1	11.2_Glut	0.019555	0.00144326	0	0	8.2_Glut
b2a_AACCGCTAAGGGATGC-1	11.3_Glut	0.0163988	0.00121032	0	0	8.2_Glut
b2a_AACCGCTAAGGGATGC-1	12_Glut	0.131951	0.00973865	0	0	8.2_Glut
b2a_AACCGCTAAGGGATGC-1	13_Glut	0.0176631	0.00130363	0	0	8.2_Glut
b2a_AACCGCTAAGGGATGC-1	14_Glut	0.0310003	0.00228799	0	0	8.2_Glut
b2a_AACCGCTAAGGGATGC-1	15.1_GABA/Glut	0.0129905	0.000958765	0	0	8.2_Glut
b2a_AACCGCTAAGGGATGC-1	15.2_GABA	0.0153806	0.00113516	0	0	8.2_Glut
b2a_AACCGCTAAGGGATGC-1	15.3_GABA	0.00374789	0.000276613	0	0	8.2_Glut
b2a_AACCGCTAAGGGATGC-1	15.4_GABA	0.0116505	0.000859869	0	0	8.2_Glut
b2a_AACCGCTAAGGGATGC-1	15.5_GABA/Glut	0.0166448	0.00122847	0	0	8.2_Glut
b2a_AACCGCTAAGGGATGC-1	15.6_Glut	0.0152361	0.0011245	0	0	8.2_Glut
b2a_AACCGCTAAGGGATGC-1	15.7_Glut	0.210127	0.0155084	0	0	8.2_Glut
b2a_AACCTGTCACGGAATT-1	1.1_RG	0.0608057	0.0130611	0	0	10.1_Glut
b2a_AACCTGTCACGGAATT-1	1.2_RG	0.029115	0.00625391	0	0	10.1_Glut
b2a_AACCTGTCACGGAATT-1	1.3_MG	0.181149	0.0389108	0	0	10.1_Glut
b2a_AACCTGTCACGGAATT-1	2.1_OPC	0.0295441	0.0063461	0	0	10.1_Glut
b2a_AACCTGTCACGGAATT-1	2.2_Oligo	0.0835866	0.0179544	0	0	10.1_Glut
b2a_AACCTGTCACGGAATT-1	3_Peri	0.00322083	0.000691836	0	0	10.1_Glut
b2a_AACCTGTCACGGAATT-1	4.1_GABA	0.0315718	0.00678165	0	0	10.1_Glut
b2a_AACCTGTCACGGAATT-1	4.2_GABA	0.268505	0.0576749	0	0	10.1_Glut
b2a_AACCTGTCACGGAATT-1	4.3_GABA	0.00998023	0.00214376	0	0	10.1_Glut
b2a_AACCTGTCACGGAATT-1	4.4_GABA	0.0126594	0.00271925	0	0	10.1_Glut
b2a_AACCTGTCACGGAATT-1	4.5_GABA	0.0222449	0.00477821	0	0	10.1_Glut
b2a_AACCTGTCACGGAATT-1	4.6_GABA	0.0181295	0.00389423	0	0	10.1_Glut
b2a_AACCTGTCACGGAATT-1	4.7_GABA	0.0518723	0.0111422	0	0	10.1_Glut
b2a_AACCTGTCACGGAATT-1	4.8_GABA	0.00969137	0.00208171	0	0	10.1_Glut
b2a_AACCTGTCACGGAATT-1	5.1_GABA	0.00669448	0.00143798	0	0	10.1_Glut
b2a_AACCTGTCACGGAATT-1	5.2_GABA	0.0052859	0.00113541	0	0	10.1_Glut
b2a_AACCTGTCACGGAATT-1	6_GABA	0.0152007	0.00326512	0	0	10.1_Glut
b2a_AACCTGTCACGGAATT-1	7_GABA	0.0179552	0.00385679	0	0	10.1_Glut
b2a_AACCTGTCACGGAATT-1	8.1_Glut	0.0224056	0.00481273	0	0	10.1_Glut
b2a_AACCTGTCACGGAATT-1	8.2_Glut	0.018516	0.00397724	0	0	10.1_Glut
b2a_AACCTGTCACGGAATT-1	8.3_Glut	0.0190932	0.00410122	0	0	10.1_Glut
b2a_AACCTGTCACGGAATT-1	8.4_Glut	0.0180861	0.0038849	0	0	10.1_Glut
b2a_AACCTGTCACGGAATT-1	8.5_Glut	0.00997891	0.00214347	0	0	10.1_Glut
b2a_AACCTGTCACGGAATT-1	8.6_Glut	0.0194479	0.00417742	0	0	10.1_Glut
b2a_AACCTGTCACGGAATT-1	8.7_Glut	0.0104044	0.00223487	0	0	10.1_Glut
b2a_AACCTGTCACGGAATT-1	8.8_Glut	0.0198457	0.00426287	0	0	10.1_Glut
b2a_AACCTGTCACGGAATT-1	8.9_Glut	0.0139915	0.00300538	0	0	10.1_Glut
b2a_AACCTGTCACGGAATT-1	8.10_Glut	0.0122354	0.00262817	0	0	10.1_Glut
b2a_AACCTGTCACGGAATT-1	8.11_Glut	0.0178588	0.00383609	0	0	10.1_Glut
b2a_AACCTGTCACGGAATT-1	8-9_Glut	0.169743	0.036461	0	0	10.1_Glut
b2a_AACCTGTCACGGAATT-1	9.1_Glut	0.0390181	0.0083811	0	0	10.1_Glut
b2a_AACCTGTCACGGAATT-1	9.2_Glut	0.0215421	0.00462726	0	0	10.1_Glut
b2a_AACCTGTCACGGAATT-1	9.3_Glut	0.0187261	0.00402237	0	0	10.1_Glut
b2a_AACCTGTCACGGAATT-1	9.4_Glut	0.0193671	0.00416007	0	0	10.1_Glut
b2a_AACCTGTCACGGAATT-1	9.5_Glut	0.016966	0.0036443	0	0	10.1_Glut
b2a_AACCTGTCACGGAATT-1	9.6_Glut	0.0176088	0.00378239	0	0	10.1_Glut
b2a_AACCTGTCACGGAATT-1	9.7_Glut	0.301847	0.064837	0	0	10.1_Glut
b2a_AACCTGTCACGGAATT-1	9.8_Glut	0.26741	0.0574399	0	0	10.1_Glut
b2a_AACCTGTCACGGAATT-1	10.1_Glut	1.56679	0.336547	2	0.666667	10.1_Glut
b2a_AACCTGTCACGGAATT-1	10.2_Glut	0.856394	0.183954	1	0.333333	10.1_Glut
b2a_AACCTGTCACGGAATT-1	11.1_Glut	0.0214371	0.00460471	0	0	10.1_Glut
b2a_AACCTGTCACGGAATT-1	11.2_Glut	0.0234423	0.00503542	0	0	10.1_Glut
b2a_AACCTGTCACGGAATT-1	11.3_Glut	0.0478167	0.0102711	0	0	10.1_Glut
b2a_AACCTGTCACGGAATT-1	12_Glut	0.0328442	0.00705496	0	0	10.1_Glut
b2a_AACCTGTCACGGAATT-1	13_Glut	0.0798017	0.0171415	0	0	10.1_Glut
b2a_AACCTGTCACGGAATT-1	14_Glut	0.0207792	0.00446339	0	0	10.1_Glut
b2a_AACCTGTCACGGAATT-1	15.1_GABA/Glut	0.0151064	0.00324487	0	0	10.1_Glut
b2a_AACCTGTCACGGAATT-1	15.2_GABA	0.014044	0.00301666	0	0	10.1_Glut
b2a_AACCTGTCACGGAATT-1	15.3_GABA	0.0161546	0.00347002	0	0	10.1_Glut
b2a_AACCTGTCACGGAATT-1	15.4_GABA	0.0103116	0.00221494	0	0	10.1_Glut
b2a_AACCTGTCACGGAATT-1	15.5_GABA/Glut	0.0125339	0.00269229	0	0	10.1_Glut
b2a_AACCTGTCACGGAATT-1	15.6_Glut	0.00836686	0.00179721	0	0	10.1_Glut
b2a_AACCTGTCACGGAATT-1	15.7_Glut	0.0183544	0.00394254	0	0	10.1_Glut
b2a_AACCTTTACGACGTCT-1	1.1_RG	0.134598	0.0129216	0	0	8.7_Glut
b2a_AACCTTTACGACGTCT-1	1.2_RG	0.0491181	0.00471539	0	0	8.7_Glut
b2a_AACCTTTACGACGTCT-1	1.3_MG	0.0620157	0.00595358	0	0	8.7_Glut
b2a_AACCTTTACGACGTCT-1	2.1_OPC	0.158058	0.0151738	0	0	8.7_Glut
b2a_AACCTTTACGACGTCT-1	2.2_Oligo	0.00445409	0.000427598	0	0	8.7_Glut
b2a_AACCTTTACGACGTCT-1	3_Peri	0.0158146	0.00151822	0	0	8.7_Glut
b2a_AACCTTTACGACGTCT-1	4.1_GABA	0.0430658	0.00413437	0	0	8.7_Glut
b2a_AACCTTTACGACGTCT-1	4.2_GABA	0.029703	0.00285152	0	0	8.7_Glut
b2a_AACCTTTACGACGTCT-1	4.3_GABA	0.0219953	0.00211158	0	0	8.7_Glut
b2a_AACCTTTACGACGTCT-1	4.4_GABA	0.0213225	0.00204698	0	0	8.7_Glut
b2a_AACCTTTACGACGTCT-1	4.5_GABA	0.0401225	0.0038518	0	0	8.7_Glut
b2a_AACCTTTACGACGTCT-1	4.6_GABA	0.0335984	0.00322548	0	0	8.7_Glut
b2a_AACCTTTACGACGTCT-1	4.7_GABA	0.0119299	0.00114528	0	0	8.7_Glut
b2a_AACCTTTACGACGTCT-1	4.8_GABA	0.0273367	0.00262436	0	0	8.7_Glut
b2a_AACCTTTACGACGTCT-1	5.1_GABA	0.0102524	0.000984238	0	0	8.7_Glut
b2a_AACCTTTACGACGTCT-1	5.2_GABA	0.0141247	0.00135599	0	0	8.7_Glut
b2a_AACCTTTACGACGTCT-1	6_GABA	0.128595	0.0123453	0	0	8.7_Glut
b2a_AACCTTTACGACGTCT-1	7_GABA	0.0175013	0.00168014	0	0	8.7_Glut
b2a_AACCTTTACGACGTCT-1	8.1_Glut	0.0580248	0.00557045	0	0	8.7_Glut
b2a_AACCTTTACGACGTCT-1	8.2_Glut	0.0565905	0.00543276	0	0	8.7_Glut
b2a_AACCTTTACGACGTCT-1	8.3_Glut	0.140278	0.0134669	0	0	8.7_Glut
b2a_AACCTTTACGACGTCT-1	8.4_Glut	2.47529	0.237631	2	0.285714	8.7_Glut
b2a_AACCTTTACGACGTCT-1	8.5_Glut	0.100585	0.00965631	0	0	8.7_Glut
b2a_AACCTTTACGACGTCT-1	8.6_Glut	0.0232386	0.00223094	0	0	8.7_Glut
b2a_AACCTTTACGACGTCT-1	8.7_Glut	4.23008	0.406092	4	0.571429	8.7_Glut
b2a_AACCTTTACGACGTCT-1	8.8_Glut	0.0965621	0.00927007	0	0	8.7_Glut
b2a_AACCTTTACGACGTCT-1	8.9_Glut	0.0394862	0.00379072	0	0	8.7_Glut
b2a_AACCTTTACGACGTCT-1	8.10_Glut	1.22258	0.117369	1	0.142857	8.7_Glut
b2a_AACCTTTACGACGTCT-1	8.11_Glut	0.0805363	0.00773158	0	0	8.7_Glut
b2a_AACCTTTACGACGTCT-1	8-9_Glut	0.0366366	0.00351716	0	0	8.7_Glut
b2a_AACCTTTACGACGTCT-1	9.1_Glut	0.0211032	0.00202593	0	0	8.7_Glut
b2a_AACCTTTACGACGTCT-1	9.2_Glut	0.0302396	0.00290303	0	0	8.7_Glut
b2a_AACCTTTACGACGTCT-1	9.3_Glut	0.0330588	0.00317368	0	0	8.7_Glut
b2a_AACCTTTACGACGTCT-1	9.4_Glut	0.0321285	0.00308438	0	0	8.7_Glut
b2a_AACCTTTACGACGTCT-1	9.5_Glut	0.0216462	0.00207806	0	0	8.7_Glut
b2a_AACCTTTACGACGTCT-1	9.6_Glut	0.024263	0.00232927	0	0	8.7_Glut
b2a_AACCTTTACGACGTCT-1	9.7_Glut	0.020486	0.00196668	0	0	8.7_Glut
b2a_AACCTTTACGACGTCT-1	9.8_Glut	0.0233374	0.00224041	0	0	8.7_Glut
b2a_AACCTTTACGACGTCT-1	10.1_Glut	0.0748144	0.00718227	0	0	8.7_Glut
b2a_AACCTTTACGACGTCT-1	10.2_Glut	0.0409319	0.00392951	0	0	8.7_Glut
b2a_AACCTTTACGACGTCT-1	11.1_Glut	0.300552	0.0288534	0	0	8.7_Glut
b2a_AACCTTTACGACGTCT-1	11.2_Glut	0.108499	0.010416	0	0	8.7_Glut
b2a_AACCTTTACGACGTCT-1	11.3_Glut	0.0436871	0.00419401	0	0	8.7_Glut
b2a_AACCTTTACGACGTCT-1	12_Glut	0.0543478	0.00521745	0	0	8.7_Glut
b2a_AACCTTTACGACGTCT-1	13_Glut	0.0213848	0.00205297	0	0	8.7_Glut
b2a_AACCTTTACGACGTCT-1	14_Glut	0.0306242	0.00293996	0	0	8.7_Glut
b2a_AACCTTTACGACGTCT-1	15.1_GABA/Glut	0.0218433	0.00209699	0	0	8.7_Glut
b2a_AACCTTTACGACGTCT-1	15.2_GABA	0.0208922	0.00200568	0	0	8.7_Glut
b2a_AACCTTTACGACGTCT-1	15.3_GABA	0.0235447	0.00226032	0	0	8.7_Glut
b2a_AACCTTTACGACGTCT-1	15.4_GABA	0.012208	0.00117199	0	0	8.7_Glut
b2a_AACCTTTACGACGTCT-1	15.5_GABA/Glut	0.0176638	0.00169575	0	0	8.7_Glut
b2a_AACCTTTACGACGTCT-1	15.6_Glut	0.0158869	0.00152516	0	0	8.7_Glut
b2a_AACCTTTACGACGTCT-1	15.7_Glut	0.0399095	0.00383136	0	0	8.7_Glut
b2a_AACGATATGTCAACTG-1	1.1_RG	1.44717	0.219049	1	0.2	1.1_RG
b2a_AACGATATGTCAACTG-1	1.2_RG	1.1084	0.167771	1	0.2	1.1_RG
b2a_AACGATATGTCAACTG-1	1.3_MG	0.52041	0.0787714	1	0.2	1.1_RG
b2a_AACGATATGTCAACTG-1	2.1_OPC	0.14704	0.0222566	0	0	1.1_RG
b2a_AACGATATGTCAACTG-1	2.2_Oligo	0.00994632	0.00150551	0	0	1.1_RG
b2a_AACGATATGTCAACTG-1	3_Peri	0.0330421	0.00500139	0	0	1.1_RG
b2a_AACGATATGTCAACTG-1	4.1_GABA	0.00970781	0.00146941	0	0	1.1_RG
b2a_AACGATATGTCAACTG-1	4.2_GABA	0.00544187	0.000823703	0	0	1.1_RG
b2a_AACGATATGTCAACTG-1	4.3_GABA	0.019633	0.00297173	0	0	1.1_RG
b2a_AACGATATGTCAACTG-1	4.4_GABA	0.0103068	0.00156008	0	0	1.1_RG
b2a_AACGATATGTCAACTG-1	4.5_GABA	0.01024	0.00154997	0	0	1.1_RG
b2a_AACGATATGTCAACTG-1	4.6_GABA	0.00994781	0.00150574	0	0	1.1_RG
b2a_AACGATATGTCAACTG-1	4.7_GABA	0.00850044	0.00128666	0	0	1.1_RG
b2a_AACGATATGTCAACTG-1	4.8_GABA	0.0147231	0.00222855	0	0	1.1_RG
b2a_AACGATATGTCAACTG-1	5.1_GABA	0.243613	0.0368743	0	0	1.1_RG
b2a_AACGATATGTCAACTG-1	5.2_GABA	0.419048	0.0634288	0	0	1.1_RG
b2a_AACGATATGTCAACTG-1	6_GABA	0.0229932	0.00348035	0	0	1.1_RG
b2a_AACGATATGTCAACTG-1	7_GABA	0.00750514	0.00113601	0	0	1.1_RG
b2a_AACGATATGTCAACTG-1	8.1_Glut	0.00747237	0.00113105	0	0	1.1_RG
b2a_AACGATATGTCAACTG-1	8.2_Glut	0.00479604	0.000725948	0	0	1.1_RG
b2a_AACGATATGTCAACTG-1	8.3_Glut	0.00431691	0.000653425	0	0	1.1_RG
b2a_AACGATATGTCAACTG-1	8.4_Glut	0.00622792	0.000942682	0	0	1.1_RG
b2a_AACGATATGTCAACTG-1	8.5_Glut	0.00839215	0.00127027	0	0	1.1_RG
b2a_AACGATATGTCAACTG-1	8.6_Glut	0.00879515	0.00133127	0	0	1.1_RG
b2a_AACGATATGTCAACTG-1	8.7_Glut	0.0237335	0.00359239	0	0	1.1_RG
b2a_AACGATATGTCAACTG-1	8.8_Glut	0.00423859	0.000641571	0	0	1.1_RG
b2a_AACGATATGTCAACTG-1	8.9_Glut	0.00512004	0.000774989	0	0	1.1_RG
b2a_AACGATATGTCAACTG-1	8.10_Glut	0.00528915	0.000800588	0	0	1.1_RG
b2a_AACGATATGTCAACTG-1	8.11_Glut	0.00555063	0.000840166	0	0	1.1_RG
b2a_AACGATATGTCAACTG-1	8-9_Glut	0.00605342	0.00091627	0	0	1.1_RG
b2a_AACGATATGTCAACTG-1	9.1_Glut	0.0103865	0.00157214	0	0	1.1_RG
b2a_AACGATATGTCAACTG-1	9.2_Glut	0.00768235	0.00116283	0	0	1.1_RG
b2a_AACGATATGTCAACTG-1	9.3_Glut	0.00849848	0.00128636	0	0	1.1_RG
b2a_AACGATATGTCAACTG-1	9.4_Glut	0.0110002	0.00166504	0	0	1.1_RG
b2a_AACGATATGTCAACTG-1	9.5_Glut	0.0413663	0.00626137	0	0	1.1_RG
b2a_AACGATATGTCAACTG-1	9.6_Glut	0.00609708	0.000922879	0	0	1.1_RG
b2a_AACGATATGTCAACTG-1	9.7_Glut	0.00791938	0.00119871	0	0	1.1_RG
b2a_AACGATATGTCAACTG-1	9.8_Glut	0.00956245	0.00144741	0	0	1.1_RG
b2a_AACGATATGTCAACTG-1	10.1_Glut	0.00531302	0.0008042	0	0	1.1_RG
b2a_AACGATATGTCAACTG-1	10.2_Glut	0.00341838	0.000517419	0	0	1.1_RG
b2a_AACGATATGTCAACTG-1	11.1_Glut	0.00788079	0.00119287	0	0	1.1_RG
b2a_AACGATATGTCAACTG-1	11.2_Glut	0.00562722	0.000851758	0	0	1.1_RG
b2a_AACGATATGTCAACTG-1	11.3_Glut	0.00736151	0.00111427	0	0	1.1_RG
b2a_AACGATATGTCAACTG-1	12_Glut	0.00868787	0.00131503	0	0	1.1_RG
b2a_AACGATATGTCAACTG-1	13_Glut	0.0107971	0.00163429	0	0	1.1_RG
b2a_AACGATATGTCAACTG-1	14_Glut	0.393773	0.0596031	0	0	1.1_RG
b2a_AACGATATGTCAACTG-1	15.1_GABA/Glut	0.259981	0.0393518	0	0	1.1_RG
b2a_AACGATATGTCAACTG-1	15.2_GABA	0.130025	0.0196811	0	0	1.1_RG
b2a_AACGATATGTCAACTG-1	15.3_GABA	0.0197816	0.00299423	0	0	1.1_RG
b2a_AACGATATGTCAACTG-1	15.4_GABA	0.259621	0.0392973	0	0	1.1_RG
b2a_AACGATATGTCAACTG-1	15.5_GABA/Glut	0.0142635	0.00215898	0	0	1.1_RG
b2a_AACGATATGTCAACTG-1	15.6_Glut	0.536706	0.0812379	1	0.2	1.1_RG
b2a_AACGATATGTCAACTG-1	15.7_Glut	0.703188	0.106437	1	0.2	1.1_RG
b2a_AACGCATGATCTGGGT-1	1.1_RG	0.191864	0.0125681	0	0	4.7_GABA
b2a_AACGCATGATCTGGGT-1	1.2_RG	0.0684942	0.00448673	0	0	4.7_GABA
b2a_AACGCATGATCTGGGT-1	1.3_MG	0.462708	0.0303098	0	0	4.7_GABA
b2a_AACGCATGATCTGGGT-1	2.1_OPC	0.380639	0.0249338	0	0	4.7_GABA
b2a_AACGCATGATCTGGGT-1	2.2_Oligo	1.04915	0.068725	1	0.0833333	4.7_GABA
b2a_AACGCATGATCTGGGT-1	3_Peri	0.00623306	0.000408298	0	0	4.7_GABA
b2a_AACGCATGATCTGGGT-1	4.1_GABA	0.193699	0.0126883	0	0	4.7_GABA
b2a_AACGCATGATCTGGGT-1	4.2_GABA	1.37714	0.0902101	1	0.0833333	4.7_GABA
b2a_AACGCATGATCTGGGT-1	4.3_GABA	0.552656	0.0362018	1	0.0833333	4.7_GABA
b2a_AACGCATGATCTGGGT-1	4.4_GABA	0.301813	0.0197703	0	0	4.7_GABA
b2a_AACGCATGATCTGGGT-1	4.5_GABA	0.145076	0.00950322	0	0	4.7_GABA
b2a_AACGCATGATCTGGGT-1	4.6_GABA	0.0580595	0.0038032	0	0	4.7_GABA
b2a_AACGCATGATCTGGGT-1	4.7_GABA	5.90446	0.386773	6	0.5	4.7_GABA
b2a_AACGCATGATCTGGGT-1	4.8_GABA	0.210269	0.0137737	0	0	4.7_GABA
b2a_AACGCATGATCTGGGT-1	5.1_GABA	0.0156581	0.00102569	0	0	4.7_GABA
b2a_AACGCATGATCTGGGT-1	5.2_GABA	0.0129086	0.000845582	0	0	4.7_GABA
b2a_AACGCATGATCTGGGT-1	6_GABA	0.234868	0.0153851	0	0	4.7_GABA
b2a_AACGCATGATCTGGGT-1	7_GABA	0.00662819	0.000434181	0	0	4.7_GABA
b2a_AACGCATGATCTGGGT-1	8.1_Glut	0.0380038	0.00248944	0	0	4.7_GABA
b2a_AACGCATGATCTGGGT-1	8.2_Glut	0.0384477	0.00251852	0	0	4.7_GABA
b2a_AACGCATGATCTGGGT-1	8.3_Glut	0.0161464	0.00105767	0	0	4.7_GABA
b2a_AACGCATGATCTGGGT-1	8.4_Glut	0.0184589	0.00120915	0	0	4.7_GABA
b2a_AACGCATGATCTGGGT-1	8.5_Glut	0.0261658	0.001714	0	0	4.7_GABA
b2a_AACGCATGATCTGGGT-1	8.6_Glut	0.0431125	0.00282409	0	0	4.7_GABA
b2a_AACGCATGATCTGGGT-1	8.7_Glut	0.055436	0.00363135	0	0	4.7_GABA
b2a_AACGCATGATCTGGGT-1	8.8_Glut	0.0216876	0.00142065	0	0	4.7_GABA
b2a_AACGCATGATCTGGGT-1	8.9_Glut	0.0241295	0.00158061	0	0	4.7_GABA
b2a_AACGCATGATCTGGGT-1	8.10_Glut	0.0183809	0.00120405	0	0	4.7_GABA
b2a_AACGCATGATCTGGGT-1	8.11_Glut	0.0129602	0.000848963	0	0	4.7_GABA
b2a_AACGCATGATCTGGGT-1	8-9_Glut	0.57354	0.0375698	1	0.0833333	4.7_GABA
b2a_AACGCATGATCTGGGT-1	9.1_Glut	0.0695073	0.00455309	0	0	4.7_GABA
b2a_AACGCATGATCTGGGT-1	9.2_Glut	0.0418074	0.0027386	0	0	4.7_GABA
b2a_AACGCATGATCTGGGT-1	9.3_Glut	0.0730327	0.00478402	0	0	4.7_GABA
b2a_AACGCATGATCTGGGT-1	9.4_Glut	0.0260638	0.00170732	0	0	4.7_GABA
b2a_AACGCATGATCTGGGT-1	9.5_Glut	0.0588197	0.00385299	0	0	4.7_GABA
b2a_AACGCATGATCTGGGT-1	9.6_Glut	0.550268	0.0360454	1	0.0833333	4.7_GABA
b2a_AACGCATGATCTGGGT-1	9.7_Glut	0.0527095	0.00345275	0	0	4.7_GABA
b2a_AACGCATGATCTGGGT-1	9.8_Glut	0.171737	0.0112496	0	0	4.7_GABA
b2a_AACGCATGATCTGGGT-1	10.1_Glut	0.0257339	0.00168571	0	0	4.7_GABA
b2a_AACGCATGATCTGGGT-1	10.2_Glut	0.0153631	0.00100636	0	0	4.7_GABA
b2a_AACGCATGATCTGGGT-1	11.1_Glut	0.0201208	0.00131802	0	0	4.7_GABA
b2a_AACGCATGATCTGGGT-1	11.2_Glut	0.0223776	0.00146585	0	0	4.7_GABA
b2a_AACGCATGATCTGGGT-1	11.3_Glut	0.0325029	0.00212911	0	0	4.7_GABA
b2a_AACGCATGATCTGGGT-1	12_Glut	0.0417067	0.002732	0	0	4.7_GABA
b2a_AACGCATGATCTGGGT-1	13_Glut	0.139798	0.00915749	0	0	4.7_GABA
b2a_AACGCATGATCTGGGT-1	14_Glut	0.0419179	0.00274584	0	0	4.7_GABA
b2a_AACGCATGATCTGGGT-1	15.1_GABA/Glut	0.188165	0.0123258	0	0	4.7_GABA
b2a_AACGCATGATCTGGGT-1	15.2_GABA	0.0725548	0.00475272	0	0	4.7_GABA
b2a_AACGCATGATCTGGGT-1	15.3_GABA	1.35662	0.0888657	1	0.0833333	4.7_GABA
b2a_AACGCATGATCTGGGT-1	15.4_GABA	0.102081	0.00668687	0	0	4.7_GABA
b2a_AACGCATGATCTGGGT-1	15.5_GABA/Glut	0.0246046	0.00161173	0	0	4.7_GABA
b2a_AACGCATGATCTGGGT-1	15.6_Glut	0.0604476	0.00395963	0	0	4.7_GABA
b2a_AACGCATGATCTGGGT-1	15.7_Glut	0.0192201	0.00125902	0	0	4.7_GABA
b2a_AACGTGCGAAAGTCTC-1	1.1_RG	2.65178	0.275238	3	0.375	1.1_RG
b2a_AACGTGCGAAAGTCTC-1	1.2_RG	1.35911	0.141067	1	0.125	1.1_RG
b2a_AACGTGCGAAAGTCTC-1	1.3_MG	0.714071	0.0741162	1	0.125	1.1_RG
b2a_AACGTGCGAAAGTCTC-1	2.1_OPC	0.017589	0.00182563	0	0	1.1_RG
b2a_AACGTGCGAAAGTCTC-1	2.2_Oligo	0.0411313	0.00426918	0	0	1.1_RG
b2a_AACGTGCGAAAGTCTC-1	3_Peri	0.382381	0.0396889	0	0	1.1_RG
b2a_AACGTGCGAAAGTCTC-1	4.1_GABA	0.0170823	0.00177304	0	0	1.1_RG
b2a_AACGTGCGAAAGTCTC-1	4.2_GABA	0.0204554	0.00212314	0	0	1.1_RG
b2a_AACGTGCGAAAGTCTC-1	4.3_GABA	0.0282109	0.00292812	0	0	1.1_RG
b2a_AACGTGCGAAAGTCTC-1	4.4_GABA	0.0227582	0.00236217	0	0	1.1_RG
b2a_AACGTGCGAAAGTCTC-1	4.5_GABA	0.0172129	0.00178659	0	0	1.1_RG
b2a_AACGTGCGAAAGTCTC-1	4.6_GABA	0.02154	0.00223572	0	0	1.1_RG
b2a_AACGTGCGAAAGTCTC-1	4.7_GABA	0.0148607	0.00154245	0	0	1.1_RG
b2a_AACGTGCGAAAGTCTC-1	4.8_GABA	0.0302822	0.00314311	0	0	1.1_RG
b2a_AACGTGCGAAAGTCTC-1	5.1_GABA	0.951267	0.0987357	1	0.125	1.1_RG
b2a_AACGTGCGAAAGTCTC-1	5.2_GABA	0.786793	0.0816643	1	0.125	1.1_RG
b2a_AACGTGCGAAAGTCTC-1	6_GABA	0.0443105	0.00459916	0	0	1.1_RG
b2a_AACGTGCGAAAGTCTC-1	7_GABA	0.173598	0.0180185	0	0	1.1_RG
b2a_AACGTGCGAAAGTCTC-1	8.1_Glut	0.0202961	0.00210661	0	0	1.1_RG
b2a_AACGTGCGAAAGTCTC-1	8.2_Glut	0.0137414	0.00142627	0	0	1.1_RG
b2a_AACGTGCGAAAGTCTC-1	8.3_Glut	0.00861669	0.00089436	0	0	1.1_RG
b2a_AACGTGCGAAAGTCTC-1	8.4_Glut	0.0203347	0.00211061	0	0	1.1_RG
b2a_AACGTGCGAAAGTCTC-1	8.5_Glut	0.029189	0.00302964	0	0	1.1_RG
b2a_AACGTGCGAAAGTCTC-1	8.6_Glut	0.0162826	0.00169004	0	0	1.1_RG
b2a_AACGTGCGAAAGTCTC-1	8.7_Glut	0.055239	0.00573347	0	0	1.1_RG
b2a_AACGTGCGAAAGTCTC-1	8.8_Glut	0.0102977	0.00106884	0	0	1.1_RG
b2a_AACGTGCGAAAGTCTC-1	8.9_Glut	0.013801	0.00143246	0	0	1.1_RG
b2a_AACGTGCGAAAGTCTC-1	8.10_Glut	0.0115433	0.00119812	0	0	1.1_RG
b2a_AACGTGCGAAAGTCTC-1	8.11_Glut	0.0172121	0.00178652	0	0	1.1_RG
b2a_AACGTGCGAAAGTCTC-1	8-9_Glut	0.0144228	0.001497	0	0	1.1_RG
b2a_AACGTGCGAAAGTCTC-1	9.1_Glut	0.0187581	0.00194698	0	0	1.1_RG
b2a_AACGTGCGAAAGTCTC-1	9.2_Glut	0.02116	0.00219628	0	0	1.1_RG
b2a_AACGTGCGAAAGTCTC-1	9.3_Glut	0.0162477	0.00168642	0	0	1.1_RG
b2a_AACGTGCGAAAGTCTC-1	9.4_Glut	0.0191466	0.0019873	0	0	1.1_RG
b2a_AACGTGCGAAAGTCTC-1	9.5_Glut	0.0989117	0.0102664	0	0	1.1_RG
b2a_AACGTGCGAAAGTCTC-1	9.6_Glut	0.0137596	0.00142816	0	0	1.1_RG
b2a_AACGTGCGAAAGTCTC-1	9.7_Glut	0.0246816	0.00256181	0	0	1.1_RG
b2a_AACGTGCGAAAGTCTC-1	9.8_Glut	0.0234887	0.00243798	0	0	1.1_RG
b2a_AACGTGCGAAAGTCTC-1	10.1_Glut	0.0162508	0.00168674	0	0	1.1_RG
b2a_AACGTGCGAAAGTCTC-1	10.2_Glut	0.0108526	0.00112644	0	0	1.1_RG
b2a_AACGTGCGAAAGTCTC-1	11.1_Glut	0.0197969	0.0020548	0	0	1.1_RG
b2a_AACGTGCGAAAGTCTC-1	11.2_Glut	0.0179789	0.0018661	0	0	1.1_RG
b2a_AACGTGCGAAAGTCTC-1	11.3_Glut	0.0262815	0.00272786	0	0	1.1_RG
b2a_AACGTGCGAAAGTCTC-1	12_Glut	0.0261036	0.0027094	0	0	1.1_RG
b2a_AACGTGCGAAAGTCTC-1	13_Glut	0.0560969	0.00582251	0	0	1.1_RG
b2a_AACGTGCGAAAGTCTC-1	14_Glut	0.0501471	0.00520497	0	0	1.1_RG
b2a_AACGTGCGAAAGTCTC-1	15.1_GABA/Glut	0.115526	0.0119909	0	0	1.1_RG
b2a_AACGTGCGAAAGTCTC-1	15.2_GABA	0.0810626	0.00841381	0	0	1.1_RG
b2a_AACGTGCGAAAGTCTC-1	15.3_GABA	0.0771683	0.00800961	0	0	1.1_RG
b2a_AACGTGCGAAAGTCTC-1	15.4_GABA	0.126535	0.0131336	0	0	1.1_RG
b2a_AACGTGCGAAAGTCTC-1	15.5_GABA/Glut	0.0373668	0.00387844	0	0	1.1_RG
b2a_AACGTGCGAAAGTCTC-1	15.6_Glut	1.04047	0.107995	1	0.125	1.1_RG
b2a_AACGTGCGAAAGTCTC-1	15.7_Glut	0.171278	0.0177776	0	0	1.1_RG
b2a_AACTCCTAATCCCATG-1	1.1_RG	0.119108	0.0135838	0	0	8.7_Glut
b2a_AACTCCTAATCCCATG-1	1.2_RG	0.486285	0.0554592	0	0	8.7_Glut
b2a_AACTCCTAATCCCATG-1	1.3_MG	0.107417	0.0122506	0	0	8.7_Glut
b2a_AACTCCTAATCCCATG-1	2.1_OPC	0.031014	0.00353704	0	0	8.7_Glut
b2a_AACTCCTAATCCCATG-1	2.2_Oligo	0.00708992	0.000808582	0	0	8.7_Glut
b2a_AACTCCTAATCCCATG-1	3_Peri	0.0109785	0.00125207	0	0	8.7_Glut
b2a_AACTCCTAATCCCATG-1	4.1_GABA	0.0263091	0.00300047	0	0	8.7_Glut
b2a_AACTCCTAATCCCATG-1	4.2_GABA	0.018745	0.0021378	0	0	8.7_Glut
b2a_AACTCCTAATCCCATG-1	4.3_GABA	0.0242182	0.002762	0	0	8.7_Glut
b2a_AACTCCTAATCCCATG-1	4.4_GABA	0.015864	0.00180924	0	0	8.7_Glut
b2a_AACTCCTAATCCCATG-1	4.5_GABA	0.0250302	0.00285461	0	0	8.7_Glut
b2a_AACTCCTAATCCCATG-1	4.6_GABA	0.0137799	0.00157155	0	0	8.7_Glut
b2a_AACTCCTAATCCCATG-1	4.7_GABA	0.0190602	0.00217375	0	0	8.7_Glut
b2a_AACTCCTAATCCCATG-1	4.8_GABA	0.0169714	0.00193553	0	0	8.7_Glut
b2a_AACTCCTAATCCCATG-1	5.1_GABA	0.0244409	0.0027874	0	0	8.7_Glut
b2a_AACTCCTAATCCCATG-1	5.2_GABA	0.0279781	0.00319081	0	0	8.7_Glut
b2a_AACTCCTAATCCCATG-1	6_GABA	0.135162	0.0154148	0	0	8.7_Glut
b2a_AACTCCTAATCCCATG-1	7_GABA	0.0173383	0.00197738	0	0	8.7_Glut
b2a_AACTCCTAATCCCATG-1	8.1_Glut	0.129907	0.0148154	0	0	8.7_Glut
b2a_AACTCCTAATCCCATG-1	8.2_Glut	0.448625	0.0511642	0	0	8.7_Glut
b2a_AACTCCTAATCCCATG-1	8.3_Glut	0.93772	0.106944	1	0.166667	8.7_Glut
b2a_AACTCCTAATCCCATG-1	8.4_Glut	1.17996	0.13457	1	0.166667	8.7_Glut
b2a_AACTCCTAATCCCATG-1	8.5_Glut	0.0549623	0.00626827	0	0	8.7_Glut
b2a_AACTCCTAATCCCATG-1	8.6_Glut	0.0303327	0.00345934	0	0	8.7_Glut
b2a_AACTCCTAATCCCATG-1	8.7_Glut	2.02395	0.230825	2	0.333333	8.7_Glut
b2a_AACTCCTAATCCCATG-1	8.8_Glut	0.112958	0.0128824	0	0	8.7_Glut
b2a_AACTCCTAATCCCATG-1	8.9_Glut	0.054932	0.00626482	0	0	8.7_Glut
b2a_AACTCCTAATCCCATG-1	8.10_Glut	1.84338	0.210232	2	0.333333	8.7_Glut
b2a_AACTCCTAATCCCATG-1	8.11_Glut	0.0667302	0.00761036	0	0	8.7_Glut
b2a_AACTCCTAATCCCATG-1	8-9_Glut	0.0287965	0.00328415	0	0	8.7_Glut
b2a_AACTCCTAATCCCATG-1	9.1_Glut	0.0211769	0.00241516	0	0	8.7_Glut
b2a_AACTCCTAATCCCATG-1	9.2_Glut	0.0285385	0.00325472	0	0	8.7_Glut
b2a_AACTCCTAATCCCATG-1	9.3_Glut	0.0231592	0.00264123	0	0	8.7_Glut
b2a_AACTCCTAATCCCATG-1	9.4_Glut	0.0179886	0.00205154	0	0	8.7_Glut
b2a_AACTCCTAATCCCATG-1	9.5_Glut	0.0241562	0.00275494	0	0	8.7_Glut
b2a_AACTCCTAATCCCATG-1	9.6_Glut	0.0168486	0.00192153	0	0	8.7_Glut
b2a_AACTCCTAATCCCATG-1	9.7_Glut	0.0215392	0.00245647	0	0	8.7_Glut
b2a_AACTCCTAATCCCATG-1	9.8_Glut	0.0239962	0.00273669	0	0	8.7_Glut
b2a_AACTCCTAATCCCATG-1	10.1_Glut	0.0542292	0.00618466	0	0	8.7_Glut
b2a_AACTCCTAATCCCATG-1	10.2_Glut	0.0339976	0.00387731	0	0	8.7_Glut
b2a_AACTCCTAATCCCATG-1	11.1_Glut	0.0783353	0.00893389	0	0	8.7_Glut
b2a_AACTCCTAATCCCATG-1	11.2_Glut	0.041679	0.00475335	0	0	8.7_Glut
b2a_AACTCCTAATCCCATG-1	11.3_Glut	0.0524634	0.00598328	0	0	8.7_Glut
b2a_AACTCCTAATCCCATG-1	12_Glut	0.0797486	0.00909507	0	0	8.7_Glut
b2a_AACTCCTAATCCCATG-1	13_Glut	0.0215623	0.00245911	0	0	8.7_Glut
b2a_AACTCCTAATCCCATG-1	14_Glut	0.0412207	0.00470109	0	0	8.7_Glut
b2a_AACTCCTAATCCCATG-1	15.1_GABA/Glut	0.029342	0.00334636	0	0	8.7_Glut
b2a_AACTCCTAATCCCATG-1	15.2_GABA	0.0281581	0.00321134	0	0	8.7_Glut
b2a_AACTCCTAATCCCATG-1	15.3_GABA	0.0079402	0.000905554	0	0	8.7_Glut
b2a_AACTCCTAATCCCATG-1	15.4_GABA	0.0204682	0.00233433	0	0	8.7_Glut
b2a_AACTCCTAATCCCATG-1	15.5_GABA/Glut	0.020787	0.00237069	0	0	8.7_Glut
b2a_AACTCCTAATCCCATG-1	15.6_Glut	0.0237348	0.00270688	0	0	8.7_Glut
b2a_AACTCCTAATCCCATG-1	15.7_Glut	0.018219	0.00207782	0	0	8.7_Glut
b2a_AACTCTCAATAGAGCG-1	1.1_RG	0.121368	0.0135183	0	0	8.6_Glut
b2a_AACTCTCAATAGAGCG-1	1.2_RG	0.0454537	0.00506279	0	0	8.6_Glut
b2a_AACTCTCAATAGAGCG-1	1.3_MG	0.560936	0.062479	1	0.166667	8.6_Glut
b2a_AACTCTCAATAGAGCG-1	2.1_OPC	0.244979	0.0272866	0	0	8.6_Glut
b2a_AACTCTCAATAGAGCG-1	2.2_Oligo	0.292713	0.0326034	0	0	8.6_Glut
b2a_AACTCTCAATAGAGCG-1	3_Peri	0.00280882	0.000312856	0	0	8.6_Glut
b2a_AACTCTCAATAGAGCG-1	4.1_GABA	0.103264	0.0115019	0	0	8.6_Glut
b2a_AACTCTCAATAGAGCG-1	4.2_GABA	0.141954	0.0158113	0	0	8.6_Glut
b2a_AACTCTCAATAGAGCG-1	4.3_GABA	0.759058	0.0845464	1	0.166667	8.6_Glut
b2a_AACTCTCAATAGAGCG-1	4.4_GABA	0.1841	0.0205057	0	0	8.6_Glut
b2a_AACTCTCAATAGAGCG-1	4.5_GABA	0.216879	0.0241567	0	0	8.6_Glut
b2a_AACTCTCAATAGAGCG-1	4.6_GABA	0.0610572	0.00680076	0	0	8.6_Glut
b2a_AACTCTCAATAGAGCG-1	4.7_GABA	0.132686	0.014779	0	0	8.6_Glut
b2a_AACTCTCAATAGAGCG-1	4.8_GABA	0.376793	0.0419684	0	0	8.6_Glut
b2a_AACTCTCAATAGAGCG-1	5.1_GABA	0.0317227	0.00353338	0	0	8.6_Glut
b2a_AACTCTCAATAGAGCG-1	5.2_GABA	0.0710944	0.00791873	0	0	8.6_Glut
b2a_AACTCTCAATAGAGCG-1	6_GABA	0.887956	0.0989035	1	0.166667	8.6_Glut
b2a_AACTCTCAATAGAGCG-1	7_GABA	0.0129821	0.00144599	0	0	8.6_Glut
b2a_AACTCTCAATAGAGCG-1	8.1_Glut	0.0227912	0.00253856	0	0	8.6_Glut
b2a_AACTCTCAATAGAGCG-1	8.2_Glut	0.0401424	0.00447119	0	0	8.6_Glut
b2a_AACTCTCAATAGAGCG-1	8.3_Glut	0.0359551	0.0040048	0	0	8.6_Glut
b2a_AACTCTCAATAGAGCG-1	8.4_Glut	0.0201513	0.00224452	0	0	8.6_Glut
b2a_AACTCTCAATAGAGCG-1	8.5_Glut	0.0287956	0.00320735	0	0	8.6_Glut
b2a_AACTCTCAATAGAGCG-1	8.6_Glut	2.16674	0.241339	2	0.333333	8.6_Glut
b2a_AACTCTCAATAGAGCG-1	8.7_Glut	0.0320703	0.0035721	0	0	8.6_Glut
b2a_AACTCTCAATAGAGCG-1	8.8_Glut	0.0213643	0.00237963	0	0	8.6_Glut
b2a_AACTCTCAATAGAGCG-1	8.9_Glut	0.0627404	0.00698824	0	0	8.6_Glut
b2a_AACTCTCAATAGAGCG-1	8.10_Glut	0.0366623	0.00408357	0	0	8.6_Glut
b2a_AACTCTCAATAGAGCG-1	8.11_Glut	0.0856178	0.0095364	0	0	8.6_Glut
b2a_AACTCTCAATAGAGCG-1	8-9_Glut	0.890228	0.0991565	1	0.166667	8.6_Glut
b2a_AACTCTCAATAGAGCG-1	9.1_Glut	0.0262459	0.00292335	0	0	8.6_Glut
b2a_AACTCTCAATAGAGCG-1	9.2_Glut	0.0226882	0.00252708	0	0	8.6_Glut
b2a_AACTCTCAATAGAGCG-1	9.3_Glut	0.0136455	0.00151988	0	0	8.6_Glut
b2a_AACTCTCAATAGAGCG-1	9.4_Glut	0.0591988	0.00659376	0	0	8.6_Glut
b2a_AACTCTCAATAGAGCG-1	9.5_Glut	0.0286365	0.00318963	0	0	8.6_Glut
b2a_AACTCTCAATAGAGCG-1	9.6_Glut	0.0157447	0.0017537	0	0	8.6_Glut
b2a_AACTCTCAATAGAGCG-1	9.7_Glut	0.0161329	0.00179694	0	0	8.6_Glut
b2a_AACTCTCAATAGAGCG-1	9.8_Glut	0.0423981	0.00472244	0	0	8.6_Glut
b2a_AACTCTCAATAGAGCG-1	10.1_Glut	0.0367431	0.00409257	0	0	8.6_Glut
b2a_AACTCTCAATAGAGCG-1	10.2_Glut	0.0299185	0.00333242	0	0	8.6_Glut
b2a_AACTCTCAATAGAGCG-1	11.1_Glut	0.0176362	0.00196438	0	0	8.6_Glut
b2a_AACTCTCAATAGAGCG-1	11.2_Glut	0.0156954	0.00174821	0	0	8.6_Glut
b2a_AACTCTCAATAGAGCG-1	11.3_Glut	0.0566025	0.00630458	0	0	8.6_Glut
b2a_AACTCTCAATAGAGCG-1	12_Glut	0.0362338	0.00403584	0	0	8.6_Glut
b2a_AACTCTCAATAGAGCG-1	13_Glut	0.284043	0.0316376	0	0	8.6_Glut
b2a_AACTCTCAATAGAGCG-1	14_Glut	0.0437397	0.00487187	0	0	8.6_Glut
b2a_AACTCTCAATAGAGCG-1	15.1_GABA/Glut	0.0619276	0.0068977	0	0	8.6_Glut
b2a_AACTCTCAATAGAGCG-1	15.2_GABA	0.0517751	0.00576688	0	0	8.6_Glut
b2a_AACTCTCAATAGAGCG-1	15.3_GABA	0.0439664	0.00489713	0	0	8.6_Glut
b2a_AACTCTCAATAGAGCG-1	15.4_GABA	0.0528771	0.00588962	0	0	8.6_Glut
b2a_AACTCTCAATAGAGCG-1	15.5_GABA/Glut	0.0313966	0.00349705	0	0	8.6_Glut
b2a_AACTCTCAATAGAGCG-1	15.6_Glut	0.25879	0.0288249	0	0	8.6_Glut
b2a_AACTCTCAATAGAGCG-1	15.7_Glut	0.0409041	0.00455604	0	0	8.6_Glut
b2a_AACTTTCTCGATCATG-1	1.1_RG	0.0590549	0.0117244	0	0	10.1_Glut
b2a_AACTTTCTCGATCATG-1	1.2_RG	0.0790419	0.0156925	0	0	10.1_Glut
b2a_AACTTTCTCGATCATG-1	1.3_MG	0.0799202	0.0158669	0	0	10.1_Glut
b2a_AACTTTCTCGATCATG-1	2.1_OPC	0.0822536	0.0163302	0	0	10.1_Glut
b2a_AACTTTCTCGATCATG-1	2.2_Oligo	0.00763221	0.00151526	0	0	10.1_Glut
b2a_AACTTTCTCGATCATG-1	3_Peri	0.00431369	0.000856417	0	0	10.1_Glut
b2a_AACTTTCTCGATCATG-1	4.1_GABA	0.491505	0.0975808	0	0	10.1_Glut
b2a_AACTTTCTCGATCATG-1	4.2_GABA	0.186204	0.0369678	0	0	10.1_Glut
b2a_AACTTTCTCGATCATG-1	4.3_GABA	0.0348115	0.00691128	0	0	10.1_Glut
b2a_AACTTTCTCGATCATG-1	4.4_GABA	0.0303735	0.00603019	0	0	10.1_Glut
b2a_AACTTTCTCGATCATG-1	4.5_GABA	0.0968332	0.0192247	0	0	10.1_Glut
b2a_AACTTTCTCGATCATG-1	4.6_GABA	0.0432752	0.00859163	0	0	10.1_Glut
b2a_AACTTTCTCGATCATG-1	4.7_GABA	0.0259185	0.00514573	0	0	10.1_Glut
b2a_AACTTTCTCGATCATG-1	4.8_GABA	0.0121839	0.00241893	0	0	10.1_Glut
b2a_AACTTTCTCGATCATG-1	5.1_GABA	0.0155127	0.0030798	0	0	10.1_Glut
b2a_AACTTTCTCGATCATG-1	5.2_GABA	0.0111481	0.00221329	0	0	10.1_Glut
b2a_AACTTTCTCGATCATG-1	6_GABA	0.0173562	0.00344581	0	0	10.1_Glut
b2a_AACTTTCTCGATCATG-1	7_GABA	0.0625419	0.0124167	0	0	10.1_Glut
b2a_AACTTTCTCGATCATG-1	8.1_Glut	0.0557451	0.0110673	0	0	10.1_Glut
b2a_AACTTTCTCGATCATG-1	8.2_Glut	0.105849	0.0210148	0	0	10.1_Glut
b2a_AACTTTCTCGATCATG-1	8.3_Glut	0.0445261	0.00883997	0	0	10.1_Glut
b2a_AACTTTCTCGATCATG-1	8.4_Glut	0.0296437	0.0058853	0	0	10.1_Glut
b2a_AACTTTCTCGATCATG-1	8.5_Glut	0.0121258	0.00240739	0	0	10.1_Glut
b2a_AACTTTCTCGATCATG-1	8.6_Glut	0.0158638	0.00314952	0	0	10.1_Glut
b2a_AACTTTCTCGATCATG-1	8.7_Glut	0.0131083	0.00260245	0	0	10.1_Glut
b2a_AACTTTCTCGATCATG-1	8.8_Glut	0.0724614	0.0143861	0	0	10.1_Glut
b2a_AACTTTCTCGATCATG-1	8.9_Glut	0.0209386	0.00415704	0	0	10.1_Glut
b2a_AACTTTCTCGATCATG-1	8.10_Glut	0.0139696	0.00277345	0	0	10.1_Glut
b2a_AACTTTCTCGATCATG-1	8.11_Glut	0.0701563	0.0139284	0	0	10.1_Glut
b2a_AACTTTCTCGATCATG-1	8-9_Glut	0.0203823	0.00404659	0	0	10.1_Glut
b2a_AACTTTCTCGATCATG-1	9.1_Glut	0.0272466	0.0054094	0	0	10.1_Glut
b2a_AACTTTCTCGATCATG-1	9.2_Glut	0.0239593	0.00475676	0	0	10.1_Glut
b2a_AACTTTCTCGATCATG-1	9.3_Glut	0.0373773	0.00742068	0	0	10.1_Glut
b2a_AACTTTCTCGATCATG-1	9.4_Glut	0.0245752	0.00487902	0	0	10.1_Glut
b2a_AACTTTCTCGATCATG-1	9.5_Glut	0.0242804	0.00482049	0	0	10.1_Glut
b2a_AACTTTCTCGATCATG-1	9.6_Glut	0.0198568	0.00394227	0	0	10.1_Glut
b2a_AACTTTCTCGATCATG-1	9.7_Glut	0.0234096	0.00464762	0	0	10.1_Glut
b2a_AACTTTCTCGATCATG-1	9.8_Glut	0.0340709	0.00676425	0	0	10.1_Glut
b2a_AACTTTCTCGATCATG-1	10.1_Glut	2.4964	0.495622	2	1	10.1_Glut
b2a_AACTTTCTCGATCATG-1	10.2_Glut	0.101326	0.0201166	0	0	10.1_Glut
b2a_AACTTTCTCGATCATG-1	11.1_Glut	0.0296328	0.00588314	0	0	10.1_Glut
b2a_AACTTTCTCGATCATG-1	11.2_Glut	0.0255327	0.00506913	0	0	10.1_Glut
b2a_AACTTTCTCGATCATG-1	11.3_Glut	0.0216224	0.0042928	0	0	10.1_Glut
b2a_AACTTTCTCGATCATG-1	12_Glut	0.0209528	0.00415986	0	0	10.1_Glut
b2a_AACTTTCTCGATCATG-1	13_Glut	0.0324124	0.00643498	0	0	10.1_Glut
b2a_AACTTTCTCGATCATG-1	14_Glut	0.0156696	0.00311095	0	0	10.1_Glut
b2a_AACTTTCTCGATCATG-1	15.1_GABA/Glut	0.0194375	0.00385902	0	0	10.1_Glut
b2a_AACTTTCTCGATCATG-1	15.2_GABA	0.0353283	0.00701389	0	0	10.1_Glut
b2a_AACTTTCTCGATCATG-1	15.3_GABA	0.00631629	0.001254	0	0	10.1_Glut
b2a_AACTTTCTCGATCATG-1	15.4_GABA	0.0169091	0.00335705	0	0	10.1_Glut
b2a_AACTTTCTCGATCATG-1	15.5_GABA/Glut	0.0268347	0.00532762	0	0	10.1_Glut
b2a_AACTTTCTCGATCATG-1	15.6_Glut	0.0125262	0.00248689	0	0	10.1_Glut
b2a_AACTTTCTCGATCATG-1	15.7_Glut	0.146576	0.0291004	0	0	10.1_Glut
b2a_AAGAAATCACCAGATT-1	1.1_RG	0.320663	0.0485232	0	0	10.1_Glut
b2a_AAGAAATCACCAGATT-1	1.2_RG	0.111797	0.0169173	0	0	10.1_Glut
b2a_AAGAAATCACCAGATT-1	1.3_MG	0.0388966	0.0058859	0	0	10.1_Glut
b2a_AAGAAATCACCAGATT-1	2.1_OPC	0.192643	0.0291511	0	0	10.1_Glut
b2a_AAGAAATCACCAGATT-1	2.2_Oligo	0.00321177	0.00048601	0	0	10.1_Glut
b2a_AAGAAATCACCAGATT-1	3_Peri	0.00266051	0.000402593	0	0	10.1_Glut
b2a_AAGAAATCACCAGATT-1	4.1_GABA	0.0470556	0.00712053	0	0	10.1_Glut
b2a_AAGAAATCACCAGATT-1	4.2_GABA	0.0205336	0.00310718	0	0	10.1_Glut
b2a_AAGAAATCACCAGATT-1	4.3_GABA	0.0165368	0.00250238	0	0	10.1_Glut
b2a_AAGAAATCACCAGATT-1	4.4_GABA	0.018306	0.00277009	0	0	10.1_Glut
b2a_AAGAAATCACCAGATT-1	4.5_GABA	0.0175285	0.00265244	0	0	10.1_Glut
b2a_AAGAAATCACCAGATT-1	4.6_GABA	0.022205	0.00336009	0	0	10.1_Glut
b2a_AAGAAATCACCAGATT-1	4.7_GABA	0.0183488	0.00277656	0	0	10.1_Glut
b2a_AAGAAATCACCAGATT-1	4.8_GABA	0.0070584	0.00106809	0	0	10.1_Glut
b2a_AAGAAATCACCAGATT-1	5.1_GABA	0.00825798	0.00124961	0	0	10.1_Glut
b2a_AAGAAATCACCAGATT-1	5.2_GABA	0.00754179	0.00114124	0	0	10.1_Glut
b2a_AAGAAATCACCAGATT-1	6_GABA	0.0418043	0.00632589	0	0	10.1_Glut
b2a_AAGAAATCACCAGATT-1	7_GABA	0.131093	0.0198373	0	0	10.1_Glut
b2a_AAGAAATCACCAGATT-1	8.1_Glut	0.0297798	0.00450633	0	0	10.1_Glut
b2a_AAGAAATCACCAGATT-1	8.2_Glut	0.0178477	0.00270074	0	0	10.1_Glut
b2a_AAGAAATCACCAGATT-1	8.3_Glut	0.0165916	0.00251067	0	0	10.1_Glut
b2a_AAGAAATCACCAGATT-1	8.4_Glut	0.0354537	0.00536491	0	0	10.1_Glut
b2a_AAGAAATCACCAGATT-1	8.5_Glut	0.00867447	0.00131263	0	0	10.1_Glut
b2a_AAGAAATCACCAGATT-1	8.6_Glut	0.0139313	0.00210811	0	0	10.1_Glut
b2a_AAGAAATCACCAGATT-1	8.7_Glut	0.0138463	0.00209525	0	0	10.1_Glut
b2a_AAGAAATCACCAGATT-1	8.8_Glut	0.0369821	0.00559618	0	0	10.1_Glut
b2a_AAGAAATCACCAGATT-1	8.9_Glut	0.0150706	0.00228051	0	0	10.1_Glut
b2a_AAGAAATCACCAGATT-1	8.10_Glut	0.0379156	0.00573745	0	0	10.1_Glut
b2a_AAGAAATCACCAGATT-1	8.11_Glut	0.0266212	0.00402835	0	0	10.1_Glut
b2a_AAGAAATCACCAGATT-1	8-9_Glut	0.0178206	0.00269663	0	0	10.1_Glut
b2a_AAGAAATCACCAGATT-1	9.1_Glut	0.0215381	0.00325919	0	0	10.1_Glut
b2a_AAGAAATCACCAGATT-1	9.2_Glut	0.0274364	0.00415172	0	0	10.1_Glut
b2a_AAGAAATCACCAGATT-1	9.3_Glut	0.0321028	0.00485784	0	0	10.1_Glut
b2a_AAGAAATCACCAGATT-1	9.4_Glut	0.0372777	0.00564092	0	0	10.1_Glut
b2a_AAGAAATCACCAGATT-1	9.5_Glut	0.0248601	0.00376187	0	0	10.1_Glut
b2a_AAGAAATCACCAGATT-1	9.6_Glut	0.0202725	0.00306766	0	0	10.1_Glut
b2a_AAGAAATCACCAGATT-1	9.7_Glut	0.062478	0.00945427	0	0	10.1_Glut
b2a_AAGAAATCACCAGATT-1	9.8_Glut	0.0519105	0.00785518	0	0	10.1_Glut
b2a_AAGAAATCACCAGATT-1	10.1_Glut	4.47913	0.677789	4	1	10.1_Glut
b2a_AAGAAATCACCAGATT-1	10.2_Glut	0.233675	0.0353601	0	0	10.1_Glut
b2a_AAGAAATCACCAGATT-1	11.1_Glut	0.0469836	0.00710964	0	0	10.1_Glut
b2a_AAGAAATCACCAGATT-1	11.2_Glut	0.0818199	0.0123811	0	0	10.1_Glut
b2a_AAGAAATCACCAGATT-1	11.3_Glut	0.0137272	0.00207723	0	0	10.1_Glut
b2a_AAGAAATCACCAGATT-1	12_Glut	0.0225681	0.00341503	0	0	10.1_Glut
b2a_AAGAAATCACCAGATT-1	13_Glut	0.0202446	0.00306345	0	0	10.1_Glut
b2a_AAGAAATCACCAGATT-1	14_Glut	0.0174807	0.00264521	0	0	10.1_Glut
b2a_AAGAAATCACCAGATT-1	15.1_GABA/Glut	0.0165567	0.00250539	0	0	10.1_Glut
b2a_AAGAAATCACCAGATT-1	15.2_GABA	0.0131415	0.00198859	0	0	10.1_Glut
b2a_AAGAAATCACCAGATT-1	15.3_GABA	0.00497373	0.000752633	0	0	10.1_Glut
b2a_AAGAAATCACCAGATT-1	15.4_GABA	0.0132446	0.0020042	0	0	10.1_Glut
b2a_AAGAAATCACCAGATT-1	15.5_GABA/Glut	0.0264642	0.0040046	0	0	10.1_Glut
b2a_AAGAAATCACCAGATT-1	15.6_Glut	0.00976559	0.00147774	0	0	10.1_Glut
b2a_AAGAAATCACCAGATT-1	15.7_Glut	0.0341153	0.00516237	0	0	10.1_Glut
b2a_AAGAGCTCTTTATCGG-1	1.1_RG	0.637173	0.0559673	1	0.1	5.1_GABA
b2a_AAGAGCTCTTTATCGG-1	1.2_RG	0.949664	0.0834155	1	0.1	5.1_GABA
b2a_AAGAGCTCTTTATCGG-1	1.3_MG	0.177124	0.0155581	0	0	5.1_GABA
b2a_AAGAGCTCTTTATCGG-1	2.1_OPC	0.0309982	0.00272279	0	0	5.1_GABA
b2a_AAGAGCTCTTTATCGG-1	2.2_Oligo	0.0525654	0.00461718	0	0	5.1_GABA
b2a_AAGAGCTCTTTATCGG-1	3_Peri	0.0385044	0.00338211	0	0	5.1_GABA
b2a_AAGAGCTCTTTATCGG-1	4.1_GABA	0.0203753	0.0017897	0	0	5.1_GABA
b2a_AAGAGCTCTTTATCGG-1	4.2_GABA	0.0105507	0.000926741	0	0	5.1_GABA
b2a_AAGAGCTCTTTATCGG-1	4.3_GABA	0.0250781	0.00220278	0	0	5.1_GABA
b2a_AAGAGCTCTTTATCGG-1	4.4_GABA	0.0168255	0.0014779	0	0	5.1_GABA
b2a_AAGAGCTCTTTATCGG-1	4.5_GABA	0.0162268	0.00142531	0	0	5.1_GABA
b2a_AAGAGCTCTTTATCGG-1	4.6_GABA	0.0184126	0.00161731	0	0	5.1_GABA
b2a_AAGAGCTCTTTATCGG-1	4.7_GABA	0.0133786	0.00117513	0	0	5.1_GABA
b2a_AAGAGCTCTTTATCGG-1	4.8_GABA	0.0208936	0.00183523	0	0	5.1_GABA
b2a_AAGAGCTCTTTATCGG-1	5.1_GABA	4.87231	0.427968	5	0.5	5.1_GABA
b2a_AAGAGCTCTTTATCGG-1	5.2_GABA	2.75149	0.241682	3	0.3	5.1_GABA
b2a_AAGAGCTCTTTATCGG-1	6_GABA	0.0341942	0.00300351	0	0	5.1_GABA
b2a_AAGAGCTCTTTATCGG-1	7_GABA	0.01565	0.00137464	0	0	5.1_GABA
b2a_AAGAGCTCTTTATCGG-1	8.1_Glut	0.0141187	0.00124014	0	0	5.1_GABA
b2a_AAGAGCTCTTTATCGG-1	8.2_Glut	0.0143014	0.00125619	0	0	5.1_GABA
b2a_AAGAGCTCTTTATCGG-1	8.3_Glut	0.0136805	0.00120165	0	0	5.1_GABA
b2a_AAGAGCTCTTTATCGG-1	8.4_Glut	0.0279373	0.00245393	0	0	5.1_GABA
b2a_AAGAGCTCTTTATCGG-1	8.5_Glut	0.389483	0.0342109	0	0	5.1_GABA
b2a_AAGAGCTCTTTATCGG-1	8.6_Glut	0.0193703	0.00170142	0	0	5.1_GABA
b2a_AAGAGCTCTTTATCGG-1	8.7_Glut	0.0247971	0.0021781	0	0	5.1_GABA
b2a_AAGAGCTCTTTATCGG-1	8.8_Glut	0.0130839	0.00114925	0	0	5.1_GABA
b2a_AAGAGCTCTTTATCGG-1	8.9_Glut	0.0201697	0.00177164	0	0	5.1_GABA
b2a_AAGAGCTCTTTATCGG-1	8.10_Glut	0.0166778	0.00146493	0	0	5.1_GABA
b2a_AAGAGCTCTTTATCGG-1	8.11_Glut	0.023145	0.00203298	0	0	5.1_GABA
b2a_AAGAGCTCTTTATCGG-1	8-9_Glut	0.0192726	0.00169285	0	0	5.1_GABA
b2a_AAGAGCTCTTTATCGG-1	9.1_Glut	0.0165099	0.00145018	0	0	5.1_GABA
b2a_AAGAGCTCTTTATCGG-1	9.2_Glut	0.0225587	0.00198149	0	0	5.1_GABA
b2a_AAGAGCTCTTTATCGG-1	9.3_Glut	0.0195569	0.00171781	0	0	5.1_GABA
b2a_AAGAGCTCTTTATCGG-1	9.4_Glut	0.018567	0.00163087	0	0	5.1_GABA
b2a_AAGAGCTCTTTATCGG-1	9.5_Glut	0.0260878	0.00229147	0	0	5.1_GABA
b2a_AAGAGCTCTTTATCGG-1	9.6_Glut	0.0183309	0.00161013	0	0	5.1_GABA
b2a_AAGAGCTCTTTATCGG-1	9.7_Glut	0.0127341	0.00111852	0	0	5.1_GABA
b2a_AAGAGCTCTTTATCGG-1	9.8_Glut	0.0207036	0.00181854	0	0	5.1_GABA
b2a_AAGAGCTCTTTATCGG-1	10.1_Glut	0.0230741	0.00202676	0	0	5.1_GABA
b2a_AAGAGCTCTTTATCGG-1	10.2_Glut	0.0175713	0.00154341	0	0	5.1_GABA
b2a_AAGAGCTCTTTATCGG-1	11.1_Glut	0.0138102	0.00121304	0	0	5.1_GABA
b2a_AAGAGCTCTTTATCGG-1	11.2_Glut	0.0168841	0.00148304	0	0	5.1_GABA
b2a_AAGAGCTCTTTATCGG-1	11.3_Glut	0.0133349	0.00117129	0	0	5.1_GABA
b2a_AAGAGCTCTTTATCGG-1	12_Glut	0.0155757	0.00136812	0	0	5.1_GABA
b2a_AAGAGCTCTTTATCGG-1	13_Glut	0.0316383	0.00277901	0	0	5.1_GABA
b2a_AAGAGCTCTTTATCGG-1	14_Glut	0.0557085	0.00489326	0	0	5.1_GABA
b2a_AAGAGCTCTTTATCGG-1	15.1_GABA/Glut	0.0476051	0.00418148	0	0	5.1_GABA
b2a_AAGAGCTCTTTATCGG-1	15.2_GABA	0.0364234	0.00319931	0	0	5.1_GABA
b2a_AAGAGCTCTTTATCGG-1	15.3_GABA	0.117449	0.0103164	0	0	5.1_GABA
b2a_AAGAGCTCTTTATCGG-1	15.4_GABA	0.0321707	0.00282577	0	0	5.1_GABA
b2a_AAGAGCTCTTTATCGG-1	15.5_GABA/Glut	0.0175059	0.00153766	0	0	5.1_GABA
b2a_AAGAGCTCTTTATCGG-1	15.6_Glut	0.0348324	0.00305957	0	0	5.1_GABA
b2a_AAGAGCTCTTTATCGG-1	15.7_Glut	0.458659	0.0402871	0	0	5.1_GABA
b2a_AAGAGGCATGGATCGC-1	1.1_RG	1.4139	0.112323	1	0.1	8.5_Glut
b2a_AAGAGGCATGGATCGC-1	1.2_RG	0.34969	0.0277799	0	0	8.5_Glut
b2a_AAGAGGCATGGATCGC-1	1.3_MG	0.378063	0.0300339	0	0	8.5_Glut
b2a_AAGAGGCATGGATCGC-1	2.1_OPC	0.026453	0.00210147	0	0	8.5_Glut
b2a_AAGAGGCATGGATCGC-1	2.2_Oligo	0.0714506	0.00567615	0	0	8.5_Glut
b2a_AAGAGGCATGGATCGC-1	3_Peri	0.0654812	0.00520193	0	0	8.5_Glut
b2a_AAGAGGCATGGATCGC-1	4.1_GABA	0.0501596	0.00398476	0	0	8.5_Glut
b2a_AAGAGGCATGGATCGC-1	4.2_GABA	0.334432	0.0265678	0	0	8.5_Glut
b2a_AAGAGGCATGGATCGC-1	4.3_GABA	0.06613	0.00525347	0	0	8.5_Glut
b2a_AAGAGGCATGGATCGC-1	4.4_GABA	0.0271065	0.00215338	0	0	8.5_Glut
b2a_AAGAGGCATGGATCGC-1	4.5_GABA	0.0382412	0.00303794	0	0	8.5_Glut
b2a_AAGAGGCATGGATCGC-1	4.6_GABA	0.0298526	0.00237154	0	0	8.5_Glut
b2a_AAGAGGCATGGATCGC-1	4.7_GABA	0.179989	0.0142986	0	0	8.5_Glut
b2a_AAGAGGCATGGATCGC-1	4.8_GABA	0.175341	0.0139294	0	0	8.5_Glut
b2a_AAGAGGCATGGATCGC-1	5.1_GABA	1.53918	0.122275	2	0.2	8.5_Glut
b2a_AAGAGGCATGGATCGC-1	5.2_GABA	0.612136	0.048629	1	0.1	8.5_Glut
b2a_AAGAGGCATGGATCGC-1	6_GABA	0.743158	0.0590377	1	0.1	8.5_Glut
b2a_AAGAGGCATGGATCGC-1	7_GABA	0.0505407	0.00401503	0	0	8.5_Glut
b2a_AAGAGGCATGGATCGC-1	8.1_Glut	0.0233418	0.00185431	0	0	8.5_Glut
b2a_AAGAGGCATGGATCGC-1	8.2_Glut	0.0190172	0.00151076	0	0	8.5_Glut
b2a_AAGAGGCATGGATCGC-1	8.3_Glut	0.0120424	0.000956668	0	0	8.5_Glut
b2a_AAGAGGCATGGATCGC-1	8.4_Glut	0.0164689	0.00130831	0	0	8.5_Glut
b2a_AAGAGGCATGGATCGC-1	8.5_Glut	4.78339	0.38	5	0.5	8.5_Glut
b2a_AAGAGGCATGGATCGC-1	8.6_Glut	0.0618744	0.0049154	0	0	8.5_Glut
b2a_AAGAGGCATGGATCGC-1	8.7_Glut	0.0574148	0.00456112	0	0	8.5_Glut
b2a_AAGAGGCATGGATCGC-1	8.8_Glut	0.0123156	0.000978368	0	0	8.5_Glut
b2a_AAGAGGCATGGATCGC-1	8.9_Glut	0.0197553	0.00156939	0	0	8.5_Glut
b2a_AAGAGGCATGGATCGC-1	8.10_Glut	0.0191282	0.00151958	0	0	8.5_Glut
b2a_AAGAGGCATGGATCGC-1	8.11_Glut	0.0216462	0.00171961	0	0	8.5_Glut
b2a_AAGAGGCATGGATCGC-1	8-9_Glut	0.0453453	0.0036023	0	0	8.5_Glut
b2a_AAGAGGCATGGATCGC-1	9.1_Glut	0.0317607	0.00252312	0	0	8.5_Glut
b2a_AAGAGGCATGGATCGC-1	9.2_Glut	0.0257784	0.00204788	0	0	8.5_Glut
b2a_AAGAGGCATGGATCGC-1	9.3_Glut	0.0222773	0.00176975	0	0	8.5_Glut
b2a_AAGAGGCATGGATCGC-1	9.4_Glut	0.0161346	0.00128176	0	0	8.5_Glut
b2a_AAGAGGCATGGATCGC-1	9.5_Glut	0.0461167	0.00366358	0	0	8.5_Glut
b2a_AAGAGGCATGGATCGC-1	9.6_Glut	0.0177456	0.00140974	0	0	8.5_Glut
b2a_AAGAGGCATGGATCGC-1	9.7_Glut	0.0182251	0.00144783	0	0	8.5_Glut
b2a_AAGAGGCATGGATCGC-1	9.8_Glut	0.0260751	0.00207145	0	0	8.5_Glut
b2a_AAGAGGCATGGATCGC-1	10.1_Glut	0.0178523	0.00141821	0	0	8.5_Glut
b2a_AAGAGGCATGGATCGC-1	10.2_Glut	0.0127447	0.00101246	0	0	8.5_Glut
b2a_AAGAGGCATGGATCGC-1	11.1_Glut	0.0200993	0.00159672	0	0	8.5_Glut
b2a_AAGAGGCATGGATCGC-1	11.2_Glut	0.0187429	0.00148897	0	0	8.5_Glut
b2a_AAGAGGCATGGATCGC-1	11.3_Glut	0.0328893	0.00261278	0	0	8.5_Glut
b2a_AAGAGGCATGGATCGC-1	12_Glut	0.0307357	0.00244169	0	0	8.5_Glut
b2a_AAGAGGCATGGATCGC-1	13_Glut	0.0328547	0.00261003	0	0	8.5_Glut
b2a_AAGAGGCATGGATCGC-1	14_Glut	0.0578767	0.00459782	0	0	8.5_Glut
b2a_AAGAGGCATGGATCGC-1	15.1_GABA/Glut	0.107799	0.0085637	0	0	8.5_Glut
b2a_AAGAGGCATGGATCGC-1	15.2_GABA	0.0660151	0.00524434	0	0	8.5_Glut
b2a_AAGAGGCATGGATCGC-1	15.3_GABA	0.144151	0.0114516	0	0	8.5_Glut
b2a_AAGAGGCATGGATCGC-1	15.4_GABA	0.0944952	0.00750685	0	0	8.5_Glut
b2a_AAGAGGCATGGATCGC-1	15.5_GABA/Glut	0.0288007	0.00228797	0	0	8.5_Glut
b2a_AAGAGGCATGGATCGC-1	15.6_Glut	0.100779	0.008006	0	0	8.5_Glut
b2a_AAGAGGCATGGATCGC-1	15.7_Glut	0.374873	0.0297805	0	0	8.5_Glut
b2a_AAGATTGGCGGAACGT-1	1.1_RG	0.687628	0.0328881	1	0.0526316	4.3_GABA
b2a_AAGATTGGCGGAACGT-1	1.2_RG	0.151836	0.00726204	0	0	4.3_GABA
b2a_AAGATTGGCGGAACGT-1	1.3_MG	0.144933	0.00693191	0	0	4.3_GABA
b2a_AAGATTGGCGGAACGT-1	2.1_OPC	0.17413	0.00832835	0	0	4.3_GABA
b2a_AAGATTGGCGGAACGT-1	2.2_Oligo	0.102221	0.00488906	0	0	4.3_GABA
b2a_AAGATTGGCGGAACGT-1	3_Peri	0.00653264	0.000312445	0	0	4.3_GABA
b2a_AAGATTGGCGGAACGT-1	4.1_GABA	0.081842	0.00391436	0	0	4.3_GABA
b2a_AAGATTGGCGGAACGT-1	4.2_GABA	0.130722	0.0062522	0	0	4.3_GABA
b2a_AAGATTGGCGGAACGT-1	4.3_GABA	4.99172	0.238745	5	0.263158	4.3_GABA
b2a_AAGATTGGCGGAACGT-1	4.4_GABA	1.39751	0.0668406	1	0.0526316	4.3_GABA
b2a_AAGATTGGCGGAACGT-1	4.5_GABA	0.297127	0.0142111	0	0	4.3_GABA
b2a_AAGATTGGCGGAACGT-1	4.6_GABA	0.222096	0.0106225	0	0	4.3_GABA
b2a_AAGATTGGCGGAACGT-1	4.7_GABA	0.698337	0.0334002	1	0.0526316	4.3_GABA
b2a_AAGATTGGCGGAACGT-1	4.8_GABA	3.50524	0.16765	4	0.210526	4.3_GABA
b2a_AAGATTGGCGGAACGT-1	5.1_GABA	0.756909	0.0362016	1	0.0526316	4.3_GABA
b2a_AAGATTGGCGGAACGT-1	5.2_GABA	0.150613	0.00720353	0	0	4.3_GABA
b2a_AAGATTGGCGGAACGT-1	6_GABA	0.031518	0.00150745	0	0	4.3_GABA
b2a_AAGATTGGCGGAACGT-1	7_GABA	0.078137	0.00373716	0	0	4.3_GABA
b2a_AAGATTGGCGGAACGT-1	8.1_Glut	0.0226396	0.00108281	0	0	4.3_GABA
b2a_AAGATTGGCGGAACGT-1	8.2_Glut	0.0156918	0.000750514	0	0	4.3_GABA
b2a_AAGATTGGCGGAACGT-1	8.3_Glut	0.0104318	0.000498935	0	0	4.3_GABA
b2a_AAGATTGGCGGAACGT-1	8.4_Glut	0.0252639	0.00120833	0	0	4.3_GABA
b2a_AAGATTGGCGGAACGT-1	8.5_Glut	0.0102145	0.000488542	0	0	4.3_GABA
b2a_AAGATTGGCGGAACGT-1	8.6_Glut	0.0239505	0.00114551	0	0	4.3_GABA
b2a_AAGATTGGCGGAACGT-1	8.7_Glut	0.0191627	0.000916519	0	0	4.3_GABA
b2a_AAGATTGGCGGAACGT-1	8.8_Glut	0.0153241	0.000732926	0	0	4.3_GABA
b2a_AAGATTGGCGGAACGT-1	8.9_Glut	0.017855	0.000853975	0	0	4.3_GABA
b2a_AAGATTGGCGGAACGT-1	8.10_Glut	0.0100733	0.000481788	0	0	4.3_GABA
b2a_AAGATTGGCGGAACGT-1	8.11_Glut	0.00868361	0.000415322	0	0	4.3_GABA
b2a_AAGATTGGCGGAACGT-1	8-9_Glut	0.0123313	0.000589784	0	0	4.3_GABA
b2a_AAGATTGGCGGAACGT-1	9.1_Glut	0.0252698	0.00120861	0	0	4.3_GABA
b2a_AAGATTGGCGGAACGT-1	9.2_Glut	0.0669548	0.00320233	0	0	4.3_GABA
b2a_AAGATTGGCGGAACGT-1	9.3_Glut	0.033132	0.00158464	0	0	4.3_GABA
b2a_AAGATTGGCGGAACGT-1	9.4_Glut	0.0298197	0.00142622	0	0	4.3_GABA
b2a_AAGATTGGCGGAACGT-1	9.5_Glut	0.154484	0.00738871	0	0	4.3_GABA
b2a_AAGATTGGCGGAACGT-1	9.6_Glut	0.0185677	0.000888062	0	0	4.3_GABA
b2a_AAGATTGGCGGAACGT-1	9.7_Glut	0.0204887	0.000979938	0	0	4.3_GABA
b2a_AAGATTGGCGGAACGT-1	9.8_Glut	0.0242579	0.00116022	0	0	4.3_GABA
b2a_AAGATTGGCGGAACGT-1	10.1_Glut	0.0232343	0.00111125	0	0	4.3_GABA
b2a_AAGATTGGCGGAACGT-1	10.2_Glut	0.0135196	0.00064662	0	0	4.3_GABA
b2a_AAGATTGGCGGAACGT-1	11.1_Glut	0.0222734	0.0010653	0	0	4.3_GABA
b2a_AAGATTGGCGGAACGT-1	11.2_Glut	0.0265818	0.00127136	0	0	4.3_GABA
b2a_AAGATTGGCGGAACGT-1	11.3_Glut	0.0220363	0.00105396	0	0	4.3_GABA
b2a_AAGATTGGCGGAACGT-1	12_Glut	0.0292066	0.0013969	0	0	4.3_GABA
b2a_AAGATTGGCGGAACGT-1	13_Glut	0.0235401	0.00112588	0	0	4.3_GABA
b2a_AAGATTGGCGGAACGT-1	14_Glut	0.0926283	0.00443025	0	0	4.3_GABA
b2a_AAGATTGGCGGAACGT-1	15.1_GABA/Glut	2.34184	0.112006	2	0.105263	4.3_GABA
b2a_AAGATTGGCGGAACGT-1	15.2_GABA	1.91306	0.0914984	2	0.105263	4.3_GABA
b2a_AAGATTGGCGGAACGT-1	15.3_GABA	0.0771617	0.00369051	0	0	4.3_GABA
b2a_AAGATTGGCGGAACGT-1	15.4_GABA	1.8933	0.090553	2	0.105263	4.3_GABA
b2a_AAGATTGGCGGAACGT-1	15.5_GABA/Glut	0.115968	0.00554656	0	0	4.3_GABA
b2a_AAGATTGGCGGAACGT-1	15.6_Glut	0.0692715	0.00331314	0	0	4.3_GABA
b2a_AAGATTGGCGGAACGT-1	15.7_Glut	0.0708776	0.00338995	0	0	4.3_GABA
b2a_AAGCCGCTTTACCTTG-1	1.1_RG	0.125609	0.0247741	0	0	10.1_Glut
b2a_AAGCCGCTTTACCTTG-1	1.2_RG	0.0533523	0.0105228	0	0	10.1_Glut
b2a_AAGCCGCTTTACCTTG-1	1.3_MG	0.0175112	0.00345376	0	0	10.1_Glut
b2a_AAGCCGCTTTACCTTG-1	2.1_OPC	0.114602	0.0226031	0	0	10.1_Glut
b2a_AAGCCGCTTTACCTTG-1	2.2_Oligo	0.0158135	0.00311893	0	0	10.1_Glut
b2a_AAGCCGCTTTACCTTG-1	3_Peri	0.00216223	0.000426461	0	0	10.1_Glut
b2a_AAGCCGCTTTACCTTG-1	4.1_GABA	0.286029	0.056414	0	0	10.1_Glut
b2a_AAGCCGCTTTACCTTG-1	4.2_GABA	0.0354215	0.00698624	0	0	10.1_Glut
b2a_AAGCCGCTTTACCTTG-1	4.3_GABA	0.0402599	0.00794052	0	0	10.1_Glut
b2a_AAGCCGCTTTACCTTG-1	4.4_GABA	0.037657	0.00742715	0	0	10.1_Glut
b2a_AAGCCGCTTTACCTTG-1	4.5_GABA	0.0494698	0.00975701	0	0	10.1_Glut
b2a_AAGCCGCTTTACCTTG-1	4.6_GABA	0.0412307	0.00813199	0	0	10.1_Glut
b2a_AAGCCGCTTTACCTTG-1	4.7_GABA	0.0196693	0.00387941	0	0	10.1_Glut
b2a_AAGCCGCTTTACCTTG-1	4.8_GABA	0.0117563	0.00231871	0	0	10.1_Glut
b2a_AAGCCGCTTTACCTTG-1	5.1_GABA	0.0103049	0.00203245	0	0	10.1_Glut
b2a_AAGCCGCTTTACCTTG-1	5.2_GABA	0.0073618	0.00145198	0	0	10.1_Glut
b2a_AAGCCGCTTTACCTTG-1	6_GABA	0.0761712	0.0150234	0	0	10.1_Glut
b2a_AAGCCGCTTTACCTTG-1	7_GABA	0.0117163	0.00231082	0	0	10.1_Glut
b2a_AAGCCGCTTTACCTTG-1	8.1_Glut	0.0446125	0.008799	0	0	10.1_Glut
b2a_AAGCCGCTTTACCTTG-1	8.2_Glut	0.0195709	0.00386	0	0	10.1_Glut
b2a_AAGCCGCTTTACCTTG-1	8.3_Glut	0.0167123	0.00329619	0	0	10.1_Glut
b2a_AAGCCGCTTTACCTTG-1	8.4_Glut	0.0346539	0.00683484	0	0	10.1_Glut
b2a_AAGCCGCTTTACCTTG-1	8.5_Glut	0.00656017	0.00129387	0	0	10.1_Glut
b2a_AAGCCGCTTTACCTTG-1	8.6_Glut	0.00683197	0.00134748	0	0	10.1_Glut
b2a_AAGCCGCTTTACCTTG-1	8.7_Glut	0.0127634	0.00251735	0	0	10.1_Glut
b2a_AAGCCGCTTTACCTTG-1	8.8_Glut	0.0477154	0.00941098	0	0	10.1_Glut
b2a_AAGCCGCTTTACCTTG-1	8.9_Glut	0.0126133	0.00248774	0	0	10.1_Glut
b2a_AAGCCGCTTTACCTTG-1	8.10_Glut	0.0121724	0.00240079	0	0	10.1_Glut
b2a_AAGCCGCTTTACCTTG-1	8.11_Glut	0.231818	0.0457219	0	0	10.1_Glut
b2a_AAGCCGCTTTACCTTG-1	8-9_Glut	0.0112579	0.00222041	0	0	10.1_Glut
b2a_AAGCCGCTTTACCTTG-1	9.1_Glut	0.0140671	0.00277447	0	0	10.1_Glut
b2a_AAGCCGCTTTACCTTG-1	9.2_Glut	0.0245494	0.00484191	0	0	10.1_Glut
b2a_AAGCCGCTTTACCTTG-1	9.3_Glut	0.0238108	0.00469625	0	0	10.1_Glut
b2a_AAGCCGCTTTACCTTG-1	9.4_Glut	0.0265416	0.00523485	0	0	10.1_Glut
b2a_AAGCCGCTTTACCTTG-1	9.5_Glut	0.0110525	0.00217991	0	0	10.1_Glut
b2a_AAGCCGCTTTACCTTG-1	9.6_Glut	0.0161393	0.00318318	0	0	10.1_Glut
b2a_AAGCCGCTTTACCTTG-1	9.7_Glut	0.0288197	0.00568415	0	0	10.1_Glut
b2a_AAGCCGCTTTACCTTG-1	9.8_Glut	0.0198851	0.00392197	0	0	10.1_Glut
b2a_AAGCCGCTTTACCTTG-1	10.1_Glut	2.93091	0.578069	3	1	10.1_Glut
b2a_AAGCCGCTTTACCTTG-1	10.2_Glut	0.256157	0.0505223	0	0	10.1_Glut
b2a_AAGCCGCTTTACCTTG-1	11.1_Glut	0.0580812	0.0114555	0	0	10.1_Glut
b2a_AAGCCGCTTTACCTTG-1	11.2_Glut	0.0208852	0.00411923	0	0	10.1_Glut
b2a_AAGCCGCTTTACCTTG-1	11.3_Glut	0.011349	0.00223837	0	0	10.1_Glut
b2a_AAGCCGCTTTACCTTG-1	12_Glut	0.0230404	0.00454429	0	0	10.1_Glut
b2a_AAGCCGCTTTACCTTG-1	13_Glut	0.0174829	0.00344819	0	0	10.1_Glut
b2a_AAGCCGCTTTACCTTG-1	14_Glut	0.0264633	0.00521939	0	0	10.1_Glut
b2a_AAGCCGCTTTACCTTG-1	15.1_GABA/Glut	0.0135916	0.0026807	0	0	10.1_Glut
b2a_AAGCCGCTTTACCTTG-1	15.2_GABA	0.0138479	0.00273125	0	0	10.1_Glut
b2a_AAGCCGCTTTACCTTG-1	15.3_GABA	0.0111978	0.00220855	0	0	10.1_Glut
b2a_AAGCCGCTTTACCTTG-1	15.4_GABA	0.0151694	0.00299188	0	0	10.1_Glut
b2a_AAGCCGCTTTACCTTG-1	15.5_GABA/Glut	0.0222374	0.00438592	0	0	10.1_Glut
b2a_AAGCCGCTTTACCTTG-1	15.6_Glut	0.0080789	0.00159342	0	0	10.1_Glut
b2a_AAGCCGCTTTACCTTG-1	15.7_Glut	0.0634403	0.0125124	0	0	10.1_Glut
b2a_AAGCTCGTGCCAAGTC-1	1.1_RG	0.851225	0.11653	1	0.2	1.1_RG
b2a_AAGCTCGTGCCAAGTC-1	1.2_RG	1.17472	0.160816	1	0.2	1.1_RG
b2a_AAGCTCGTGCCAAGTC-1	1.3_MG	0.235689	0.0322652	0	0	1.1_RG
b2a_AAGCTCGTGCCAAGTC-1	2.1_OPC	0.0401942	0.00550248	0	0	1.1_RG
b2a_AAGCTCGTGCCAAGTC-1	2.2_Oligo	0.017173	0.00235094	0	0	1.1_RG
b2a_AAGCTCGTGCCAAGTC-1	3_Peri	0.0945604	0.0129451	0	0	1.1_RG
b2a_AAGCTCGTGCCAAGTC-1	4.1_GABA	0.0234106	0.00320485	0	0	1.1_RG
b2a_AAGCTCGTGCCAAGTC-1	4.2_GABA	0.0112595	0.0015414	0	0	1.1_RG
b2a_AAGCTCGTGCCAAGTC-1	4.3_GABA	0.0385987	0.00528406	0	0	1.1_RG
b2a_AAGCTCGTGCCAAGTC-1	4.4_GABA	0.0200842	0.00274947	0	0	1.1_RG
b2a_AAGCTCGTGCCAAGTC-1	4.5_GABA	0.017215	0.00235668	0	0	1.1_RG
b2a_AAGCTCGTGCCAAGTC-1	4.6_GABA	0.0154526	0.00211543	0	0	1.1_RG
b2a_AAGCTCGTGCCAAGTC-1	4.7_GABA	0.0182067	0.00249245	0	0	1.1_RG
b2a_AAGCTCGTGCCAAGTC-1	4.8_GABA	0.0226059	0.00309469	0	0	1.1_RG
b2a_AAGCTCGTGCCAAGTC-1	5.1_GABA	0.901087	0.123356	1	0.2	1.1_RG
b2a_AAGCTCGTGCCAAGTC-1	5.2_GABA	0.609341	0.0834171	1	0.2	1.1_RG
b2a_AAGCTCGTGCCAAGTC-1	6_GABA	0.0353208	0.00483533	0	0	1.1_RG
b2a_AAGCTCGTGCCAAGTC-1	7_GABA	0.126662	0.0173396	0	0	1.1_RG
b2a_AAGCTCGTGCCAAGTC-1	8.1_Glut	0.0206916	0.00283262	0	0	1.1_RG
b2a_AAGCTCGTGCCAAGTC-1	8.2_Glut	0.0144109	0.00197281	0	0	1.1_RG
b2a_AAGCTCGTGCCAAGTC-1	8.3_Glut	0.0159923	0.0021893	0	0	1.1_RG
b2a_AAGCTCGTGCCAAGTC-1	8.4_Glut	0.0159745	0.00218687	0	0	1.1_RG
b2a_AAGCTCGTGCCAAGTC-1	8.5_Glut	0.0226555	0.00310147	0	0	1.1_RG
b2a_AAGCTCGTGCCAAGTC-1	8.6_Glut	0.0192396	0.00263384	0	0	1.1_RG
b2a_AAGCTCGTGCCAAGTC-1	8.7_Glut	0.0355434	0.00486579	0	0	1.1_RG
b2a_AAGCTCGTGCCAAGTC-1	8.8_Glut	0.0117056	0.00160246	0	0	1.1_RG
b2a_AAGCTCGTGCCAAGTC-1	8.9_Glut	0.0157601	0.00215751	0	0	1.1_RG
b2a_AAGCTCGTGCCAAGTC-1	8.10_Glut	0.0172321	0.00235903	0	0	1.1_RG
b2a_AAGCTCGTGCCAAGTC-1	8.11_Glut	0.00907215	0.00124195	0	0	1.1_RG
b2a_AAGCTCGTGCCAAGTC-1	8-9_Glut	0.0125064	0.00171209	0	0	1.1_RG
b2a_AAGCTCGTGCCAAGTC-1	9.1_Glut	0.0147113	0.00201394	0	0	1.1_RG
b2a_AAGCTCGTGCCAAGTC-1	9.2_Glut	0.0118571	0.00162321	0	0	1.1_RG
b2a_AAGCTCGTGCCAAGTC-1	9.3_Glut	0.0112195	0.00153592	0	0	1.1_RG
b2a_AAGCTCGTGCCAAGTC-1	9.4_Glut	0.0221149	0.00302746	0	0	1.1_RG
b2a_AAGCTCGTGCCAAGTC-1	9.5_Glut	0.0445333	0.00609648	0	0	1.1_RG
b2a_AAGCTCGTGCCAAGTC-1	9.6_Glut	0.0129618	0.00177444	0	0	1.1_RG
b2a_AAGCTCGTGCCAAGTC-1	9.7_Glut	0.0166075	0.00227353	0	0	1.1_RG
b2a_AAGCTCGTGCCAAGTC-1	9.8_Glut	0.0244016	0.00334052	0	0	1.1_RG
b2a_AAGCTCGTGCCAAGTC-1	10.1_Glut	0.0169216	0.00231652	0	0	1.1_RG
b2a_AAGCTCGTGCCAAGTC-1	10.2_Glut	0.0111466	0.00152594	0	0	1.1_RG
b2a_AAGCTCGTGCCAAGTC-1	11.1_Glut	0.0221563	0.00303313	0	0	1.1_RG
b2a_AAGCTCGTGCCAAGTC-1	11.2_Glut	0.0100705	0.00137863	0	0	1.1_RG
b2a_AAGCTCGTGCCAAGTC-1	11.3_Glut	0.0235196	0.00321976	0	0	1.1_RG
b2a_AAGCTCGTGCCAAGTC-1	12_Glut	0.015571	0.00213163	0	0	1.1_RG
b2a_AAGCTCGTGCCAAGTC-1	13_Glut	0.0214995	0.00294322	0	0	1.1_RG
b2a_AAGCTCGTGCCAAGTC-1	14_Glut	0.0565756	0.00774504	0	0	1.1_RG
b2a_AAGCTCGTGCCAAGTC-1	15.1_GABA/Glut	0.258716	0.0354175	0	0	1.1_RG
b2a_AAGCTCGTGCCAAGTC-1	15.2_GABA	0.423022	0.0579105	0	0	1.1_RG
b2a_AAGCTCGTGCCAAGTC-1	15.3_GABA	0.0255984	0.00350436	0	0	1.1_RG
b2a_AAGCTCGTGCCAAGTC-1	15.4_GABA	0.236607	0.0323909	0	0	1.1_RG
b2a_AAGCTCGTGCCAAGTC-1	15.5_GABA/Glut	0.0267505	0.00366207	0	0	1.1_RG
b2a_AAGCTCGTGCCAAGTC-1	15.6_Glut	1.31854	0.180505	1	0.2	1.1_RG
b2a_AAGCTCGTGCCAAGTC-1	15.7_Glut	0.216053	0.0295771	0	0	1.1_RG
b2a_AAGGATCGATCGCTTG-1	1.1_RG	0.057628	0.0166764	0	0	13_Glut
b2a_AAGGATCGATCGCTTG-1	1.2_RG	0.0343421	0.00993796	0	0	13_Glut
b2a_AAGGATCGATCGCTTG-1	1.3_MG	0.109474	0.0316798	0	0	13_Glut
b2a_AAGGATCGATCGCTTG-1	2.1_OPC	0.0616014	0.0178263	0	0	13_Glut
b2a_AAGGATCGATCGCTTG-1	2.2_Oligo	0.0942972	0.0272878	0	0	13_Glut
b2a_AAGGATCGATCGCTTG-1	3_Peri	0.000815826	0.000236085	0	0	13_Glut
b2a_AAGGATCGATCGCTTG-1	4.1_GABA	0.0140742	0.00407281	0	0	13_Glut
b2a_AAGGATCGATCGCTTG-1	4.2_GABA	0.01973	0.00570949	0	0	13_Glut
b2a_AAGGATCGATCGCTTG-1	4.3_GABA	0.0174472	0.0050489	0	0	13_Glut
b2a_AAGGATCGATCGCTTG-1	4.4_GABA	0.0112247	0.0032482	0	0	13_Glut
b2a_AAGGATCGATCGCTTG-1	4.5_GABA	0.0091259	0.00264086	0	0	13_Glut
b2a_AAGGATCGATCGCTTG-1	4.6_GABA	0.00775473	0.00224407	0	0	13_Glut
b2a_AAGGATCGATCGCTTG-1	4.7_GABA	0.0529978	0.0153366	0	0	13_Glut
b2a_AAGGATCGATCGCTTG-1	4.8_GABA	0.00766291	0.0022175	0	0	13_Glut
b2a_AAGGATCGATCGCTTG-1	5.1_GABA	0.00703044	0.00203447	0	0	13_Glut
b2a_AAGGATCGATCGCTTG-1	5.2_GABA	0.00502182	0.00145322	0	0	13_Glut
b2a_AAGGATCGATCGCTTG-1	6_GABA	0.151403	0.0438131	0	0	13_Glut
b2a_AAGGATCGATCGCTTG-1	7_GABA	0.00419584	0.0012142	0	0	13_Glut
b2a_AAGGATCGATCGCTTG-1	8.1_Glut	0.0201705	0.00583696	0	0	13_Glut
b2a_AAGGATCGATCGCTTG-1	8.2_Glut	0.0403493	0.0116763	0	0	13_Glut
b2a_AAGGATCGATCGCTTG-1	8.3_Glut	0.0183989	0.0053243	0	0	13_Glut
b2a_AAGGATCGATCGCTTG-1	8.4_Glut	0.0127137	0.0036791	0	0	13_Glut
b2a_AAGGATCGATCGCTTG-1	8.5_Glut	0.0336579	0.00973996	0	0	13_Glut
b2a_AAGGATCGATCGCTTG-1	8.6_Glut	0.0541052	0.015657	0	0	13_Glut
b2a_AAGGATCGATCGCTTG-1	8.7_Glut	0.0117957	0.00341345	0	0	13_Glut
b2a_AAGGATCGATCGCTTG-1	8.8_Glut	0.0129402	0.00374465	0	0	13_Glut
b2a_AAGGATCGATCGCTTG-1	8.9_Glut	0.0494091	0.0142981	0	0	13_Glut
b2a_AAGGATCGATCGCTTG-1	8.10_Glut	0.0102322	0.002961	0	0	13_Glut
b2a_AAGGATCGATCGCTTG-1	8.11_Glut	0.0274185	0.00793438	0	0	13_Glut
b2a_AAGGATCGATCGCTTG-1	8-9_Glut	0.195201	0.0564874	0	0	13_Glut
b2a_AAGGATCGATCGCTTG-1	9.1_Glut	0.0681801	0.01973	0	0	13_Glut
b2a_AAGGATCGATCGCTTG-1	9.2_Glut	0.0191088	0.00552973	0	0	13_Glut
b2a_AAGGATCGATCGCTTG-1	9.3_Glut	0.0307589	0.00890105	0	0	13_Glut
b2a_AAGGATCGATCGCTTG-1	9.4_Glut	0.0223933	0.00648018	0	0	13_Glut
b2a_AAGGATCGATCGCTTG-1	9.5_Glut	0.0121868	0.00352663	0	0	13_Glut
b2a_AAGGATCGATCGCTTG-1	9.6_Glut	0.273729	0.0792119	0	0	13_Glut
b2a_AAGGATCGATCGCTTG-1	9.7_Glut	0.354238	0.10251	0	0	13_Glut
b2a_AAGGATCGATCGCTTG-1	9.8_Glut	0.211751	0.0612767	0	0	13_Glut
b2a_AAGGATCGATCGCTTG-1	10.1_Glut	0.0259725	0.00751595	0	0	13_Glut
b2a_AAGGATCGATCGCTTG-1	10.2_Glut	0.0149258	0.00431924	0	0	13_Glut
b2a_AAGGATCGATCGCTTG-1	11.1_Glut	0.00933854	0.0027024	0	0	13_Glut
b2a_AAGGATCGATCGCTTG-1	11.2_Glut	0.0124567	0.00360473	0	0	13_Glut
b2a_AAGGATCGATCGCTTG-1	11.3_Glut	0.0203377	0.00588533	0	0	13_Glut
b2a_AAGGATCGATCGCTTG-1	12_Glut	0.0193347	0.00559508	0	0	13_Glut
b2a_AAGGATCGATCGCTTG-1	13_Glut	1	0.289381	1	1	13_Glut
b2a_AAGGATCGATCGCTTG-1	14_Glut	0.0181428	0.00525017	0	0	13_Glut
b2a_AAGGATCGATCGCTTG-1	15.1_GABA/Glut	0.0296158	0.00857025	0	0	13_Glut
b2a_AAGGATCGATCGCTTG-1	15.2_GABA	0.0348126	0.0100741	0	0	13_Glut
b2a_AAGGATCGATCGCTTG-1	15.3_GABA	0.0283281	0.00819761	0	0	13_Glut
b2a_AAGGATCGATCGCTTG-1	15.4_GABA	0.0307964	0.0089119	0	0	13_Glut
b2a_AAGGATCGATCGCTTG-1	15.5_GABA/Glut	0.0106298	0.00307605	0	0	13_Glut
b2a_AAGGATCGATCGCTTG-1	15.6_Glut	0.018683	0.00540649	0	0	13_Glut
b2a_AAGGATCGATCGCTTG-1	15.7_Glut	0.0377139	0.0109137	0	0	13_Glut
b2a_AAGGATGAGGGACCTC-1	1.1_RG	4.42276	0.305964	4	0.333333	1.1_RG
b2a_AAGGATGAGGGACCTC-1	1.2_RG	0.0425437	0.00294316	0	0	1.1_RG
b2a_AAGGATGAGGGACCTC-1	1.3_MG	0.312646	0.0216287	0	0	1.1_RG
b2a_AAGGATGAGGGACCTC-1	2.1_OPC	0.25071	0.017344	0	0	1.1_RG
b2a_AAGGATGAGGGACCTC-1	2.2_Oligo	0.0070429	0.000487225	0	0	1.1_RG
b2a_AAGGATGAGGGACCTC-1	3_Peri	0.0158737	0.00109814	0	0	1.1_RG
b2a_AAGGATGAGGGACCTC-1	4.1_GABA	0.0260965	0.00180535	0	0	1.1_RG
b2a_AAGGATGAGGGACCTC-1	4.2_GABA	0.0259973	0.00179849	0	0	1.1_RG
b2a_AAGGATGAGGGACCTC-1	4.3_GABA	2.96734	0.205279	3	0.25	1.1_RG
b2a_AAGGATGAGGGACCTC-1	4.4_GABA	0.575345	0.0398021	1	0.0833333	1.1_RG
b2a_AAGGATGAGGGACCTC-1	4.5_GABA	0.138101	0.00955381	0	0	1.1_RG
b2a_AAGGATGAGGGACCTC-1	4.6_GABA	0.0906186	0.00626896	0	0	1.1_RG
b2a_AAGGATGAGGGACCTC-1	4.7_GABA	0.283024	0.0195795	0	0	1.1_RG
b2a_AAGGATGAGGGACCTC-1	4.8_GABA	1.73064	0.119725	2	0.166667	1.1_RG
b2a_AAGGATGAGGGACCTC-1	5.1_GABA	0.231022	0.015982	0	0	1.1_RG
b2a_AAGGATGAGGGACCTC-1	5.2_GABA	0.167343	0.0115767	0	0	1.1_RG
b2a_AAGGATGAGGGACCTC-1	6_GABA	0.0144506	0.000999686	0	0	1.1_RG
b2a_AAGGATGAGGGACCTC-1	7_GABA	0.0496035	0.00343155	0	0	1.1_RG
b2a_AAGGATGAGGGACCTC-1	8.1_Glut	0.010445	0.000722581	0	0	1.1_RG
b2a_AAGGATGAGGGACCTC-1	8.2_Glut	0.0064184	0.000444022	0	0	1.1_RG
b2a_AAGGATGAGGGACCTC-1	8.3_Glut	0.00473622	0.00032765	0	0	1.1_RG
b2a_AAGGATGAGGGACCTC-1	8.4_Glut	0.0157771	0.00109146	0	0	1.1_RG
b2a_AAGGATGAGGGACCTC-1	8.5_Glut	0.00675231	0.000467122	0	0	1.1_RG
b2a_AAGGATGAGGGACCTC-1	8.6_Glut	0.0121816	0.000842721	0	0	1.1_RG
b2a_AAGGATGAGGGACCTC-1	8.7_Glut	0.0178442	0.00123445	0	0	1.1_RG
b2a_AAGGATGAGGGACCTC-1	8.8_Glut	0.00594179	0.000411051	0	0	1.1_RG
b2a_AAGGATGAGGGACCTC-1	8.9_Glut	0.00731479	0.000506034	0	0	1.1_RG
b2a_AAGGATGAGGGACCTC-1	8.10_Glut	0.00628092	0.000434512	0	0	1.1_RG
b2a_AAGGATGAGGGACCTC-1	8.11_Glut	0.00567876	0.000392854	0	0	1.1_RG
b2a_AAGGATGAGGGACCTC-1	8-9_Glut	0.00448875	0.00031053	0	0	1.1_RG
b2a_AAGGATGAGGGACCTC-1	9.1_Glut	0.0107487	0.000743589	0	0	1.1_RG
b2a_AAGGATGAGGGACCTC-1	9.2_Glut	0.0268902	0.00186026	0	0	1.1_RG
b2a_AAGGATGAGGGACCTC-1	9.3_Glut	0.013326	0.000921886	0	0	1.1_RG
b2a_AAGGATGAGGGACCTC-1	9.4_Glut	0.0154358	0.00106784	0	0	1.1_RG
b2a_AAGGATGAGGGACCTC-1	9.5_Glut	0.523526	0.0362173	1	0.0833333	1.1_RG
b2a_AAGGATGAGGGACCTC-1	9.6_Glut	0.0107668	0.000744844	0	0	1.1_RG
b2a_AAGGATGAGGGACCTC-1	9.7_Glut	0.0088796	0.000614287	0	0	1.1_RG
b2a_AAGGATGAGGGACCTC-1	9.8_Glut	0.00707443	0.000489407	0	0	1.1_RG
b2a_AAGGATGAGGGACCTC-1	10.1_Glut	0.0111346	0.000770284	0	0	1.1_RG
b2a_AAGGATGAGGGACCTC-1	10.2_Glut	0.00823845	0.000569933	0	0	1.1_RG
b2a_AAGGATGAGGGACCTC-1	11.1_Glut	0.009101	0.000629604	0	0	1.1_RG
b2a_AAGGATGAGGGACCTC-1	11.2_Glut	0.00838115	0.000579805	0	0	1.1_RG
b2a_AAGGATGAGGGACCTC-1	11.3_Glut	0.00948695	0.000656303	0	0	1.1_RG
b2a_AAGGATGAGGGACCTC-1	12_Glut	0.0104953	0.000726058	0	0	1.1_RG
b2a_AAGGATGAGGGACCTC-1	13_Glut	0.0127345	0.000880969	0	0	1.1_RG
b2a_AAGGATGAGGGACCTC-1	14_Glut	0.0293451	0.00203008	0	0	1.1_RG
b2a_AAGGATGAGGGACCTC-1	15.1_GABA/Glut	0.488582	0.0337999	0	0	1.1_RG
b2a_AAGGATGAGGGACCTC-1	15.2_GABA	0.414702	0.028689	0	0	1.1_RG
b2a_AAGGATGAGGGACCTC-1	15.3_GABA	0.0556582	0.00385041	0	0	1.1_RG
b2a_AAGGATGAGGGACCTC-1	15.4_GABA	1.21103	0.0837789	1	0.0833333	1.1_RG
b2a_AAGGATGAGGGACCTC-1	15.5_GABA/Glut	0.0368551	0.00254962	0	0	1.1_RG
b2a_AAGGATGAGGGACCTC-1	15.6_Glut	0.0302868	0.00209523	0	0	1.1_RG
b2a_AAGGATGAGGGACCTC-1	15.7_Glut	0.0474261	0.00328092	0	0	1.1_RG
b2a_AAGGCAGGCTGTCTCC-1	1.1_RG	0.659089	0.0901637	1	0.2	9.1_Glut
b2a_AAGGCAGGCTGTCTCC-1	1.2_RG	0.0368135	0.0050361	0	0	9.1_Glut
b2a_AAGGCAGGCTGTCTCC-1	1.3_MG	1.05967	0.144964	1	0.2	9.1_Glut
b2a_AAGGCAGGCTGTCTCC-1	2.1_OPC	0.0283647	0.00388031	0	0	9.1_Glut
b2a_AAGGCAGGCTGTCTCC-1	2.2_Oligo	0.0383807	0.0052505	0	0	9.1_Glut
b2a_AAGGCAGGCTGTCTCC-1	3_Peri	0.0101277	0.00138547	0	0	9.1_Glut
b2a_AAGGCAGGCTGTCTCC-1	4.1_GABA	0.0177947	0.00243432	0	0	9.1_Glut
b2a_AAGGCAGGCTGTCTCC-1	4.2_GABA	0.0153543	0.00210047	0	0	9.1_Glut
b2a_AAGGCAGGCTGTCTCC-1	4.3_GABA	0.0148303	0.00202879	0	0	9.1_Glut
b2a_AAGGCAGGCTGTCTCC-1	4.4_GABA	0.00987088	0.00135034	0	0	9.1_Glut
b2a_AAGGCAGGCTGTCTCC-1	4.5_GABA	0.014131	0.00193312	0	0	9.1_Glut
b2a_AAGGCAGGCTGTCTCC-1	4.6_GABA	0.0190473	0.00260569	0	0	9.1_Glut
b2a_AAGGCAGGCTGTCTCC-1	4.7_GABA	0.0184754	0.00252744	0	0	9.1_Glut
b2a_AAGGCAGGCTGTCTCC-1	4.8_GABA	0.0108356	0.00148231	0	0	9.1_Glut
b2a_AAGGCAGGCTGTCTCC-1	5.1_GABA	0.0119202	0.0016307	0	0	9.1_Glut
b2a_AAGGCAGGCTGTCTCC-1	5.2_GABA	0.0097128	0.00132872	0	0	9.1_Glut
b2a_AAGGCAGGCTGTCTCC-1	6_GABA	0.0192517	0.00263364	0	0	9.1_Glut
b2a_AAGGCAGGCTGTCTCC-1	7_GABA	0.0425467	0.00582041	0	0	9.1_Glut
b2a_AAGGCAGGCTGTCTCC-1	8.1_Glut	0.0222687	0.00304638	0	0	9.1_Glut
b2a_AAGGCAGGCTGTCTCC-1	8.2_Glut	0.018583	0.00254216	0	0	9.1_Glut
b2a_AAGGCAGGCTGTCTCC-1	8.3_Glut	0.0123085	0.00168381	0	0	9.1_Glut
b2a_AAGGCAGGCTGTCTCC-1	8.4_Glut	0.0294898	0.00403422	0	0	9.1_Glut
b2a_AAGGCAGGCTGTCTCC-1	8.5_Glut	0.00963481	0.00131805	0	0	9.1_Glut
b2a_AAGGCAGGCTGTCTCC-1	8.6_Glut	0.0216268	0.00295856	0	0	9.1_Glut
b2a_AAGGCAGGCTGTCTCC-1	8.7_Glut	0.0345812	0.00473073	0	0	9.1_Glut
b2a_AAGGCAGGCTGTCTCC-1	8.8_Glut	0.0245934	0.00336439	0	0	9.1_Glut
b2a_AAGGCAGGCTGTCTCC-1	8.9_Glut	0.0121207	0.00165812	0	0	9.1_Glut
b2a_AAGGCAGGCTGTCTCC-1	8.10_Glut	0.0235661	0.00322386	0	0	9.1_Glut
b2a_AAGGCAGGCTGTCTCC-1	8.11_Glut	0.105275	0.0144017	0	0	9.1_Glut
b2a_AAGGCAGGCTGTCTCC-1	8-9_Glut	0.0231757	0.00317045	0	0	9.1_Glut
b2a_AAGGCAGGCTGTCTCC-1	9.1_Glut	1.52813	0.209049	2	0.4	9.1_Glut
b2a_AAGGCAGGCTGTCTCC-1	9.2_Glut	0.143428	0.0196211	0	0	9.1_Glut
b2a_AAGGCAGGCTGTCTCC-1	9.3_Glut	0.578322	0.0791149	1	0.2	9.1_Glut
b2a_AAGGCAGGCTGTCTCC-1	9.4_Glut	0.0669733	0.00916199	0	0	9.1_Glut
b2a_AAGGCAGGCTGTCTCC-1	9.5_Glut	0.133519	0.0182654	0	0	9.1_Glut
b2a_AAGGCAGGCTGTCTCC-1	9.6_Glut	0.407317	0.0557213	0	0	9.1_Glut
b2a_AAGGCAGGCTGTCTCC-1	9.7_Glut	0.375951	0.0514304	0	0	9.1_Glut
b2a_AAGGCAGGCTGTCTCC-1	9.8_Glut	0.331839	0.0453958	0	0	9.1_Glut
b2a_AAGGCAGGCTGTCTCC-1	10.1_Glut	0.418269	0.0572195	0	0	9.1_Glut
b2a_AAGGCAGGCTGTCTCC-1	10.2_Glut	0.44497	0.0608722	0	0	9.1_Glut
b2a_AAGGCAGGCTGTCTCC-1	11.1_Glut	0.0637951	0.0087272	0	0	9.1_Glut
b2a_AAGGCAGGCTGTCTCC-1	11.2_Glut	0.072159	0.00987139	0	0	9.1_Glut
b2a_AAGGCAGGCTGTCTCC-1	11.3_Glut	0.0426357	0.00583259	0	0	9.1_Glut
b2a_AAGGCAGGCTGTCTCC-1	12_Glut	0.02266	0.00309989	0	0	9.1_Glut
b2a_AAGGCAGGCTGTCTCC-1	13_Glut	0.0353211	0.00483194	0	0	9.1_Glut
b2a_AAGGCAGGCTGTCTCC-1	14_Glut	0.0434251	0.00594059	0	0	9.1_Glut
b2a_AAGGCAGGCTGTCTCC-1	15.1_GABA/Glut	0.0236808	0.00323955	0	0	9.1_Glut
b2a_AAGGCAGGCTGTCTCC-1	15.2_GABA	0.0143671	0.00196542	0	0	9.1_Glut
b2a_AAGGCAGGCTGTCTCC-1	15.3_GABA	0.00402843	0.000551091	0	0	9.1_Glut
b2a_AAGGCAGGCTGTCTCC-1	15.4_GABA	0.0111785	0.00152923	0	0	9.1_Glut
b2a_AAGGCAGGCTGTCTCC-1	15.5_GABA/Glut	0.0362971	0.00496547	0	0	9.1_Glut
b2a_AAGGCAGGCTGTCTCC-1	15.6_Glut	0.0135712	0.00185654	0	0	9.1_Glut
b2a_AAGGCAGGCTGTCTCC-1	15.7_Glut	0.124629	0.0170493	0	0	9.1_Glut
b2a_AAGGGACAGATTCTGT-1	1.1_RG	0.867106	0.0514778	1	0.0714286	4.3_GABA
b2a_AAGGGACAGATTCTGT-1	1.2_RG	0.0717073	0.00425707	0	0	4.3_GABA
b2a_AAGGGACAGATTCTGT-1	1.3_MG	0.361199	0.0214434	0	0	4.3_GABA
b2a_AAGGGACAGATTCTGT-1	2.1_OPC	0.133381	0.00791851	0	0	4.3_GABA
b2a_AAGGGACAGATTCTGT-1	2.2_Oligo	0.0230241	0.00136688	0	0	4.3_GABA
b2a_AAGGGACAGATTCTGT-1	3_Peri	0.00789377	0.000468633	0	0	4.3_GABA
b2a_AAGGGACAGATTCTGT-1	4.1_GABA	0.0575408	0.00341605	0	0	4.3_GABA
b2a_AAGGGACAGATTCTGT-1	4.2_GABA	0.0354444	0.00210424	0	0	4.3_GABA
b2a_AAGGGACAGATTCTGT-1	4.3_GABA	3.8996	0.231509	4	0.285714	4.3_GABA
b2a_AAGGGACAGATTCTGT-1	4.4_GABA	0.948848	0.0563307	1	0.0714286	4.3_GABA
b2a_AAGGGACAGATTCTGT-1	4.5_GABA	0.159259	0.00945478	0	0	4.3_GABA
b2a_AAGGGACAGATTCTGT-1	4.6_GABA	0.146354	0.00868866	0	0	4.3_GABA
b2a_AAGGGACAGATTCTGT-1	4.7_GABA	0.132482	0.00786513	0	0	4.3_GABA
b2a_AAGGGACAGATTCTGT-1	4.8_GABA	1.48517	0.0881709	1	0.0714286	4.3_GABA
b2a_AAGGGACAGATTCTGT-1	5.1_GABA	0.166267	0.00987083	0	0	4.3_GABA
b2a_AAGGGACAGATTCTGT-1	5.2_GABA	0.187891	0.0111546	0	0	4.3_GABA
b2a_AAGGGACAGATTCTGT-1	6_GABA	0.0401984	0.00238647	0	0	4.3_GABA
b2a_AAGGGACAGATTCTGT-1	7_GABA	0.128626	0.0076362	0	0	4.3_GABA
b2a_AAGGGACAGATTCTGT-1	8.1_Glut	0.0181338	0.00107656	0	0	4.3_GABA
b2a_AAGGGACAGATTCTGT-1	8.2_Glut	0.0089348	0.000530435	0	0	4.3_GABA
b2a_AAGGGACAGATTCTGT-1	8.3_Glut	0.015625	0.000927618	0	0	4.3_GABA
b2a_AAGGGACAGATTCTGT-1	8.4_Glut	0.0251286	0.00149182	0	0	4.3_GABA
b2a_AAGGGACAGATTCTGT-1	8.5_Glut	0.0103339	0.0006135	0	0	4.3_GABA
b2a_AAGGGACAGATTCTGT-1	8.6_Glut	0.0214527	0.00127359	0	0	4.3_GABA
b2a_AAGGGACAGATTCTGT-1	8.7_Glut	0.0183318	0.00108831	0	0	4.3_GABA
b2a_AAGGGACAGATTCTGT-1	8.8_Glut	0.0142328	0.000844963	0	0	4.3_GABA
b2a_AAGGGACAGATTCTGT-1	8.9_Glut	0.0107	0.000635228	0	0	4.3_GABA
b2a_AAGGGACAGATTCTGT-1	8.10_Glut	0.00831594	0.000493696	0	0	4.3_GABA
b2a_AAGGGACAGATTCTGT-1	8.11_Glut	0.0109548	0.00065036	0	0	4.3_GABA
b2a_AAGGGACAGATTCTGT-1	8-9_Glut	0.0116179	0.000689726	0	0	4.3_GABA
b2a_AAGGGACAGATTCTGT-1	9.1_Glut	0.0196749	0.00116805	0	0	4.3_GABA
b2a_AAGGGACAGATTCTGT-1	9.2_Glut	0.0337174	0.00200172	0	0	4.3_GABA
b2a_AAGGGACAGATTCTGT-1	9.3_Glut	0.0219883	0.00130539	0	0	4.3_GABA
b2a_AAGGGACAGATTCTGT-1	9.4_Glut	0.0195435	0.00116024	0	0	4.3_GABA
b2a_AAGGGACAGATTCTGT-1	9.5_Glut	0.187702	0.0111434	0	0	4.3_GABA
b2a_AAGGGACAGATTCTGT-1	9.6_Glut	0.0159444	0.000946577	0	0	4.3_GABA
b2a_AAGGGACAGATTCTGT-1	9.7_Glut	0.0125888	0.000747364	0	0	4.3_GABA
b2a_AAGGGACAGATTCTGT-1	9.8_Glut	0.0176034	0.00104507	0	0	4.3_GABA
b2a_AAGGGACAGATTCTGT-1	10.1_Glut	0.0198184	0.00117657	0	0	4.3_GABA
b2a_AAGGGACAGATTCTGT-1	10.2_Glut	0.0141384	0.000839358	0	0	4.3_GABA
b2a_AAGGGACAGATTCTGT-1	11.1_Glut	0.0158005	0.000938034	0	0	4.3_GABA
b2a_AAGGGACAGATTCTGT-1	11.2_Glut	0.0183474	0.00108924	0	0	4.3_GABA
b2a_AAGGGACAGATTCTGT-1	11.3_Glut	0.0154337	0.000916261	0	0	4.3_GABA
b2a_AAGGGACAGATTCTGT-1	12_Glut	0.0160203	0.000951085	0	0	4.3_GABA
b2a_AAGGGACAGATTCTGT-1	13_Glut	0.0302557	0.0017962	0	0	4.3_GABA
b2a_AAGGGACAGATTCTGT-1	14_Glut	0.0714515	0.00424189	0	0	4.3_GABA
b2a_AAGGGACAGATTCTGT-1	15.1_GABA/Glut	1.76379	0.104712	2	0.142857	4.3_GABA
b2a_AAGGGACAGATTCTGT-1	15.2_GABA	2.14244	0.127191	2	0.142857	4.3_GABA
b2a_AAGGGACAGATTCTGT-1	15.3_GABA	0.459424	0.0272748	0	0	4.3_GABA
b2a_AAGGGACAGATTCTGT-1	15.4_GABA	2.5974	0.154201	3	0.214286	4.3_GABA
b2a_AAGGGACAGATTCTGT-1	15.5_GABA/Glut	0.0937214	0.00556399	0	0	4.3_GABA
b2a_AAGGGACAGATTCTGT-1	15.6_Glut	0.101686	0.00603681	0	0	4.3_GABA
b2a_AAGGGACAGATTCTGT-1	15.7_Glut	0.130017	0.00771877	0	0	4.3_GABA
b2a_AAGGTATCCTAATATA-1	1.1_RG	0.498755	0.0325714	0	0	5.1_GABA
b2a_AAGGTATCCTAATATA-1	1.2_RG	0.447944	0.0292532	0	0	5.1_GABA
b2a_AAGGTATCCTAATATA-1	1.3_MG	0.0670732	0.00438024	0	0	5.1_GABA
b2a_AAGGTATCCTAATATA-1	2.1_OPC	0.119245	0.00778737	0	0	5.1_GABA
b2a_AAGGTATCCTAATATA-1	2.2_Oligo	0.00855376	0.000558606	0	0	5.1_GABA
b2a_AAGGTATCCTAATATA-1	3_Peri	0.138281	0.0090305	0	0	5.1_GABA
b2a_AAGGTATCCTAATATA-1	4.1_GABA	0.0553182	0.00361258	0	0	5.1_GABA
b2a_AAGGTATCCTAATATA-1	4.2_GABA	0.0208941	0.00136449	0	0	5.1_GABA
b2a_AAGGTATCCTAATATA-1	4.3_GABA	0.0570336	0.0037246	0	0	5.1_GABA
b2a_AAGGTATCCTAATATA-1	4.4_GABA	0.0693443	0.00452855	0	0	5.1_GABA
b2a_AAGGTATCCTAATATA-1	4.5_GABA	0.0259362	0.00169377	0	0	5.1_GABA
b2a_AAGGTATCCTAATATA-1	4.6_GABA	0.0160963	0.00105117	0	0	5.1_GABA
b2a_AAGGTATCCTAATATA-1	4.7_GABA	0.0166387	0.0010866	0	0	5.1_GABA
b2a_AAGGTATCCTAATATA-1	4.8_GABA	0.0289813	0.00189263	0	0	5.1_GABA
b2a_AAGGTATCCTAATATA-1	5.1_GABA	10.6597	0.696135	11	0.846154	5.1_GABA
b2a_AAGGTATCCTAATATA-1	5.2_GABA	1.79067	0.11694	2	0.153846	5.1_GABA
b2a_AAGGTATCCTAATATA-1	6_GABA	0.0208045	0.00135864	0	0	5.1_GABA
b2a_AAGGTATCCTAATATA-1	7_GABA	0.316024	0.020638	0	0	5.1_GABA
b2a_AAGGTATCCTAATATA-1	8.1_Glut	0.0200784	0.00131123	0	0	5.1_GABA
b2a_AAGGTATCCTAATATA-1	8.2_Glut	0.0165253	0.00107919	0	0	5.1_GABA
b2a_AAGGTATCCTAATATA-1	8.3_Glut	0.0214913	0.0014035	0	0	5.1_GABA
b2a_AAGGTATCCTAATATA-1	8.4_Glut	0.0286401	0.00187035	0	0	5.1_GABA
b2a_AAGGTATCCTAATATA-1	8.5_Glut	0.0153393	0.00100174	0	0	5.1_GABA
b2a_AAGGTATCCTAATATA-1	8.6_Glut	0.0155019	0.00101235	0	0	5.1_GABA
b2a_AAGGTATCCTAATATA-1	8.7_Glut	0.0218311	0.00142569	0	0	5.1_GABA
b2a_AAGGTATCCTAATATA-1	8.8_Glut	0.0186535	0.00121817	0	0	5.1_GABA
b2a_AAGGTATCCTAATATA-1	8.9_Glut	0.0149568	0.000976762	0	0	5.1_GABA
b2a_AAGGTATCCTAATATA-1	8.10_Glut	0.00724149	0.000472908	0	0	5.1_GABA
b2a_AAGGTATCCTAATATA-1	8.11_Glut	0.00698347	0.000456058	0	0	5.1_GABA
b2a_AAGGTATCCTAATATA-1	8-9_Glut	0.0123737	0.000808071	0	0	5.1_GABA
b2a_AAGGTATCCTAATATA-1	9.1_Glut	0.0141739	0.000925634	0	0	5.1_GABA
b2a_AAGGTATCCTAATATA-1	9.2_Glut	0.0283109	0.00184885	0	0	5.1_GABA
b2a_AAGGTATCCTAATATA-1	9.3_Glut	0.0179317	0.00117104	0	0	5.1_GABA
b2a_AAGGTATCCTAATATA-1	9.4_Glut	0.0205271	0.00134053	0	0	5.1_GABA
b2a_AAGGTATCCTAATATA-1	9.5_Glut	0.0371574	0.00242658	0	0	5.1_GABA
b2a_AAGGTATCCTAATATA-1	9.6_Glut	0.0159068	0.0010388	0	0	5.1_GABA
b2a_AAGGTATCCTAATATA-1	9.7_Glut	0.0123734	0.000808053	0	0	5.1_GABA
b2a_AAGGTATCCTAATATA-1	9.8_Glut	0.0120558	0.000787305	0	0	5.1_GABA
b2a_AAGGTATCCTAATATA-1	10.1_Glut	0.0219595	0.00143407	0	0	5.1_GABA
b2a_AAGGTATCCTAATATA-1	10.2_Glut	0.0110967	0.000724673	0	0	5.1_GABA
b2a_AAGGTATCCTAATATA-1	11.1_Glut	0.0154705	0.0010103	0	0	5.1_GABA
b2a_AAGGTATCCTAATATA-1	11.2_Glut	0.0123369	0.000805666	0	0	5.1_GABA
b2a_AAGGTATCCTAATATA-1	11.3_Glut	0.0116447	0.000760458	0	0	5.1_GABA
b2a_AAGGTATCCTAATATA-1	12_Glut	0.0158316	0.00103389	0	0	5.1_GABA
b2a_AAGGTATCCTAATATA-1	13_Glut	0.0152681	0.000997087	0	0	5.1_GABA
b2a_AAGGTATCCTAATATA-1	14_Glut	0.0430236	0.00280967	0	0	5.1_GABA
b2a_AAGGTATCCTAATATA-1	15.1_GABA/Glut	0.0485997	0.00317382	0	0	5.1_GABA
b2a_AAGGTATCCTAATATA-1	15.2_GABA	0.0546478	0.0035688	0	0	5.1_GABA
b2a_AAGGTATCCTAATATA-1	15.3_GABA	0.0560723	0.00366182	0	0	5.1_GABA
b2a_AAGGTATCCTAATATA-1	15.4_GABA	0.0290552	0.00189746	0	0	5.1_GABA
b2a_AAGGTATCCTAATATA-1	15.5_GABA/Glut	0.0168416	0.00109985	0	0	5.1_GABA
b2a_AAGGTATCCTAATATA-1	15.6_Glut	0.123403	0.00805885	0	0	5.1_GABA
b2a_AAGGTATCCTAATATA-1	15.7_Glut	0.122093	0.00797335	0	0	5.1_GABA
b2a_AAGGTGATAAACCAGC-1	1.1_RG	0.0907389	0.00458605	0	0	8.2_Glut
b2a_AAGGTGATAAACCAGC-1	1.2_RG	0.203938	0.0103073	0	0	8.2_Glut
b2a_AAGGTGATAAACCAGC-1	1.3_MG	0.539535	0.0272687	1	0.0555556	8.2_Glut
b2a_AAGGTGATAAACCAGC-1	2.1_OPC	0.13794	0.00697167	0	0	8.2_Glut
b2a_AAGGTGATAAACCAGC-1	2.2_Oligo	0.245279	0.0123967	0	0	8.2_Glut
b2a_AAGGTGATAAACCAGC-1	3_Peri	0.0102074	0.000515892	0	0	8.2_Glut
b2a_AAGGTGATAAACCAGC-1	4.1_GABA	0.0453147	0.00229026	0	0	8.2_Glut
b2a_AAGGTGATAAACCAGC-1	4.2_GABA	0.0954091	0.00482209	0	0	8.2_Glut
b2a_AAGGTGATAAACCAGC-1	4.3_GABA	0.0243928	0.00123284	0	0	8.2_Glut
b2a_AAGGTGATAAACCAGC-1	4.4_GABA	0.0261626	0.00132229	0	0	8.2_Glut
b2a_AAGGTGATAAACCAGC-1	4.5_GABA	0.0238545	0.00120563	0	0	8.2_Glut
b2a_AAGGTGATAAACCAGC-1	4.6_GABA	0.0245695	0.00124177	0	0	8.2_Glut
b2a_AAGGTGATAAACCAGC-1	4.7_GABA	0.0351631	0.00177719	0	0	8.2_Glut
b2a_AAGGTGATAAACCAGC-1	4.8_GABA	0.0263445	0.00133148	0	0	8.2_Glut
b2a_AAGGTGATAAACCAGC-1	5.1_GABA	0.0294686	0.00148938	0	0	8.2_Glut
b2a_AAGGTGATAAACCAGC-1	5.2_GABA	0.0441993	0.00223389	0	0	8.2_Glut
b2a_AAGGTGATAAACCAGC-1	6_GABA	0.753477	0.0380816	1	0.0555556	8.2_Glut
b2a_AAGGTGATAAACCAGC-1	7_GABA	0.151924	0.00767841	0	0	8.2_Glut
b2a_AAGGTGATAAACCAGC-1	8.1_Glut	0.989914	0.0500314	1	0.0555556	8.2_Glut
b2a_AAGGTGATAAACCAGC-1	8.2_Glut	6.96678	0.352109	7	0.388889	8.2_Glut
b2a_AAGGTGATAAACCAGC-1	8.3_Glut	5.63655	0.284878	6	0.333333	8.2_Glut
b2a_AAGGTGATAAACCAGC-1	8.4_Glut	0.0487361	0.00246318	0	0	8.2_Glut
b2a_AAGGTGATAAACCAGC-1	8.5_Glut	0.0496366	0.00250869	0	0	8.2_Glut
b2a_AAGGTGATAAACCAGC-1	8.6_Glut	0.0637201	0.00322049	0	0	8.2_Glut
b2a_AAGGTGATAAACCAGC-1	8.7_Glut	0.017473	0.000883104	0	0	8.2_Glut
b2a_AAGGTGATAAACCAGC-1	8.8_Glut	0.622243	0.0314489	1	0.0555556	8.2_Glut
b2a_AAGGTGATAAACCAGC-1	8.9_Glut	1.2901	0.0652031	1	0.0555556	8.2_Glut
b2a_AAGGTGATAAACCAGC-1	8.10_Glut	0.0824078	0.00416499	0	0	8.2_Glut
b2a_AAGGTGATAAACCAGC-1	8.11_Glut	0.130666	0.006604	0	0	8.2_Glut
b2a_AAGGTGATAAACCAGC-1	8-9_Glut	0.37339	0.0188716	0	0	8.2_Glut
b2a_AAGGTGATAAACCAGC-1	9.1_Glut	0.0654932	0.0033101	0	0	8.2_Glut
b2a_AAGGTGATAAACCAGC-1	9.2_Glut	0.0404263	0.00204319	0	0	8.2_Glut
b2a_AAGGTGATAAACCAGC-1	9.3_Glut	0.028099	0.00142016	0	0	8.2_Glut
b2a_AAGGTGATAAACCAGC-1	9.4_Glut	0.0505477	0.00255474	0	0	8.2_Glut
b2a_AAGGTGATAAACCAGC-1	9.5_Glut	0.0261699	0.00132266	0	0	8.2_Glut
b2a_AAGGTGATAAACCAGC-1	9.6_Glut	0.0149336	0.000754763	0	0	8.2_Glut
b2a_AAGGTGATAAACCAGC-1	9.7_Glut	0.0228562	0.00115518	0	0	8.2_Glut
b2a_AAGGTGATAAACCAGC-1	9.8_Glut	0.0196096	0.000991092	0	0	8.2_Glut
[truncated: 208,464+ more rows]

## Sheet: 3B
region	celltype	region.sum.num.cells	num	pct.of.region
OB gc	1.1_RG	877	109	0.124287
OB gml	1.1_RG	822	254	0.309002
ON	1.1_RG	170	86	0.505882
vVZ	1.1_RG	443	178	0.401806
Vs	1.1_RG	2788	76	0.0272597
Vd-c	1.1_RG	1130	11	0.00973451
Vd-r	1.1_RG	1065	74	0.0694836
Vc	1.1_RG	548	25	0.0456204
Vv	1.1_RG	3174	256	0.0806553
Vl	1.1_RG	582	73	0.12543
Vi	1.1_RG	59	1	0.0169492
Vx	1.1_RG	1983	198	0.0998487
VZ	1.1_RG	1725	373	0.216232
Dc-1/2	1.1_RG	1519	48	0.0315997
Dc-3	1.1_RG	1326	20	0.015083
Dc-4	1.1_RG	694	3	0.00432277
Dc-5	1.1_RG	293	3	0.0102389
Dd	1.1_RG	3427	40	0.011672
Dl-d	1.1_RG	393	39	0.0992366
Dl-g	1.1_RG	1901	42	0.0220936
Dl-v	1.1_RG	5271	362	0.0686777
Dl-vv	1.1_RG	822	69	0.0839416
Dp	1.1_RG	1186	67	0.0564924
Dm-1	1.1_RG	249	30	0.120482
Dm-2r	1.1_RG	326	3	0.00920245
Dm-2c	1.1_RG	17	0	0
Dm-3	1.1_RG	1742	107	0.0614237
OB gc	1.2_RG	877	39	0.0444698
OB gml	1.2_RG	822	115	0.139903
ON	1.2_RG	170	4	0.0235294
vVZ	1.2_RG	443	0	0
Vs	1.2_RG	2788	25	0.008967
Vd-c	1.2_RG	1130	4	0.00353982
Vd-r	1.2_RG	1065	7	0.00657277
Vc	1.2_RG	548	6	0.0109489
Vv	1.2_RG	3174	64	0.0201638
Vl	1.2_RG	582	1	0.00171821
Vi	1.2_RG	59	0	0
Vx	1.2_RG	1983	55	0.0277358
VZ	1.2_RG	1725	300	0.173913
Dc-1/2	1.2_RG	1519	11	0.00724161
Dc-3	1.2_RG	1326	12	0.00904977
Dc-4	1.2_RG	694	16	0.0230548
Dc-5	1.2_RG	293	1	0.00341297
Dd	1.2_RG	3427	32	0.00933761
Dl-d	1.2_RG	393	6	0.0152672
Dl-g	1.2_RG	1901	44	0.0231457
Dl-v	1.2_RG	5271	132	0.0250427
Dl-vv	1.2_RG	822	25	0.0304136
Dp	1.2_RG	1186	2	0.00168634
Dm-1	1.2_RG	249	14	0.0562249
Dm-2r	1.2_RG	326	0	0
Dm-2c	1.2_RG	17	0	0
Dm-3	1.2_RG	1742	27	0.0154994
OB gc	1.3_MG	877	3	0.00342075
OB gml	1.3_MG	822	54	0.0656934
ON	1.3_MG	170	29	0.170588
vVZ	1.3_MG	443	23	0.0519187
Vs	1.3_MG	2788	4	0.00143472
Vd-c	1.3_MG	1130	6	0.00530973
Vd-r	1.3_MG	1065	4	0.00375587
Vc	1.3_MG	548	4	0.00729927
Vv	1.3_MG	3174	16	0.00504096
Vl	1.3_MG	582	18	0.0309278
Vi	1.3_MG	59	0	0
Vx	1.3_MG	1983	59	0.0297529
VZ	1.3_MG	1725	32	0.0185507
Dc-1/2	1.3_MG	1519	23	0.0151415
Dc-3	1.3_MG	1326	6	0.00452489
Dc-4	1.3_MG	694	9	0.0129683
Dc-5	1.3_MG	293	7	0.0238908
Dd	1.3_MG	3427	8	0.0023344
Dl-d	1.3_MG	393	0	0
Dl-g	1.3_MG	1901	11	0.00578643
Dl-v	1.3_MG	5271	39	0.00739898
Dl-vv	1.3_MG	822	6	0.00729927
Dp	1.3_MG	1186	10	0.0084317
Dm-1	1.3_MG	249	0	0
Dm-2r	1.3_MG	326	1	0.00306748
Dm-2c	1.3_MG	17	0	0
Dm-3	1.3_MG	1742	6	0.00344432
OB gc	2.1_OPC	877	1	0.00114025
OB gml	2.1_OPC	822	2	0.00243309
ON	2.1_OPC	170	2	0.0117647
vVZ	2.1_OPC	443	1	0.00225734
Vs	2.1_OPC	2788	1	0.00035868
Vd-c	2.1_OPC	1130	1	0.000884956
Vd-r	2.1_OPC	1065	1	0.000938967
Vc	2.1_OPC	548	6	0.0109489
Vv	2.1_OPC	3174	20	0.0063012
Vl	2.1_OPC	582	12	0.0206186
Vi	2.1_OPC	59	1	0.0169492
Vx	2.1_OPC	1983	24	0.0121029
VZ	2.1_OPC	1725	0	0
Dc-1/2	2.1_OPC	1519	16	0.0105332
Dc-3	2.1_OPC	1326	3	0.00226244
Dc-4	2.1_OPC	694	1	0.00144092
Dc-5	2.1_OPC	293	1	0.00341297
Dd	2.1_OPC	3427	3	0.000875401
Dl-d	2.1_OPC	393	0	0
Dl-g	2.1_OPC	1901	1	0.000526039
Dl-v	2.1_OPC	5271	7	0.00132802
Dl-vv	2.1_OPC	822	0	0
Dp	2.1_OPC	1186	3	0.00252951
Dm-1	2.1_OPC	249	0	0
Dm-2r	2.1_OPC	326	3	0.00920245
Dm-2c	2.1_OPC	17	0	0
Dm-3	2.1_OPC	1742	1	0.000574053
OB gc	2.2_Oligo	877	10	0.0114025
OB gml	2.2_Oligo	822	2	0.00243309
ON	2.2_Oligo	170	0	0
vVZ	2.2_Oligo	443	1	0.00225734
Vs	2.2_Oligo	2788	2	0.00071736
Vd-c	2.2_Oligo	1130	15	0.0132743
Vd-r	2.2_Oligo	1065	0	0
Vc	2.2_Oligo	548	12	0.0218978
Vv	2.2_Oligo	3174	32	0.0100819
Vl	2.2_Oligo	582	18	0.0309278
Vi	2.2_Oligo	59	6	0.101695
Vx	2.2_Oligo	1983	148	0.0746344
VZ	2.2_Oligo	1725	0	0
Dc-1/2	2.2_Oligo	1519	25	0.0164582
Dc-3	2.2_Oligo	1326	1	0.000754148
Dc-4	2.2_Oligo	694	31	0.0446686
Dc-5	2.2_Oligo	293	10	0.0341297
Dd	2.2_Oligo	3427	0	0
Dl-d	2.2_Oligo	393	0	0
Dl-g	2.2_Oligo	1901	42	0.0220936
Dl-v	2.2_Oligo	5271	5	0.000948587
Dl-vv	2.2_Oligo	822	0	0
Dp	2.2_Oligo	1186	2	0.00168634
Dm-1	2.2_Oligo	249	0	0
Dm-2r	2.2_Oligo	326	2	0.00613497
Dm-2c	2.2_Oligo	17	0	0
Dm-3	2.2_Oligo	1742	0	0
OB gc	3_Peri	877	3	0.00342075
OB gml	3_Peri	822	13	0.0158151
ON	3_Peri	170	12	0.0705882
vVZ	3_Peri	443	89	0.200903
Vs	3_Peri	2788	0	0
Vd-c	3_Peri	1130	0	0
Vd-r	3_Peri	1065	0	0
Vc	3_Peri	548	0	0
Vv	3_Peri	3174	12	0.00378072
Vl	3_Peri	582	10	0.0171821
Vi	3_Peri	59	0	0
Vx	3_Peri	1983	23	0.0115986
VZ	3_Peri	1725	33	0.0191304
Dc-1/2	3_Peri	1519	0	0
Dc-3	3_Peri	1326	0	0
Dc-4	3_Peri	694	0	0
Dc-5	3_Peri	293	0	0
Dd	3_Peri	3427	0	0
Dl-d	3_Peri	393	0	0
Dl-g	3_Peri	1901	0	0
Dl-v	3_Peri	5271	20	0.00379435
Dl-vv	3_Peri	822	1	0.00121655
Dp	3_Peri	1186	2	0.00168634
Dm-1	3_Peri	249	0	0
Dm-2r	3_Peri	326	0	0
Dm-2c	3_Peri	17	0	0
Dm-3	3_Peri	1742	0	0
OB gc	4.1_GABA	877	0	0
OB gml	4.1_GABA	822	0	0
ON	4.1_GABA	170	0	0
vVZ	4.1_GABA	443	0	0
Vs	4.1_GABA	2788	1029	0.369082
Vd-c	4.1_GABA	1130	215	0.190265
Vd-r	4.1_GABA	1065	58	0.0544601
Vc	4.1_GABA	548	3	0.00547445
Vv	4.1_GABA	3174	15	0.0047259
Vl	4.1_GABA	582	0	0
Vi	4.1_GABA	59	0	0
Vx	4.1_GABA	1983	24	0.0121029
VZ	4.1_GABA	1725	7	0.00405797
Dc-1/2	4.1_GABA	1519	17	0.0111916
Dc-3	4.1_GABA	1326	5	0.00377074
Dc-4	4.1_GABA	694	1	0.00144092
Dc-5	4.1_GABA	293	13	0.0443686
Dd	4.1_GABA	3427	0	0
Dl-d	4.1_GABA	393	0	0
Dl-g	4.1_GABA	1901	0	0
Dl-v	4.1_GABA	5271	0	0
Dl-vv	4.1_GABA	822	0	0
Dp	4.1_GABA	1186	0	0
Dm-1	4.1_GABA	249	0	0
Dm-2r	4.1_GABA	326	2	0.00613497
Dm-2c	4.1_GABA	17	0	0
Dm-3	4.1_GABA	1742	72	0.0413318
OB gc	4.2_GABA	877	0	0
OB gml	4.2_GABA	822	0	0
ON	4.2_GABA	170	0	0
vVZ	4.2_GABA	443	0	0
Vs	4.2_GABA	2788	521	0.186872
Vd-c	4.2_GABA	1130	165	0.146018
Vd-r	4.2_GABA	1065	22	0.0206573
Vc	4.2_GABA	548	0	0
Vv	4.2_GABA	3174	10	0.0031506
Vl	4.2_GABA	582	0	0
Vi	4.2_GABA	59	0	0
Vx	4.2_GABA	1983	26	0.0131114
VZ	4.2_GABA	1725	4	0.00231884
Dc-1/2	4.2_GABA	1519	11	0.00724161
Dc-3	4.2_GABA	1326	11	0.00829563
Dc-4	4.2_GABA	694	6	0.00864553
Dc-5	4.2_GABA	293	16	0.0546075
Dd	4.2_GABA	3427	1	0.0002918
Dl-d	4.2_GABA	393	0	0
Dl-g	4.2_GABA	1901	0	0
Dl-v	4.2_GABA	5271	0	0
Dl-vv	4.2_GABA	822	0	0
Dp	4.2_GABA	1186	0	0
Dm-1	4.2_GABA	249	0	0
Dm-2r	4.2_GABA	326	2	0.00613497
Dm-2c	4.2_GABA	17	0	0
Dm-3	4.2_GABA	1742	39	0.0223881
OB gc	4.3_GABA	877	7	0.00798176
OB gml	4.3_GABA	822	0	0
ON	4.3_GABA	170	0	0
vVZ	4.3_GABA	443	0	0
Vs	4.3_GABA	2788	63	0.0225968
Vd-c	4.3_GABA	1130	84	0.0743363
Vd-r	4.3_GABA	1065	350	0.328638
Vc	4.3_GABA	548	83	0.15146
Vv	4.3_GABA	3174	200	0.063012
Vl	4.3_GABA	582	7	0.0120275
Vi	4.3_GABA	59	0	0
Vx	4.3_GABA	1983	11	0.00554715
VZ	4.3_GABA	1725	0	0
Dc-1/2	4.3_GABA	1519	43	0.0283081
Dc-3	4.3_GABA	1326	0	0
Dc-4	4.3_GABA	694	2	0.00288184
Dc-5	4.3_GABA	293	0	0
Dd	4.3_GABA	3427	0	0
Dl-d	4.3_GABA	393	1	0.00254453
Dl-g	4.3_GABA	1901	0	0
Dl-v	4.3_GABA	5271	0	0
Dl-vv	4.3_GABA	822	0	0
Dp	4.3_GABA	1186	0	0
Dm-1	4.3_GABA	249	1	0.00401606
Dm-2r	4.3_GABA	326	0	0
Dm-2c	4.3_GABA	17	0	0
Dm-3	4.3_GABA	1742	0	0
OB gc	4.4_GABA	877	1	0.00114025
OB gml	4.4_GABA	822	0	0
ON	4.4_GABA	170	0	0
vVZ	4.4_GABA	443	0	0
Vs	4.4_GABA	2788	107	0.0383788
Vd-c	4.4_GABA	1130	61	0.0539823
Vd-r	4.4_GABA	1065	204	0.191549
Vc	4.4_GABA	548	39	0.0711679
Vv	4.4_GABA	3174	56	0.0176434
Vl	4.4_GABA	582	2	0.00343643
Vi	4.4_GABA	59	0	0
Vx	4.4_GABA	1983	0	0
VZ	4.4_GABA	1725	0	0
Dc-1/2	4.4_GABA	1519	17	0.0111916
Dc-3	4.4_GABA	1326	0	0
Dc-4	4.4_GABA	694	0	0
Dc-5	4.4_GABA	293	0	0
Dd	4.4_GABA	3427	0	0
Dl-d	4.4_GABA	393	0	0
Dl-g	4.4_GABA	1901	0	0
Dl-v	4.4_GABA	5271	0	0
Dl-vv	4.4_GABA	822	0	0
Dp	4.4_GABA	1186	0	0
Dm-1	4.4_GABA	249	0	0
Dm-2r	4.4_GABA	326	0	0
Dm-2c	4.4_GABA	17	0	0
Dm-3	4.4_GABA	1742	1	0.000574053
OB gc	4.5_GABA	877	0	0
OB gml	4.5_GABA	822	0	0
ON	4.5_GABA	170	0	0
vVZ	4.5_GABA	443	0	0
Vs	4.5_GABA	2788	621	0.22274
Vd-c	4.5_GABA	1130	143	0.126549
Vd-r	4.5_GABA	1065	35	0.0328638
Vc	4.5_GABA	548	0	0
Vv	4.5_GABA	3174	18	0.00567108
Vl	4.5_GABA	582	0	0
Vi	4.5_GABA	59	0	0
Vx	4.5_GABA	1983	12	0.00605144
VZ	4.5_GABA	1725	2	0.00115942
Dc-1/2	4.5_GABA	1519	3	0.00197498
Dc-3	4.5_GABA	1326	1	0.000754148
Dc-4	4.5_GABA	694	0	0
Dc-5	4.5_GABA	293	7	0.0238908
Dd	4.5_GABA	3427	0	0
Dl-d	4.5_GABA	393	0	0
Dl-g	4.5_GABA	1901	0	0
Dl-v	4.5_GABA	5271	0	0
Dl-vv	4.5_GABA	822	0	0
Dp	4.5_GABA	1186	0	0
Dm-1	4.5_GABA	249	0	0
Dm-2r	4.5_GABA	326	0	0
Dm-2c	4.5_GABA	17	0	0
Dm-3	4.5_GABA	1742	17	0.0097589
OB gc	4.6_GABA	877	0	0
OB gml	4.6_GABA	822	0	0
ON	4.6_GABA	170	0	0
vVZ	4.6_GABA	443	0	0
Vs	4.6_GABA	2788	188	0.0674319
Vd-c	4.6_GABA	1130	104	0.0920354
Vd-r	4.6_GABA	1065	27	0.0253521
Vc	4.6_GABA	548	3	0.00547445
Vv	4.6_GABA	3174	16	0.00504096
Vl	4.6_GABA	582	0	0
Vi	4.6_GABA	59	0	0
Vx	4.6_GABA	1983	17	0.00857287
VZ	4.6_GABA	1725	0	0
Dc-1/2	4.6_GABA	1519	1	0.000658328
Dc-3	4.6_GABA	1326	1	0.000754148
Dc-4	4.6_GABA	694	0	0
Dc-5	4.6_GABA	293	4	0.0136519
Dd	4.6_GABA	3427	0	0
Dl-d	4.6_GABA	393	0	0
Dl-g	4.6_GABA	1901	0	0
Dl-v	4.6_GABA	5271	0	0
Dl-vv	4.6_GABA	822	0	0
Dp	4.6_GABA	1186	0	0
Dm-1	4.6_GABA	249	0	0
Dm-2r	4.6_GABA	326	0	0
Dm-2c	4.6_GABA	17	0	0
Dm-3	4.6_GABA	1742	0	0
OB gc	4.7_GABA	877	0	0
OB gml	4.7_GABA	822	0	0
ON	4.7_GABA	170	0	0
vVZ	4.7_GABA	443	0	0
Vs	4.7_GABA	2788	39	0.0139885
Vd-c	4.7_GABA	1130	153	0.135398
Vd-r	4.7_GABA	1065	8	0.00751174
Vc	4.7_GABA	548	2	0.00364964
Vv	4.7_GABA	3174	17	0.00535602
Vl	4.7_GABA	582	0	0
Vi	4.7_GABA	59	0	0
Vx	4.7_GABA	1983	18	0.00907716
VZ	4.7_GABA	1725	0	0
Dc-1/2	4.7_GABA	1519	8	0.00526662
Dc-3	4.7_GABA	1326	2	0.0015083
Dc-4	4.7_GABA	694	1	0.00144092
Dc-5	4.7_GABA	293	1	0.00341297
Dd	4.7_GABA	3427	0	0
Dl-d	4.7_GABA	393	0	0
Dl-g	4.7_GABA	1901	0	0
Dl-v	4.7_GABA	5271	0	0
Dl-vv	4.7_GABA	822	0	0
Dp	4.7_GABA	1186	0	0
Dm-1	4.7_GABA	249	0	0
Dm-2r	4.7_GABA	326	0	0
Dm-2c	4.7_GABA	17	0	0
Dm-3	4.7_GABA	1742	4	0.00229621
OB gc	4.8_GABA	877	6	0.00684151
OB gml	4.8_GABA	822	0	0
ON	4.8_GABA	170	0	0
vVZ	4.8_GABA	443	0	0
Vs	4.8_GABA	2788	2	0.00071736
Vd-c	4.8_GABA	1130	6	0.00530973
Vd-r	4.8_GABA	1065	67	0.0629108
Vc	4.8_GABA	548	119	0.217153
Vv	4.8_GABA	3174	84	0.026465
Vl	4.8_GABA	582	15	0.0257732
Vi	4.8_GABA	59	0	0
Vx	4.8_GABA	1983	26	0.0131114
VZ	4.8_GABA	1725	0	0
Dc-1/2	4.8_GABA	1519	8	0.00526662
Dc-3	4.8_GABA	1326	0	0
Dc-4	4.8_GABA	694	0	0
Dc-5	4.8_GABA	293	0	0
Dd	4.8_GABA	3427	0	0
Dl-d	4.8_GABA	393	0	0
Dl-g	4.8_GABA	1901	0	0
Dl-v	4.8_GABA	5271	0	0
Dl-vv	4.8_GABA	822	0	0
Dp	4.8_GABA	1186	0	0
Dm-1	4.8_GABA	249	0	0
Dm-2r	4.8_GABA	326	0	0
Dm-2c	4.8_GABA	17	0	0
Dm-3	4.8_GABA	1742	0	0
OB gc	5.1_GABA	877	418	0.476625
OB gml	5.1_GABA	822	91	0.110706
ON	5.1_GABA	170	0	0
vVZ	5.1_GABA	443	2	0.00451467
Vs	5.1_GABA	2788	1	0.00035868
Vd-c	5.1_GABA	1130	6	0.00530973
Vd-r	5.1_GABA	1065	9	0.0084507
Vc	5.1_GABA	548	9	0.0164234
Vv	5.1_GABA	3174	14	0.00441084
Vl	5.1_GABA	582	1	0.00171821
Vi	5.1_GABA	59	0	0
Vx	5.1_GABA	1983	20	0.0100857
VZ	5.1_GABA	1725	0	0
Dc-1/2	5.1_GABA	1519	7	0.00460829
Dc-3	5.1_GABA	1326	0	0
Dc-4	5.1_GABA	694	0	0
Dc-5	5.1_GABA	293	0	0
Dd	5.1_GABA	3427	0	0
Dl-d	5.1_GABA	393	2	0.00508906
Dl-g	5.1_GABA	1901	0	0
Dl-v	5.1_GABA	5271	1	0.000189717
Dl-vv	5.1_GABA	822	2	0.00243309
Dp	5.1_GABA	1186	0	0
Dm-1	5.1_GABA	249	0	0
Dm-2r	5.1_GABA	326	0	0
Dm-2c	5.1_GABA	17	0	0
Dm-3	5.1_GABA	1742	0	0
OB gc	5.2_GABA	877	199	0.22691
OB gml	5.2_GABA	822	69	0.0839416
ON	5.2_GABA	170	0	0
vVZ	5.2_GABA	443	0	0
Vs	5.2_GABA	2788	0	0
Vd-c	5.2_GABA	1130	0	0
Vd-r	5.2_GABA	1065	6	0.0056338
Vc	5.2_GABA	548	4	0.00729927
Vv	5.2_GABA	3174	4	0.00126024
Vl	5.2_GABA	582	1	0.00171821
Vi	5.2_GABA	59	0	0
Vx	5.2_GABA	1983	10	0.00504286
VZ	5.2_GABA	1725	0	0
Dc-1/2	5.2_GABA	1519	5	0.00329164
Dc-3	5.2_GABA	1326	0	0
Dc-4	5.2_GABA	694	0	0
Dc-5	5.2_GABA	293	0	0
Dd	5.2_GABA	3427	0	0
Dl-d	5.2_GABA	393	1	0.00254453
Dl-g	5.2_GABA	1901	0	0
Dl-v	5.2_GABA	5271	0	0
Dl-vv	5.2_GABA	822	1	0.00121655
Dp	5.2_GABA	1186	0	0
Dm-1	5.2_GABA	249	0	0
Dm-2r	5.2_GABA	326	0	0
Dm-2c	5.2_GABA	17	0	0
Dm-3	5.2_GABA	1742	0	0
OB gc	6_GABA	877	0	0
OB gml	6_GABA	822	1	0.00121655
ON	6_GABA	170	0	0
vVZ	6_GABA	443	1	0.00225734
Vs	6_GABA	2788	0	0
Vd-c	6_GABA	1130	0	0
Vd-r	6_GABA	1065	0	0
Vc	6_GABA	548	11	0.020073
Vv	6_GABA	3174	7	0.00220542
Vl	6_GABA	582	38	0.0652921
Vi	6_GABA	59	1	0.0169492
Vx	6_GABA	1983	30	0.0151286
VZ	6_GABA	1725	3	0.00173913
Dc-1/2	6_GABA	1519	112	0.0737327
Dc-3	6_GABA	1326	15	0.0113122
Dc-4	6_GABA	694	39	0.056196
Dc-5	6_GABA	293	3	0.0102389
Dd	6_GABA	3427	18	0.00525241
Dl-d	6_GABA	393	7	0.0178117
Dl-g	6_GABA	1901	28	0.0147291
Dl-v	6_GABA	5271	178	0.0337697
Dl-vv	6_GABA	822	43	0.0523114
Dp	6_GABA	1186	4	0.00337268
Dm-1	6_GABA	249	3	0.0120482
Dm-2r	6_GABA	326	14	0.0429448
Dm-2c	6_GABA	17	2	0.117647
Dm-3	6_GABA	1742	24	0.0137773
OB gc	7_GABA	877	0	0
OB gml	7_GABA	822	0	0
ON	7_GABA	170	0	0
vVZ	7_GABA	443	0	0
Vs	7_GABA	2788	0	0
Vd-c	7_GABA	1130	0	0
Vd-r	7_GABA	1065	0	0
Vc	7_GABA	548	0	0
Vv	7_GABA	3174	0	0
Vl	7_GABA	582	0	0
Vi	7_GABA	59	0	0
Vx	7_GABA	1983	0	0
VZ	7_GABA	1725	0	0
Dc-1/2	7_GABA	1519	0	0
Dc-3	7_GABA	1326	0	0
Dc-4	7_GABA	694	0	0
Dc-5	7_GABA	293	0	0
Dd	7_GABA	3427	0	0
Dl-d	7_GABA	393	0	0
Dl-g	7_GABA	1901	0	0
Dl-v	7_GABA	5271	0	0
Dl-vv	7_GABA	822	0	0
Dp	7_GABA	1186	0	0
Dm-1	7_GABA	249	0	0
Dm-2r	7_GABA	326	0	0
Dm-2c	7_GABA	17	0	0
Dm-3	7_GABA	1742	0	0
OB gc	8.1_Glut	877	0	0
OB gml	8.1_Glut	822	0	0
ON	8.1_Glut	170	0	0
vVZ	8.1_Glut	443	0	0
Vs	8.1_Glut	2788	0	0
Vd-c	8.1_Glut	1130	0	0
Vd-r	8.1_Glut	1065	0	0
Vc	8.1_Glut	548	0	0
Vv	8.1_Glut	3174	0	0
Vl	8.1_Glut	582	0	0
Vi	8.1_Glut	59	0	0
Vx	8.1_Glut	1983	0	0
VZ	8.1_Glut	1725	5	0.00289855
Dc-1/2	8.1_Glut	1519	4	0.00263331
Dc-3	8.1_Glut	1326	0	0
Dc-4	8.1_Glut	694	0	0
Dc-5	8.1_Glut	293	0	0
Dd	8.1_Glut	3427	3	0.000875401
Dl-d	8.1_Glut	393	0	0
Dl-g	8.1_Glut	1901	327	0.172015
Dl-v	8.1_Glut	5271	73	0.0138494
Dl-vv	8.1_Glut	822	0	0
Dp	8.1_Glut	1186	0	0
Dm-1	8.1_Glut	249	0	0
Dm-2r	8.1_Glut	326	0	0
Dm-2c	8.1_Glut	17	0	0
Dm-3	8.1_Glut	1742	0	0
OB gc	8.2_Glut	877	0	0
OB gml	8.2_Glut	822	0	0
ON	8.2_Glut	170	0	0
vVZ	8.2_Glut	443	0	0
Vs	8.2_Glut	2788	0	0
Vd-c	8.2_Glut	1130	0	0
Vd-r	8.2_Glut	1065	0	0
Vc	8.2_Glut	548	0	0
Vv	8.2_Glut	3174	0	0
Vl	8.2_Glut	582	0	0
Vi	8.2_Glut	59	0	0
Vx	8.2_Glut	1983	1	0.000504286
VZ	8.2_Glut	1725	81	0.0469565
Dc-1/2	8.2_Glut	1519	62	0.0408163
Dc-3	8.2_Glut	1326	1	0.000754148
Dc-4	8.2_Glut	694	19	0.0273775
Dc-5	8.2_Glut	293	0	0
Dd	8.2_Glut	3427	20	0.00583601
Dl-d	8.2_Glut	393	0	0
Dl-g	8.2_Glut	1901	569	0.299316
Dl-v	8.2_Glut	5271	396	0.0751281
Dl-vv	8.2_Glut	822	3	0.00364964
Dp	8.2_Glut	1186	1	0.00084317
Dm-1	8.2_Glut	249	0	0
Dm-2r	8.2_Glut	326	6	0.0184049
Dm-2c	8.2_Glut	17	0	0
Dm-3	8.2_Glut	1742	0	0
OB gc	8.3_Glut	877	0	0
OB gml	8.3_Glut	822	0	0
ON	8.3_Glut	170	0	0
vVZ	8.3_Glut	443	0	0
Vs	8.3_Glut	2788	0	0
Vd-c	8.3_Glut	1130	0	0
Vd-r	8.3_Glut	1065	0	0
Vc	8.3_Glut	548	0	0
Vv	8.3_Glut	3174	0	0
Vl	8.3_Glut	582	0	0
Vi	8.3_Glut	59	0	0
Vx	8.3_Glut	1983	2	0.00100857
VZ	8.3_Glut	1725	101	0.0585507
Dc-1/2	8.3_Glut	1519	54	0.0355497
Dc-3	8.3_Glut	1326	2	0.0015083
Dc-4	8.3_Glut	694	1	0.00144092
Dc-5	8.3_Glut	293	0	0
Dd	8.3_Glut	3427	3	0.000875401
Dl-d	8.3_Glut	393	0	0
Dl-g	8.3_Glut	1901	124	0.0652288
Dl-v	8.3_Glut	5271	747	0.141719
Dl-vv	8.3_Glut	822	14	0.0170316
Dp	8.3_Glut	1186	0	0
Dm-1	8.3_Glut	249	2	0.00803213
Dm-2r	8.3_Glut	326	0	0
Dm-2c	8.3_Glut	17	0	0
Dm-3	8.3_Glut	1742	1	0.000574053
OB gc	8.4_Glut	877	1	0.00114025
OB gml	8.4_Glut	822	0	0
ON	8.4_Glut	170	0	0
vVZ	8.4_Glut	443	6	0.013544
Vs	8.4_Glut	2788	0	0
Vd-c	8.4_Glut	1130	0	0
Vd-r	8.4_Glut	1065	4	0.00375587
Vc	8.4_Glut	548	0	0
Vv	8.4_Glut	3174	0	0
Vl	8.4_Glut	582	40	0.0687285
Vi	8.4_Glut	59	0	0
Vx	8.4_Glut	1983	50	0.0252143
VZ	8.4_Glut	1725	51	0.0295652
Dc-1/2	8.4_Glut	1519	17	0.0111916
Dc-3	8.4_Glut	1326	0	0
Dc-4	8.4_Glut	694	1	0.00144092
Dc-5	8.4_Glut	293	0	0
Dd	8.4_Glut	3427	21	0.00612781
Dl-d	8.4_Glut	393	0	0
Dl-g	8.4_Glut	1901	1	0.000526039
Dl-v	8.4_Glut	5271	1215	0.230507
Dl-vv	8.4_Glut	822	46	0.0559611
Dp	8.4_Glut	1186	34	0.0286678
Dm-1	8.4_Glut	249	0	0
Dm-2r	8.4_Glut	326	0	0
Dm-2c	8.4_Glut	17	0	0
Dm-3	8.4_Glut	1742	1	0.000574053
OB gc	8.5_Glut	877	2	0.0022805
OB gml	8.5_Glut	822	8	0.00973236
ON	8.5_Glut	170	0	0
vVZ	8.5_Glut	443	4	0.00902935
Vs	8.5_Glut	2788	0	0
Vd-c	8.5_Glut	1130	0	0
Vd-r	8.5_Glut	1065	0	0
Vc	8.5_Glut	548	1	0.00182482
Vv	8.5_Glut	3174	0	0
Vl	8.5_Glut	582	12	0.0206186
Vi	8.5_Glut	59	0	0
Vx	8.5_Glut	1983	7	0.00353001
VZ	8.5_Glut	1725	4	0.00231884
Dc-1/2	8.5_Glut	1519	10	0.00658328
Dc-3	8.5_Glut	1326	0	0
Dc-4	8.5_Glut	694	0	0
Dc-5	8.5_Glut	293	0	0
Dd	8.5_Glut	3427	0	0
Dl-d	8.5_Glut	393	1	0.00254453
Dl-g	8.5_Glut	1901	0	0
Dl-v	8.5_Glut	5271	475	0.0901157
Dl-vv	8.5_Glut	822	494	0.600973
Dp	8.5_Glut	1186	0	0
Dm-1	8.5_Glut	249	0	0
Dm-2r	8.5_Glut	326	0	0
Dm-2c	8.5_Glut	17	0	0
Dm-3	8.5_Glut	1742	0	0
OB gc	8.6_Glut	877	5	0.00570125
OB gml	8.6_Glut	822	0	0
ON	8.6_Glut	170	0	0
vVZ	8.6_Glut	443	0	0
Vs	8.6_Glut	2788	0	0
Vd-c	8.6_Glut	1130	0	0
Vd-r	8.6_Glut	1065	4	0.00375587
Vc	8.6_Glut	548	2	0.00364964
Vv	8.6_Glut	3174	0	0
Vl	8.6_Glut	582	2	0.00343643
Vi	8.6_Glut	59	0	0
Vx	8.6_Glut	1983	6	0.00302572
VZ	8.6_Glut	1725	6	0.00347826
Dc-1/2	8.6_Glut	1519	344	0.226465
Dc-3	8.6_Glut	1326	7	0.00527903
Dc-4	8.6_Glut	694	18	0.0259366
Dc-5	8.6_Glut	293	0	0
Dd	8.6_Glut	3427	0	0
Dl-d	8.6_Glut	393	74	0.188295
Dl-g	8.6_Glut	1901	0	0
Dl-v	8.6_Glut	5271	63	0.0119522
Dl-vv	8.6_Glut	822	2	0.00243309
Dp	8.6_Glut	1186	0	0
Dm-1	8.6_Glut	249	7	0.0281124
Dm-2r	8.6_Glut	326	13	0.0398773
Dm-2c	8.6_Glut	17	0	0
Dm-3	8.6_Glut	1742	0	0
OB gc	8.7_Glut	877	0	0
OB gml	8.7_Glut	822	8	0.00973236
ON	8.7_Glut	170	12	0.0705882
vVZ	8.7_Glut	443	45	0.10158
Vs	8.7_Glut	2788	0	0
Vd-c	8.7_Glut	1130	0	0
Vd-r	8.7_Glut	1065	0	0
Vc	8.7_Glut	548	0	0
Vv	8.7_Glut	3174	0	0
Vl	8.7_Glut	582	13	0.0223368
Vi	8.7_Glut	59	1	0.0169492
Vx	8.7_Glut	1983	81	0.0408472
VZ	8.7_Glut	1725	9	0.00521739
Dc-1/2	8.7_Glut	1519	3	0.00197498
Dc-3	8.7_Glut	1326	0	0
Dc-4	8.7_Glut	694	2	0.00288184
Dc-5	8.7_Glut	293	0	0
Dd	8.7_Glut	3427	19	0.00554421
Dl-d	8.7_Glut	393	0	0
Dl-g	8.7_Glut	1901	1	0.000526039
Dl-v	8.7_Glut	5271	398	0.0755075
Dl-vv	8.7_Glut	822	36	0.0437956
Dp	8.7_Glut	1186	403	0.339798
Dm-1	8.7_Glut	249	0	0
Dm-2r	8.7_Glut	326	0	0
Dm-2c	8.7_Glut	17	0	0
Dm-3	8.7_Glut	1742	0	0
OB gc	8.8_Glut	877	0	0
OB gml	8.8_Glut	822	0	0
ON	8.8_Glut	170	0	0
vVZ	8.8_Glut	443	0	0
Vs	8.8_Glut	2788	0	0
Vd-c	8.8_Glut	1130	0	0
Vd-r	8.8_Glut	1065	0	0
Vc	8.8_Glut	548	0	0
Vv	8.8_Glut	3174	0	0
Vl	8.8_Glut	582	0	0
Vi	8.8_Glut	59	0	0
Vx	8.8_Glut	1983	6	0.00302572
VZ	8.8_Glut	1725	12	0.00695652
Dc-1/2	8.8_Glut	1519	18	0.0118499
Dc-3	8.8_Glut	1326	0	0
Dc-4	8.8_Glut	694	4	0.00576369
Dc-5	8.8_Glut	293	0	0
Dd	8.8_Glut	3427	21	0.00612781
Dl-d	8.8_Glut	393	0	0
Dl-g	8.8_Glut	1901	310	0.163072
Dl-v	8.8_Glut	5271	134	0.0254221
Dl-vv	8.8_Glut	822	0	0
Dp	8.8_Glut	1186	0	0
Dm-1	8.8_Glut	249	1	0.00401606
Dm-2r	8.8_Glut	326	0	0
Dm-2c	8.8_Glut	17	0	0
Dm-3	8.8_Glut	1742	0	0
OB gc	8.9_Glut	877	0	0
OB gml	8.9_Glut	822	0	0
ON	8.9_Glut	170	0	0
vVZ	8.9_Glut	443	0	0
Vs	8.9_Glut	2788	0	0
Vd-c	8.9_Glut	1130	0	0
Vd-r	8.9_Glut	1065	0	0
Vc	8.9_Glut	548	0	0
Vv	8.9_Glut	3174	0	0
Vl	8.9_Glut	582	0	0
Vi	8.9_Glut	59	0	0
Vx	8.9_Glut	1983	0	0
VZ	8.9_Glut	1725	15	0.00869565
Dc-1/2	8.9_Glut	1519	28	0.0184332
Dc-3	8.9_Glut	1326	3	0.00226244
Dc-4	8.9_Glut	694	0	0
Dc-5	8.9_Glut	293	0	0
Dd	8.9_Glut	3427	0	0
Dl-d	8.9_Glut	393	12	0.0305344
Dl-g	8.9_Glut	1901	0	0
Dl-v	8.9_Glut	5271	260	0.0493265
Dl-vv	8.9_Glut	822	32	0.0389294
Dp	8.9_Glut	1186	0	0
Dm-1	8.9_Glut	249	3	0.0120482
Dm-2r	8.9_Glut	326	0	0
Dm-2c	8.9_Glut	17	0	0
Dm-3	8.9_Glut	1742	0	0
OB gc	8.10_Glut	877	0	0
OB gml	8.10_Glut	822	0	0
ON	8.10_Glut	170	0	0
vVZ	8.10_Glut	443	0	0
Vs	8.10_Glut	2788	0	0
Vd-c	8.10_Glut	1130	0	0
Vd-r	8.10_Glut	1065	0	0
Vc	8.10_Glut	548	0	0
Vv	8.10_Glut	3174	0	0
Vl	8.10_Glut	582	1	0.00171821
Vi	8.10_Glut	59	0	0
Vx	8.10_Glut	1983	10	0.00504286
VZ	8.10_Glut	1725	10	0.0057971
Dc-1/2	8.10_Glut	1519	0	0
Dc-3	8.10_Glut	1326	0	0
Dc-4	8.10_Glut	694	0	0
Dc-5	8.10_Glut	293	0	0
Dd	8.10_Glut	3427	7	0.0020426
Dl-d	8.10_Glut	393	0	0
Dl-g	8.10_Glut	1901	2	0.00105208
Dl-v	8.10_Glut	5271	132	0.0250427
Dl-vv	8.10_Glut	822	0	0
Dp	8.10_Glut	1186	5	0.00421585
Dm-1	8.10_Glut	249	0	0
Dm-2r	8.10_Glut	326	0	0
Dm-2c	8.10_Glut	17	0	0
Dm-3	8.10_Glut	1742	0	0
OB gc	8.11_Glut	877	0	0
OB gml	8.11_Glut	822	0	0
ON	8.11_Glut	170	0	0
vVZ	8.11_Glut	443	0	0
Vs	8.11_Glut	2788	0	0
Vd-c	8.11_Glut	1130	0	0
Vd-r	8.11_Glut	1065	0	0
Vc	8.11_Glut	548	0	0
Vv	8.11_Glut	3174	0	0
Vl	8.11_Glut	582	0	0
Vi	8.11_Glut	59	0	0
Vx	8.11_Glut	1983	1	0.000504286
VZ	8.11_Glut	1725	0	0
Dc-1/2	8.11_Glut	1519	7	0.00460829
Dc-3	8.11_Glut	1326	0	0
Dc-4	8.11_Glut	694	1	0.00144092
Dc-5	8.11_Glut	293	0	0
Dd	8.11_Glut	3427	0	0
Dl-d	8.11_Glut	393	0	0
Dl-g	8.11_Glut	1901	0	0
Dl-v	8.11_Glut	5271	74	0.0140391
Dl-vv	8.11_Glut	822	0	0
Dp	8.11_Glut	1186	0	0
Dm-1	8.11_Glut	249	0	0
Dm-2r	8.11_Glut	326	0	0
Dm-2c	8.11_Glut	17	0	0
Dm-3	8.11_Glut	1742	0	0
OB gc	8-9_Glut	877	0	0
OB gml	8-9_Glut	822	0	0
ON	8-9_Glut	170	0	0
vVZ	8-9_Glut	443	0	0
Vs	8-9_Glut	2788	0	0
Vd-c	8-9_Glut	1130	2	0.00176991
Vd-r	8-9_Glut	1065	0	0
Vc	8-9_Glut	548	1	0.00182482
Vv	8-9_Glut	3174	9	0.00283554
Vl	8-9_Glut	582	1	0.00171821
Vi	8-9_Glut	59	0	0
Vx	8-9_Glut	1983	28	0.01412
VZ	8-9_Glut	1725	13	0.00753623
Dc-1/2	8-9_Glut	1519	360	0.236998
Dc-3	8-9_Glut	1326	32	0.0241327
Dc-4	8-9_Glut	694	324	0.466859
Dc-5	8-9_Glut	293	19	0.0648464
Dd	8-9_Glut	3427	11	0.0032098
Dl-d	8-9_Glut	393	9	0.0229008
Dl-g	8-9_Glut	1901	7	0.00368227
Dl-v	8-9_Glut	5271	30	0.00569152
Dl-vv	8-9_Glut	822	0	0
Dp	8-9_Glut	1186	0	0
Dm-1	8-9_Glut	249	2	0.00803213
Dm-2r	8-9_Glut	326	32	0.0981595
Dm-2c	8-9_Glut	17	2	0.117647
Dm-3	8-9_Glut	1742	7	0.00401837
OB gc	9.1_Glut	877	0	0
OB gml	9.1_Glut	822	0	0
ON	9.1_Glut	170	0	0
vVZ	9.1_Glut	443	0	0
Vs	9.1_Glut	2788	0	0
Vd-c	9.1_Glut	1130	0	0
Vd-r	9.1_Glut	1065	0	0
Vc	9.1_Glut	548	0	0
Vv	9.1_Glut	3174	0	0
Vl	9.1_Glut	582	0	0
Vi	9.1_Glut	59	0	0
Vx	9.1_Glut	1983	2	0.00100857
VZ	9.1_Glut	1725	45	0.026087
Dc-1/2	9.1_Glut	1519	10	0.00658328
Dc-3	9.1_Glut	1326	19	0.0143288
Dc-4	9.1_Glut	694	3	0.00432277
Dc-5	9.1_Glut	293	3	0.0102389
Dd	9.1_Glut	3427	545	0.159031
Dl-d	9.1_Glut	393	9	0.0229008
Dl-g	9.1_Glut	1901	7	0.00368227
Dl-v	9.1_Glut	5271	5	0.000948587
Dl-vv	9.1_Glut	822	0	0
Dp	9.1_Glut	1186	31	0.0261383
Dm-1	9.1_Glut	249	14	0.0562249
Dm-2r	9.1_Glut	326	10	0.0306748
Dm-2c	9.1_Glut	17	1	0.0588235
Dm-3	9.1_Glut	1742	3	0.00172216
OB gc	9.2_Glut	877	2	0.0022805
OB gml	9.2_Glut	822	0	0
ON	9.2_Glut	170	0	0
vVZ	9.2_Glut	443	0	0
Vs	9.2_Glut	2788	0	0
Vd-c	9.2_Glut	1130	0	0
Vd-r	9.2_Glut	1065	11	0.0103286
Vc	9.2_Glut	548	0	0
Vv	9.2_Glut	3174	0	0
Vl	9.2_Glut	582	0	0
Vi	9.2_Glut	59	0	0
Vx	9.2_Glut	1983	1	0.000504286
VZ	9.2_Glut	1725	25	0.0144928
Dc-1/2	9.2_Glut	1519	4	0.00263331
Dc-3	9.2_Glut	1326	4	0.00301659
Dc-4	9.2_Glut	694	0	0
Dc-5	9.2_Glut	293	0	0
Dd	9.2_Glut	3427	296	0.0863729
Dl-d	9.2_Glut	393	114	0.290076
Dl-g	9.2_Glut	1901	1	0.000526039
Dl-v	9.2_Glut	5271	49	0.00929615
Dl-vv	9.2_Glut	822	8	0.00973236
Dp	9.2_Glut	1186	30	0.0252951
Dm-1	9.2_Glut	249	44	0.176707
Dm-2r	9.2_Glut	326	0	0
Dm-2c	9.2_Glut	17	0	0
Dm-3	9.2_Glut	1742	0	0
OB gc	9.3_Glut	877	0	0
OB gml	9.3_Glut	822	0	0
ON	9.3_Glut	170	0	0
vVZ	9.3_Glut	443	0	0
Vs	9.3_Glut	2788	0	0
Vd-c	9.3_Glut	1130	0	0
Vd-r	9.3_Glut	1065	1	0.000938967
Vc	9.3_Glut	548	0	0
Vv	9.3_Glut	3174	0	0
Vl	9.3_Glut	582	2	0.00343643
Vi	9.3_Glut	59	0	0
Vx	9.3_Glut	1983	13	0.00655572
VZ	9.3_Glut	1725	59	0.0342029
Dc-1/2	9.3_Glut	1519	3	0.00197498
Dc-3	9.3_Glut	1326	15	0.0113122
Dc-4	9.3_Glut	694	1	0.00144092
Dc-5	9.3_Glut	293	0	0
Dd	9.3_Glut	3427	1065	0.310767
Dl-d	9.3_Glut	393	33	0.0839695
Dl-g	9.3_Glut	1901	18	0.0094687
Dl-v	9.3_Glut	5271	84	0.0159363
Dl-vv	9.3_Glut	822	10	0.0121655
Dp	9.3_Glut	1186	132	0.111298
Dm-1	9.3_Glut	249	18	0.0722892
Dm-2r	9.3_Glut	326	11	0.0337423
Dm-2c	9.3_Glut	17	0	0
Dm-3	9.3_Glut	1742	1	0.000574053
OB gc	9.4_Glut	877	0	0
OB gml	9.4_Glut	822	0	0
ON	9.4_Glut	170	0	0
vVZ	9.4_Glut	443	0	0
Vs	9.4_Glut	2788	0	0
Vd-c	9.4_Glut	1130	0	0
Vd-r	9.4_Glut	1065	5	0.00469484
Vc	9.4_Glut	548	0	0
Vv	9.4_Glut	3174	0	0
Vl	9.4_Glut	582	0	0
Vi	9.4_Glut	59	0	0
Vx	9.4_Glut	1983	0	0
VZ	9.4_Glut	1725	66	0.0382609
Dc-1/2	9.4_Glut	1519	22	0.0144832
Dc-3	9.4_Glut	1326	27	0.020362
Dc-4	9.4_Glut	694	0	0
Dc-5	9.4_Glut	293	0	0
Dd	9.4_Glut	3427	23	0.00671141
Dl-d	9.4_Glut	393	77	0.195929
Dl-g	9.4_Glut	1901	1	0.000526039
Dl-v	9.4_Glut	5271	9	0.00170746
Dl-vv	9.4_Glut	822	0	0
Dp	9.4_Glut	1186	0	0
Dm-1	9.4_Glut	249	83	0.333333
Dm-2r	9.4_Glut	326	26	0.0797546
Dm-2c	9.4_Glut	17	0	0
Dm-3	9.4_Glut	1742	2	0.00114811
OB gc	9.5_Glut	877	0	0
OB gml	9.5_Glut	822	1	0.00121655
ON	9.5_Glut	170	0	0
vVZ	9.5_Glut	443	8	0.0180587
Vs	9.5_Glut	2788	1	0.00035868
Vd-c	9.5_Glut	1130	0	0
Vd-r	9.5_Glut	1065	22	0.0206573
Vc	9.5_Glut	548	4	0.00729927
Vv	9.5_Glut	3174	31	0.00976686
Vl	9.5_Glut	582	3	0.00515464
Vi	9.5_Glut	59	0	0
Vx	9.5_Glut	1983	9	0.00453858
VZ	9.5_Glut	1725	67	0.0388406
Dc-1/2	9.5_Glut	1519	0	0
Dc-3	9.5_Glut	1326	2	0.0015083
Dc-4	9.5_Glut	694	0	0
Dc-5	9.5_Glut	293	0	0
Dd	9.5_Glut	3427	8	0.0023344
Dl-d	9.5_Glut	393	1	0.00254453
Dl-g	9.5_Glut	1901	0	0
Dl-v	9.5_Glut	5271	6	0.0011383
Dl-vv	9.5_Glut	822	2	0.00243309
Dp	9.5_Glut	1186	3	0.00252951
Dm-1	9.5_Glut	249	7	0.0281124
Dm-2r	9.5_Glut	326	0	0
Dm-2c	9.5_Glut	17	0	0
Dm-3	9.5_Glut	1742	3	0.00172216
OB gc	9.6_Glut	877	0	0
OB gml	9.6_Glut	822	0	0
ON	9.6_Glut	170	0	0
vVZ	9.6_Glut	443	0	0
Vs	9.6_Glut	2788	1	0.00035868
Vd-c	9.6_Glut	1130	1	0.000884956
Vd-r	9.6_Glut	1065	0	0
Vc	9.6_Glut	548	0	0
Vv	9.6_Glut	3174	0	0
Vl	9.6_Glut	582	0	0
Vi	9.6_Glut	59	0	0
Vx	9.6_Glut	1983	21	0.01059
VZ	9.6_Glut	1725	18	0.0104348
Dc-1/2	9.6_Glut	1519	10	0.00658328
Dc-3	9.6_Glut	1326	94	0.0708899
Dc-4	9.6_Glut	694	10	0.0144092
Dc-5	9.6_Glut	293	45	0.153584
Dd	9.6_Glut	3427	866	0.252699
Dl-d	9.6_Glut	393	6	0.0152672
Dl-g	9.6_Glut	1901	1	0.000526039
Dl-v	9.6_Glut	5271	10	0.00189717
Dl-vv	9.6_Glut	822	0	0
Dp	9.6_Glut	1186	73	0.0615514
Dm-1	9.6_Glut	249	3	0.0120482
Dm-2r	9.6_Glut	326	18	0.0552147
Dm-2c	9.6_Glut	17	0	0
Dm-3	9.6_Glut	1742	2	0.00114811
OB gc	9.7_Glut	877	0	0
OB gml	9.7_Glut	822	0	0
ON	9.7_Glut	170	0	0
vVZ	9.7_Glut	443	0	0
Vs	9.7_Glut	2788	4	0.00143472
Vd-c	9.7_Glut	1130	5	0.00442478
Vd-r	9.7_Glut	1065	0	0
Vc	9.7_Glut	548	0	0
Vv	9.7_Glut	3174	0	0
Vl	9.7_Glut	582	0	0
Vi	9.7_Glut	59	0	0
Vx	9.7_Glut	1983	5	0.00252143
VZ	9.7_Glut	1725	44	0.0255072
Dc-1/2	9.7_Glut	1519	3	0.00197498
Dc-3	9.7_Glut	1326	468	0.352941
Dc-4	9.7_Glut	694	4	0.00576369
Dc-5	9.7_Glut	293	47	0.16041
Dd	9.7_Glut	3427	62	0.0180916
Dl-d	9.7_Glut	393	0	0
Dl-g	9.7_Glut	1901	0	0
Dl-v	9.7_Glut	5271	1	0.000189717
Dl-vv	9.7_Glut	822	0	0
Dp	9.7_Glut	1186	2	0.00168634
Dm-1	9.7_Glut	249	1	0.00401606
Dm-2r	9.7_Glut	326	0	0
Dm-2c	9.7_Glut	17	0	0
Dm-3	9.7_Glut	1742	87	0.0499426
OB gc	9.8_Glut	877	0	0
OB gml	9.8_Glut	822	0	0
ON	9.8_Glut	170	0	0
vVZ	9.8_Glut	443	0	0
Vs	9.8_Glut	2788	4	0.00143472
Vd-c	9.8_Glut	1130	1	0.000884956
Vd-r	9.8_Glut	1065	0	0
Vc	9.8_Glut	548	0	0
Vv	9.8_Glut	3174	1	0.00031506
Vl	9.8_Glut	582	0	0
Vi	9.8_Glut	59	1	0.0169492
Vx	9.8_Glut	1983	12	0.00605144
VZ	9.8_Glut	1725	6	0.00347826
Dc-1/2	9.8_Glut	1519	10	0.00658328
Dc-3	9.8_Glut	1326	234	0.176471
Dc-4	9.8_Glut	694	56	0.0806916
Dc-5	9.8_Glut	293	81	0.276451
Dd	9.8_Glut	3427	149	0.0434783
Dl-d	9.8_Glut	393	0	0
Dl-g	9.8_Glut	1901	0	0
Dl-v	9.8_Glut	5271	0	0
Dl-vv	9.8_Glut	822	0	0
Dp	9.8_Glut	1186	7	0.00590219
Dm-1	9.8_Glut	249	0	0
Dm-2r	9.8_Glut	326	2	0.00613497
Dm-2c	9.8_Glut	17	0	0
Dm-3	9.8_Glut	1742	40	0.0229621
OB gc	10.1_Glut	877	0	0
OB gml	10.1_Glut	822	0	0
ON	10.1_Glut	170	0	0
vVZ	10.1_Glut	443	0	0
Vs	10.1_Glut	2788	23	0.00824964
Vd-c	10.1_Glut	1130	1	0.000884956
Vd-r	10.1_Glut	1065	0	0
Vc	10.1_Glut	548	0	0
Vv	10.1_Glut	3174	0	0
Vl	10.1_Glut	582	0	0
Vi	10.1_Glut	59	0	0
Vx	10.1_Glut	1983	0	0
VZ	10.1_Glut	1725	270	0.156522
Dc-1/2	10.1_Glut	1519	22	0.0144832
Dc-3	10.1_Glut	1326	183	0.138009
Dc-4	10.1_Glut	694	1	0.00144092
Dc-5	10.1_Glut	293	5	0.0170648
Dd	10.1_Glut	3427	34	0.00992121
Dl-d	10.1_Glut	393	0	0
Dl-g	10.1_Glut	1901	57	0.0299842
Dl-v	10.1_Glut	5271	43	0.00815784
Dl-vv	10.1_Glut	822	0	0
Dp	10.1_Glut	1186	12	0.010118
Dm-1	10.1_Glut	249	7	0.0281124
Dm-2r	10.1_Glut	326	14	0.0429448
Dm-2c	10.1_Glut	17	0	0
Dm-3	10.1_Glut	1742	1186	0.680827
OB gc	10.2_Glut	877	0	0
OB gml	10.2_Glut	822	0	0
ON	10.2_Glut	170	0	0
vVZ	10.2_Glut	443	0	0
Vs	10.2_Glut	2788	0	0
Vd-c	10.2_Glut	1130	0	0
Vd-r	10.2_Glut	1065	0	0
Vc	10.2_Glut	548	0	0
Vv	10.2_Glut	3174	0	0
Vl	10.2_Glut	582	0	0
Vi	10.2_Glut	59	0	0
Vx	10.2_Glut	1983	0	0
VZ	10.2_Glut	1725	47	0.0272464
Dc-1/2	10.2_Glut	1519	17	0.0111916
Dc-3	10.2_Glut	1326	125	0.0942685
Dc-4	10.2_Glut	694	0	0
Dc-5	10.2_Glut	293	2	0.00682594
Dd	10.2_Glut	3427	3	0.000875401
Dl-d	10.2_Glut	393	0	0
Dl-g	10.2_Glut	1901	0	0
Dl-v	10.2_Glut	5271	1	0.000189717
Dl-vv	10.2_Glut	822	0	0
Dp	10.2_Glut	1186	2	0.00168634
Dm-1	10.2_Glut	249	5	0.0200803
Dm-2r	10.2_Glut	326	4	0.0122699
Dm-2c	10.2_Glut	17	0	0
Dm-3	10.2_Glut	1742	108	0.0619977
OB gc	11.1_Glut	877	0	0
OB gml	11.1_Glut	822	0	0
ON	11.1_Glut	170	0	0
vVZ	11.1_Glut	443	0	0
Vs	11.1_Glut	2788	5	0.0017934
Vd-c	11.1_Glut	1130	0	0
Vd-r	11.1_Glut	1065	0	0
Vc	11.1_Glut	548	0	0
Vv	11.1_Glut	3174	0	0
Vl	11.1_Glut	582	0	0
Vi	11.1_Glut	59	0	0
Vx	11.1_Glut	1983	21	0.01059
VZ	11.1_Glut	1725	2	0.00115942
Dc-1/2	11.1_Glut	1519	0	0
Dc-3	11.1_Glut	1326	7	0.00527903
Dc-4	11.1_Glut	694	0	0
Dc-5	11.1_Glut	293	0	0
Dd	11.1_Glut	3427	20	0.00583601
Dl-d	11.1_Glut	393	0	0
Dl-g	11.1_Glut	1901	0	0
Dl-v	11.1_Glut	5271	24	0.00455322
Dl-vv	11.1_Glut	822	0	0
Dp	11.1_Glut	1186	106	0.0893761
Dm-1	11.1_Glut	249	0	0
Dm-2r	11.1_Glut	326	0	0
Dm-2c	11.1_Glut	17	0	0
Dm-3	11.1_Glut	1742	0	0
OB gc	11.2_Glut	877	0	0
OB gml	11.2_Glut	822	0	0
ON	11.2_Glut	170	0	0
vVZ	11.2_Glut	443	0	0
Vs	11.2_Glut	2788	0	0
Vd-c	11.2_Glut	1130	0	0
Vd-r	11.2_Glut	1065	0	0
Vc	11.2_Glut	548	0	0
Vv	11.2_Glut	3174	0	0
Vl	11.2_Glut	582	2	0.00343643
Vi	11.2_Glut	59	0	0
Vx	11.2_Glut	1983	12	0.00605144
VZ	11.2_Glut	1725	6	0.00347826
Dc-1/2	11.2_Glut	1519	1	0.000658328
Dc-3	11.2_Glut	1326	0	0
Dc-4	11.2_Glut	694	0	0
Dc-5	11.2_Glut	293	0	0
Dd	11.2_Glut	3427	87	0.0253866
Dl-d	11.2_Glut	393	0	0
Dl-g	11.2_Glut	1901	7	0.00368227
Dl-v	11.2_Glut	5271	125	0.0237147
Dl-vv	11.2_Glut	822	2	0.00243309
Dp	11.2_Glut	1186	113	0.0952782
Dm-1	11.2_Glut	249	0	0
Dm-2r	11.2_Glut	326	0	0
Dm-2c	11.2_Glut	17	0	0
Dm-3	11.2_Glut	1742	0	0
OB gc	11.3_Glut	877	0	0
OB gml	11.3_Glut	822	0	0
ON	11.3_Glut	170	0	0
vVZ	11.3_Glut	443	0	0
Vs	11.3_Glut	2788	0	0
Vd-c	11.3_Glut	1130	0	0
Vd-r	11.3_Glut	1065	0	0
Vc	11.3_Glut	548	0	0
Vv	11.3_Glut	3174	0	0
Vl	11.3_Glut	582	0	0
Vi	11.3_Glut	59	0	0
Vx	11.3_Glut	1983	11	0.00554715
VZ	11.3_Glut	1725	1	0.00057971
Dc-1/2	11.3_Glut	1519	1	0.000658328
Dc-3	11.3_Glut	1326	0	0
Dc-4	11.3_Glut	694	0	0
Dc-5	11.3_Glut	293	0	0
Dd	11.3_Glut	3427	11	0.0032098
Dl-d	11.3_Glut	393	0	0
Dl-g	11.3_Glut	1901	0	0
Dl-v	11.3_Glut	5271	16	0.00303548
Dl-vv	11.3_Glut	822	0	0
Dp	11.3_Glut	1186	95	0.0801012
Dm-1	11.3_Glut	249	0	0
Dm-2r	11.3_Glut	326	0	0
Dm-2c	11.3_Glut	17	0	0
Dm-3	11.3_Glut	1742	1	0.000574053
OB gc	12_Glut	877	0	0
OB gml	12_Glut	822	0	0
ON	12_Glut	170	0	0
vVZ	12_Glut	443	0	0
Vs	12_Glut	2788	0	0
Vd-c	12_Glut	1130	0	0
Vd-r	12_Glut	1065	0	0
Vc	12_Glut	548	0	0
Vv	12_Glut	3174	0	0
Vl	12_Glut	582	1	0.00171821
Vi	12_Glut	59	0	0
Vx	12_Glut	1983	12	0.00605144
VZ	12_Glut	1725	4	0.00231884
Dc-1/2	12_Glut	1519	11	0.00724161
Dc-3	12_Glut	1326	0	0
Dc-4	12_Glut	694	19	0.0273775
Dc-5	12_Glut	293	0	0
Dd	12_Glut	3427	0	0
Dl-d	12_Glut	393	0	0
Dl-g	12_Glut	1901	299	0.157286
Dl-v	12_Glut	5271	110	0.0208689
Dl-vv	12_Glut	822	0	0
Dp	12_Glut	1186	4	0.00337268
Dm-1	12_Glut	249	0	0
Dm-2r	12_Glut	326	0	0
Dm-2c	12_Glut	17	0	0
Dm-3	12_Glut	1742	0	0
OB gc	13_Glut	877	0	0
OB gml	13_Glut	822	0	0
ON	13_Glut	170	0	0
vVZ	13_Glut	443	0	0
Vs	13_Glut	2788	3	0.00107604
Vd-c	13_Glut	1130	1	0.000884956
Vd-r	13_Glut	1065	10	0.00938967
Vc	13_Glut	548	1	0.00182482
Vv	13_Glut	3174	0	0
Vl	13_Glut	582	0	0
Vi	13_Glut	59	0	0
Vx	13_Glut	1983	8	0.00403429
VZ	13_Glut	1725	2	0.00115942
Dc-1/2	13_Glut	1519	119	0.078341
Dc-3	13_Glut	1326	24	0.0180995
Dc-4	13_Glut	694	103	0.148415
Dc-5	13_Glut	293	18	0.0614334
Dd	13_Glut	3427	24	0.00700321
Dl-d	13_Glut	393	0	0
Dl-g	13_Glut	1901	0	0
Dl-v	13_Glut	5271	0	0
Dl-vv	13_Glut	822	0	0
Dp	13_Glut	1186	1	0.00084317
Dm-1	13_Glut	249	3	0.0120482
Dm-2r	13_Glut	326	163	0.5
Dm-2c	13_Glut	17	12	0.705882
Dm-3	13_Glut	1742	1	0.000574053
OB gc	14_Glut	877	0	0
OB gml	14_Glut	822	1	0.00121655
ON	14_Glut	170	2	0.0117647
vVZ	14_Glut	443	0	0
Vs	14_Glut	2788	0	0
Vd-c	14_Glut	1130	0	0
Vd-r	14_Glut	1065	0	0
Vc	14_Glut	548	0	0
Vv	14_Glut	3174	6	0.00189036
Vl	14_Glut	582	1	0.00171821
Vi	14_Glut	59	0	0
Vx	14_Glut	1983	0	0
VZ	14_Glut	1725	0	0
Dc-1/2	14_Glut	1519	0	0
Dc-3	14_Glut	1326	0	0
Dc-4	14_Glut	694	0	0
Dc-5	14_Glut	293	0	0
Dd	14_Glut	3427	0	0
Dl-d	14_Glut	393	0	0
Dl-g	14_Glut	1901	0	0
Dl-v	14_Glut	5271	0	0
Dl-vv	14_Glut	822	0	0
Dp	14_Glut	1186	2	0.00168634
Dm-1	14_Glut	249	0	0
Dm-2r	14_Glut	326	0	0
Dm-2c	14_Glut	17	0	0
Dm-3	14_Glut	1742	0	0
OB gc	15.1_GABA/Glut	877	27	0.0307868
OB gml	15.1_GABA/Glut	822	21	0.0255474
ON	15.1_GABA/Glut	170	3	0.0176471
vVZ	15.1_GABA/Glut	443	36	0.0812641
Vs	15.1_GABA/Glut	2788	23	0.00824964
Vd-c	15.1_GABA/Glut	1130	38	0.0336283
Vd-r	15.1_GABA/Glut	1065	49	0.0460094
Vc	15.1_GABA/Glut	548	57	0.104015
Vv	15.1_GABA/Glut	3174	923	0.2908
Vl	15.1_GABA/Glut	582	32	0.0549828
Vi	15.1_GABA/Glut	59	5	0.0847458
Vx	15.1_GABA/Glut	1983	202	0.101866
VZ	15.1_GABA/Glut	1725	0	0
Dc-1/2	15.1_GABA/Glut	1519	7	0.00460829
Dc-3	15.1_GABA/Glut	1326	1	0.000754148
Dc-4	15.1_GABA/Glut	694	0	0
Dc-5	15.1_GABA/Glut	293	2	0.00682594
Dd	15.1_GABA/Glut	3427	1	0.0002918
Dl-d	15.1_GABA/Glut	393	0	0
Dl-g	15.1_GABA/Glut	1901	0	0
Dl-v	15.1_GABA/Glut	5271	0	0
Dl-vv	15.1_GABA/Glut	822	0	0
Dp	15.1_GABA/Glut	1186	2	0.00168634
Dm-1	15.1_GABA/Glut	249	0	0
Dm-2r	15.1_GABA/Glut	326	0	0
Dm-2c	15.1_GABA/Glut	17	0	0
Dm-3	15.1_GABA/Glut	1742	1	0.000574053
OB gc	15.2_GABA	877	12	0.013683
OB gml	15.2_GABA	822	15	0.0182482
ON	15.2_GABA	170	0	0
vVZ	15.2_GABA	443	17	0.0383747
Vs	15.2_GABA	2788	31	0.0111191
Vd-c	15.2_GABA	1130	66	0.0584071
Vd-r	15.2_GABA	1065	42	0.0394366
Vc	15.2_GABA	548	69	0.125912
Vv	15.2_GABA	3174	832	0.26213
Vl	15.2_GABA	582	26	0.0446735
Vi	15.2_GABA	59	3	0.0508475
Vx	15.2_GABA	1983	210	0.1059
VZ	15.2_GABA	1725	0	0
Dc-1/2	15.2_GABA	1519	4	0.00263331
Dc-3	15.2_GABA	1326	1	0.000754148
Dc-4	15.2_GABA	694	0	0
Dc-5	15.2_GABA	293	2	0.00682594
Dd	15.2_GABA	3427	0	0
Dl-d	15.2_GABA	393	0	0
Dl-g	15.2_GABA	1901	0	0
Dl-v	15.2_GABA	5271	0	0
Dl-vv	15.2_GABA	822	0	0
Dp	15.2_GABA	1186	1	0.00084317
Dm-1	15.2_GABA	249	0	0
Dm-2r	15.2_GABA	326	0	0
Dm-2c	15.2_GABA	17	0	0
Dm-3	15.2_GABA	1742	0	0
OB gc	15.3_GABA	877	7	0.00798176
OB gml	15.3_GABA	822	8	0.00973236
ON	15.3_GABA	170	4	0.0235294
vVZ	15.3_GABA	443	21	0.0474041
Vs	15.3_GABA	2788	3	0.00107604
Vd-c	15.3_GABA	1130	18	0.0159292
Vd-r	15.3_GABA	1065	0	0
Vc	15.3_GABA	548	59	0.107664
Vv	15.3_GABA	3174	15	0.0047259
Vl	15.3_GABA	582	235	0.40378
Vi	15.3_GABA	59	37	0.627119
Vx	15.3_GABA	1983	467	0.235502
VZ	15.3_GABA	1725	0	0
Dc-1/2	15.3_GABA	1519	10	0.00658328
Dc-3	15.3_GABA	1326	0	0
Dc-4	15.3_GABA	694	18	0.0259366
Dc-5	15.3_GABA	293	3	0.0102389
Dd	15.3_GABA	3427	5	0.001459
Dl-d	15.3_GABA	393	0	0
Dl-g	15.3_GABA	1901	0	0
Dl-v	15.3_GABA	5271	29	0.0055018
Dl-vv	15.3_GABA	822	6	0.00729927
Dp	15.3_GABA	1186	4	0.00337268
Dm-1	15.3_GABA	249	1	0.00401606
Dm-2r	15.3_GABA	326	0	0
Dm-2c	15.3_GABA	17	0	0
Dm-3	15.3_GABA	1742	0	0
OB gc	15.4_GABA	877	6	0.00684151
OB gml	15.4_GABA	822	3	0.00364964
ON	15.4_GABA	170	0	0
vVZ	15.4_GABA	443	8	0.0180587
Vs	15.4_GABA	2788	10	0.0035868
Vd-c	15.4_GABA	1130	23	0.020354
Vd-r	15.4_GABA	1065	45	0.0422535
Vc	15.4_GABA	548	28	0.0510949
Vv	15.4_GABA	3174	451	0.142092
Vl	15.4_GABA	582	13	0.0223368
Vi	15.4_GABA	59	3	0.0508475
Vx	15.4_GABA	1983	77	0.0388301
VZ	15.4_GABA	1725	0	0
Dc-1/2	15.4_GABA	1519	2	0.00131666
Dc-3	15.4_GABA	1326	0	0
Dc-4	15.4_GABA	694	0	0
Dc-5	15.4_GABA	293	0	0
Dd	15.4_GABA	3427	0	0
Dl-d	15.4_GABA	393	0	0
Dl-g	15.4_GABA	1901	0	0
Dl-v	15.4_GABA	5271	0	0
Dl-vv	15.4_GABA	822	0	0
Dp	15.4_GABA	1186	2	0.00168634
Dm-1	15.4_GABA	249	0	0
Dm-2r	15.4_GABA	326	0	0
Dm-2c	15.4_GABA	17	0	0
Dm-3	15.4_GABA	1742	0	0
OB gc	15.5_GABA/Glut	877	0	0
OB gml	15.5_GABA/Glut	822	0	0
ON	15.5_GABA/Glut	170	0	0
vVZ	15.5_GABA/Glut	443	0	0
Vs	15.5_GABA/Glut	2788	0	0
Vd-c	15.5_GABA/Glut	1130	0	0
Vd-r	15.5_GABA/Glut	1065	0	0
Vc	15.5_GABA/Glut	548	0	0
Vv	15.5_GABA/Glut	3174	17	0.00535602
Vl	15.5_GABA/Glut	582	0	0
Vi	15.5_GABA/Glut	59	0	0
Vx	15.5_GABA/Glut	1983	2	0.00100857
VZ	15.5_GABA/Glut	1725	0	0
Dc-1/2	15.5_GABA/Glut	1519	0	0
Dc-3	15.5_GABA/Glut	1326	0	0
Dc-4	15.5_GABA/Glut	694	0	0
Dc-5	15.5_GABA/Glut	293	0	0
Dd	15.5_GABA/Glut	3427	2	0.000583601
Dl-d	15.5_GABA/Glut	393	0	0
Dl-g	15.5_GABA/Glut	1901	0	0
Dl-v	15.5_GABA/Glut	5271	0	0
Dl-vv	15.5_GABA/Glut	822	0	0
Dp	15.5_GABA/Glut	1186	4	0.00337268
Dm-1	15.5_GABA/Glut	249	0	0
Dm-2r	15.5_GABA/Glut	326	0	0
Dm-2c	15.5_GABA/Glut	17	0	0
Dm-3	15.5_GABA/Glut	1742	0	0
OB gc	15.6_Glut	877	16	0.018244
OB gml	15.6_Glut	822	152	0.184915
ON	15.6_Glut	170	16	0.0941176
vVZ	15.6_Glut	443	3	0.00677201
Vs	15.6_Glut	2788	0	0
Vd-c	15.6_Glut	1130	0	0
Vd-r	15.6_Glut	1065	0	0
Vc	15.6_Glut	548	0	0
Vv	15.6_Glut	3174	27	0.00850662
Vl	15.6_Glut	582	2	0.00343643
Vi	15.6_Glut	59	0	0
Vx	15.6_Glut	1983	5	0.00252143
VZ	15.6_Glut	1725	0	0
Dc-1/2	15.6_Glut	1519	0	0
Dc-3	15.6_Glut	1326	0	0
Dc-4	15.6_Glut	694	0	0
Dc-5	15.6_Glut	293	0	0
Dd	15.6_Glut	3427	0	0
Dl-d	15.6_Glut	393	0	0
Dl-g	15.6_Glut	1901	0	0
Dl-v	15.6_Glut	5271	8	0.00151774
Dl-vv	15.6_Glut	822	3	0.00364964
Dp	15.6_Glut	1186	14	0.0118044
Dm-1	15.6_Glut	249	0	0
Dm-2r	15.6_Glut	326	0	0
Dm-2c	15.6_Glut	17	0	0
Dm-3	15.6_Glut	1742	0	0
OB gc	15.7_Glut	877	3	0.00342075
OB gml	15.7_Glut	822	4	0.00486618
ON	15.7_Glut	170	0	0
vVZ	15.7_Glut	443	0	0
Vs	15.7_Glut	2788	1	0.00035868
Vd-c	15.7_Glut	1130	0	0
Vd-r	15.7_Glut	1065	0	0
Vc	15.7_Glut	548	0	0
Vv	15.7_Glut	3174	21	0.00661626
Vl	15.7_Glut	582	0	0
Vi	15.7_Glut	59	0	0
Vx	15.7_Glut	1983	0	0
VZ	15.7_Glut	1725	2	0.00115942
Dc-1/2	15.7_Glut	1519	1	0.000658328
Dc-3	15.7_Glut	1326	0	0
Dc-4	15.7_Glut	694	0	0
Dc-5	15.7_Glut	293	0	0
Dd	15.7_Glut	3427	19	0.00554421
Dl-d	15.7_Glut	393	1	0.00254453
Dl-g	15.7_Glut	1901	1	0.000526039
Dl-v	15.7_Glut	5271	10	0.00189717
Dl-vv	15.7_Glut	822	17	0.0206813
Dp	15.7_Glut	1186	13	0.0109612
Dm-1	15.7_Glut	249	0	0
Dm-2r	15.7_Glut	326	0	0
Dm-2c	15.7_Glut	17	0	0
Dm-3	15.7_Glut	1742	0	0

## Sheet: 4A
cluster_1	cluster_2	cor	score	identity_numeric
MFOL1	MFOL1	0.987631	0.00531585	1
MOL1	MFOL1	0.866551	2.11798e-05	0
MFOL2	MFOL1	0.870383	8.32878e-05	0
NFOL1	MFOL1	0.655052	1.9028e-05	0
COP1	MFOL1	0.498432	0	0
TEGLU15	MFOL1	0.305923	0	0
TEGLU16	MFOL1	-0.0310105	0	0
TEGLU5	MFOL1	-0.183624	0	0
TEGLU4	MFOL1	-0.0365854	0	0
TEGLU22	MFOL1	0.034669	0	0
TEGLU23	MFOL1	0.255052	0	0
TEGLU24	MFOL1	-0.28676	0	0
TEGLU17	MFOL1	-0.0829268	0	0
TEGLU18	MFOL1	-0.0229965	0	0
TEGLU19	MFOL1	0.0545296	0	0
TEGLU2	MFOL1	0.00261324	0	0
TEGLU3	MFOL1	-0.0470383	0	0
TEGLU14	MFOL1	0.0541812	0	0
TEGLU13	MFOL1	-0.0310105	0	0
TEGLU21	MFOL1	0.0566202	0	0
TEGLU10	MFOL1	-0.215679	0	0
TEGLU11	MFOL1	-0.133275	0	0
TEGLU20	MFOL1	0.0761324	0	0
TEGLU12	MFOL1	0.0148084	0	0
TEGLU9	MFOL1	-0.300523	0	0
TEGLU8	MFOL1	-0.258885	0	0
TEGLU7	MFOL1	-0.232753	0	0
TEINH10	MFOL1	-0.0172474	0	0
TEINH11	MFOL1	0.033101	0	0
TEINH12	MFOL1	0.148258	0	0
TEINH9	MFOL1	0.0825784	0	0
OBINH5	MFOL1	0.11899	0	0
TEINH5	MFOL1	0.0170732	0	0
TEINH6	MFOL1	-0.0231707	0	0
TEINH7	MFOL1	-0.205226	0	0
TEINH8	MFOL1	-0.015331	0	0
TEINH4	MFOL1	-0.191986	0	0
TEINH20	MFOL1	0.18554	0	0
TEINH13	MFOL1	0.124564	0	0
TEINH14	MFOL1	0.0163763	0	0
TEINH16	MFOL1	-0.00365854	0	0
TEINH15	MFOL1	0.066899	0	0
TEINH19	MFOL1	-0.165854	0	0
TEINH21	MFOL1	-0.0299652	0	0
OBNBL1	MFOL1	0.115505	0	0
MSN1	MFOL1	-0.270906	0	0
MSN2	MFOL1	-0.216551	0	0
MSN3	MFOL1	-0.139024	0	0
MSN5	MFOL1	-0.104181	0	0
MSN4	MFOL1	-0.118467	0	0
MSN6	MFOL1	0.0578397	0	0
OEC	MFOL1	0.217422	0	0
RGDG	MFOL1	0.324564	0	0
RGSZ	MFOL1	0.254181	0	0
OPC	MFOL1	0.133101	0	0
SZNBL	MFOL1	0.339547	0	0
OBDOP2	MFOL1	0.280662	0	0
OBINH2	MFOL1	0.241638	0	0
OBINH3	MFOL1	0.145296	0	0
OBINH1	MFOL1	0.144251	0	0
OBINH4	MFOL1	0.0308362	0	0
OBNBL2	MFOL1	0.0984321	0	0
TEGLU6	MFOL1	-0.134669	0	0
TEGLU1	MFOL1	-0.151045	0	0
DGGRC2	MFOL1	0.104704	0	0
DGGRC1	MFOL1	0.340244	0	0
DGNBL1	MFOL1	0.229443	0	0
DGNBL2	MFOL1	0.387631	0	0
OBNBL3	MFOL1	0.333449	0	0
CR	MFOL1	0.412195	0	0
SEPNBL	MFOL1	0.214634	0	0
OBNBL5	MFOL1	0.246516	0	0
OBNBL4	MFOL1	0.331533	0	0
TECHO	MFOL1	0.13554	0	0
TEINH17	MFOL1	0.0695122	0	0
TEINH18	MFOL1	-0.171429	0	0
TEINH2	MFOL1	0.00087108	0	0
TEINH1	MFOL1	0.0256098	0	0
TEINH3	MFOL1	0.0102787	0	0
OBDOP1	MFOL1	0.0172474	0	0
ABC	MFOL1	0.333449	0	0
VLMC2	MFOL1	0.289024	0	0
VLMC1	MFOL1	0.275958	0	0
VSMCA	MFOL1	0.28554	0	0
PER3	MFOL1	0.2223	0	0
VECA	MFOL1	0.350523	0	0
PER2	MFOL1	0.267596	0	0
PER1	MFOL1	0.259582	0	0
VECV	MFOL1	0.192509	0	0
VECC	MFOL1	0.235366	0	0
MGL1	MFOL1	0.143206	0	0
MGL2	MFOL1	0.216551	0	0
MGL3	MFOL1	0.21777	0	0
PVM2	MFOL1	0.185714	0	0
PVM1	MFOL1	0.163763	0	0
ACOB	MFOL1	0.283275	0	0
ACTE1	MFOL1	0.347561	0	0
ACTE2	MFOL1	0.432404	0	0
EPEN	MFOL1	0.339024	0	0
MFOL1	MOL1	0.808885	4.39481e-05	0
MOL1	MOL1	0.985889	0.00217936	1
MFOL2	MOL1	0.890592	0.000349888	0
NFOL1	MOL1	0.62892	0	0
COP1	MOL1	0.468467	0	0
TEGLU15	MOL1	0.151045	0	0
TEGLU16	MOL1	-0.143554	0	0
TEGLU5	MOL1	-0.199477	0	0
TEGLU4	MOL1	-0.144948	0	0
TEGLU22	MOL1	-0.0426829	0	0
TEGLU23	MOL1	0.170732	0	0
TEGLU24	MOL1	-0.348258	0	0
TEGLU17	MOL1	-0.168293	0	0
TEGLU18	MOL1	-0.0797909	0	0
TEGLU19	MOL1	0.0114983	0	0
TEGLU2	MOL1	-0.0146341	0	0
TEGLU3	MOL1	-0.0236934	0	0
TEGLU14	MOL1	-0.0714286	0	0
TEGLU13	MOL1	-0.129791	0	0
TEGLU21	MOL1	-0.0574913	0	0
TEGLU10	MOL1	-0.329791	0	0
TEGLU11	MOL1	-0.185366	0	0
TEGLU20	MOL1	0.0141115	0	0
TEGLU12	MOL1	-0.0872822	0	0
TEGLU9	MOL1	-0.397387	0	0
TEGLU8	MOL1	-0.249477	0	0
TEGLU7	MOL1	-0.21446	0	0
TEINH10	MOL1	0.12439	0	0
TEINH11	MOL1	-0.00905923	0	0
TEINH12	MOL1	0.156969	0	0
TEINH9	MOL1	0.225958	0	0
OBINH5	MOL1	0.0893728	0	0
TEINH5	MOL1	0.0768293	0	0
TEINH6	MOL1	-0.0179443	0	0
TEINH7	MOL1	-0.0120209	0	0
TEINH8	MOL1	0.118467	0	0
TEINH4	MOL1	-0.11324	0	0
TEINH20	MOL1	0.291115	0	0
TEINH13	MOL1	0.186585	0	0
TEINH14	MOL1	0.0405923	0	0
TEINH16	MOL1	0.0522648	0	0
TEINH15	MOL1	0.129617	0	0
TEINH19	MOL1	-0.13101	0	0
TEINH21	MOL1	0.0118467	0	0
OBNBL1	MOL1	0.160976	0	0
MSN1	MOL1	-0.298432	0	0
MSN2	MOL1	-0.207491	0	0
MSN3	MOL1	-0.203659	0	0
MSN5	MOL1	-0.0726481	0	0
MSN4	MOL1	-0.185366	0	0
MSN6	MOL1	0.087108	0	0
OEC	MOL1	0.287282	0	0
RGDG	MOL1	0.411498	0	0
RGSZ	MOL1	0.30331	0	0
OPC	MOL1	0.0581882	0	0
SZNBL	MOL1	0.258188	0	0
OBDOP2	MOL1	0.23101	0	0
OBINH2	MOL1	0.194599	0	0
OBINH3	MOL1	0.147213	0	0
OBINH1	MOL1	0.12561	0	0
OBINH4	MOL1	0.0372822	0	0
OBNBL2	MOL1	0.125958	0	0
TEGLU6	MOL1	-0.156272	0	0
TEGLU1	MOL1	-0.115157	0	0
DGGRC2	MOL1	0.0224739	0	0
DGGRC1	MOL1	0.310453	0	0
DGNBL1	MOL1	0.330139	0	0
DGNBL2	MOL1	0.384321	0	0
OBNBL3	MOL1	0.337456	0	0
CR	MOL1	0.492857	0	0
SEPNBL	MOL1	0.328746	0	0
OBNBL5	MOL1	0.24007	0	0
OBNBL4	MOL1	0.278746	0	0
TECHO	MOL1	0.138328	0	0
TEINH17	MOL1	0.106098	0	0
TEINH18	MOL1	-0.179791	0	0
TEINH2	MOL1	-0.0426829	0	0
TEINH1	MOL1	-0.0531359	0	0
TEINH3	MOL1	-0.0148084	0	0
OBDOP1	MOL1	0.0109756	0	0
ABC	MOL1	0.372997	0	0
VLMC2	MOL1	0.325958	0	0
VLMC1	MOL1	0.356098	0	0
VSMCA	MOL1	0.295819	0	0
PER3	MOL1	0.278223	0	0
VECA	MOL1	0.29216	0	0
PER2	MOL1	0.292857	0	0
PER1	MOL1	0.317422	0	0
VECV	MOL1	0.275784	0	0
VECC	MOL1	0.279617	0	0
MGL1	MOL1	0.172997	0	0
MGL2	MOL1	0.210976	0	0
MGL3	MOL1	0.19669	0	0
PVM2	MOL1	0.189199	0	0
PVM1	MOL1	0.159233	0	0
ACOB	MOL1	0.253659	0	0
ACTE1	MOL1	0.364286	0	0
ACTE2	MOL1	0.363589	0	0
EPEN	MOL1	0.338153	0	0
MFOL1	MFOL2	0.850871	0.000106892	0
MOL1	MFOL2	0.928571	0.000248637	0
MFOL2	MFOL2	0.994077	0.0069927	1
NFOL1	MFOL2	0.814111	0.000342411	0
COP1	MFOL2	0.623345	0	0
TEGLU15	MFOL2	0.209408	0	0
TEGLU16	MFOL2	-0.0785714	0	0
TEGLU5	MFOL2	-0.149652	0	0
TEGLU4	MFOL2	-0.0264808	0	0
TEGLU22	MFOL2	-0.0188153	0	0
TEGLU23	MFOL2	0.174739	0	0
TEGLU24	MFOL2	-0.258188	0	0
TEGLU17	MFOL2	-0.075784	0	0
TEGLU18	MFOL2	-0.0278746	0	0
TEGLU19	MFOL2	0.0526132	0	0
TEGLU2	MFOL2	-0.00592334	0	0
TEGLU3	MFOL2	0.011324	0	0
TEGLU14	MFOL2	-0.0425087	0	0
TEGLU13	MFOL2	-0.0315331	0	0
TEGLU21	MFOL2	-0.0229965	0	0
TEGLU10	MFOL2	-0.245122	0	0
TEGLU11	MFOL2	-0.0994774	0	0
TEGLU20	MFOL2	0.0480836	0	0
TEGLU12	MFOL2	0.106969	0	0
TEGLU9	MFOL2	-0.31446	0	0
TEGLU8	MFOL2	-0.145645	0	0
TEGLU7	MFOL2	-0.112718	0	0
TEINH10	MFOL2	0.139547	0	0
TEINH11	MFOL2	0.0418118	0	0
TEINH12	MFOL2	0.170209	0	0
TEINH9	MFOL2	0.21446	0	0
OBINH5	MFOL2	0.146167	0	0
TEINH5	MFOL2	0.0550523	0	0
TEINH6	MFOL2	-0.0576655	0	0
TEINH7	MFOL2	-0.0428571	0	0
TEINH8	MFOL2	0.0397213	0	0
TEINH4	MFOL2	-0.1	0	0
TEINH20	MFOL2	0.229791	0	0
TEINH13	MFOL2	0.143206	0	0
TEINH14	MFOL2	0.0712544	0	0
TEINH16	MFOL2	0.0449477	0	0
TEINH15	MFOL2	0.139721	0	0
TEINH19	MFOL2	-0.148258	0	0
TEINH21	MFOL2	0.0196864	0	0
OBNBL1	MFOL2	0.234843	0	0
MSN1	MFOL2	-0.202091	0	0
MSN2	MFOL2	-0.0790941	0	0
MSN3	MFOL2	-0.0522648	0	0
MSN5	MFOL2	0.0484321	0	0
MSN4	MFOL2	-0.0393728	0	0
MSN6	MFOL2	0.238328	0	0
OEC	MFOL2	0.299477	0	0
RGDG	MFOL2	0.445645	0	0
RGSZ	MFOL2	0.35784	0	0
OPC	MFOL2	0.210279	0	0
SZNBL	MFOL2	0.367247	0	0
OBDOP2	MFOL2	0.327352	0	0
OBINH2	MFOL2	0.379617	0	0
OBINH3	MFOL2	0.3277	0	0
OBINH1	MFOL2	0.251916	0	0
OBINH4	MFOL2	0.13885	0	0
OBNBL2	MFOL2	0.165505	0	0
TEGLU6	MFOL2	-0.0763066	0	0
TEGLU1	MFOL2	-0.131533	0	0
DGGRC2	MFOL2	0.140244	0	0
DGGRC1	MFOL2	0.427875	0	0
DGNBL1	MFOL2	0.384495	0	0
DGNBL2	MFOL2	0.456272	0	0
OBNBL3	MFOL2	0.389024	0	0
CR	MFOL2	0.489373	0	0
SEPNBL	MFOL2	0.316376	0	0
OBNBL5	MFOL2	0.318293	0	0
OBNBL4	MFOL2	0.399826	0	0
TECHO	MFOL2	0.0857143	0	0
TEINH17	MFOL2	0.169512	0	0
TEINH18	MFOL2	-0.160976	0	0
TEINH2	MFOL2	0.00940767	0	0
TEINH1	MFOL2	-0.058885	0	0
TEINH3	MFOL2	-0.0111498	0	0
OBDOP1	MFOL2	0.149303	0	0
ABC	MFOL2	0.312718	0	0
VLMC2	MFOL2	0.233798	0	0
VLMC1	MFOL2	0.251742	0	0
VSMCA	MFOL2	0.255401	0	0
PER3	MFOL2	0.221951	0	0
VECA	MFOL2	0.230662	0	0
PER2	MFOL2	0.232056	0	0
PER1	MFOL2	0.271254	0	0
VECV	MFOL2	0.223868	0	0
VECC	MFOL2	0.222822	0	0
MGL1	MFOL2	0.0926829	0	0
MGL2	MFOL2	0.148432	0	0
MGL3	MFOL2	0.135192	0	0
PVM2	MFOL2	0.100348	0	0
PVM1	MFOL2	0.058885	0	0
ACOB	MFOL2	0.330139	0	0
ACTE1	MFOL2	0.376655	0	0
ACTE2	MFOL2	0.418467	0	0
EPEN	MFOL2	0.334669	0	0
MFOL1	NFOL1	0.694774	1.80177e-05	0
MOL1	NFOL1	0.666376	0	0
MFOL2	NFOL1	0.846864	0.000324944	0
NFOL1	NFOL1	0.996341	0.0115357	1
COP1	NFOL1	0.83676	0.000361194	0
TEGLU15	NFOL1	0.00592334	0	0
TEGLU16	NFOL1	-0.2277	0	0
TEGLU5	NFOL1	-0.29338	0	0
TEGLU4	NFOL1	-0.0796167	0	0
TEGLU22	NFOL1	-0.226829	0	0
TEGLU23	NFOL1	-0.0351916	0	0
TEGLU24	NFOL1	-0.227178	0	0
TEGLU17	NFOL1	-0.167944	0	0
TEGLU18	NFOL1	-0.093554	0	0
TEGLU19	NFOL1	-0.125436	0	0
TEGLU2	NFOL1	-0.182578	0	0
TEGLU3	NFOL1	-0.194599	0	0
TEGLU14	NFOL1	-0.158188	0	0
TEGLU13	NFOL1	-0.167073	0	0
TEGLU21	NFOL1	-0.205575	0	0
TEGLU10	NFOL1	-0.386063	0	0
TEGLU11	NFOL1	-0.20993	0	0
TEGLU20	NFOL1	-0.121254	0	0
TEGLU12	NFOL1	0.14547	0	0
TEGLU9	NFOL1	-0.39878	0	0
TEGLU8	NFOL1	-0.305226	0	0
TEGLU7	NFOL1	-0.219686	0	0
TEINH10	NFOL1	0.0764808	0	0
TEINH11	NFOL1	-0.0470383	0	0
TEINH12	NFOL1	-0.015331	0	0
TEINH9	NFOL1	0.0585366	0	0
OBINH5	NFOL1	0.113066	0	0
TEINH5	NFOL1	-0.142683	0	0
TEINH6	NFOL1	-0.264983	0	0
TEINH7	NFOL1	-0.174564	0	0
TEINH8	NFOL1	-0.0688153	0	0
TEINH4	NFOL1	-0.256794	0	0
TEINH20	NFOL1	0.0639373	0	0
TEINH13	NFOL1	-0.0134146	0	0
TEINH14	NFOL1	-0.12108	0	0
TEINH16	NFOL1	-0.135192	0	0
TEINH15	NFOL1	-0.0691638	0	0
TEINH19	NFOL1	-0.302613	0	0
TEINH21	NFOL1	-0.0634146	0	0
OBNBL1	NFOL1	0.165331	0	0
MSN1	NFOL1	-0.189199	0	0
MSN2	NFOL1	-0.0339721	0	0
MSN3	NFOL1	-0.0320557	0	0
MSN5	NFOL1	-0.034669	0	0
MSN4	NFOL1	-0.0341463	0	0
MSN6	NFOL1	0.326829	0	0
OEC	NFOL1	0.463763	0	0
RGDG	NFOL1	0.427875	0	0
RGSZ	NFOL1	0.415679	0	0
OPC	NFOL1	0.489547	0	0
SZNBL	NFOL1	0.53101	0	0
OBDOP2	NFOL1	0.295993	0	0
OBINH2	NFOL1	0.497387	0	0
OBINH3	NFOL1	0.457666	0	0
OBINH1	NFOL1	0.316725	0	0
OBINH4	NFOL1	0.109756	0	0
OBNBL2	NFOL1	0.281185	0	0
TEGLU6	NFOL1	-0.209233	0	0
TEGLU1	NFOL1	-0.304007	0	0
DGGRC2	NFOL1	0.0986063	0	0
DGGRC1	NFOL1	0.336585	0	0
DGNBL1	NFOL1	0.547213	0	0
DGNBL2	NFOL1	0.592509	0	0
OBNBL3	NFOL1	0.495993	0	0
CR	NFOL1	0.382578	0	0
SEPNBL	NFOL1	0.146516	0	0
OBNBL5	NFOL1	0.26899	0	0
OBNBL4	NFOL1	0.468118	0	0
TECHO	NFOL1	-0.0844948	0	0
TEINH17	NFOL1	0.101045	0	0
TEINH18	NFOL1	-0.263937	0	0
TEINH2	NFOL1	-0.1777	0	0
TEINH1	NFOL1	-0.165505	0	0
TEINH3	NFOL1	-0.0984321	0	0
OBDOP1	NFOL1	0.195122	0	0
ABC	NFOL1	0.385366	0	0
VLMC2	NFOL1	0.355052	0	0
VLMC1	NFOL1	0.390418	0	0
VSMCA	NFOL1	0.43223	0	0
PER3	NFOL1	0.405401	0	0
VECA	NFOL1	0.408014	0	0
PER2	NFOL1	0.42108	0	0
PER1	NFOL1	0.450697	0	0
VECV	NFOL1	0.408885	0	0
VECC	NFOL1	0.418118	0	0
MGL1	NFOL1	0.297038	0	0
MGL2	NFOL1	0.352439	0	0
MGL3	NFOL1	0.320209	0	0
PVM2	NFOL1	0.191638	0	0
PVM1	NFOL1	0.156446	0	0
ACOB	NFOL1	0.467944	0	0
ACTE1	NFOL1	0.379094	0	0
ACTE2	NFOL1	0.390592	0	0
EPEN	NFOL1	0.481185	0	0
MFOL1	COP1	0.507317	0	0
MOL1	COP1	0.491812	0	0
MFOL2	COP1	0.657666	0	0
NFOL1	COP1	0.826655	0.000420314	0
COP1	COP1	0.98885	0.0126117	1
TEGLU15	COP1	-0.065331	0	0
TEGLU16	COP1	-0.110453	0	0
TEGLU5	COP1	-0.164111	0	0
TEGLU4	COP1	0.01777	0	0
TEGLU22	COP1	-0.166202	0	0
TEGLU23	COP1	0.0196864	0	0
TEGLU24	COP1	-0.06777	0	0
TEGLU17	COP1	-0.157317	0	0
TEGLU18	COP1	-0.00243902	0	0
TEGLU19	COP1	-0.12561	0	0
TEGLU2	COP1	-0.106794	0	0
TEGLU3	COP1	-0.118467	0	0
TEGLU14	COP1	-0.0965157	0	0
TEGLU13	COP1	-0.121429	0	0
TEGLU21	COP1	-0.257491	0	0
TEGLU10	COP1	-0.358885	0	0
TEGLU11	COP1	-0.165505	0	0
TEGLU20	COP1	-0.180836	0	0
TEGLU12	COP1	0.120383	0	0
TEGLU9	COP1	-0.314286	0	0
TEGLU8	COP1	-0.242857	0	0
TEGLU7	COP1	-0.124564	0	0
TEINH10	COP1	0.18885	0	0
TEINH11	COP1	0.0299652	0	0
TEINH12	COP1	0.0317073	0	0
TEINH9	COP1	0.101045	0	0
OBINH5	COP1	0.247387	0	0
TEINH5	COP1	0.000522648	0	0
TEINH6	COP1	-0.185714	0	0
TEINH7	COP1	-0.0989547	0	0
TEINH8	COP1	0.0398955	0	0
TEINH4	COP1	-0.127352	0	0
TEINH20	COP1	0.213763	0	0
TEINH13	COP1	0.084669	0	0
TEINH14	COP1	-0.0397213	0	0
TEINH16	COP1	-0.0285714	0	0
TEINH15	COP1	0.0520906	0	0
TEINH19	COP1	-0.177003	0	0
TEINH21	COP1	0.0979094	0	0
OBNBL1	COP1	0.204007	0	0
MSN1	COP1	-0.065331	0	0
MSN2	COP1	0.0980836	0	0
MSN3	COP1	0.0836237	0	0
MSN5	COP1	-0.0247387	0	0
MSN4	COP1	0.0912892	0	0
MSN6	COP1	0.482753	0	0
OEC	COP1	0.498955	0	0
RGDG	COP1	0.31899	0	0
RGSZ	COP1	0.350871	0	0
OPC	COP1	0.54216	1.59205e-06	0
SZNBL	COP1	0.429965	0	0
OBDOP2	COP1	0.35331	0	0
OBINH2	COP1	0.550871	0	0
OBINH3	COP1	0.536585	0	0
OBINH1	COP1	0.481185	0	0
OBINH4	COP1	0.205226	0	0
OBNBL2	COP1	0.278223	0	0
TEGLU6	COP1	-0.0984321	0	0
TEGLU1	COP1	-0.197387	0	0
DGGRC2	COP1	0.118815	0	0
DGGRC1	COP1	0.309233	0	0
DGNBL1	COP1	0.523693	0	0
DGNBL2	COP1	0.625436	0	0
OBNBL3	COP1	0.615157	0	0
CR	COP1	0.364808	0	0
SEPNBL	COP1	0.116028	0	0
OBNBL5	COP1	0.352265	0	0
OBNBL4	COP1	0.600348	0	0
TECHO	COP1	-0.17439	0	0
TEINH17	COP1	0.180836	0	0
TEINH18	COP1	-0.132404	0	0
TEINH2	COP1	-0.151742	0	0
TEINH1	COP1	-0.0940767	0	0
TEINH3	COP1	-0.0926829	0	0
OBDOP1	COP1	0.303659	0	0
ABC	COP1	0.25453	0	0
VLMC2	COP1	0.250697	0	0
VLMC1	COP1	0.31115	0	0
VSMCA	COP1	0.317596	0	0
PER3	COP1	0.279268	0	0
VECA	COP1	0.321429	0	0
PER2	COP1	0.294948	0	0
PER1	COP1	0.341986	0	0
VECV	COP1	0.302962	0	0
VECC	COP1	0.288502	0	0
MGL1	COP1	0.320557	0	0
MGL2	COP1	0.314111	0	0
MGL3	COP1	0.227875	0	0
PVM2	COP1	0.171951	0	0
PVM1	COP1	0.171951	0	0
ACOB	COP1	0.420906	0	0
ACTE1	COP1	0.282927	0	0
ACTE2	COP1	0.340244	0	0
EPEN	COP1	0.362718	0	0
MFOL1	TEGLU15	0.234495	0	0
MOL1	TEGLU15	0.0898955	0	0
MFOL2	TEGLU15	0.146167	0	0
NFOL1	TEGLU15	-0.0393728	0	0
COP1	TEGLU15	-0.122997	0	0
TEGLU15	TEGLU15	0.981882	0.0924384	1
TEGLU16	TEGLU15	0.694251	0.00202715	0
TEGLU5	TEGLU15	0.546341	0.000554702	0
TEGLU4	TEGLU15	0.605749	0.000259101	0
TEGLU22	TEGLU15	0.402439	1.12241e-05	0
TEGLU23	TEGLU15	0.3777	0	0
TEGLU24	TEGLU15	0.206794	5.27869e-06	0
TEGLU17	TEGLU15	0.750348	0.00128237	0
TEGLU18	TEGLU15	0.630836	0.000188213	0
TEGLU19	TEGLU15	0.616725	0	0
TEGLU2	TEGLU15	0.674216	1.96217e-05	0
TEGLU3	TEGLU15	0.549477	7.8659e-06	0
TEGLU14	TEGLU15	0.527875	0.00768049	0
TEGLU13	TEGLU15	0.536934	0	0
TEGLU21	TEGLU15	0.830488	0.000775434	0
TEGLU10	TEGLU15	0.565505	0.000384911	0
TEGLU11	TEGLU15	0.682056	7.34473e-06	0
TEGLU20	TEGLU15	0.729965	0	0
TEGLU12	TEGLU15	0.470383	0	0
TEGLU9	TEGLU15	0.548606	5.32311e-05	0
TEGLU8	TEGLU15	0.513589	0.00017857	0
TEGLU7	TEGLU15	0.550523	0	0
TEINH10	TEGLU15	-0.00278746	0	0
TEINH11	TEGLU15	0.37561	0	0
TEINH12	TEGLU15	0.351916	0	0
TEINH9	TEGLU15	0.119861	0	0
OBINH5	TEGLU15	-0.135017	0	0
TEINH5	TEGLU15	0.284843	0	0
TEINH6	TEGLU15	0.333972	0	0
TEINH7	TEGLU15	-0.0125436	0	0
TEINH8	TEGLU15	0.144077	0	0
TEINH4	TEGLU15	0.28223	0	0
TEINH20	TEGLU15	0.129268	0	0
TEINH13	TEGLU15	0.488328	0	0
TEINH14	TEGLU15	0.491115	0	0
TEINH16	TEGLU15	0.333101	0	0
TEINH15	TEGLU15	0.440418	0	0
TEINH19	TEGLU15	0.260627	0	0
TEINH21	TEGLU15	0.361498	0	0
OBNBL1	TEGLU15	0.175436	0	0
MSN1	TEGLU15	0.122125	0	0
MSN2	TEGLU15	0.0277003	0	0
MSN3	TEGLU15	0.231185	0	0
MSN5	TEGLU15	0.150871	0	0
MSN4	TEGLU15	0.254355	0	0
MSN6	TEGLU15	-0.080662	0	0
OEC	TEGLU15	-0.585889	0	0
RGDG	TEGLU15	-0.227352	0	0
RGSZ	TEGLU15	-0.262544	0	0
OPC	TEGLU15	-0.331533	0	0
SZNBL	TEGLU15	-0.202613	0	0
OBDOP2	TEGLU15	0.0289199	0	0
OBINH2	TEGLU15	-0.128397	0	0
OBINH3	TEGLU15	-0.155923	0	0
OBINH1	TEGLU15	-0.00174216	0	0
OBINH4	TEGLU15	0.123345	0	0
OBNBL2	TEGLU15	-0.0872822	0	0
TEGLU6	TEGLU15	0.50331	0	0
TEGLU1	TEGLU15	0.548606	0	0
DGGRC2	TEGLU15	0.35453	0	0
DGGRC1	TEGLU15	0.357317	0	0
DGNBL1	TEGLU15	-0.287282	0	0
DGNBL2	TEGLU15	-0.136934	0	0
OBNBL3	TEGLU15	-0.156098	0	0
CR	TEGLU15	-0.0904181	0	0
SEPNBL	TEGLU15	0.258537	0	0
OBNBL5	TEGLU15	-0.0311847	0	0
OBNBL4	TEGLU15	-0.156272	0	0
TECHO	TEGLU15	0.374564	0	0
TEINH17	TEGLU15	0.21899	7.96495e-06	0
TEINH18	TEGLU15	0.294425	0	0
TEINH2	TEGLU15	0.444425	0	0
TEINH1	TEGLU15	0.371429	9.33393e-06	0
TEINH3	TEGLU15	0.420209	0	0
OBDOP1	TEGLU15	-0.195993	0	0
ABC	TEGLU15	-0.346864	0	0
VLMC2	TEGLU15	-0.463937	0	0
VLMC1	TEGLU15	-0.533798	0	0
VSMCA	TEGLU15	-0.495122	0	0
PER3	TEGLU15	-0.531359	0	0
VECA	TEGLU15	-0.493728	0	0
PER2	TEGLU15	-0.517422	0	0
PER1	TEGLU15	-0.544425	0	0
VECV	TEGLU15	-0.587108	0	0
VECC	TEGLU15	-0.558188	0	0
MGL1	TEGLU15	-0.620383	0	0
MGL2	TEGLU15	-0.557317	0	0
MGL3	TEGLU15	-0.559582	0	0
PVM2	TEGLU15	-0.530139	0	0
PVM1	TEGLU15	-0.520906	0	0
ACOB	TEGLU15	-0.282753	0	0
ACTE1	TEGLU15	-0.10662	0	0
ACTE2	TEGLU15	-0.0501742	0	0
EPEN	TEGLU15	-0.281882	0	0
MFOL1	TEGLU16	0.0181185	0	0
MOL1	TEGLU16	-0.108711	0	0
MFOL2	TEGLU16	-0.0419861	0	0
NFOL1	TEGLU16	-0.191115	0	0
COP1	TEGLU16	-0.120732	0	0
TEGLU15	TEGLU16	0.697561	0.00987132	0
TEGLU16	TEGLU16	0.974564	0.140822	1
TEGLU5	TEGLU16	0.812195	0.0166537	0
TEGLU4	TEGLU16	0.698258	0.00069129	0
TEGLU22	TEGLU16	0.592683	0.000513365	0
TEGLU23	TEGLU16	0.530314	0.000101612	0
TEGLU24	TEGLU16	0.381359	6.43827e-05	0
TEGLU17	TEGLU16	0.853659	0.00372198	0
TEGLU18	TEGLU16	0.54007	0.000274472	0
TEGLU19	TEGLU16	0.49338	0.000368392	0
TEGLU2	TEGLU16	0.614634	0	0
TEGLU3	TEGLU16	0.608711	0	0
TEGLU14	TEGLU16	0.644599	0.00562061	0
TEGLU13	TEGLU16	0.704355	0.00374338	0
TEGLU21	TEGLU16	0.815157	0.00173392	0
TEGLU10	TEGLU16	0.683798	0.000189301	0
TEGLU11	TEGLU16	0.782927	6.71862e-05	0
TEGLU20	TEGLU16	0.702613	0	0
TEGLU12	TEGLU16	0.635366	0	0
TEGLU9	TEGLU16	0.649826	0	0
TEGLU8	TEGLU16	0.725261	0.00014413	0
TEGLU7	TEGLU16	0.800348	0.000679974	0
TEINH10	TEGLU16	-0.0799652	0	0
TEINH11	TEGLU16	0.207143	0	0
TEINH12	TEGLU16	0.151916	0	0
TEINH9	TEGLU16	0.0311847	0	0
OBINH5	TEGLU16	-0.11324	0	0
TEINH5	TEGLU16	0.290592	0	0
TEINH6	TEGLU16	0.322125	0	0
TEINH7	TEGLU16	0.0984321	0	0
TEINH8	TEGLU16	0.0860627	0	0
TEINH4	TEGLU16	0.198955	0	0
TEINH20	TEGLU16	0.260105	0	0
TEINH13	TEGLU16	0.366725	0	0
TEINH14	TEGLU16	0.241986	0	0
TEINH16	TEGLU16	0.180314	0	0
TEINH15	TEGLU16	0.268815	0	0
TEINH19	TEGLU16	0.42561	0	0
TEINH21	TEGLU16	0.334321	0	0
OBNBL1	TEGLU16	0.261324	0	0
MSN1	TEGLU16	0.314634	0	0
MSN2	TEGLU16	0.192509	0	0
MSN3	TEGLU16	0.439895	0	0
MSN5	TEGLU16	0.322474	0	0
MSN4	TEGLU16	0.490244	0	0
MSN6	TEGLU16	0.0932056	0	0
OEC	TEGLU16	-0.437631	0	0
RGDG	TEGLU16	-0.218467	0	0
RGSZ	TEGLU16	-0.258711	0	0
OPC	TEGLU16	-0.308188	0	0
SZNBL	TEGLU16	-0.227178	0	0
OBDOP2	TEGLU16	0.177352	0	0
OBINH2	TEGLU16	-0.0421603	0	0
OBINH3	TEGLU16	0.0146341	0	0
OBINH1	TEGLU16	0.175436	0	0
OBINH4	TEGLU16	0.29007	0	0
OBNBL2	TEGLU16	0.0172474	0	0
TEGLU6	TEGLU16	0.706969	0	0
TEGLU1	TEGLU16	0.640592	0	0
DGGRC2	TEGLU16	0.499826	0	0
DGGRC1	TEGLU16	0.378571	0	0
DGNBL1	TEGLU16	-0.298258	0	0
DGNBL2	TEGLU16	-0.117073	0	0
OBNBL3	TEGLU16	-0.124739	0	0
CR	TEGLU16	-0.03223	0	0
SEPNBL	TEGLU16	0.300523	0	0
OBNBL5	TEGLU16	-0.0454704	0	0
OBNBL4	TEGLU16	-0.190767	0	0
TECHO	TEGLU16	0.171429	0	0
TEINH17	TEGLU16	0.0932056	0	0
TEINH18	TEGLU16	0.267073	0	0
TEINH2	TEGLU16	0.54547	0	0
TEINH1	TEGLU16	0.527526	0	0
TEINH3	TEGLU16	0.547561	0	0
OBDOP1	TEGLU16	-0.0543554	0	0
ABC	TEGLU16	-0.353659	0	0
VLMC2	TEGLU16	-0.473868	0	0
VLMC1	TEGLU16	-0.48554	0	0
VSMCA	TEGLU16	-0.396516	0	0
PER3	TEGLU16	-0.456272	0	0
VECA	TEGLU16	-0.500523	0	0
PER2	TEGLU16	-0.457491	0	0
PER1	TEGLU16	-0.483798	0	0
VECV	TEGLU16	-0.488502	0	0
VECC	TEGLU16	-0.507317	0	0
MGL1	TEGLU16	-0.526132	0	0
MGL2	TEGLU16	-0.528571	0	0
MGL3	TEGLU16	-0.49669	0	0
PVM2	TEGLU16	-0.440592	0	0
PVM1	TEGLU16	-0.447909	0	0
ACOB	TEGLU16	-0.313937	0	0
ACTE1	TEGLU16	-0.201045	0	0
ACTE2	TEGLU16	-0.0625436	0	0
EPEN	TEGLU16	-0.297387	0	0
MFOL1	TEGLU5	-0.169164	0	0
MOL1	TEGLU5	-0.193206	0	0
MFOL2	TEGLU5	-0.148432	0	0
NFOL1	TEGLU5	-0.257143	0	0
COP1	TEGLU5	-0.126307	0	0
TEGLU15	TEGLU5	0.527526	0.0011094	0
TEGLU16	TEGLU5	0.842683	0.00650533	0
TEGLU5	TEGLU5	0.994077	0.137566	1
TEGLU4	TEGLU5	0.602787	0.00106378	0
TEGLU22	TEGLU5	0.592857	0	0
TEGLU23	TEGLU5	0.45662	0	0
TEGLU24	TEGLU5	0.497561	1.16885e-05	0
TEGLU17	TEGLU5	0.793554	4.04924e-05	0
TEGLU18	TEGLU5	0.470732	2.41598e-05	0
TEGLU19	TEGLU5	0.499477	0	0
TEGLU2	TEGLU5	0.618293	2.89654e-05	0
TEGLU3	TEGLU5	0.796167	2.90289e-06	0
TEGLU14	TEGLU5	0.565505	0.000453515	0
TEGLU13	TEGLU5	0.755401	0.00137483	0
TEGLU21	TEGLU5	0.785714	0.000228938	0
TEGLU10	TEGLU5	0.710801	0.000174127	0
TEGLU11	TEGLU5	0.821429	4.33689e-05	0
TEGLU20	TEGLU5	0.625784	0	0
TEGLU12	TEGLU5	0.611324	0.000102805	0
TEGLU9	TEGLU5	0.726307	0.000628634	0
TEGLU8	TEGLU5	0.866551	0.000100789	0
TEGLU7	TEGLU5	0.913589	1.62967e-05	0
TEINH10	TEGLU5	-0.0620209	0	0
TEINH11	TEGLU5	0.178746	0	0
TEINH12	TEGLU5	0.122474	0	0
TEINH9	TEGLU5	-0.0541812	0	0
OBINH5	TEGLU5	-0.0578397	0	0
TEINH5	TEGLU5	0.396864	0	0
TEINH6	TEGLU5	0.332753	5.47345e-05	0
TEINH7	TEGLU5	0.0684669	0	0
TEINH8	TEGLU5	0.08223	0	0
TEINH4	TEGLU5	0.201916	0	0
TEINH20	TEGLU5	0.293206	0	0
TEINH13	TEGLU5	0.33676	0	0
TEINH14	TEGLU5	0.300174	5.64207e-05	0
TEINH16	TEGLU5	0.231185	0	0
TEINH15	TEGLU5	0.338328	0	0
TEINH19	TEGLU5	0.340767	0	0
TEINH21	TEGLU5	0.205923	0	0
OBNBL1	TEGLU5	0.0770035	5.70972e-05	0
MSN1	TEGLU5	0.419861	0	0
MSN2	TEGLU5	0.331882	0	0
MSN3	TEGLU5	0.550697	0	0
MSN5	TEGLU5	0.342509	0	0
MSN4	TEGLU5	0.541289	0	0
MSN6	TEGLU5	0.20993	0	0
OEC	TEGLU5	-0.420906	0	0
RGDG	TEGLU5	-0.232056	0	0
RGSZ	TEGLU5	-0.289721	0	0
OPC	TEGLU5	-0.303833	0	0
SZNBL	TEGLU5	-0.207491	0	0
OBDOP2	TEGLU5	0.151394	0	0
OBINH2	TEGLU5	0.0689895	0	0
OBINH3	TEGLU5	0.118467	0	0
OBINH1	TEGLU5	0.272474	0	0
OBINH4	TEGLU5	0.40784	0	0
OBNBL2	TEGLU5	-0.0501742	0	0
TEGLU6	TEGLU5	0.894599	0.000358337	0
TEGLU1	TEGLU5	0.668467	0	0
DGGRC2	TEGLU5	0.524913	0	0
DGGRC1	TEGLU5	0.384669	0	0
DGNBL1	TEGLU5	-0.22108	0	0
DGNBL2	TEGLU5	-0.179094	0	0
OBNBL3	TEGLU5	-0.111498	0	0
CR	TEGLU5	0.012892	3.575e-05	0
SEPNBL	TEGLU5	0.361847	0	0
OBNBL5	TEGLU5	0.0890244	0	0
OBNBL4	TEGLU5	-0.187979	0	0
TECHO	TEGLU5	0.159233	6.5591e-05	0
TEINH17	TEGLU5	0.0890244	0	0
TEINH18	TEGLU5	0.213589	1.45092e-05	0
TEINH2	TEGLU5	0.556446	2.9636e-05	0
TEINH1	TEGLU5	0.341638	1.37787e-05	0
TEINH3	TEGLU5	0.38676	0	0
OBDOP1	TEGLU5	0.0367596	0	0
ABC	TEGLU5	-0.380314	0	0
VLMC2	TEGLU5	-0.511847	0	0
VLMC1	TEGLU5	-0.525436	0	0
VSMCA	TEGLU5	-0.478223	0	0
PER3	TEGLU5	-0.510105	0	0
VECA	TEGLU5	-0.45453	0	0
PER2	TEGLU5	-0.498084	0	0
PER1	TEGLU5	-0.482753	0	0
VECV	TEGLU5	-0.48223	0	0
VECC	TEGLU5	-0.561498	0	0
MGL1	TEGLU5	-0.560453	0	0
MGL2	TEGLU5	-0.598606	0	0
MGL3	TEGLU5	-0.568641	0	0
PVM2	TEGLU5	-0.465157	0	0
PVM1	TEGLU5	-0.45662	0	0
ACOB	TEGLU5	-0.391115	0	0
ACTE1	TEGLU5	-0.271777	0	0
ACTE2	TEGLU5	-0.144774	0	0
EPEN	TEGLU5	-0.269686	0	0
MFOL1	TEGLU4	-0.0634146	0	0
MOL1	TEGLU4	-0.14878	0	0
MFOL2	TEGLU4	-0.0557491	0	0
NFOL1	TEGLU4	-0.107143	0	0
COP1	TEGLU4	-0.041115	0	0
TEGLU15	TEGLU4	0.569861	8.0969e-05	0
TEGLU16	TEGLU4	0.687979	0.000296267	0
TEGLU5	TEGLU4	0.612544	0.000298814	0
TEGLU4	TEGLU4	0.990592	0.0282402	1
TEGLU22	TEGLU4	0.504704	1.72926e-05	0
TEGLU23	TEGLU4	0.39547	1.24465e-05	0
TEGLU24	TEGLU4	0.588502	0.000227715	0
TEGLU17	TEGLU4	0.598258	3.6498e-05	0
TEGLU18	TEGLU4	0.599652	9.39832e-05	0
TEGLU19	TEGLU4	0.433101	6.76865e-05	0
TEGLU2	TEGLU4	0.584843	2.19858e-05	0
TEGLU3	TEGLU4	0.576481	9.36445e-06	0
TEGLU14	TEGLU4	0.727003	4.30293e-05	0
TEGLU13	TEGLU4	0.469861	0	0
TEGLU21	TEGLU4	0.682056	0.000492354	0
TEGLU10	TEGLU4	0.721951	0.00020347	0
TEGLU11	TEGLU4	0.663415	6.99519e-05	0
TEGLU20	TEGLU4	0.560279	0.000301205	0
TEGLU12	TEGLU4	0.556446	7.80323e-06	0
TEGLU9	TEGLU4	0.5723	0.000178934	0
TEGLU8	TEGLU4	0.596864	2.69721e-05	0
TEGLU7	TEGLU4	0.609408	2.35026e-05	0
TEINH10	TEGLU4	0.0710801	0	0
TEINH11	TEGLU4	0.360627	0	0
TEINH12	TEGLU4	0.23676	0	0
TEINH9	TEGLU4	0.0498258	0	0
OBINH5	TEGLU4	0.0297909	0	0
TEINH5	TEGLU4	0.185714	0	0
TEINH6	TEGLU4	0.234321	0	0
TEINH7	TEGLU4	0.112544	0	0
TEINH8	TEGLU4	-0.0141115	0	0
TEINH4	TEGLU4	0.168467	0	0
TEINH20	TEGLU4	0.304878	0	0
TEINH13	TEGLU4	0.444251	0	0
TEINH14	TEGLU4	0.302439	0	0
TEINH16	TEGLU4	0.197213	0	0
TEINH15	TEGLU4	0.192857	0	0
TEINH19	TEGLU4	0.387456	0	0
TEINH21	TEGLU4	0.263066	0	0
OBNBL1	TEGLU4	0.275087	0	0
MSN1	TEGLU4	0.498258	0	0
MSN2	TEGLU4	0.496516	0	0
MSN3	TEGLU4	0.506969	0	0
MSN5	TEGLU4	0.418293	0	0
MSN4	TEGLU4	0.518641	0	0
MSN6	TEGLU4	0.0909408	0	0
OEC	TEGLU4	-0.371429	0	0
RGDG	TEGLU4	-0.237631	0	0
RGSZ	TEGLU4	-0.194948	0	0
OPC	TEGLU4	-0.235192	0	0
SZNBL	TEGLU4	-0.157666	0	0
OBDOP2	TEGLU4	0.0574913	0	0
OBINH2	TEGLU4	0.0684669	0	0
OBINH3	TEGLU4	0.0364111	0	0
OBINH1	TEGLU4	0.071777	0	0
OBINH4	TEGLU4	0.15993	0	0
OBNBL2	TEGLU4	0.117422	0	0
TEGLU6	TEGLU4	0.509059	1.00737e-05	0
TEGLU1	TEGLU4	0.70331	7.49266e-06	0
DGGRC2	TEGLU4	0.527003	0	0
DGGRC1	TEGLU4	0.413937	0	0
DGNBL1	TEGLU4	-0.261324	0	0
DGNBL2	TEGLU4	-0.0722997	0	0
OBNBL3	TEGLU4	-0.0606272	0	0
CR	TEGLU4	-0.0815331	6.78389e-06	0
SEPNBL	TEGLU4	0.370383	0	0
OBNBL5	TEGLU4	0.0353659	0	0
OBNBL4	TEGLU4	-0.144774	0	0
TECHO	TEGLU4	0.183275	1.24465e-05	0
TEINH17	TEGLU4	0.183624	2.23115e-06	0
TEINH18	TEGLU4	0.331359	0	0
TEINH2	TEGLU4	0.470732	1.01226e-05	0
TEINH1	TEGLU4	0.461324	1.30731e-05	0
TEINH3	TEGLU4	0.465679	1.03864e-05	0
OBDOP1	TEGLU4	0.0721254	0	0
ABC	TEGLU4	-0.350348	0	0
VLMC2	TEGLU4	-0.496341	0	0
VLMC1	TEGLU4	-0.480836	0	0
VSMCA	TEGLU4	-0.352439	0	0
PER3	TEGLU4	-0.446864	0	0
VECA	TEGLU4	-0.428223	0	0
PER2	TEGLU4	-0.434495	0	0
PER1	TEGLU4	-0.383275	0	0
VECV	TEGLU4	-0.435192	0	0
VECC	TEGLU4	-0.465854	0	0
MGL1	TEGLU4	-0.419338	0	0
MGL2	TEGLU4	-0.422474	0	0
MGL3	TEGLU4	-0.404704	0	0
PVM2	TEGLU4	-0.269512	0	0
PVM1	TEGLU4	-0.282404	0	0
ACOB	TEGLU4	-0.238328	0	0
ACTE1	TEGLU4	-0.102962	0	0
ACTE2	TEGLU4	-0.10784	0	0
EPEN	TEGLU4	-0.225958	0	0
MFOL1	TEGLU22	0.0087108	0	0
MOL1	TEGLU22	-0.0574913	0	0
MFOL2	TEGLU22	-0.0660279	0	0
NFOL1	TEGLU22	-0.235017	0	0
COP1	TEGLU22	-0.162195	0	0
TEGLU15	TEGLU22	0.39338	5.61205e-06	0
TEGLU16	TEGLU22	0.575784	0.000102673	0
TEGLU5	TEGLU22	0.600697	1.65689e-05	0
TEGLU4	TEGLU22	0.494948	3.45851e-05	0
TEGLU22	TEGLU22	0.995122	0.0200215	1
TEGLU23	TEGLU22	0.787456	0.000140185	0
TEGLU24	TEGLU22	0.629617	2.61345e-05	0
TEGLU17	TEGLU22	0.609059	0.000491298	0
TEGLU18	TEGLU22	0.653659	1.90656e-05	0
TEGLU19	TEGLU22	0.603136	5.86428e-05	0
TEGLU2	TEGLU22	0.641463	0	0
TEGLU3	TEGLU22	0.691463	0	0
TEGLU14	TEGLU22	0.53676	2.9824e-05	0
TEGLU13	TEGLU22	0.621429	0	0
TEGLU21	TEGLU22	0.595296	0.000341256	0
TEGLU10	TEGLU22	0.647735	5.42412e-05	0
TEGLU11	TEGLU22	0.653833	3.63633e-05	0
TEGLU20	TEGLU22	0.546516	0	0
TEGLU12	TEGLU22	0.46446	0	0
TEGLU9	TEGLU22	0.529617	8.7848e-05	0
TEGLU8	TEGLU22	0.594425	1.08769e-05	0
TEGLU7	TEGLU22	0.558362	2.52923e-05	0
TEINH10	TEGLU22	0.191289	0	0
TEINH11	TEGLU22	0.474739	0	0
TEINH12	TEGLU22	0.425087	0	0
TEINH9	TEGLU22	0.231707	0	0
OBINH5	TEGLU22	0.0660279	0	0
TEINH5	TEGLU22	0.542857	0	0
TEINH6	TEGLU22	0.595645	0	0
TEINH7	TEGLU22	0.336063	0	0
TEINH8	TEGLU22	0.299303	0	0
TEINH4	TEGLU22	0.377526	0	0
TEINH20	TEGLU22	0.597387	0	0
TEINH13	TEGLU22	0.351916	0	0
TEINH14	TEGLU22	0.487631	0	0
TEINH16	TEGLU22	0.405226	0	0
TEINH15	TEGLU22	0.367422	0	0
TEINH19	TEGLU22	0.647735	0	0
TEINH21	TEGLU22	0.354878	0	0
OBNBL1	TEGLU22	0.159408	0	0
MSN1	TEGLU22	0.524216	0	0
MSN2	TEGLU22	0.397561	0	0
MSN3	TEGLU22	0.520035	0	0
MSN5	TEGLU22	0.397909	0	0
MSN4	TEGLU22	0.523519	0	0
MSN6	TEGLU22	0.336934	0	0
OEC	TEGLU22	-0.304704	0	0
RGDG	TEGLU22	-0.333972	0	0
RGSZ	TEGLU22	-0.365505	0	0
OPC	TEGLU22	-0.433275	0	0
SZNBL	TEGLU22	-0.296864	0	0
OBDOP2	TEGLU22	0.31324	0	0
OBINH2	TEGLU22	0.245819	0	0
OBINH3	TEGLU22	0.269164	0	0
OBINH1	TEGLU22	0.350523	0	0
OBINH4	TEGLU22	0.529617	0	0
OBNBL2	TEGLU22	0.107143	0	0
TEGLU6	TEGLU22	0.50662	3.49111e-06	0
TEGLU1	TEGLU22	0.585017	2.59662e-06	0
DGGRC2	TEGLU22	0.248606	3.08373e-07	0
DGGRC1	TEGLU22	0.337979	0	0
DGNBL1	TEGLU22	-0.32561	0	0
DGNBL2	TEGLU22	-0.00156794	0	0
OBNBL3	TEGLU22	-0.0149826	0	0
CR	TEGLU22	0.109756	0	0
SEPNBL	TEGLU22	0.33223	0	0
OBNBL5	TEGLU22	0.178223	0	0
OBNBL4	TEGLU22	-0.158188	0	0
TECHO	TEGLU22	0.294077	0	0
TEINH17	TEGLU22	0.184495	0	0
TEINH18	TEGLU22	0.412021	0	0
TEINH2	TEGLU22	0.650871	4.67741e-06	0
TEINH1	TEGLU22	0.699826	5.43667e-06	0
TEINH3	TEGLU22	0.474739	0	0
OBDOP1	TEGLU22	0.234321	0	0
ABC	TEGLU22	-0.355749	0	0
VLMC2	TEGLU22	-0.474739	0	0
VLMC1	TEGLU22	-0.457491	0	0
VSMCA	TEGLU22	-0.447038	0	0
PER3	TEGLU22	-0.456272	0	0
VECA	TEGLU22	-0.374564	0	0
PER2	TEGLU22	-0.38223	0	0
PER1	TEGLU22	-0.414808	0	0
VECV	TEGLU22	-0.449477	0	0
VECC	TEGLU22	-0.496864	0	0
MGL1	TEGLU22	-0.445122	0	0
MGL2	TEGLU22	-0.501742	0	0
MGL3	TEGLU22	-0.453136	0	0
PVM2	TEGLU22	-0.296864	0	0
PVM1	TEGLU22	-0.305749	0	0
ACOB	TEGLU22	-0.386934	0	0
ACTE1	TEGLU22	-0.3	0	0
ACTE2	TEGLU22	-0.238676	0	0
EPEN	TEGLU22	-0.215157	0	0
MFOL1	TEGLU23	0.218118	0	0
MOL1	TEGLU23	0.154355	0	0
MFOL2	TEGLU23	0.134669	0	0
NFOL1	TEGLU23	-0.0552265	0	0
COP1	TEGLU23	0.0156794	0	0
TEGLU15	TEGLU23	0.460627	1.11081e-05	0
TEGLU16	TEGLU23	0.543902	0.000169354	0
TEGLU5	TEGLU23	0.509233	0	0
TEGLU4	TEGLU23	0.410453	5.28975e-05	0
TEGLU22	TEGLU23	0.786237	0.00094032	0
TEGLU23	TEGLU23	0.988328	0.0336598	1
TEGLU24	TEGLU23	0.515331	0.00078912	0
TEGLU17	TEGLU23	0.585366	0.000698368	0
TEGLU18	TEGLU23	0.51324	1.25791e-05	0
TEGLU19	TEGLU23	0.462544	0.00058037	0
TEGLU2	TEGLU23	0.734146	1.50811e-05	0
TEGLU3	TEGLU23	0.69878	3.77856e-06	0
TEGLU14	TEGLU23	0.575958	5.90319e-05	0
TEGLU13	TEGLU23	0.586237	0	0
TEGLU21	TEGLU23	0.539721	9.93325e-05	0
TEGLU10	TEGLU23	0.510105	1.19291e-05	0
TEGLU11	TEGLU23	0.5723	5.92738e-05	0
TEGLU20	TEGLU23	0.589895	0	0
TEGLU12	TEGLU23	0.405226	6.95842e-05	0
TEGLU9	TEGLU23	0.375261	1.02283e-05	0
TEGLU8	TEGLU23	0.462369	8.74618e-06	0
TEGLU7	TEGLU23	0.495122	2.12127e-05	0
TEINH10	TEGLU23	0.11899	0	0
TEINH11	TEGLU23	0.3	0	0
TEINH12	TEGLU23	0.344251	0	0
TEINH9	TEGLU23	0.171429	0	0
OBINH5	TEGLU23	0.233275	0	0
TEINH5	TEGLU23	0.334669	0	0
TEINH6	TEGLU23	0.379791	0	0
TEINH7	TEGLU23	0.159233	0	0
TEINH8	TEGLU23	0.14007	0	0
TEINH4	TEGLU23	0.108711	0	0
TEINH20	TEGLU23	0.569164	0	0
TEINH13	TEGLU23	0.365505	0	0
TEINH14	TEGLU23	0.326829	0	0
TEINH16	TEGLU23	0.267073	1.2833e-05	0
TEINH15	TEGLU23	0.295993	0	0
TEINH19	TEGLU23	0.449826	1.98665e-06	0
TEINH21	TEGLU23	0.406969	0	0
OBNBL1	TEGLU23	0.168293	0	0
MSN1	TEGLU23	0.464111	0	0
MSN2	TEGLU23	0.320557	0	0
MSN3	TEGLU23	0.489547	0	0
MSN5	TEGLU23	0.304007	0	0
MSN4	TEGLU23	0.541115	0	0
MSN6	TEGLU23	0.444948	0	0
OEC	TEGLU23	-0.12108	0	0
RGDG	TEGLU23	-0.010453	0	0
RGSZ	TEGLU23	-0.0797909	0	0
OPC	TEGLU23	-0.15662	0	0
SZNBL	TEGLU23	0.0449477	0	0
OBDOP2	TEGLU23	0.549826	0	0
OBINH2	TEGLU23	0.41446	0	0
OBINH3	TEGLU23	0.404355	0	0
OBINH1	TEGLU23	0.492334	0	0
OBINH4	TEGLU23	0.495122	0	0
OBNBL2	TEGLU23	0.0689895	0	0
TEGLU6	TEGLU23	0.498606	1.38202e-05	0
TEGLU1	TEGLU23	0.555226	0	0
DGGRC2	TEGLU23	0.299477	3.29602e-05	0
DGGRC1	TEGLU23	0.327875	0.000132416	0
DGNBL1	TEGLU23	-0.0452962	0	0
DGNBL2	TEGLU23	0.198606	2.85968e-05	0
OBNBL3	TEGLU23	0.293728	0	0
CR	TEGLU23	0.299477	9.30683e-06	0
SEPNBL	TEGLU23	0.510453	0	0
OBNBL5	TEGLU23	0.328746	0	0
OBNBL4	TEGLU23	0.10662	0	0
TECHO	TEGLU23	0.352091	0	0
TEINH17	TEGLU23	0.0794425	0	0
TEINH18	TEGLU23	0.227003	0	0
TEINH2	TEGLU23	0.5277	6.17212e-06	0
TEINH1	TEGLU23	0.5777	3.58701e-06	0
TEINH3	TEGLU23	0.482927	0	0
OBDOP1	TEGLU23	0.237979	0	0
ABC	TEGLU23	-0.199652	0	0
VLMC2	TEGLU23	-0.272474	0	0
VLMC1	TEGLU23	-0.294599	0	0
VSMCA	TEGLU23	-0.212892	0	0
PER3	TEGLU23	-0.260279	0	0
VECA	TEGLU23	-0.23101	0	0
PER2	TEGLU23	-0.190941	0	0
PER1	TEGLU23	-0.219338	0	0
VECV	TEGLU23	-0.271951	0	0
VECC	TEGLU23	-0.299652	0	0
MGL1	TEGLU23	-0.313066	0	0
MGL2	TEGLU23	-0.352439	0	0
MGL3	TEGLU23	-0.283275	0	0
PVM2	TEGLU23	-0.146864	0	0
PVM1	TEGLU23	-0.177352	0	0
ACOB	TEGLU23	-0.104181	0	0
ACTE1	TEGLU23	0.0337979	0	0
ACTE2	TEGLU23	0.039547	0	0
EPEN	TEGLU23	0.0569686	0	0
MFOL1	TEGLU24	-0.281882	0	0
MOL1	TEGLU24	-0.328397	0	0
MFOL2	TEGLU24	-0.264983	0	0
NFOL1	TEGLU24	-0.239721	0	0
COP1	TEGLU24	-0.121254	0	0
TEGLU15	TEGLU24	0.193728	5.27869e-06	0
TEGLU16	TEGLU24	0.458885	0	0
TEGLU5	TEGLU24	0.526132	3.89617e-06	0
TEGLU4	TEGLU24	0.565679	0.00020036	0
TEGLU22	TEGLU24	0.61899	2.20349e-05	0
TEGLU23	TEGLU24	0.512195	0.000276902	0
TEGLU24	TEGLU24	0.994774	0.00961568	1
TEGLU17	TEGLU24	0.417422	4.7589e-05	0
TEGLU18	TEGLU24	0.494948	5.97769e-06	0
TEGLU19	TEGLU24	0.568293	0.000110319	0
TEGLU2	TEGLU24	0.392683	5.37501e-06	0
TEGLU3	TEGLU24	0.514808	1.7956e-07	0
TEGLU14	TEGLU24	0.55	0	0
TEGLU13	TEGLU24	0.392683	7.73099e-06	0
TEGLU21	TEGLU24	0.334669	2.36018e-05	0
TEGLU10	TEGLU24	0.579617	6.23568e-06	0
TEGLU11	TEGLU24	0.468118	1.67663e-05	0
TEGLU20	TEGLU24	0.277003	8.92578e-06	0
TEGLU12	TEGLU24	0.498955	2.54362e-06	0
TEGLU9	TEGLU24	0.466551	2.43029e-06	0
TEGLU8	TEGLU24	0.555749	6.39424e-07	0
TEGLU7	TEGLU24	0.469686	4.23379e-06	0
TEINH10	TEGLU24	0.229965	0	0
TEINH11	TEGLU24	0.432927	0	0
TEINH12	TEGLU24	0.289547	0	0
TEINH9	TEGLU24	0.188502	0	0
OBINH5	TEGLU24	0.39669	0	0
TEINH5	TEGLU24	0.400174	0	0
TEINH6	TEGLU24	0.340418	0	0
TEINH7	TEGLU24	0.289721	0	0
TEINH8	TEGLU24	0.120383	0	0
TEINH4	TEGLU24	0.252091	0	0
TEINH20	TEGLU24	0.422997	1.41271e-05	0
TEINH13	TEGLU24	0.201742	0	0
TEINH14	TEGLU24	0.386411	0	0
TEINH16	TEGLU24	0.33676	0	0
TEINH15	TEGLU24	0.224216	9.18462e-07	0
TEINH19	TEGLU24	0.522474	1.88815e-06	0
TEINH21	TEGLU24	0.139024	0	0
OBNBL1	TEGLU24	-0.0409408	0	0
MSN1	TEGLU24	0.882753	0	0
MSN2	TEGLU24	0.817944	0	0
MSN3	TEGLU24	0.774739	0	0
MSN5	TEGLU24	0.610453	0	0
MSN4	TEGLU24	0.733972	0	0
MSN6	TEGLU24	0.356446	0	0
OEC	TEGLU24	-0.396341	0	0
RGDG	TEGLU24	-0.281533	0	0
RGSZ	TEGLU24	-0.24547	0	0
OPC	TEGLU24	-0.156446	0	0
SZNBL	TEGLU24	-0.0101045	0	0
OBDOP2	TEGLU24	0.222822	0	0
OBINH2	TEGLU24	0.320383	0	0
OBINH3	TEGLU24	0.303136	0	0
OBINH1	TEGLU24	0.324564	0	0
OBINH4	TEGLU24	0.428397	0	0
OBNBL2	TEGLU24	0.0207317	0	0
TEGLU6	TEGLU24	0.416551	1.64187e-06	0
TEGLU1	TEGLU24	0.453136	0	0
DGGRC2	TEGLU24	0.347387	3.91574e-06	0
DGGRC1	TEGLU24	0.191463	2.49704e-06	0
DGNBL1	TEGLU24	-0.105052	0	0
DGNBL2	TEGLU24	0.0372822	0	0
OBNBL3	TEGLU24	0.103136	0	0
CR	TEGLU24	-0.0141115	0	0
SEPNBL	TEGLU24	0.370383	0	0
OBNBL5	TEGLU24	0.298432	0	0
OBNBL4	TEGLU24	-0.0149826	0	0
TECHO	TEGLU24	0.273868	0	0
TEINH17	TEGLU24	0.256969	0	0
TEINH18	TEGLU24	0.519164	0	0
TEINH2	TEGLU24	0.654181	0	0
TEINH1	TEGLU24	0.40122	1.70458e-06	0
TEINH3	TEGLU24	0.186411	0	0
OBDOP1	TEGLU24	0.297561	0	0
ABC	TEGLU24	-0.344948	0	0
VLMC2	TEGLU24	-0.404181	0	0
VLMC1	TEGLU24	-0.504704	0	0
VSMCA	TEGLU24	-0.365505	0	0
PER3	TEGLU24	-0.416202	0	0
VECA	TEGLU24	-0.412544	0	0
PER2	TEGLU24	-0.362718	0	0
PER1	TEGLU24	-0.30331	0	0
VECV	TEGLU24	-0.335889	0	0
VECC	TEGLU24	-0.42108	0	0
MGL1	TEGLU24	-0.362718	0	0
MGL2	TEGLU24	-0.408885	0	0
MGL3	TEGLU24	-0.384146	0	0
PVM2	TEGLU24	-0.322125	0	0
PVM1	TEGLU24	-0.297387	0	0
ACOB	TEGLU24	-0.310279	0	0
ACTE1	TEGLU24	-0.194425	0	0
ACTE2	TEGLU24	-0.196516	0	0
EPEN	TEGLU24	-0.140244	0	0
MFOL1	TEGLU17	-0.0785714	0	0
MOL1	TEGLU17	-0.1777	0	0
MFOL2	TEGLU17	-0.0820557	0	0
NFOL1	TEGLU17	-0.159059	0	0
COP1	TEGLU17	-0.142857	0	0
TEGLU15	TEGLU17	0.738328	0.00314077	0
TEGLU16	TEGLU17	0.847909	0.00110823	0
TEGLU5	TEGLU17	0.791638	2.02462e-05	0
TEGLU4	TEGLU17	0.61324	0.000132545	0
TEGLU22	TEGLU17	0.596864	0.000773561	0
TEGLU23	TEGLU17	0.544948	0.000160756	0
TEGLU24	TEGLU17	0.416725	9.5178e-05	0
TEGLU17	TEGLU17	0.997213	0.0189797	1
TEGLU18	TEGLU17	0.639024	0.00193171	0
TEGLU19	TEGLU17	0.604181	0.00130417	0
TEGLU2	TEGLU17	0.735192	9.31029e-06	0
TEGLU3	TEGLU17	0.70662	1.72618e-05	0
TEGLU14	TEGLU17	0.54547	0.000400875	0
TEGLU13	TEGLU17	0.726829	5.02169e-05	0
TEGLU21	TEGLU17	0.883101	0.00180288	0
TEGLU10	TEGLU17	0.747038	0.000175272	0
TEGLU11	TEGLU17	0.919686	0.000135915	0
TEGLU20	TEGLU17	0.816202	0.000394249	0
TEGLU12	TEGLU17	0.70993	9.91329e-06	0
TEGLU9	TEGLU17	0.76324	1.26288e-05	0
TEGLU8	TEGLU17	0.792857	2.99045e-05	0
TEGLU7	TEGLU17	0.870209	0.000476156	0
TEINH10	TEGLU17	-0.00592334	0	0
TEINH11	TEGLU17	0.298955	0	0
TEINH12	TEGLU17	0.287631	0	0
TEINH9	TEGLU17	0.0689895	0	0
OBINH5	TEGLU17	-0.121254	0	0
TEINH5	TEGLU17	0.286585	0	0
TEINH6	TEGLU17	0.377352	0	0
TEINH7	TEGLU17	0.119861	0	0
TEINH8	TEGLU17	0.0966899	0	0
TEINH4	TEGLU17	0.250871	0	0
TEINH20	TEGLU17	0.230488	0	0
TEINH13	TEGLU17	0.41777	1.56504e-05	0
TEINH14	TEGLU17	0.402613	0	0
TEINH16	TEGLU17	0.289547	1.98061e-06	0
TEINH15	TEGLU17	0.381185	0	0
TEINH19	TEGLU17	0.441812	1.10381e-05	0
TEINH21	TEGLU17	0.360976	6.62603e-06	0
OBNBL1	TEGLU17	0.264286	0	0
MSN1	TEGLU17	0.406969	0	0
MSN2	TEGLU17	0.283275	0	0
MSN3	TEGLU17	0.520557	0	0
MSN5	TEGLU17	0.394774	0	0
MSN4	TEGLU17	0.546341	0	0
MSN6	TEGLU17	0.195993	0	0
OEC	TEGLU17	-0.490592	0	0
RGDG	TEGLU17	-0.223345	0	0
RGSZ	TEGLU17	-0.297387	0	0
OPC	TEGLU17	-0.270035	0	0
SZNBL	TEGLU17	-0.150174	0	0
OBDOP2	TEGLU17	0.208188	0	0
OBINH2	TEGLU17	0.0702091	0	0
OBINH3	TEGLU17	0.131707	0	0
OBINH1	TEGLU17	0.273171	0	0
OBINH4	TEGLU17	0.368467	0	0
OBNBL2	TEGLU17	0.0874564	0	0
TEGLU6	TEGLU17	0.75784	1.06648e-05	0
TEGLU1	TEGLU17	0.67892	6.34582e-06	0
DGGRC2	TEGLU17	0.488328	3.0145e-06	0
DGGRC1	TEGLU17	0.37892	1.16781e-05	0
DGNBL1	TEGLU17	-0.204007	0	0
DGNBL2	TEGLU17	-0.118293	1.32406e-05	0
OBNBL3	TEGLU17	-0.028223	0	0
CR	TEGLU17	-0.0858885	0	0
SEPNBL	TEGLU17	0.240244	0	0
OBNBL5	TEGLU17	0.0277003	0	0
OBNBL4	TEGLU17	-0.234146	0	0
TECHO	TEGLU17	0.220557	0	0
TEINH17	TEGLU17	0.151045	0	0
TEINH18	TEGLU17	0.279094	2.33183e-06	0
TEINH2	TEGLU17	0.520732	1.71465e-05	0
TEINH1	TEGLU17	0.47561	0	0
TEINH3	TEGLU17	0.496516	0	0
OBDOP1	TEGLU17	0.0111498	0	0
ABC	TEGLU17	-0.400697	0	0
VLMC2	TEGLU17	-0.518293	0	0
VLMC1	TEGLU17	-0.547561	0	0
VSMCA	TEGLU17	-0.469164	0	0
PER3	TEGLU17	-0.485889	0	0
VECA	TEGLU17	-0.52561	0	0
PER2	TEGLU17	-0.470035	0	0
PER1	TEGLU17	-0.515157	0	0
VECV	TEGLU17	-0.521429	0	0
VECC	TEGLU17	-0.554355	0	0
MGL1	TEGLU17	-0.629268	0	0
MGL2	TEGLU17	-0.629443	0	0
MGL3	TEGLU17	-0.5777	0	0
PVM2	TEGLU17	-0.550697	0	0
PVM1	TEGLU17	-0.56777	0	0
ACOB	TEGLU17	-0.344425	0	0
ACTE1	TEGLU17	-0.22108	0	0
ACTE2	TEGLU17	-0.148432	0	0
EPEN	TEGLU17	-0.217422	0	0
MFOL1	TEGLU18	-0.0372822	0	0
MOL1	TEGLU18	-0.0954704	0	0
MFOL2	TEGLU18	-0.0402439	0	0
NFOL1	TEGLU18	-0.0898955	0	0
COP1	TEGLU18	-0.00766551	0	0
TEGLU15	TEGLU18	0.602613	0.000679203	0
TEGLU16	TEGLU18	0.55122	9.98079e-05	0
TEGLU5	TEGLU18	0.482404	2.41598e-05	0
TEGLU4	TEGLU18	0.575261	0.000524931	0
TEGLU22	TEGLU18	0.618467	8.57952e-05	0
TEGLU23	TEGLU18	0.448606	3.14477e-06	0
TEGLU24	TEGLU18	0.484495	3.13829e-05	0
TEGLU17	TEGLU18	0.655575	0.00139394	0
TEGLU18	TEGLU18	0.994425	0.0257918	1
TEGLU19	TEGLU18	0.624216	0.00306124	0
TEGLU2	TEGLU18	0.653136	7.2215e-05	0
TEGLU3	TEGLU18	0.517596	2.28255e-05	0
TEGLU14	TEGLU18	0.489547	0.000130463	0
TEGLU13	TEGLU18	0.497735	0	0
TEGLU21	TEGLU18	0.597561	0.000936658	0
TEGLU10	TEGLU18	0.625784	0.000274184	0
TEGLU11	TEGLU18	0.62108	0.000142434	0
TEGLU20	TEGLU18	0.522997	0.00160509	0
TEGLU12	TEGLU18	0.326655	1.18296e-05	0
TEGLU9	TEGLU18	0.632404	7.535e-06	0
TEGLU8	TEGLU18	0.59878	1.93294e-05	0
TEGLU7	TEGLU18	0.529791	4.75061e-05	0
TEINH10	TEGLU18	0.238502	2.61974e-06	0
TEINH11	TEGLU18	0.563763	0	0
TEINH12	TEGLU18	0.477178	0	0
TEINH9	TEGLU18	0.251394	0	0
OBINH5	TEGLU18	0.0608014	0	0
TEINH5	TEGLU18	0.562369	0	0
TEINH6	TEGLU18	0.539721	0	0
TEINH7	TEGLU18	0.271951	0	0
TEINH8	TEGLU18	0.321603	0	0
TEINH4	TEGLU18	0.474564	0	0
TEINH20	TEGLU18	0.354878	0	0
TEINH13	TEGLU18	0.586934	9.33785e-06	0
TEINH14	TEGLU18	0.637631	0	0
TEINH16	TEGLU18	0.492857	0	0
TEINH15	TEGLU18	0.479617	0	0
TEINH19	TEGLU18	0.531533	2.92706e-06	0
TEINH21	TEGLU18	0.419338	0	0
OBNBL1	TEGLU18	0.393728	0	0
MSN1	TEGLU18	0.35993	0	0
MSN2	TEGLU18	0.334321	0	0
MSN3	TEGLU18	0.383798	0	0
MSN5	TEGLU18	0.36115	0	0
MSN4	TEGLU18	0.392683	0	0
MSN6	TEGLU18	0.216725	0	0
OEC	TEGLU18	-0.50122	0	0
RGDG	TEGLU18	-0.45784	0	0
RGSZ	TEGLU18	-0.509582	0	0
OPC	TEGLU18	-0.417422	0	0
SZNBL	TEGLU18	-0.394948	0	0
OBDOP2	TEGLU18	0.0930314	0	0
OBINH2	TEGLU18	0.141812	0	0
OBINH3	TEGLU18	0.136585	0	0
OBINH1	TEGLU18	0.203136	0	0
OBINH4	TEGLU18	0.443206	0	0
OBNBL2	TEGLU18	0.158014	0	0
TEGLU6	TEGLU18	0.437805	7.6358e-06	0
TEGLU1	TEGLU18	0.619512	2.27175e-05	0
DGGRC2	TEGLU18	0.372997	0	0
DGGRC1	TEGLU18	0.440941	0	0
DGNBL1	TEGLU18	-0.400871	0	0
DGNBL2	TEGLU18	0.00209059	0	0
OBNBL3	TEGLU18	-0.0554007	0	0
CR	TEGLU18	-0.0987805	2.74247e-05	0
SEPNBL	TEGLU18	0.13885	0	0
OBNBL5	TEGLU18	0.116202	0	0
OBNBL4	TEGLU18	-0.137979	0	0
TECHO	TEGLU18	0.379443	0	0
TEINH17	TEGLU18	0.296167	1.12746e-05	0
TEINH18	TEGLU18	0.403659	2.78258e-06	0
TEINH2	TEGLU18	0.470732	9.09377e-06	0
TEINH1	TEGLU18	0.5723	0.000192901	0
TEINH3	TEGLU18	0.399652	0	0
OBDOP1	TEGLU18	0.14338	0	0
ABC	TEGLU18	-0.521951	0	0
VLMC2	TEGLU18	-0.625784	0	0
VLMC1	TEGLU18	-0.610801	0	0
VSMCA	TEGLU18	-0.614111	0	0
PER3	TEGLU18	-0.58223	0	0
VECA	TEGLU18	-0.521429	0	0
PER2	TEGLU18	-0.563937	0	0
PER1	TEGLU18	-0.570035	0	0
VECV	TEGLU18	-0.599477	0	0
VECC	TEGLU18	-0.620732	0	0
MGL1	TEGLU18	-0.562369	0	0
MGL2	TEGLU18	-0.602265	0	0
MGL3	TEGLU18	-0.619512	0	0
PVM2	TEGLU18	-0.544774	0	0
PVM1	TEGLU18	-0.555052	0	0
ACOB	TEGLU18	-0.500871	0	0
ACTE1	TEGLU18	-0.422997	0	0
ACTE2	TEGLU18	-0.362892	0	0
EPEN	TEGLU18	-0.337456	0	0
MFOL1	TEGLU19	0.0381533	0	0
MOL1	TEGLU19	0.0256098	0	0
MFOL2	TEGLU19	0.0351916	0	0
NFOL1	TEGLU19	-0.135192	0	0
COP1	TEGLU19	-0.151742	0	0
TEGLU15	TEGLU19	0.635017	0.000120817	0
TEGLU16	TEGLU19	0.513763	0.000736784	0
TEGLU5	TEGLU19	0.517422	0.000178348	0
TEGLU4	TEGLU19	0.400697	0.000186138	0
TEGLU22	TEGLU19	0.617247	0.000527785	0
TEGLU23	TEGLU19	0.481882	2.32148e-05	0
TEGLU24	TEGLU19	0.54007	0.000132382	0
TEGLU17	TEGLU19	0.647213	0.00290931	0
TEGLU18	TEGLU19	0.65784	0.00696048	0
TEGLU19	TEGLU19	0.989547	0.0855953	1
TEGLU2	TEGLU19	0.594251	0.000738128	0
TEGLU3	TEGLU19	0.459059	1.23291e-05	0
TEGLU14	TEGLU19	0.472474	0.000321027	0
TEGLU13	TEGLU19	0.56777	8.84721e-05	0
TEGLU21	TEGLU19	0.650523	0.0118842	0
TEGLU10	TEGLU19	0.552091	0.000181644	0
TEGLU11	TEGLU19	0.555923	0.00113588	0
TEGLU20	TEGLU19	0.547213	0.00858018	0
TEGLU12	TEGLU19	0.392509	5.82174e-05	0
TEGLU9	TEGLU19	0.55993	0	0
TEGLU8	TEGLU19	0.579268	3.29286e-05	0
TEGLU7	TEGLU19	0.477352	0.000249175	0
TEINH10	TEGLU19	0.167247	0	0
TEINH11	TEGLU19	0.459233	0	0
TEINH12	TEGLU19	0.470035	0	0
TEINH9	TEGLU19	0.221429	0	0
OBINH5	TEGLU19	0.0783972	0	0
TEINH5	TEGLU19	0.613763	0	0
TEINH6	TEGLU19	0.597909	0	0
TEINH7	TEGLU19	0.410976	0	0
TEINH8	TEGLU19	0.426481	0	0
TEINH4	TEGLU19	0.439547	0	0
TEINH20	TEGLU19	0.366376	0	0
TEINH13	TEGLU19	0.366725	0	0
TEINH14	TEGLU19	0.666551	0	0
TEINH16	TEGLU19	0.484669	0	0
TEINH15	TEGLU19	0.466202	0	0
TEINH19	TEGLU19	0.552265	0	0
TEINH21	TEGLU19	0.313589	0	0
OBNBL1	TEGLU19	0.167073	0	0
MSN1	TEGLU19	0.455575	0	0
MSN2	TEGLU19	0.375261	0	0
MSN3	TEGLU19	0.440418	0	0
MSN5	TEGLU19	0.489024	3.02042e-05	0
MSN4	TEGLU19	0.386237	0	0
MSN6	TEGLU19	0.209408	0	0
OEC	TEGLU19	-0.548606	0	0
RGDG	TEGLU19	-0.18101	0	0
RGSZ	TEGLU19	-0.233624	0	0
OPC	TEGLU19	-0.230488	0	0
SZNBL	TEGLU19	-0.132056	0	0
OBDOP2	TEGLU19	0.0972125	0	0
OBINH2	TEGLU19	0.095122	0	0
OBINH3	TEGLU19	0.0682927	0	0
OBINH1	TEGLU19	0.232753	0	0
OBINH4	TEGLU19	0.480662	0	0
OBNBL2	TEGLU19	-0.0722997	0	0
TEGLU6	TEGLU19	0.423693	0	0
TEGLU1	TEGLU19	0.460279	0	0
DGGRC2	TEGLU19	0.258537	0	0
DGGRC1	TEGLU19	0.231359	0	0
DGNBL1	TEGLU19	-0.104181	0	0
DGNBL2	TEGLU19	-0.0364111	0	0
OBNBL3	TEGLU19	-0.0709059	0	0
CR	TEGLU19	0.0923345	0	0
SEPNBL	TEGLU19	0.391812	0	0
OBNBL5	TEGLU19	0.0729965	0	0
OBNBL4	TEGLU19	-0.160976	0	0
TECHO	TEGLU19	0.335714	0	0
TEINH17	TEGLU19	0.283449	0	0
TEINH18	TEGLU19	0.46446	0	0
TEINH2	TEGLU19	0.731185	0	0
TEINH1	TEGLU19	0.476307	0	0
TEINH3	TEGLU19	0.357317	0	0
OBDOP1	TEGLU19	0.0445993	0	0
ABC	TEGLU19	-0.321254	0	0
VLMC2	TEGLU19	-0.372125	0	0
VLMC1	TEGLU19	-0.4777	0	0
VSMCA	TEGLU19	-0.403659	0	0
PER3	TEGLU19	-0.450523	0	0
VECA	TEGLU19	-0.477003	0	0
PER2	TEGLU19	-0.450697	0	0
PER1	TEGLU19	-0.440418	0	0
VECV	TEGLU19	-0.464808	0	0
VECC	TEGLU19	-0.492857	0	0
MGL1	TEGLU19	-0.529617	0	0
MGL2	TEGLU19	-0.518293	0	0
MGL3	TEGLU19	-0.494251	0	0
PVM2	TEGLU19	-0.475784	0	0
PVM1	TEGLU19	-0.447735	0	0
ACOB	TEGLU19	-0.336237	0	0
ACTE1	TEGLU19	-0.157317	0	0
ACTE2	TEGLU19	-0.10662	0	0
EPEN	TEGLU19	-0.126481	0	0
MFOL1	TEGLU2	-0.0182927	0	0
MOL1	TEGLU2	-0.0317073	0	0
MFOL2	TEGLU2	-0.0324042	0	0
NFOL1	TEGLU2	-0.190592	0	0
COP1	TEGLU2	-0.108711	0	0
TEGLU15	TEGLU2	0.689373	5.88651e-05	0
TEGLU16	TEGLU2	0.59669	0	0
TEGLU5	TEGLU2	0.614983	5.79307e-05	0
TEGLU4	TEGLU2	0.539721	0.000131915	0
TEGLU22	TEGLU2	0.626655	3.80964e-06	0
TEGLU23	TEGLU2	0.679268	7.54057e-06	0
TEGLU24	TEGLU2	0.345645	7.16669e-06	0
TEGLU17	TEGLU2	0.762718	1.86206e-05	0
TEGLU18	TEGLU2	0.682404	9.4435e-05	0
TEGLU19	TEGLU2	0.587456	4.10071e-05	0
TEGLU2	TEGLU2	0.990767	0.0594997	1
TEGLU3	TEGLU2	0.781882	0.000970477	0
TEGLU14	TEGLU2	0.624564	0	0
TEGLU13	TEGLU2	0.632753	0	0
TEGLU21	TEGLU2	0.778049	0.000105278	0
TEGLU10	TEGLU2	0.601742	0.000413007	0
TEGLU11	TEGLU2	0.705401	0.000104703	0
TEGLU20	TEGLU2	0.792334	0.00119443	0
TEGLU12	TEGLU2	0.329965	1.891e-05	0
TEGLU9	TEGLU2	0.671429	5.42025e-05	0
TEGLU8	TEGLU2	0.577003	2.73336e-05	0
TEGLU7	TEGLU2	0.605226	0	0
TEINH10	TEGLU2	0.0897213	6.28164e-06	0
TEINH11	TEGLU2	0.374564	5.52975e-06	0
TEINH12	TEGLU2	0.347735	0	0
TEINH9	TEGLU2	0.136585	0	0
OBINH5	TEGLU2	-0.0419861	0	0
TEINH5	TEGLU2	0.344077	0	0
TEINH6	TEGLU2	0.413589	2.51699e-05	0
TEINH7	TEGLU2	0.233972	0	0
TEINH8	TEGLU2	0.270209	0	0
TEINH4	TEGLU2	0.297387	0	0
TEINH20	TEGLU2	0.436237	0.000183795	0
TEINH13	TEGLU2	0.494948	0	0
TEINH14	TEGLU2	0.524216	0	0
TEINH16	TEGLU2	0.351568	1.13343e-05	0
TEINH15	TEGLU2	0.453484	0	0
TEINH19	TEGLU2	0.50122	0	0
TEINH21	TEGLU2	0.606272	0	0
OBNBL1	TEGLU2	0.325261	0	0
MSN1	TEGLU2	0.246341	0	0
MSN2	TEGLU2	0.167596	0	0
MSN3	TEGLU2	0.320557	0	0
MSN5	TEGLU2	0.286237	0	0
MSN4	TEGLU2	0.367944	0	0
MSN6	TEGLU2	0.290418	0	0
OEC	TEGLU2	-0.394251	0	0
RGDG	TEGLU2	-0.144774	0	0
RGSZ	TEGLU2	-0.169164	0	0
OPC	TEGLU2	-0.214111	0	0
SZNBL	TEGLU2	-0.114983	0	0
OBDOP2	TEGLU2	0.305052	0	0
OBINH2	TEGLU2	0.132056	0	0
OBINH3	TEGLU2	0.151916	0	0
OBINH1	TEGLU2	0.327003	0	0
OBINH4	TEGLU2	0.378571	0	0
OBNBL2	TEGLU2	-0.0266551	0	0
TEGLU6	TEGLU2	0.589721	6.10307e-06	0
TEGLU1	TEGLU2	0.781185	0.000199731	0
DGGRC2	TEGLU2	0.294251	0	0
DGGRC1	TEGLU2	0.295645	0	0
DGNBL1	TEGLU2	-0.165157	0	0
DGNBL2	TEGLU2	-0.0820557	0	0
OBNBL3	TEGLU2	0.0761324	0	0
CR	TEGLU2	0.0749129	1.64398e-05	0
SEPNBL	TEGLU2	0.445296	0	0
OBNBL5	TEGLU2	0.0688153	0	0
OBNBL4	TEGLU2	-0.195645	0	0
TECHO	TEGLU2	0.374216	6.03245e-05	0
TEINH17	TEGLU2	0.0808362	5.40687e-06	0
TEINH18	TEGLU2	0.253484	0	0
TEINH2	TEGLU2	0.532927	0	0
TEINH1	TEGLU2	0.560279	6.33617e-06	0
TEINH3	TEGLU2	0.663589	0	0
OBDOP1	TEGLU2	0.034669	0	0
ABC	TEGLU2	-0.289024	0	0
VLMC2	TEGLU2	-0.432578	0	0
VLMC1	TEGLU2	-0.399826	0	0
VSMCA	TEGLU2	-0.4223	0	0
PER3	TEGLU2	-0.424564	0	0
VECA	TEGLU2	-0.370732	0	0
PER2	TEGLU2	-0.405749	0	0
PER1	TEGLU2	-0.41115	0	0
VECV	TEGLU2	-0.435714	0	0
VECC	TEGLU2	-0.478746	0	0
MGL1	TEGLU2	-0.542683	0	0
MGL2	TEGLU2	-0.571777	0	0
MGL3	TEGLU2	-0.524739	0	0
PVM2	TEGLU2	-0.408537	0	0
PVM1	TEGLU2	-0.41446	0	0
ACOB	TEGLU2	-0.213763	0	0
ACTE1	TEGLU2	-0.054007	0	0
ACTE2	TEGLU2	-0.024216	0	0
EPEN	TEGLU2	-0.121603	0	0
MFOL1	TEGLU3	-0.0872822	0	0
MOL1	TEGLU3	-0.0658537	0	0
MFOL2	TEGLU3	-0.039547	0	0
NFOL1	TEGLU3	-0.193728	0	0
COP1	TEGLU3	-0.116376	0	0
TEGLU15	TEGLU3	0.519686	5.89943e-06	0
TEGLU16	TEGLU3	0.63885	5.99614e-06	0
TEGLU5	TEGLU3	0.82561	0	0
TEGLU4	TEGLU3	0.57561	3.36019e-05	0
TEGLU22	TEGLU3	0.690418	3.0544e-06	0
TEGLU23	TEGLU3	0.650174	0	0
TEGLU24	TEGLU3	0.501568	7.18241e-07	0
TEGLU17	TEGLU3	0.722125	2.79922e-06	0
TEGLU18	TEGLU3	0.529791	4.45375e-06	0
TEGLU19	TEGLU3	0.404007	4.10971e-06	0
TEGLU2	TEGLU3	0.806446	0.000598038	0
TEGLU3	TEGLU3	0.997909	0.00714084	1
TEGLU14	TEGLU3	0.490941	0	0
TEGLU13	TEGLU3	0.677352	0	0
TEGLU21	TEGLU3	0.716899	2.11018e-05	0
TEGLU10	TEGLU3	0.672648	0.000185416	0
TEGLU11	TEGLU3	0.811672	5.1217e-05	0
TEGLU20	TEGLU3	0.659059	3.32513e-05	0
TEGLU12	TEGLU3	0.54669	3.79031e-06	0
TEGLU9	TEGLU3	0.654355	9.05358e-06	0
TEGLU8	TEGLU3	0.771603	5.95514e-06	0
TEGLU7	TEGLU3	0.811672	3.00423e-06	0
TEINH10	TEGLU3	0.0595819	0	0
TEINH11	TEGLU3	0.334321	0	0
TEINH12	TEGLU3	0.295122	0	0
TEINH9	TEGLU3	0.0700348	0	0
OBINH5	TEGLU3	0.0646341	0	0
TEINH5	TEGLU3	0.370557	0	0
TEINH6	TEGLU3	0.354355	0	0
TEINH7	TEGLU3	0.0864111	0	0
TEINH8	TEGLU3	0.065331	0	0
TEINH4	TEGLU3	0.247561	0	0
TEINH20	TEGLU3	0.401045	0	0
TEINH13	TEGLU3	0.428571	0	0
TEINH14	TEGLU3	0.419338	8.6674e-07	0
TEINH16	TEGLU3	0.315157	0	0
TEINH15	TEGLU3	0.429268	0	0
TEINH19	TEGLU3	0.397387	0	0
TEINH21	TEGLU3	0.368815	0	0
OBNBL1	TEGLU3	0.127526	0	0
MSN1	TEGLU3	0.457317	0	0
MSN2	TEGLU3	0.377003	0	0
MSN3	TEGLU3	0.555401	0	0
MSN5	TEGLU3	0.373868	0	0
MSN4	TEGLU3	0.584843	0	0
MSN6	TEGLU3	0.390418	0	0
OEC	TEGLU3	-0.314808	0	0
RGDG	TEGLU3	-0.177875	0	0
RGSZ	TEGLU3	-0.247561	0	0
OPC	TEGLU3	-0.290941	0	0
SZNBL	TEGLU3	-0.152265	0	0
OBDOP2	TEGLU3	0.318815	0	0
OBINH2	TEGLU3	0.241115	0	0
OBINH3	TEGLU3	0.266376	0	0
OBINH1	TEGLU3	0.382578	0	0
OBINH4	TEGLU3	0.432927	0	0
OBNBL2	TEGLU3	0.01777	0	0
TEGLU6	TEGLU3	0.855401	1.22329e-06	0
TEGLU1	TEGLU3	0.768467	2.45663e-05	0
DGGRC2	TEGLU3	0.424913	0	0
DGGRC1	TEGLU3	0.450871	0	0
DGNBL1	TEGLU3	-0.219338	0	0
DGNBL2	TEGLU3	-0.145819	0	0
OBNBL3	TEGLU3	0.0599303	0	0
CR	TEGLU3	0.0405923	0	0
SEPNBL	TEGLU3	0.393554	0	0
OBNBL5	TEGLU3	0.294948	0	0
OBNBL4	TEGLU3	-0.0966899	0	0
TECHO	TEGLU3	0.307666	0	0
TEINH17	TEGLU3	0.104181	0	0
TEINH18	TEGLU3	0.225261	0	0
TEINH2	TEGLU3	0.507317	0	0
TEINH1	TEGLU3	0.396516	0	0
TEINH3	TEGLU3	0.439547	0	0
OBDOP1	TEGLU3	0.17561	0	0
ABC	TEGLU3	-0.355749	0	0
VLMC2	TEGLU3	-0.533798	0	0
VLMC1	TEGLU3	-0.511672	0	0
VSMCA	TEGLU3	-0.516725	0	0
PER3	TEGLU3	-0.514983	0	0
VECA	TEGLU3	-0.394251	0	0
PER2	TEGLU3	-0.479791	0	0
PER1	TEGLU3	-0.452962	0	0
VECV	TEGLU3	-0.48223	0	0
VECC	TEGLU3	-0.574042	0	0
MGL1	TEGLU3	-0.594948	0	0
MGL2	TEGLU3	-0.648258	0	0
MGL3	TEGLU3	-0.599652	0	0
PVM2	TEGLU3	-0.431533	0	0
PVM1	TEGLU3	-0.454355	0	0
ACOB	TEGLU3	-0.281533	0	0
ACTE1	TEGLU3	-0.178397	0	0
ACTE2	TEGLU3	-0.112021	0	0
EPEN	TEGLU3	-0.2223	0	0
MFOL1	TEGLU14	0.109408	0	0
MOL1	TEGLU14	-0.0587108	0	0
MFOL2	TEGLU14	-0.0313589	0	0
NFOL1	TEGLU14	-0.140592	0	0
COP1	TEGLU14	-0.089547	0	0
TEGLU15	TEGLU14	0.582927	0.0201229	0
TEGLU16	TEGLU14	0.656272	0.00234192	0
TEGLU5	TEGLU14	0.578397	0.000680272	0
TEGLU4	TEGLU14	0.730314	0.000860585	0
TEGLU22	TEGLU14	0.594425	8.94721e-05	0
TEGLU23	TEGLU14	0.554007	0	0
TEGLU24	TEGLU14	0.506969	9.81836e-05	0
TEGLU17	TEGLU14	0.567596	0.00120262	0
TEGLU18	TEGLU14	0.556969	0.000260926	0
TEGLU19	TEGLU14	0.459233	0.000321027	0
TEGLU2	TEGLU14	0.658362	0.000104275	0
TEGLU3	TEGLU14	0.518815	4.18017e-05	0
TEGLU14	TEGLU14	0.983101	0.340408	1
TEGLU13	TEGLU14	0.577003	0.00832396	0
TEGLU21	TEGLU14	0.672822	0.00247253	0
TEGLU10	TEGLU14	0.617944	0.000395909	0
TEGLU11	TEGLU14	0.525958	9.758e-05	0
TEGLU20	TEGLU14	0.666376	0.000519481	0
TEGLU12	TEGLU14	0.344251	7.40192e-05	0
TEGLU9	TEGLU14	0.459233	0	0
TEGLU8	TEGLU14	0.441115	0	0
TEGLU7	TEGLU14	0.449652	1.17336e-05	0
TEINH10	TEGLU14	-0.154878	0	0
TEINH11	TEGLU14	0.195993	0	0
TEINH12	TEGLU14	0.0513937	0	0
TEINH9	TEGLU14	-0.132578	0.000176367	0
OBINH5	TEGLU14	0.0214286	0	0
TEINH5	TEGLU14	0.163066	0	0
TEINH6	TEGLU14	0.213415	0	0
TEINH7	TEGLU14	0.0353659	0	0
TEINH8	TEGLU14	0.0404181	0	0
TEINH4	TEGLU14	0.0118467	0	0
TEINH20	TEGLU14	0.358188	0	0
TEINH13	TEGLU14	0.262195	0	0
TEINH14	TEGLU14	0.200348	0	0
TEINH16	TEGLU14	0.0466899	0	0
TEINH15	TEGLU14	0.0787456	0	0
TEINH19	TEGLU14	0.338153	2.74725e-05	0
TEINH21	TEGLU14	0.314286	0	0
OBNBL1	TEGLU14	0.215679	0	0
MSN1	TEGLU14	0.345993	0	0
MSN2	TEGLU14	0.314286	0	0
MSN3	TEGLU14	0.40993	0	0
MSN5	TEGLU14	0.277352	0	0
MSN4	TEGLU14	0.42108	0	0
MSN6	TEGLU14	0.0869338	0	0
OEC	TEGLU14	-0.4	0	0
RGDG	TEGLU14	-0.22108	0	0
RGSZ	TEGLU14	-0.221603	0	0
OPC	TEGLU14	-0.219512	0	0
SZNBL	TEGLU14	-0.0423345	0	0
OBDOP2	TEGLU14	0.245819	0	0
OBINH2	TEGLU14	0.0890244	0	0
OBINH3	TEGLU14	0.0637631	0	0
OBINH1	TEGLU14	0.148432	0	0
OBINH4	TEGLU14	0.249303	0	0
OBNBL2	TEGLU14	-0.0609756	0	0
TEGLU6	TEGLU14	0.40453	4.77783e-05	0
TEGLU1	TEGLU14	0.58885	0	0
DGGRC2	TEGLU14	0.441463	0	0
DGGRC1	TEGLU14	0.280662	0	0
DGNBL1	TEGLU14	-0.245819	0	0
DGNBL2	TEGLU14	0.00888502	0	0
OBNBL3	TEGLU14	0.0297909	0	0
CR	TEGLU14	0.0121951	0	0
SEPNBL	TEGLU14	0.386411	0	0
OBNBL5	TEGLU14	-0.0907666	0	0
OBNBL4	TEGLU14	-0.221429	0	0
TECHO	TEGLU14	0.198606	0	0
TEINH17	TEGLU14	-0.10993	0	0
TEINH18	TEGLU14	0.205226	0	0
TEINH2	TEGLU14	0.493554	0	0
TEINH1	TEGLU14	0.45331	0	0
TEINH3	TEGLU14	0.544948	0	0
OBDOP1	TEGLU14	-0.0689895	0	0
ABC	TEGLU14	-0.173345	0	0
VLMC2	TEGLU14	-0.281533	0	0
VLMC1	TEGLU14	-0.339199	0	0
VSMCA	TEGLU14	-0.258537	0	0
PER3	TEGLU14	-0.300348	0	0
VECA	TEGLU14	-0.229094	0	0
PER2	TEGLU14	-0.265679	0	0
PER1	TEGLU14	-0.236934	0	0
VECV	TEGLU14	-0.277178	0	0
VECC	TEGLU14	-0.304878	0	0
MGL1	TEGLU14	-0.285192	0	0
[truncated: 8,027 more rows]

## Sheet: 4C
cichlid_celltype	mouse_celltype	mouse_description	mouse_region	mouse_neurotransmitter	mouse_taxonomy_group	mouse_probable_location	Score	p_perm
[truncated: 5,247 more rows]

[truncated: 12 more sheets: 4D, 4E, 4F, 5A, 5B, 5C, 6A, 6B, 7A, 7B, 7C, 7D]
